# Supplementary material for: Stop signals delay synchrony more for finger tapping than vocalization: a dual modality study of rhythmic synchronization in the stop signal task
Source: PeerJ. 2018 Jul 12;6:e5242. doi: 10.7717/peerj.5242 (PMC6046193; doi:10.7717/peerj.5242)
Supplement: Supplemental Information 1 [file peerj-06-5242-s001.zip]

Archive with 351 entries (258 files):
- Raw data - for submission/
- Raw data - for submission/.DS_Store
- __MACOSX/
- __MACOSX/Raw data - for submission/
- __MACOSX/Raw data - for submission/._.DS_Store
- Raw data - for submission/Exclusions/
- Raw data - for submission/Exclusions/.DS_Store
- __MACOSX/Raw data - for submission/Exclusions/
- __MACOSX/Raw data - for submission/Exclusions/._.DS_Store
- Raw data - for submission/Exclusions/P15_AOJ/
- Raw data - for submission/Exclusions/P15_AOJ/.DS_Store
- __MACOSX/Raw data - for submission/Exclusions/P15_AOJ/
- __MACOSX/Raw data - for submission/Exclusions/P15_AOJ/._.DS_Store
- Raw data - for submission/Exclusions/P15_AOJ/ScrambledIndexArray.txt
- Raw data - for submission/Exclusions/P15_AOJ/StaircaseForStop_1.0.0.txt
- Raw data - for submission/Exclusions/P15_AOJ/Stop_1.0.0.txt
- Raw data - for submission/Exclusions/P1_LU/
- Raw data - for submission/Exclusions/P1_LU/.DS_Store
- __MACOSX/Raw data - for submission/Exclusions/P1_LU/
- __MACOSX/Raw data - for submission/Exclusions/P1_LU/._.DS_Store
- Raw data - for submission/Exclusions/P1_LU/ScrambledIndexArray.txt
- Raw data - for submission/Exclusions/P1_LU/StaircaseForStop_1.0.0.txt
- Raw data - for submission/Exclusions/P1_LU/Stop_1.0.0.txt
- Raw data - for submission/Exclusions/P22_ASA/
- Raw data - for submission/Exclusions/P22_ASA/.DS_Store
- __MACOSX/Raw data - for submission/Exclusions/P22_ASA/
- __MACOSX/Raw data - for submission/Exclusions/P22_ASA/._.DS_Store
- Raw data - for submission/Exclusions/P22_ASA/ScrambledIndexArray.txt
- Raw data - for submission/Exclusions/P22_ASA/StaircaseForStop_1.0.0.txt
- Raw data - for submission/Exclusions/P22_ASA/Stop_1.0.0.txt
- Raw data - for submission/Exclusions/P26_BC/
- Raw data - for submission/Exclusions/P26_BC/.DS_Store
- __MACOSX/Raw data - for submission/Exclusions/P26_BC/
- __MACOSX/Raw data - for submission/Exclusions/P26_BC/._.DS_Store
- Raw data - for submission/Exclusions/P26_BC/ScrambledIndexArray.txt
- Raw data - for submission/Exclusions/P26_BC/StaircaseForStop_1.0.0.txt
- Raw data - for submission/Exclusions/P26_BC/Stop_1.0.0.txt
- Raw data - for submission/Exclusions/P27_LC/
- Raw data - for submission/Exclusions/P27_LC/.DS_Store
- __MACOSX/Raw data - for submission/Exclusions/P27_LC/
- __MACOSX/Raw data - for submission/Exclusions/P27_LC/._.DS_Store
- Raw data - for submission/Exclusions/P27_LC/ScrambledIndexArray.txt
- Raw data - for submission/Exclusions/P27_LC/StaircaseForStop_1.0.0.txt
- Raw data - for submission/Exclusions/P27_LC/Stop_1.0.0.txt
- Raw data - for submission/Exclusions/P2_YL/
- Raw data - for submission/Exclusions/P2_YL/.DS_Store
- __MACOSX/Raw data - for submission/Exclusions/P2_YL/
- __MACOSX/Raw data - for submission/Exclusions/P2_YL/._.DS_Store
- Raw data - for submission/Exclusions/P2_YL/ScrambledIndexArray.txt
- Raw data - for submission/Exclusions/P2_YL/StaircaseForStop_1.0.0.txt
- Raw data - for submission/Exclusions/P2_YL/Stop_1.0.0.txt
- Raw data - for submission/Exclusions/P33_RR/
- Raw data - for submission/Exclusions/P33_RR/.DS_Store
- __MACOSX/Raw data - for submission/Exclusions/P33_RR/
- __MACOSX/Raw data - for submission/Exclusions/P33_RR/._.DS_Store
- Raw data - for submission/Exclusions/P33_RR/ScrambledIndexArray.txt
- Raw data - for submission/Exclusions/P33_RR/StaircaseForStop_1.0.0.txt
- Raw data - for submission/Exclusions/P33_RR/Stop_1.0.0.txt
- Raw data - for submission/Exclusions/P39_EE/
- Raw data - for submission/Exclusions/P39_EE/.DS_Store
- __MACOSX/Raw data - for submission/Exclusions/P39_EE/
- __MACOSX/Raw data - for submission/Exclusions/P39_EE/._.DS_Store
- Raw data - for submission/Exclusions/P39_EE/ScrambledIndexArray.txt
- Raw data - for submission/Exclusions/P39_EE/StaircaseForStop_1.0.0.txt
- Raw data - for submission/Exclusions/P39_EE/Stop_1.0.0.txt
- Raw data - for submission/Exclusions/P40_AS/
- Raw data - for submission/Exclusions/P40_AS/.DS_Store
- __MACOSX/Raw data - for submission/Exclusions/P40_AS/
- __MACOSX/Raw data - for submission/Exclusions/P40_AS/._.DS_Store
- Raw data - for submission/Exclusions/P40_AS/ScrambledIndexArray.txt
- Raw data - for submission/Exclusions/P40_AS/StaircaseForStop_1.0.0.txt
- Raw data - for submission/Exclusions/P40_AS/Stop_1.0.0.txt
- Raw data - for submission/Exclusions/P41_AT/
- Raw data - for submission/Exclusions/P41_AT/.DS_Store
- __MACOSX/Raw data - for submission/Exclusions/P41_AT/
- __MACOSX/Raw data - for submission/Exclusions/P41_AT/._.DS_Store
- Raw data - for submission/Exclusions/P41_AT/ScrambledIndexArray.txt
- Raw data - for submission/Exclusions/P41_AT/StaircaseForStop_1.0.0.txt
- Raw data - for submission/Exclusions/P41_AT/Stop_1.0.0.txt
- Raw data - for submission/Exclusions/P42_BS/
- Raw data - for submission/Exclusions/P42_BS/.DS_Store
- __MACOSX/Raw data - for submission/Exclusions/P42_BS/
- __MACOSX/Raw data - for submission/Exclusions/P42_BS/._.DS_Store
- Raw data - for submission/Exclusions/P42_BS/ScrambledIndexArray.txt
- Raw data - for submission/Exclusions/P42_BS/StaircaseForStop_1.0.0.txt
- Raw data - for submission/Exclusions/P42_BS/Stop_1.0.0.txt
- Raw data - for submission/Exclusions/P4_AA/
- Raw data - for submission/Exclusions/P4_AA/.DS_Store
- __MACOSX/Raw data - for submission/Exclusions/P4_AA/
- __MACOSX/Raw data - for submission/Exclusions/P4_AA/._.DS_Store
- Raw data - for submission/Exclusions/P4_AA/ScrambledIndexArray.txt
- Raw data - for submission/Exclusions/P4_AA/StaircaseForStop_1.0.0.txt
- Raw data - for submission/Exclusions/P4_AA/Stop_1.0.0.txt
- Raw data - for submission/Exclusions/P5_TT/
- Raw data - for submission/Exclusions/P5_TT/.DS_Store
- __MACOSX/Raw data - for submission/Exclusions/P5_TT/
- __MACOSX/Raw data - for submission/Exclusions/P5_TT/._.DS_Store
- Raw data - for submission/Exclusions/P5_TT/ScrambledIndexArray.txt
- Raw data - for submission/Exclusions/P5_TT/StaircaseForStop_1.0.0.txt
- Raw data - for submission/Exclusions/P5_TT/Stop_1.0.0.txt
- Raw data - for submission/Exclusions/P7_SD/
- Raw data - for submission/Exclusions/P7_SD/.DS_Store
- __MACOSX/Raw data - for submission/Exclusions/P7_SD/
- __MACOSX/Raw data - for submission/Exclusions/P7_SD/._.DS_Store
- Raw data - for submission/Exclusions/P7_SD/ScrambledIndexArray.txt
- Raw data - for submission/Exclusions/P7_SD/StaircaseForStop_1.0.0.txt
- Raw data - for submission/Exclusions/P7_SD/Stop_1.0.0.txt
- Raw data - for submission/Instructions.docx
- __MACOSX/Raw data - for submission/._Instructions.docx
- Raw data - for submission/p10_CT/
- Raw data - for submission/p10_CT/.DS_Store
- __MACOSX/Raw data - for submission/p10_CT/
- __MACOSX/Raw data - for submission/p10_CT/._.DS_Store
- Raw data - for submission/p10_CT/Data.mat
- Raw data - for submission/p10_CT/ScrambledIndexArray.txt
- Raw data - for submission/p10_CT/StaircaseForStop_1.0.0.txt
- Raw data - for submission/p10_CT/Stop_1.0.0.txt
- Raw data - for submission/P11_SC/
- Raw data - for submission/P11_SC/.DS_Store
- __MACOSX/Raw data - for submission/P11_SC/
- __MACOSX/Raw data - for submission/P11_SC/._.DS_Store
- Raw data - for submission/P11_SC/Data.mat
- Raw data - for submission/P11_SC/ScrambledIndexArray.txt
- Raw data - for submission/P11_SC/StaircaseForStop_1.0.0.txt
- Raw data - for submission/P11_SC/Stop_1.0.0.txt
- Raw data - for submission/P12_TZ/
- Raw data - for submission/P12_TZ/.DS_Store
- __MACOSX/Raw data - for submission/P12_TZ/
- __MACOSX/Raw data - for submission/P12_TZ/._.DS_Store
- Raw data - for submission/P12_TZ/Data.mat
- Raw data - for submission/P12_TZ/ScrambledIndexArray.txt
- Raw data - for submission/P12_TZ/StaircaseForStop_1.0.0.txt
- Raw data - for submission/P12_TZ/Stop_1.0.0.txt
- Raw data - for submission/P13_BL/
- Raw data - for submission/P13_BL/.DS_Store
- __MACOSX/Raw data - for submission/P13_BL/
- __MACOSX/Raw data - for submission/P13_BL/._.DS_Store
- Raw data - for submission/P13_BL/Data.mat
- Raw data - for submission/P13_BL/ScrambledIndexArray.txt
- Raw data - for submission/P13_BL/StaircaseForStop_1.0.0.txt
- Raw data - for submission/P13_BL/Stop_1.0.0.txt
- Raw data - for submission/P14_AP/
- Raw data - for submission/P14_AP/.DS_Store
- __MACOSX/Raw data - for submission/P14_AP/
- __MACOSX/Raw data - for submission/P14_AP/._.DS_Store
- Raw data - for submission/P14_AP/Data.mat
- Raw data - for submission/P14_AP/ScrambledIndexArray.txt
- Raw data - for submission/P14_AP/StaircaseForStop_1.0.0.txt
- Raw data - for submission/P14_AP/Stop_1.0.0.txt
- Raw data - for submission/P16_CW/
- Raw data - for submission/P16_CW/.DS_Store
- __MACOSX/Raw data - for submission/P16_CW/
- __MACOSX/Raw data - for submission/P16_CW/._.DS_Store
- Raw data - for submission/P16_CW/Data.mat
- Raw data - for submission/P16_CW/ScrambledIndexArray.txt
- Raw data - for submission/P16_CW/StaircaseForStop_1.0.0.txt
- Raw data - for submission/P16_CW/Stop_1.0.0.txt
- Raw data - for submission/P17_KJ/
- Raw data - for submission/P17_KJ/.DS_Store
- __MACOSX/Raw data - for submission/P17_KJ/
- __MACOSX/Raw data - for submission/P17_KJ/._.DS_Store
- Raw data - for submission/P17_KJ/Data.mat
- Raw data - for submission/P17_KJ/ScrambledIndexArray.txt
- Raw data - for submission/P17_KJ/StaircaseForStop_1.0.0.txt
- Raw data - for submission/P17_KJ/Stop_1.0.0.txt
- Raw data - for submission/P18_RM/
- Raw data - for submission/P18_RM/.DS_Store
- __MACOSX/Raw data - for submission/P18_RM/
- __MACOSX/Raw data - for submission/P18_RM/._.DS_Store
- Raw data - for submission/P18_RM/Data.mat
- Raw data - for submission/P18_RM/ScrambledIndexArray.txt
- Raw data - for submission/P18_RM/StaircaseForStop_1.0.0 (1).txt
- Raw data - for submission/P18_RM/StaircaseForStop_1.0.0.txt
- Raw data - for submission/P18_RM/Stop_1.0.0.txt
- Raw data - for submission/P19_CG/
- Raw data - for submission/P19_CG/.DS_Store
- __MACOSX/Raw data - for submission/P19_CG/
- __MACOSX/Raw data - for submission/P19_CG/._.DS_Store
- Raw data - for submission/P19_CG/Data.mat
- Raw data - for submission/P19_CG/ScrambledIndexArray.txt
- Raw data - for submission/P19_CG/StaircaseForStop_1.0.0.txt
- Raw data - for submission/P19_CG/Stop_1.0.0.txt
- Raw data - for submission/P20_AV/
- Raw data - for submission/P20_AV/.DS_Store
- __MACOSX/Raw data - for submission/P20_AV/
- __MACOSX/Raw data - for submission/P20_AV/._.DS_Store
- Raw data - for submission/P20_AV/Data.mat
- Raw data - for submission/P20_AV/ScrambledIndexArray.txt
- Raw data - for submission/P20_AV/StaircaseForStop_1.0.0.txt
- Raw data - for submission/P20_AV/Stop_1.0.0.txt
- Raw data - for submission/P21_DB/
- Raw data - for submission/P21_DB/.DS_Store
- __MACOSX/Raw data - for submission/P21_DB/
- __MACOSX/Raw data - for submission/P21_DB/._.DS_Store
- Raw data - for submission/P21_DB/Data.mat
- Raw data - for submission/P21_DB/ScrambledIndexArray.txt
- Raw data - for submission/P21_DB/StaircaseForStop_1.0.0.txt
- Raw data - for submission/P21_DB/Stop_1.0.0.txt
- Raw data - for submission/P23_NP/
- Raw data - for submission/P23_NP/.DS_Store
- __MACOSX/Raw data - for submission/P23_NP/
- __MACOSX/Raw data - for submission/P23_NP/._.DS_Store
- Raw data - for submission/P23_NP/Data.mat
- Raw data - for submission/P23_NP/ScrambledIndexArray.txt
- Raw data - for submission/P23_NP/StaircaseForStop_1.0.0.txt
- Raw data - for submission/P23_NP/Stop_1.0.0.txt
- Raw data - for submission/P24_DR/
- Raw data - for submission/P24_DR/.DS_Store
- __MACOSX/Raw data - for submission/P24_DR/
- __MACOSX/Raw data - for submission/P24_DR/._.DS_Store
- Raw data - for submission/P24_DR/Data.mat
- Raw data - for submission/P24_DR/ScrambledIndexArray.txt
- Raw data - for submission/P24_DR/StaircaseForStop_1.0.0.txt
- Raw data - for submission/P24_DR/Stop_1.0.0.txt
- Raw data - for submission/P25_JK/
- Raw data - for submission/P25_JK/.DS_Store
- __MACOSX/Raw data - for submission/P25_JK/
- __MACOSX/Raw data - for submission/P25_JK/._.DS_Store
- Raw data - for submission/P25_JK/Data.mat
- Raw data - for submission/P25_JK/ScrambledIndexArray.txt
- Raw data - for submission/P25_JK/StaircaseForStop_1.0.0.txt
- Raw data - for submission/P25_JK/Stop_1.0.0.txt
- Raw data - for submission/P28_TT/
- Raw data - for submission/P28_TT/.DS_Store
- __MACOSX/Raw data - for submission/P28_TT/
- __MACOSX/Raw data - for submission/P28_TT/._.DS_Store
- Raw data - for submission/P28_TT/Data.mat
- Raw data - for submission/P28_TT/ScrambledIndexArray.txt
- Raw data - for submission/P28_TT/StaircaseForStop_1.0.0.txt
- Raw data - for submission/P28_TT/Stop_1.0.0.txt
- Raw data - for submission/P29_LS/
- Raw data - for submission/P29_LS/.DS_Store
- __MACOSX/Raw data - for submission/P29_LS/
- __MACOSX/Raw data - for submission/P29_LS/._.DS_Store
- Raw data - for submission/P29_LS/Data.mat
- Raw data - for submission/P29_LS/ScrambledIndexArray.txt
- Raw data - for submission/P29_LS/StaircaseForStop_1.0.0.txt
- Raw data - for submission/P29_LS/Stop_1.0.0.txt
- Raw data - for submission/P30_SP/
- Raw data - for submission/P30_SP/.DS_Store
- __MACOSX/Raw data - for submission/P30_SP/
- __MACOSX/Raw data - for submission/P30_SP/._.DS_Store
- Raw data - for submission/P30_SP/Data.mat
- Raw data - for submission/P30_SP/ScrambledIndexArray.txt
- Raw data - for submission/P30_SP/StaircaseForStop_1.0.0.txt
- Raw data - for submission/P30_SP/Stop_1.0.0.txt
- Raw data - for submission/P31_HT/
- Raw data - for submission/P31_HT/.DS_Store
- __MACOSX/Raw data - for submission/P31_HT/
- __MACOSX/Raw data - for submission/P31_HT/._.DS_Store
- Raw data - for submission/P31_HT/Data.mat
- Raw data - for submission/P31_HT/ScrambledIndexArray.txt
- Raw data - for submission/P31_HT/StaircaseForStop_1.0.0.txt
- Raw data - for submission/P31_HT/Stop_1.0.0.txt
- Raw data - for submission/P32_HL/
- Raw data - for submission/P32_HL/.DS_Store
- __MACOSX/Raw data - for submission/P32_HL/
- __MACOSX/Raw data - for submission/P32_HL/._.DS_Store
- Raw data - for submission/P32_HL/Data.mat
- Raw data - for submission/P32_HL/ScrambledIndexArray.txt
- Raw data - for submission/P32_HL/StaircaseForStop_1.0.0.txt
- Raw data - for submission/P32_HL/Stop_1.0.0.txt
- Raw data - for submission/P34_RH/
- Raw data - for submission/P34_RH/.DS_Store
- __MACOSX/Raw data - for submission/P34_RH/
- __MACOSX/Raw data - for submission/P34_RH/._.DS_Store
- Raw data - for submission/P34_RH/Data.mat
- Raw data - for submission/P34_RH/ScrambledIndexArray.txt
- Raw data - for submission/P34_RH/StaircaseForStop_1.0.0.txt
- Raw data - for submission/P34_RH/Stop_1.0.0.txt
- Raw data - for submission/P35_LY/
- Raw data - for submission/P35_LY/.DS_Store
- __MACOSX/Raw data - for submission/P35_LY/
- __MACOSX/Raw data - for submission/P35_LY/._.DS_Store
- Raw data - for submission/P35_LY/Data.mat
- Raw data - for submission/P35_LY/ScrambledIndexArray.txt
- Raw data - for submission/P35_LY/StaircaseForStop_1.0.0.txt
- Raw data - for submission/P35_LY/Stop_1.0.0.txt
- Raw data - for submission/P36_JH/
- Raw data - for submission/P36_JH/.DS_Store
- __MACOSX/Raw data - for submission/P36_JH/
- __MACOSX/Raw data - for submission/P36_JH/._.DS_Store
- Raw data - for submission/P36_JH/Data.mat
- Raw data - for submission/P36_JH/ScrambledIndexArray.txt
- Raw data - for submission/P36_JH/StaircaseForStop_1.0.0.txt
- Raw data - for submission/P36_JH/Stop_1.0.0.txt
- Raw data - for submission/P37_AG/
- Raw data - for submission/P37_AG/.DS_Store
- __MACOSX/Raw data - for submission/P37_AG/
- __MACOSX/Raw data - for submission/P37_AG/._.DS_Store
- Raw data - for submission/P37_AG/Data.mat
- Raw data - for submission/P37_AG/ScrambledIndexArray.txt
- Raw data - for submission/P37_AG/StaircaseForStop_1.0.0.txt
- Raw data - for submission/P37_AG/Stop_1.0.0.txt
- Raw data - for submission/P38_IB/
- Raw data - for submission/P38_IB/.DS_Store
- __MACOSX/Raw data - for submission/P38_IB/
- __MACOSX/Raw data - for submission/P38_IB/._.DS_Store
- Raw data - for submission/P38_IB/Data.mat
- Raw data - for submission/P38_IB/ScrambledIndexArray.txt
[truncated: 51 more entries]
