# Supplementary material for: Stop signals delay synchrony more for finger tapping than vocalization: a dual modality study of rhythmic synchronization in the stop signal task
Source: PeerJ. 2018 Jul 12;6:e5242. doi: 10.7717/peerj.5242 (PMC6046193; doi:10.7717/peerj.5242)
Supplement: Supplemental Information 1 [file peerj-06-5242-s001.zip › Raw data - for submission/Exclusions/P15_AOJ/StaircaseForStop_1.0.0.txt]

run	trial_n	duration	correct	TotalACC	Manual/Vocal	Ignore/Stop	***	run	trial_n	duration	correct	TotalACC	Manual/Vocal	Ignore/Stop
1	3	200	0	0	1	2	*****	2	3	200	1	1	2	2
1	5	170	0	0	1	2	*****	2	6	230	1	1	2	2
1	8	140	0	0	1	2	*****	2	9	260	0	0.666666666666667	2	2
1	11	110	1	0.25	1	2	*****	2	12	230	0	0.5	2	2
1	13	140	0	0.2	1	2	*****	2	14	200	0	0.4	2	2
1	16	110	0	0.166666666666667	1	2	*****	2	20	170	1	0.5	2	2
1	28	80	1	0.285714285714286	1	2	*****	2	24	200	1	0.571428571428571	2	2
1	30	110	0	0.25	1	2	*****	2	28	230	1	0.625	2	2
1	40	80	1	0.333333333333333	1	2	*****	2	30	260	0	0.555555555555556	2	2
1	43	110	1	0.4	1	2	*****	2	32	230	0	0.5	2	2
1	45	140	1	0.454545454545455	1	2	*****	2	34	200	0	0.454545454545455	2	2
1	47	170	0	0.416666666666667	1	2	*****	2	37	170	0	0.416666666666667	2	2
1	55	140	1	0.461538461538462	1	2	*****	2	40	140	1	0.461538461538462	2	2
1	58	170	1	0.5	1	2	*****	2	49	170	1	0.5	2	2
1	62	200	1	0.533333333333333	1	2	*****	2	53	200	0	0.466666666666667	2	2
1	64	230	0	0.5	1	2	*****	2	56	170	0	0.4375	2	2
1	68	200	0	0.470588235294118	1	2	*****	2	68	140	1	0.470588235294118	2	2
1	73	170	1	0.5	1	2	*****	2	71	170	0	0.444444444444444	2	2
1	76	200	1	0.526315789473684	1	2	*****	2	77	140	0	0.421052631578947	2	2
1	78	230	1	0.55	1	2	*****	2	79	110	0	0.4	2	2
5	2	260	1	0.571428571428571	1	2	*****	6	8	80	0	0.380952380952381	2	2
5	4	290	1	0.590909090909091	1	2	*****	6	11	50	0	0.363636363636364	2	2
5	13	300	1	0.608695652173913	1	2	*****	6	14	50	1	0.391304347826087	2	2
5	15	300	1	0.625	1	2	*****	6	17	50	0	0.375	2	2
5	22	300	1	0.64	1	2	*****	6	21	50	1	0.4	2	2
5	29	300	1	0.653846153846154	1	2	*****	6	33	50	1	0.423076923076923	2	2
5	40	300	0	0.62962962962963	1	2	*****	6	36	80	1	0.444444444444444	2	2
5	42	300	1	0.642857142857143	1	2	*****	6	38	110	0	0.428571428571429	2	2
5	44	300	1	0.655172413793103	1	2	*****	6	41	80	1	0.448275862068966	2	2
5	48	300	1	0.666666666666667	1	2	*****	6	47	110	1	0.466666666666667	2	2
5	51	300	1	0.67741935483871	1	2	*****	6	54	140	1	0.483870967741936	2	2
5	55	300	1	0.6875	1	2	*****	6	56	170	0	0.46875	2	2
5	57	300	1	0.696969696969697	1	2	*****	6	64	140	1	0.484848484848485	2	2
5	59	300	1	0.705882352941177	1	2	*****	6	66	170	0	0.470588235294118	2	2
5	61	300	1	0.714285714285714	1	2	*****	6	69	140	0	0.457142857142857	2	2
5	63	300	1	0.722222222222222	1	2	*****	6	72	110	0	0.444444444444444	2	2
5	67	300	0	0.702702702702703	1	2	*****	6	74	80	1	0.459459459459459	2	2
5	70	300	1	0.710526315789474	1	2	*****	6	76	110	1	0.473684210526316	2	2
5	72	300	1	0.717948717948718	1	2	*****	6	78	140	1	0.487179487179487	2	2
5	76	300	1	0.725	1	2	*****	6	80	170	0	0.475	2	2
