# Supplementary material for: Stop signals delay synchrony more for finger tapping than vocalization: a dual modality study of rhythmic synchronization in the stop signal task
Source: PeerJ. 2018 Jul 12;6:e5242. doi: 10.7717/peerj.5242 (PMC6046193; doi:10.7717/peerj.5242)
Supplement: Supplemental Information 1 [file peerj-06-5242-s001.zip › Raw data - for submission/Exclusions/P15_AOJ/Stop_1.0.0.txt]

run	trial_n	FactorA	FactorB	FactorC	TargItem	SSD	RT	ACC	Manual/Vocal	Ignore/Stop
1	1	1	4	1	2	200	210	2	1	2
1	2	1	2	2	3	200	199	2	1	2
1	3	1	1	1	2	200	91	0	1	2
1	4	1	4	2	5	170	337	2	1	2
1	5	1	1	1	5	170	293	0	1	2
1	6	1	3	1	3	140	482	2	1	2
1	7	1	2	1	3	140	391	2	1	2
1	8	1	1	2	2	140	507	0	1	2
1	9	1	2	2	1	110	401	2	1	2
1	10	1	3	2	2	110	549	2	1	2
1	11	1	1	2	4	110	0	1	1	2
1	12	1	3	2	3	140	109	2	1	2
1	13	1	1	1	1	140	66	0	1	2
1	14	1	4	1	4	110	247	2	1	2
1	15	1	3	1	1	110	332	2	1	2
1	16	1	1	1	3	110	528	0	1	2
1	17	1	2	1	2	80	621	2	1	2
1	18	1	4	2	2	80	338	2	1	2
1	19	1	3	2	1	80	326	2	1	2
1	20	1	4	2	2	80	235	2	1	2
1	21	1	2	1	2	80	255	2	1	2
1	22	1	4	2	3	80	147	2	1	2
1	23	1	3	1	4	80	248	2	1	2
1	24	1	2	2	1	80	348	2	1	2
1	25	1	4	2	5	80	337	2	1	2
1	26	1	2	2	4	80	293	2	1	2
1	27	1	4	1	3	80	393	2	1	2
1	28	1	1	2	1	80	0	1	1	2
1	29	1	3	2	4	110	185	2	1	2
1	30	1	1	1	4	110	190	0	1	2
1	31	1	2	2	3	80	315	2	1	2
1	32	1	3	1	4	80	271	2	1	2
1	33	1	4	1	1	80	292	2	1	2
1	34	1	2	2	2	80	248	2	1	2
1	35	1	4	2	4	80	204	2	1	2
1	36	1	3	2	5	80	193	2	1	2
1	37	1	4	1	1	80	213	2	1	2
1	38	1	3	1	5	80	425	2	1	2
1	39	1	4	2	4	80	270	2	1	2
1	40	1	1	2	1	80	0	1	1	2
1	41	1	4	1	5	110	461	2	1	2
1	42	1	2	1	4	110	514	2	1	2
1	43	1	1	1	3	110	0	1	1	2
1	44	1	4	1	2	140	201	2	1	2
1	45	1	1	2	5	140	0	1	1	2
1	46	1	4	2	3	170	73	2	1	2
1	47	1	1	1	2	170	173	0	1	2
1	48	1	2	1	1	140	219	2	1	2
1	49	1	4	1	5	140	303	2	1	2
1	50	1	3	2	3	140	403	2	1	2
1	51	1	4	1	3	140	344	2	1	2
1	52	1	3	2	4	140	252	2	1	2
1	53	1	2	2	4	140	193	2	1	2
1	54	1	3	2	2	140	181	2	1	2
1	55	1	1	1	4	140	0	1	1	2
1	56	1	3	1	1	170	85	2	1	2
1	57	1	2	1	4	170	265	2	1	2
1	58	1	1	1	1	170	0	1	1	2
1	59	1	2	2	5	200	209	2	1	2
1	60	1	4	1	4	200	341	2	1	2
1	61	1	3	2	5	200	281	2	1	2
1	62	1	1	2	3	200	0	1	1	2
1	63	1	2	1	3	230	81	2	1	2
1	64	1	1	2	3	230	21	0	1	2
1	65	1	2	2	2	200	0	99	1	2
1	66	1	3	1	5	200	0	99	1	2
1	67	1	2	1	5	200	4	2	1	2
1	68	1	1	2	5	200	40	0	1	2
1	69	1	2	2	5	170	430	2	1	2
1	70	1	3	1	2	170	258	2	1	2
1	71	1	4	2	1	170	263	2	1	2
1	72	1	2	1	5	170	283	2	1	2
1	73	1	1	2	2	170	0	1	1	2
1	74	1	3	1	2	200	274	2	1	2
1	75	1	2	1	1	200	295	2	1	2
1	76	1	1	2	4	200	0	1	1	2
1	77	1	3	2	1	230	0	99	1	2
1	78	1	1	1	5	230	0	1	1	2
1	79	1	4	2	1	260	0	99	1	2
1	80	1	3	1	3	260	51	2	1	2
2	1	2	4	2	4	200	239	2	2	2
2	2	2	3	2	5	200	303	2	2	2
2	3	2	1	2	2	200	0	1	2	2
2	4	2	3	1	2	230	263	2	2	2
2	5	2	2	2	4	230	243	2	2	2
2	6	2	1	1	4	230	0	1	2	2
2	7	2	3	1	3	260	259	2	2	2
2	8	2	4	1	1	260	182	2	2	2
2	9	2	1	2	1	260	307	0	2	2
2	10	2	3	2	2	230	372	2	2	2
2	11	2	2	2	2	230	248	2	2	2
2	12	2	1	2	3	230	176	0	2	2
2	13	2	3	2	4	200	0	99	2	2
2	14	2	1	1	3	200	201	0	2	2
2	15	2	2	2	4	170	0	99	2	2
2	16	2	3	1	1	170	201	2	2	2
2	17	2	4	2	5	170	161	2	2	2
2	18	2	2	1	5	170	227	2	2	2
2	19	2	4	2	4	170	259	2	2	2
2	20	2	1	1	3	170	0	1	2	2
2	21	2	4	2	1	200	168	2	2	2
2	22	2	2	2	5	200	288	2	2	2
2	23	2	4	1	3	200	293	2	2	2
2	24	2	1	2	5	200	0	1	2	2
2	25	2	4	1	2	230	157	2	2	2
2	26	2	2	2	1	230	132	2	2	2
2	27	2	3	1	5	230	241	2	2	2
2	28	2	1	2	3	230	0	1	2	2
2	29	2	3	2	4	260	186	2	2	2
2	30	2	1	1	5	260	168	0	2	2
2	31	2	4	2	3	230	0	99	2	2
2	32	2	1	2	4	230	159	0	2	2
2	33	2	4	1	1	200	0	99	2	2
2	34	2	1	1	5	200	221	0	2	2
2	35	2	2	1	2	170	0	99	2	2
2	36	2	4	2	3	170	262	2	2	2
2	37	2	1	1	4	170	133	0	2	2
2	38	2	2	2	3	140	211	2	2	2
2	39	2	4	2	2	140	330	2	2	2
2	40	2	1	2	2	140	0	1	2	2
2	41	2	2	2	2	170	246	2	2	2
2	42	2	4	2	5	170	349	2	2	2
2	43	2	2	1	1	170	352	2	2	2
2	44	2	3	2	3	170	375	2	2	2
2	45	2	4	1	5	170	408	2	2	2
2	46	2	3	2	3	170	387	2	2	2
2	47	2	4	2	2	170	372	2	2	2
2	48	2	2	1	3	170	358	2	2	2
2	49	2	1	2	5	170	0	1	2	2
2	50	2	3	1	3	200	255	2	2	2
2	51	2	2	2	1	200	267	2	2	2
2	52	2	3	1	4	200	173	2	2	2
2	53	2	1	1	1	200	162	0	2	2
2	54	2	3	1	5	170	0	99	2	2
2	55	2	2	1	2	170	188	2	2	2
2	56	2	1	1	2	170	245	0	2	2
2	57	2	3	2	2	140	0	99	2	2
2	58	2	4	1	4	140	264	2	2	2
2	59	2	3	1	2	140	325	2	2	2
2	60	2	4	1	2	140	319	2	2	2
2	61	2	2	2	3	140	357	2	2	2
2	62	2	4	1	3	140	340	2	2	2
2	63	2	3	2	1	140	333	2	2	2
2	64	2	4	2	1	140	300	2	2	2
2	65	2	2	1	5	140	288	2	2	2
2	66	2	3	2	1	140	349	2	2	2
2	67	2	2	1	4	140	349	2	2	2
2	68	2	1	1	2	140	0	1	2	2
2	69	2	2	1	1	170	231	2	2	2
2	70	2	4	1	5	170	264	2	2	2
2	71	2	1	2	1	170	325	0	2	2
2	72	2	4	1	4	140	0	99	2	2
2	73	2	2	1	4	140	190	2	2	2
2	74	2	3	2	5	140	235	2	2	2
2	75	2	2	1	3	140	387	2	2	2
2	76	2	3	1	1	140	363	2	2	2
2	77	2	1	1	1	140	487	0	2	2
2	78	2	2	2	5	110	0	99	2	2
2	79	2	1	2	4	110	211	0	2	2
2	80	2	3	1	4	80	0	99	2	2
3	1	1	4	2	1	150	240	2	1	1
3	2	1	1	2	5	138	237	2	1	1
3	3	1	4	2	4	148	153	2	1	1
3	4	1	2	2	1	130	174	2	1	1
3	5	1	1	2	4	171	169	2	1	1
3	6	1	2	1	3	185	101	2	1	1
3	7	1	4	2	3	133	267	2	1	1
3	8	1	3	1	5	132	303	2	1	1
3	9	1	1	1	2	161	251	2	1	1
3	10	1	2	1	1	187	174	2	1	1
3	11	1	4	2	2	158	275	2	1	1
3	12	1	2	1	1	173	183	2	1	1
3	13	1	4	2	4	142	253	2	1	1
3	14	1	2	2	1	158	224	2	1	1
3	15	1	1	1	2	138	86	2	1	1
3	16	1	3	1	2	157	73	2	1	1
3	17	1	1	1	5	175	61	2	1	1
3	18	1	2	1	3	165	186	2	1	1
3	19	1	4	2	5	160	86	2	1	1
3	20	1	2	1	4	158	27	2	1	1
3	21	1	1	1	4	156	95	2	1	1
3	22	1	3	1	5	150	124	2	1	1
3	23	1	1	1	3	148	128	2	1	1
3	24	1	3	1	4	169	116	2	1	1
3	25	1	1	2	4	135	234	2	1	1
3	26	1	4	1	5	141	86	2	1	1
3	27	1	1	2	1	153	162	2	1	1
3	28	1	2	2	3	144	110	2	1	1
3	29	1	4	1	4	155	146	2	1	1
3	30	1	1	2	2	138	247	2	1	1
3	31	1	3	2	3	175	298	2	1	1
3	32	1	1	1	1	141	368	2	1	1
3	33	1	2	2	3	148	380	2	1	1
3	34	1	4	1	1	185	383	2	1	1
3	35	1	1	1	4	156	300	2	1	1
3	36	1	3	2	4	152	233	2	1	1
3	37	1	4	1	2	139	246	2	1	1
3	38	1	1	1	1	186	193	2	1	1
3	39	1	4	1	5	130	263	2	1	1
3	40	1	2	1	5	144	291	2	1	1
3	41	1	1	2	1	138	311	2	1	1
3	42	1	2	1	2	161	267	2	1	1
3	43	1	4	1	1	181	199	2	1	1
3	44	1	3	2	2	134	237	2	1	1
3	45	1	2	2	5	140	249	2	1	1
3	46	1	1	2	3	183	292	2	1	1
3	47	1	2	2	2	181	360	2	1	1
3	48	1	4	1	3	138	342	2	1	1
3	49	1	1	2	5	148	242	2	1	1
3	50	1	3	1	3	160	190	2	1	1
3	51	1	1	2	2	173	194	2	1	1
3	52	1	4	2	2	165	239	2	1	1
3	53	1	3	2	5	191	298	2	1	1
3	54	1	4	1	3	167	279	2	1	1
3	55	1	3	2	3	149	333	2	1	1
3	56	1	2	2	2	167	288	2	1	1
3	57	1	1	2	3	183	340	2	1	1
3	58	1	4	2	5	157	289	2	1	1
3	59	1	3	1	1	164	317	2	1	1
3	60	1	2	1	2	162	370	2	1	1
3	61	1	3	2	1	143	367	2	1	1
3	62	1	2	1	4	156	275	2	1	1
3	63	1	3	2	1	159	343	2	1	1
3	64	1	1	1	5	186	259	2	1	1
3	65	1	3	1	1	169	344	2	1	1
3	66	1	2	2	4	168	252	2	1	1
3	67	1	3	1	2	190	343	2	1	1
3	68	1	2	2	5	188	348	2	1	1
3	69	1	4	1	2	180	392	2	1	1
3	70	1	2	2	4	130	447	2	1	1
3	71	1	4	2	3	157	442	2	1	1
3	72	1	3	2	4	155	430	2	1	1
3	73	1	4	1	4	144	467	2	1	1
3	74	1	3	2	2	185	382	2	1	1
3	75	1	4	2	1	133	420	2	1	1
3	76	1	3	2	5	136	345	2	1	1
3	77	1	2	1	5	150	237	2	1	1
3	78	1	3	1	3	164	192	2	1	1
3	79	1	1	1	3	184	212	2	1	1
3	80	1	3	1	4	144	274	2	1	1
4	1	2	1	1	3	219	273	2	2	1
4	2	2	3	1	3	199	245	2	2	1
4	3	2	1	2	3	226	252	2	2	1
4	4	2	3	1	4	187	248	2	2	1
4	5	2	2	1	5	224	263	2	2	1
4	6	2	1	2	5	190	296	2	2	1
4	7	2	3	1	5	218	236	2	2	1
4	8	2	4	1	5	202	271	2	2	1
4	9	2	2	2	2	174	342	2	2	1
4	10	2	1	2	4	205	326	2	2	1
4	11	2	2	2	1	204	313	2	2	1
4	12	2	4	1	3	188	266	2	2	1
4	13	2	1	2	1	171	268	2	2	1
4	14	2	4	2	3	203	324	2	2	1
4	15	2	1	1	4	195	321	2	2	1
4	16	2	3	2	1	201	275	2	2	1
4	17	2	2	1	3	178	296	2	2	1
4	18	2	3	1	2	189	290	2	2	1
4	19	2	4	1	1	233	189	2	2	1
4	20	2	3	2	2	228	161	2	2	1
4	21	2	4	2	4	223	235	2	2	1
4	22	2	2	1	3	212	233	2	2	1
4	23	2	4	2	5	221	232	2	2	1
4	24	2	2	1	1	228	240	2	2	1
4	25	2	1	1	1	195	343	2	2	1
4	26	2	4	2	4	205	319	2	2	1
4	27	2	2	1	2	166	362	2	2	1
4	28	2	4	1	4	207	283	2	2	1
4	29	2	2	1	4	179	430	2	2	1
4	30	2	1	1	5	168	306	2	2	1
4	31	2	3	1	3	197	233	2	2	1
4	32	2	1	1	1	221	225	2	2	1
4	33	2	2	2	4	223	334	2	2	1
4	34	2	1	2	3	163	267	2	2	1
4	35	2	4	2	2	206	101	2	2	1
4	36	2	2	2	1	183	83	2	2	1
4	37	2	1	1	2	161	130	2	2	1
4	38	2	2	2	5	189	207	2	2	1
4	39	2	4	2	1	216	201	2	2	1
4	40	2	1	1	5	188	264	2	2	1
4	41	2	3	2	3	199	283	2	2	1
4	42	2	1	2	1	218	224	2	2	1
4	43	2	4	1	4	174	311	2	2	1
4	44	2	3	1	2	212	204	2	2	1
4	45	2	1	2	5	195	318	2	2	1
4	46	2	2	2	5	160	223	2	2	1
4	47	2	3	2	1	206	179	2	2	1
4	48	2	2	1	4	168	324	2	2	1
4	49	2	4	2	1	209	183	2	2	1
4	50	2	2	1	5	166	239	2	2	1
4	51	2	3	2	4	159	313	2	2	1
4	52	2	1	2	2	172	371	2	2	1
4	53	2	2	1	2	174	434	2	2	1
4	54	2	3	2	2	193	338	2	2	1
4	55	2	2	2	3	211	186	2	2	1
4	56	2	4	1	2	214	101	2	2	1
4	57	2	1	1	4	210	144	2	2	1
4	58	2	3	2	5	175	175	2	2	1
4	59	2	1	1	3	165	244	2	2	1
4	60	2	2	2	3	190	198	2	2	1
4	61	2	4	1	3	228	133	2	2	1
4	62	2	3	2	3	221	37	2	2	1
4	63	2	1	2	4	190	240	2	2	1
4	64	2	4	1	2	233	114	2	2	1
4	65	2	3	1	1	217	117	2	2	1
4	66	2	4	2	2	232	186	2	2	1
4	67	2	3	2	4	193	278	2	2	1
4	68	2	2	2	2	173	296	2	2	1
4	69	2	4	2	3	216	223	2	2	1
4	70	2	2	2	4	163	322	2	2	1
4	71	2	3	1	5	194	348	2	2	1
4	72	2	4	2	5	188	258	2	2	1
4	73	2	3	1	4	159	256	2	2	1
4	74	2	1	1	2	230	170	2	2	1
4	75	2	3	1	1	173	274	2	2	1
4	76	2	1	2	2	194	223	2	2	1
4	77	2	4	1	5	205	342	2	2	1
4	78	2	3	2	5	210	141	2	2	1
4	79	2	4	1	1	197	126	2	2	1
4	80	2	2	1	1	208	198	2	2	1
5	1	1	2	2	3	260	0	99	1	2
5	2	1	1	2	1	260	0	1	1	2
5	3	1	2	1	5	290	0	99	1	2
5	4	1	1	2	4	290	0	1	1	2
5	5	1	4	1	2	300	0	99	1	2
5	6	1	3	2	1	300	0	99	1	2
5	7	1	2	1	4	300	0	99	1	2
5	8	1	4	1	4	300	0	99	1	2
5	9	1	3	2	2	300	0	99	1	2
5	10	1	4	2	4	300	0	99	1	2
5	11	1	2	1	4	300	0	99	1	2
5	12	1	4	2	2	300	0	99	1	2
5	13	1	1	1	2	300	0	1	1	2
5	14	1	4	1	3	300	0	99	1	2
5	15	1	1	2	1	300	0	1	1	2
5	16	1	2	2	5	300	0	99	1	2
5	17	1	4	1	3	300	0	99	1	2
5	18	1	2	1	3	300	0	99	1	2
5	19	1	4	2	1	300	0	99	1	2
5	20	1	2	2	3	300	0	99	1	2
5	21	1	4	1	1	300	0	99	1	2
5	22	1	1	2	3	300	0	1	1	2
5	23	1	4	2	5	300	0	99	1	2
5	24	1	3	2	4	300	0	99	1	2
5	25	1	4	1	4	300	15	2	1	2
5	26	1	3	2	2	300	3	2	1	2
5	27	1	2	2	4	300	8	2	1	2
5	28	1	3	1	1	300	0	99	1	2
5	29	1	1	1	2	300	0	1	1	2
5	30	1	2	2	1	300	0	99	1	2
5	31	1	4	2	5	300	0	99	1	2
5	32	1	2	1	5	300	0	99	1	2
5	33	1	4	2	4	300	0	99	1	2
5	34	1	3	1	3	300	0	99	1	2
5	35	1	2	2	2	300	0	99	1	2
5	36	1	3	1	5	300	0	99	1	2
5	37	1	2	1	3	300	0	99	1	2
5	38	1	3	2	5	300	0	99	1	2
5	39	1	4	2	2	300	12	2	1	2
5	40	1	1	1	3	300	1	0	1	2
5	41	1	3	2	3	300	0	99	1	2
5	42	1	1	1	1	300	0	1	1	2
5	43	1	4	2	1	300	0	99	1	2
5	44	1	1	2	5	300	0	1	1	2
5	45	1	2	1	1	300	0	99	1	2
5	46	1	4	1	5	300	0	99	1	2
5	47	1	3	2	4	300	0	99	1	2
5	48	1	1	1	1	300	0	1	1	2
5	49	1	2	2	1	300	0	99	1	2
5	50	1	4	1	2	300	0	99	1	2
5	51	1	1	2	4	300	0	1	1	2
5	52	1	3	2	3	300	0	99	1	2
5	53	1	2	2	5	300	0	99	1	2
5	54	1	3	1	4	300	0	99	1	2
5	55	1	1	2	2	300	0	1	1	2
5	56	1	2	1	1	300	0	99	1	2
5	57	1	1	1	4	300	0	1	1	2
5	58	1	3	1	3	300	0	99	1	2
5	59	1	1	2	5	300	0	1	1	2
5	60	1	3	2	5	300	0	99	1	2
5	61	1	1	2	2	300	0	1	1	2
5	62	1	2	2	2	300	0	99	1	2
5	63	1	1	1	3	300	0	1	1	2
5	64	1	2	1	2	300	0	99	1	2
5	65	1	4	1	1	300	0	99	1	2
5	66	1	2	2	4	300	0	99	1	2
5	67	1	1	2	3	300	7	0	1	2
5	68	1	4	2	3	300	0	99	1	2
5	69	1	3	2	1	300	0	99	1	2
5	70	1	1	1	5	300	0	1	1	2
5	71	1	3	1	2	300	0	99	1	2
5	72	1	1	1	5	300	0	1	1	2
5	73	1	3	1	1	300	0	99	1	2
5	74	1	4	1	5	300	0	99	1	2
5	75	1	3	1	5	300	0	99	1	2
5	76	1	1	1	4	300	0	1	1	2
5	77	1	3	1	4	300	0	99	1	2
5	78	1	2	1	2	300	0	99	1	2
5	79	1	4	2	3	300	0	99	1	2
5	80	1	3	1	2	300	0	99	1	2
6	1	2	3	2	5	80	446	2	2	2
6	2	2	4	1	4	80	332	2	2	2
6	3	2	3	2	2	80	346	2	2	2
6	4	2	4	2	4	80	360	2	2	2
6	5	2	3	1	5	80	379	2	2	2
6	6	2	2	1	3	80	670	2	2	2
6	7	2	3	1	4	80	516	2	2	2
6	8	2	1	1	5	80	369	0	2	2
6	9	2	3	1	3	50	0	99	2	2
6	10	2	2	2	5	50	319	2	2	2
6	11	2	1	2	4	50	273	0	2	2
6	12	2	2	2	2	50	0	99	2	2
6	13	2	4	2	3	50	333	2	2	2
6	14	2	1	2	1	50	0	1	2	2
6	15	2	4	2	2	50	364	2	2	2
6	16	2	2	2	5	50	0	99	2	2
6	17	2	1	2	1	50	556	0	2	2
6	18	2	2	2	2	50	443	2	2	2
6	19	2	3	1	1	50	405	2	2	2
6	20	2	2	1	1	50	377	2	2	2
6	21	2	1	1	2	50	0	1	2	2
6	22	2	4	1	2	50	308	2	2	2
6	23	2	3	1	2	50	339	2	2	2
6	24	2	4	2	5	50	340	2	2	2
6	25	2	2	1	2	50	404	2	2	2
6	26	2	3	1	5	50	448	2	2	2
6	27	2	4	1	1	50	406	2	2	2
6	28	2	2	1	2	50	263	2	2	2
6	29	2	3	2	1	50	363	2	2	2
6	30	2	2	2	1	50	380	2	2	2
6	31	2	3	1	2	50	452	2	2	2
6	32	2	4	1	1	50	415	2	2	2
6	33	2	1	1	4	50	0	1	2	2
6	34	2	3	2	4	80	316	2	2	2
6	35	2	4	1	3	80	320	2	2	2
6	36	2	1	2	2	80	0	1	2	2
6	37	2	2	1	5	110	257	2	2	2
6	38	2	1	2	5	110	204	0	2	2
6	39	2	4	2	5	80	0	99	2	2
6	40	2	2	1	3	80	336	2	2	2
6	41	2	1	2	5	80	0	1	2	2
6	42	2	4	1	4	110	340	2	2	2
6	43	2	2	2	4	110	253	2	2	2
6	44	2	4	1	5	110	304	2	2	2
6	45	2	2	1	1	110	370	2	2	2
6	46	2	3	1	4	110	242	2	2	2
6	47	2	1	2	3	110	0	1	2	2
6	48	2	2	2	1	140	312	2	2	2
6	49	2	4	1	5	140	245	2	2	2
6	50	2	3	2	4	140	274	2	2	2
6	51	2	4	2	2	140	352	2	2	2
6	52	2	3	2	3	140	415	2	2	2
6	53	2	4	2	4	140	300	2	2	2
6	54	2	1	1	4	140	0	1	2	2
6	55	2	2	1	5	170	208	2	2	2
6	56	2	1	2	2	170	194	0	2	2
6	57	2	4	2	3	140	0	99	2	2
6	58	2	3	1	3	140	243	2	2	2
6	59	2	4	1	3	140	249	2	2	2
6	60	2	3	2	3	140	276	2	2	2
6	61	2	4	1	2	140	233	2	2	2
6	62	2	3	1	1	140	339	2	2	2
6	63	2	2	2	3	140	295	2	2	2
6	64	2	1	1	1	140	0	1	2	2
6	65	2	4	2	1	170	306	2	2	2
6	66	2	1	1	1	170	160	0	2	2
6	67	2	2	1	4	140	0	99	2	2
6	68	2	3	2	1	140	304	2	2	2
6	69	2	1	1	3	140	358	0	2	2
6	70	2	3	2	5	110	0	99	2	2
6	71	2	2	2	3	110	292	2	2	2
6	72	2	1	2	3	110	360	0	2	2
6	73	2	4	2	1	80	562	2	2	2
6	74	2	1	2	4	80	0	1	2	2
6	75	2	2	2	4	110	452	2	2	2
6	76	2	1	1	3	110	0	1	2	2
6	77	2	3	2	2	140	240	2	2	2
6	78	2	1	1	2	140	0	1	2	2
6	79	2	2	1	4	170	204	2	2	2
6	80	2	1	1	5	170	185	0	2	2
7	1	1	1	2	1	275	77	2	1	1
7	2	1	2	1	2	291	0	99	1	1
7	3	1	4	2	1	314	0	99	1	1
7	4	1	2	2	1	349	0	99	1	1
7	5	1	1	1	2	298	0	99	1	1
7	6	1	2	2	5	318	0	99	1	1
7	7	1	1	1	5	335	0	99	1	1
7	8	1	2	2	4	285	0	99	1	1
7	9	1	1	1	3	256	0	99	1	1
7	10	1	3	1	4	341	0	99	1	1
7	11	1	4	2	1	317	0	99	1	1
7	12	1	3	1	1	275	0	99	1	1
7	13	1	2	1	3	349	0	99	1	1
7	14	1	1	1	4	292	0	99	1	1
7	15	1	2	2	2	351	0	99	1	1
7	16	1	3	2	2	281	0	99	1	1
7	17	1	4	2	3	260	0	99	1	1
7	18	1	1	2	3	294	0	99	1	1
7	19	1	4	1	3	314	0	99	1	1
7	20	1	3	1	3	284	0	99	1	1
7	21	1	4	1	5	325	0	99	1	1
7	22	1	3	1	1	328	0	99	1	1
7	23	1	1	2	2	245	0	99	1	1
7	24	1	3	1	2	314	0	99	1	1
7	25	1	1	2	2	352	0	99	1	1
7	26	1	3	2	4	278	0	99	1	1
7	27	1	4	1	1	266	0	99	1	1
7	28	1	1	2	5	312	0	99	1	1
7	29	1	3	2	5	266	16	2	1	1
7	30	1	2	1	5	304	0	99	1	1
7	31	1	3	2	2	317	23	2	1	1
7	32	1	4	1	1	297	44	2	1	1
7	33	1	2	2	4	274	90	2	1	1
7	34	1	3	2	1	353	35	2	1	1
7	35	1	1	2	3	288	82	2	1	1
7	36	1	3	1	3	290	86	2	1	1
7	37	1	4	1	4	254	92	2	1	1
7	38	1	2	2	2	312	0	99	1	1
7	39	1	3	2	1	308	131	2	1	1
7	40	1	2	2	3	313	31	2	1	1
7	41	1	1	1	5	268	21	2	1	1
7	42	1	4	1	2	255	0	99	1	1
7	43	1	2	1	3	267	0	99	1	1
7	44	1	3	2	4	293	0	99	1	1
7	45	1	2	1	1	282	0	99	1	1
7	46	1	3	1	2	299	0	99	1	1
7	47	1	1	2	4	320	0	99	1	1
7	48	1	2	2	1	262	4	2	1	1
7	49	1	1	1	3	331	0	99	1	1
7	50	1	4	2	4	337	0	99	1	1
7	51	1	3	1	5	319	0	99	1	1
7	52	1	2	1	4	254	0	99	1	1
7	53	1	4	1	2	307	0	99	1	1
7	54	1	2	1	4	311	0	99	1	1
7	55	1	1	1	4	347	0	99	1	1
7	56	1	4	2	4	276	0	99	1	1
7	57	1	3	2	3	254	4	2	1	1
7	58	1	4	2	5	254	0	99	1	1
7	59	1	1	2	5	265	0	99	1	1
7	60	1	2	2	3	313	0	99	1	1
7	61	1	3	1	4	280	0	99	1	1
7	62	1	1	2	1	297	0	99	1	1
7	63	1	2	1	2	353	114	2	1	1
7	64	1	4	2	2	344	0	99	1	1
7	65	1	1	1	1	350	0	99	1	1
7	66	1	3	2	5	302	0	99	1	1
7	67	1	2	2	5	279	0	99	1	1
7	68	1	4	2	5	310	1	2	1	1
7	69	1	3	1	5	333	29	2	1	1
7	70	1	1	1	1	313	0	99	1	1
7	71	1	4	2	3	361	0	99	1	1
7	72	1	2	1	1	288	36	2	1	1
7	73	1	4	1	3	292	0	99	1	1
7	74	1	1	2	4	282	5	2	1	1
7	75	1	2	1	5	327	111	2	1	1
7	76	1	4	2	2	321	0	99	1	1
7	77	1	3	2	3	339	88	2	1	1
7	78	1	4	1	5	280	150	2	1	1
7	79	1	1	1	2	285	155	2	1	1
7	80	1	4	1	4	270	208	2	1	1
8	1	2	2	2	4	129	354	2	2	1
8	2	2	4	1	1	101	408	2	2	1
8	3	2	1	1	4	118	360	2	2	1
8	4	2	4	2	1	125	311	2	2	1
8	5	2	1	1	3	100	344	2	2	1
8	6	2	4	2	3	99	294	2	2	1
8	7	2	3	1	5	106	311	2	2	1
8	8	2	4	1	4	103	331	2	2	1
8	9	2	3	2	5	127	361	2	2	1
8	10	2	1	2	4	100	367	2	2	1
8	11	2	3	1	2	88	445	2	2	1
8	12	2	4	2	2	105	344	2	2	1
8	13	2	3	2	4	93	413	2	2	1
8	14	2	1	1	1	101	414	2	2	1
8	15	2	4	2	1	114	452	2	2	1
8	16	2	3	1	1	127	341	2	2	1
8	17	2	4	2	5	128	257	2	2	1
8	18	2	3	2	3	101	103	2	2	1
8	19	2	4	2	4	90	372	2	2	1
8	20	2	2	1	1	105	494	2	2	1
8	21	2	4	1	1	121	372	2	2	1
8	22	2	3	1	4	120	329	2	2	1
8	23	2	1	1	1	96	327	2	2	1
8	24	2	2	2	4	107	345	2	2	1
8	25	2	1	2	2	121	339	2	2	1
8	26	2	3	1	1	98	316	2	2	1
8	27	2	1	2	4	110	258	2	2	1
8	28	2	2	1	2	97	322	2	2	1
8	29	2	1	2	1	97	354	2	2	1
8	30	2	2	1	3	116	325	2	2	1
8	31	2	1	2	1	104	283	2	2	1
8	32	2	4	2	4	97	368	2	2	1
8	33	2	2	2	2	125	379	2	2	1
8	34	2	4	1	5	116	405	2	2	1
8	35	2	1	1	5	100	441	2	2	1
8	36	2	4	1	2	88	424	2	2	1
8	37	2	1	1	2	129	380	2	2	1
8	38	2	3	1	4	109	338	2	2	1
8	39	2	1	1	3	96	397	2	2	1
8	40	2	4	1	2	107	393	2	2	1
8	41	2	1	1	2	117	377	2	2	1
8	42	2	2	1	4	104	474	2	2	1
8	43	2	4	1	3	111	351	2	2	1
8	44	2	2	1	5	122	281	2	2	1
8	45	2	3	2	1	121	279	2	2	1
8	46	2	2	2	1	117	258	2	2	1
8	47	2	1	1	5	114	279	2	2	1
8	48	2	3	2	1	110	281	2	2	1
8	49	2	1	2	2	104	264	2	2	1
8	50	2	3	2	3	106	355	2	2	1
8	51	2	4	1	3	92	344	2	2	1
8	52	2	1	2	5	115	331	2	2	1
8	53	2	4	1	5	118	376	2	2	1
8	54	2	3	2	4	109	418	2	2	1
8	55	2	1	2	3	101	297	2	2	1
8	56	2	4	1	4	129	297	2	2	1
8	57	2	3	1	2	100	281	2	2	1
8	58	2	2	2	3	118	314	2	2	1
8	59	2	1	2	3	119	316	2	2	1
8	60	2	2	1	5	120	318	2	2	1
8	61	2	4	2	5	97	364	2	2	1
8	62	2	3	1	3	101	389	2	2	1
8	63	2	2	1	3	97	317	2	2	1
8	64	2	4	2	2	115	289	2	2	1
8	65	2	2	2	2	119	246	2	2	1
8	66	2	3	2	2	124	367	2	2	1
8	67	2	2	2	1	99	426	2	2	1
8	68	2	1	1	4	121	391	2	2	1
8	69	2	2	2	3	115	316	2	2	1
8	70	2	3	1	5	114	380	2	2	1
8	71	2	2	1	1	108	369	2	2	1
8	72	2	3	2	2	111	409	2	2	1
8	73	2	2	1	4	114	413	2	2	1
8	74	2	3	2	5	100	333	2	2	1
8	75	2	2	2	5	117	306	2	2	1
8	76	2	1	2	5	101	278	2	2	1
8	77	2	2	2	5	96	246	2	2	1
8	78	2	4	2	3	96	317	2	2	1
8	79	2	2	1	2	93	348	2	2	1
8	80	2	3	1	3	123	342	2	2	1
