# Supplementary material for: Stop signals delay synchrony more for finger tapping than vocalization: a dual modality study of rhythmic synchronization in the stop signal task
Source: PeerJ. 2018 Jul 12;6:e5242. doi: 10.7717/peerj.5242 (PMC6046193; doi:10.7717/peerj.5242)
Supplement: Supplemental Information 1 [file peerj-06-5242-s001.zip › Raw data - for submission/Exclusions/P1_LU/StaircaseForStop_1.0.0.txt]

run	trial_n	duration	correct	TotalACC	Manual/Vocal	Ignore/Stop	***	run	trial_n	duration	correct	TotalACC	Manual/Vocal	Ignore/Stop
1	5	200	0	0	2	2	*****	2	4	200	0	0	1	2
1	7	170	0	0	2	2	*****	2	8	170	0	0	1	2
1	10	140	0	0	2	2	*****	2	11	140	0	0	1	2
1	13	110	1	0.25	2	2	*****	2	21	110	0	0	1	2
1	16	140	0	0.2	2	2	*****	2	26	80	0	0	1	2
1	18	110	0	0.166666666666667	2	2	*****	2	30	50	0	0	1	2
1	21	80	0	0.142857142857143	2	2	*****	2	35	50	0	0	1	2
1	24	50	0	0.125	2	2	*****	2	38	50	0	0	1	2
1	27	50	0	0.111111111111111	2	2	*****	2	40	50	0	0	1	2
1	30	50	0	0.1	2	2	*****	2	43	50	0	0	1	2
1	32	50	0	0.0909090909090909	2	2	*****	2	45	50	0	0	1	2
1	35	50	0	0.0833333333333333	2	2	*****	2	47	50	0	0	1	2
1	40	50	0	0.0769230769230769	2	2	*****	2	50	50	0	0	1	2
1	44	50	0	0.0714285714285714	2	2	*****	2	54	50	0	0	1	2
1	47	50	0	0.0666666666666667	2	2	*****	2	56	50	0	0	1	2
1	49	50	0	0.0625	2	2	*****	2	60	50	0	0	1	2
1	54	50	0	0.0588235294117647	2	2	*****	2	67	50	0	0	1	2
1	60	50	0	0.0555555555555556	2	2	*****	2	74	50	0	0	1	2
1	73	50	0	0.0526315789473684	2	2	*****	2	76	50	0	0	1	2
1	77	50	0	0.05	2	2	*****	2	80	50	0	0	1	2
5	3	50	0	0.0476190476190476	2	2	*****	6	9	50	0	0	1	2
5	6	50	0	0.0454545454545455	2	2	*****	6	11	50	0	0	1	2
5	14	50	0	0.0434782608695652	2	2	*****	6	15	50	0	0	1	2
5	21	50	0	0.0416666666666667	2	2	*****	6	17	50	0	0	1	2
5	23	50	0	0.04	2	2	*****	6	21	50	0	0	1	2
5	27	50	0	0.0384615384615385	2	2	*****	6	24	50	0	0	1	2
5	33	50	0	0.037037037037037	2	2	*****	6	27	50	0	0	1	2
5	37	50	0	0.0357142857142857	2	2	*****	6	34	50	0	0	1	2
5	42	50	0	0.0344827586206897	2	2	*****	6	36	50	0	0	1	2
5	48	50	0	0.0333333333333333	2	2	*****	6	41	50	0	0	1	2
5	50	50	0	0.032258064516129	2	2	*****	6	43	50	0	0	1	2
5	53	50	0	0.03125	2	2	*****	6	46	50	0	0	1	2
5	55	50	0	0.0303030303030303	2	2	*****	6	51	50	0	0	1	2
5	57	50	0	0.0294117647058824	2	2	*****	6	53	50	0	0	1	2
5	63	50	0	0.0285714285714286	2	2	*****	6	62	50	0	0	1	2
5	65	50	0	0.0277777777777778	2	2	*****	6	65	50	0	0	1	2
5	70	50	0	0.027027027027027	2	2	*****	6	69	50	0	0	1	2
5	72	50	0	0.0263157894736842	2	2	*****	6	71	50	0	0	1	2
5	75	50	0	0.0256410256410256	2	2	*****	6	75	50	0	0	1	2
5	77	50	0	0.025	2	2	*****	6	77	50	0	0	1	2
