# Supplementary material for: Stop signals delay synchrony more for finger tapping than vocalization: a dual modality study of rhythmic synchronization in the stop signal task
Source: PeerJ. 2018 Jul 12;6:e5242. doi: 10.7717/peerj.5242 (PMC6046193; doi:10.7717/peerj.5242)
Supplement: Supplemental Information 1 [file peerj-06-5242-s001.zip › Raw data - for submission/Exclusions/P1_LU/Stop_1.0.0.txt]

run	trial_n	FactorA	FactorB	FactorC	TargItem	SSD	RT	ACC	Manual/Vocal	Ignore/Stop
1	1	1	2	2	4	200	281	2	2	2
1	2	1	3	1	1	200	262	2	2	2
1	3	1	4	1	4	200	308	2	2	2
1	4	1	2	1	3	200	252	2	2	2
1	5	1	1	1	1	200	332	0	2	2
1	6	1	2	1	5	170	181	2	2	2
1	7	1	1	1	5	170	237	0	2	2
1	8	1	3	1	1	140	0	99	2	2
1	9	1	2	2	1	140	568	2	2	2
1	10	1	1	1	1	140	831	0	2	2
1	11	1	3	1	2	110	658	2	2	2
1	12	1	2	1	4	110	640	2	2	2
1	13	1	1	2	4	110	0	1	2	2
1	14	1	2	1	1	140	672	2	2	2
1	15	1	4	2	3	140	528	2	2	2
1	16	1	1	1	2	140	728	0	2	2
1	17	1	4	2	4	110	828	2	2	2
1	18	1	1	1	3	110	692	0	2	2
1	19	1	2	2	1	80	68	2	2	2
1	20	1	4	1	4	80	520	2	2	2
1	21	1	1	1	5	80	727	0	2	2
1	22	1	3	1	3	50	663	2	2	2
1	23	1	2	1	4	50	670	2	2	2
1	24	1	1	1	2	50	751	0	2	2
1	25	1	3	2	1	50	618	2	2	2
1	26	1	4	1	2	50	588	2	2	2
1	27	1	1	1	4	50	661	0	2	2
1	28	1	4	2	5	50	581	2	2	2
1	29	1	2	1	2	50	595	2	2	2
1	30	1	1	1	4	50	689	0	2	2
1	31	1	3	2	5	50	666	2	2	2
1	32	1	1	2	1	50	747	0	2	2
1	33	1	4	1	5	50	795	2	2	2
1	34	1	3	2	4	50	722	2	2	2
1	35	1	1	2	4	50	688	0	2	2
1	36	1	3	2	1	50	623	2	2	2
1	37	1	4	1	3	50	632	2	2	2
1	38	1	2	1	5	50	701	2	2	2
1	39	1	4	2	2	50	693	2	2	2
1	40	1	1	2	3	50	705	0	2	2
1	41	1	3	2	5	50	655	2	2	2
1	42	1	4	2	5	50	604	2	2	2
1	43	1	3	1	2	50	532	2	2	2
1	44	1	1	2	2	50	532	0	2	2
1	45	1	2	2	3	50	467	2	2	2
1	46	1	3	1	3	50	486	2	2	2
1	47	1	1	2	1	50	622	0	2	2
1	48	1	2	2	2	50	585	2	2	2
1	49	1	1	1	3	50	690	0	2	2
1	50	1	2	2	4	50	665	2	2	2
1	51	1	4	1	5	50	572	2	2	2
1	52	1	3	2	3	50	538	2	2	2
1	53	1	4	2	2	50	468	2	2	2
1	54	1	1	2	3	50	551	0	2	2
1	55	1	2	2	3	50	510	2	2	2
1	56	1	3	2	4	50	473	2	2	2
1	57	1	2	1	3	50	505	2	2	2
1	58	1	4	2	1	50	530	2	2	2
1	59	1	3	1	5	50	447	2	2	2
1	60	1	1	2	5	50	552	0	2	2
1	61	1	3	2	2	50	523	2	2	2
1	62	1	4	1	2	50	468	2	2	2
1	63	1	3	2	2	50	436	2	2	2
1	64	1	2	2	5	50	508	2	2	2
1	65	1	3	1	4	50	478	2	2	2
1	66	1	2	2	2	50	473	2	2	2
1	67	1	4	2	1	50	431	2	2	2
1	68	1	3	2	3	50	389	2	2	2
1	69	1	2	1	2	50	416	2	2	2
1	70	1	3	1	4	50	442	2	2	2
1	71	1	4	1	1	50	407	2	2	2
1	72	1	3	1	5	50	414	2	2	2
1	73	1	1	2	2	50	580	0	2	2
1	74	1	4	2	3	50	527	2	2	2
1	75	1	2	2	5	50	480	2	2	2
1	76	1	4	1	3	50	488	2	2	2
1	77	1	1	2	5	50	588	0	2	2
1	78	1	4	2	4	50	541	2	2	2
1	79	1	2	1	1	50	524	2	2	2
1	80	1	4	1	1	50	554	2	2	2
2	1	2	4	1	2	200	167	2	1	2
2	2	2	3	2	4	200	203	2	1	2
2	3	2	2	1	3	200	351	2	1	2
2	4	2	1	1	3	200	340	0	1	2
2	5	2	3	2	5	170	393	2	1	2
2	6	2	4	2	1	170	334	2	1	2
2	7	2	3	2	2	170	322	2	1	2
2	8	2	1	1	3	170	566	0	1	2
2	9	2	2	1	2	140	436	2	1	2
2	10	2	4	2	4	140	328	2	1	2
2	11	2	1	2	5	140	476	0	1	2
2	12	2	4	1	5	110	434	2	1	2
2	13	2	2	1	4	110	311	2	1	2
2	14	2	4	1	4	110	155	2	1	2
2	15	2	2	1	3	110	191	2	1	2
2	16	2	4	1	1	110	180	2	1	2
2	17	2	3	2	2	110	136	2	1	2
2	18	2	2	1	2	110	157	2	1	2
2	19	2	3	2	1	110	177	2	1	2
2	20	2	4	2	2	110	213	2	1	2
2	21	2	1	2	3	110	585	0	1	2
2	22	2	2	1	5	80	503	2	1	2
2	23	2	3	1	2	80	395	2	1	2
2	24	2	4	2	1	80	336	2	1	2
2	25	2	2	2	3	80	308	2	1	2
2	26	2	1	1	5	80	472	0	1	2
2	27	2	3	1	4	50	398	2	1	2
2	28	2	4	1	2	50	290	2	1	2
2	29	2	3	2	3	50	359	2	1	2
2	30	2	1	1	2	50	331	0	1	2
2	31	2	3	1	5	50	431	2	1	2
2	32	2	4	2	5	50	436	2	1	2
2	33	2	3	2	5	50	440	2	1	2
2	34	2	4	1	5	50	365	2	1	2
2	35	2	1	2	2	50	625	0	1	2
2	36	2	4	2	3	50	581	2	1	2
2	37	2	2	1	4	50	522	2	1	2
2	38	2	1	2	1	50	558	0	1	2
2	39	2	4	2	5	50	498	2	1	2
2	40	2	1	2	4	50	519	0	1	2
2	41	2	2	2	2	50	555	2	1	2
2	42	2	3	1	2	50	351	2	1	2
2	43	2	1	1	1	50	500	0	1	2
2	44	2	3	1	1	50	472	2	1	2
2	45	2	1	2	3	50	540	0	1	2
2	46	2	3	1	1	50	577	2	1	2
2	47	2	1	2	1	50	533	0	1	2
2	48	2	2	2	3	50	537	2	1	2
2	49	2	3	1	4	50	861	2	1	2
2	50	2	1	1	2	50	642	0	1	2
2	51	2	2	2	2	50	790	2	1	2
2	52	2	3	2	4	50	571	2	1	2
2	53	2	4	1	3	50	575	2	1	2
2	54	2	1	2	2	50	595	0	1	2
2	55	2	2	2	1	50	520	2	1	2
2	56	2	1	2	5	50	556	0	1	2
2	57	2	4	2	4	50	512	2	1	2
2	58	2	3	1	5	50	549	2	1	2
2	59	2	2	2	4	50	489	2	1	2
2	60	2	1	1	4	50	525	0	1	2
2	61	2	3	2	1	50	626	2	1	2
2	62	2	2	2	5	50	470	2	1	2
2	63	2	3	1	3	50	458	2	1	2
2	64	2	4	1	3	50	479	2	1	2
2	65	2	2	2	1	50	371	2	1	2
2	66	2	4	1	4	50	264	2	1	2
2	67	2	1	1	4	50	636	0	1	2
2	68	2	2	1	1	50	528	2	1	2
2	69	2	4	2	3	50	436	2	1	2
2	70	2	3	1	3	50	329	2	1	2
2	71	2	2	2	4	50	429	2	1	2
2	72	2	3	2	3	50	306	2	1	2
2	73	2	2	1	1	50	278	2	1	2
2	74	2	1	1	1	50	586	0	1	2
2	75	2	4	2	2	50	447	2	1	2
2	76	2	1	1	5	50	611	0	1	2
2	77	2	2	1	5	50	519	2	1	2
2	78	2	4	1	1	50	492	2	1	2
2	79	2	2	2	5	50	416	2	1	2
2	80	2	1	2	4	50	436	0	1	2
3	1	1	1	1	2	74	219	2	2	1
3	2	1	2	2	2	75	292	2	2	1
3	3	1	1	1	3	80	0	99	2	1
3	4	1	2	2	4	93	0	99	2	1
3	5	1	4	2	5	80	346	2	2	1
3	6	1	3	2	1	89	313	2	2	1
3	7	1	4	2	1	74	336	2	2	1
3	8	1	1	1	1	73	375	2	2	1
3	9	1	2	1	1	97	409	2	2	1
3	10	1	4	1	5	97	449	2	2	1
3	11	1	2	1	1	70	507	2	2	1
3	12	1	3	1	2	94	518	2	2	1
3	13	1	2	2	1	100	433	2	2	1
3	14	1	1	2	4	71	390	2	2	1
3	15	1	2	1	5	96	404	2	2	1
3	16	1	3	2	3	71	390	2	2	1
3	17	1	4	2	2	95	353	2	2	1
3	18	1	1	1	3	77	355	2	2	1
3	19	1	2	1	4	81	320	2	2	1
3	20	1	1	2	3	77	274	2	2	1
3	21	1	2	2	5	87	322	2	2	1
3	22	1	3	1	4	77	322	2	2	1
3	23	1	1	2	2	79	356	2	2	1
3	24	1	3	1	1	76	413	2	2	1
3	25	1	4	1	3	88	399	2	2	1
3	26	1	2	2	4	79	409	2	2	1
3	27	1	3	2	4	99	360	2	2	1
3	28	1	1	2	3	69	277	2	2	1
3	29	1	3	2	2	86	331	2	2	1
3	30	1	1	2	2	89	274	2	2	1
3	31	1	4	1	4	99	372	2	2	1
3	32	1	2	2	2	73	367	2	2	1
3	33	1	3	1	3	101	315	2	2	1
3	34	1	4	2	4	74	364	2	2	1
3	35	1	1	1	4	79	316	2	2	1
3	36	1	3	1	3	100	351	2	2	1
3	37	1	4	1	5	71	371	2	2	1
3	38	1	3	1	4	97	367	2	2	1
3	39	1	2	1	4	80	374	2	2	1
3	40	1	1	1	5	82	299	2	2	1
3	41	1	4	1	1	101	270	2	2	1
3	42	1	1	1	2	92	309	2	2	1
3	43	1	2	1	2	94	370	2	2	1
3	44	1	1	2	1	92	332	2	2	1
3	45	1	4	2	4	72	327	2	2	1
3	46	1	3	1	5	76	405	2	2	1
3	47	1	2	1	3	77	398	2	2	1
3	48	1	1	1	1	74	418	2	2	1
3	49	1	2	2	1	74	428	2	2	1
3	50	1	3	2	5	95	413	2	2	1
3	51	1	1	2	4	76	405	2	2	1
3	52	1	4	2	1	95	401	2	2	1
3	53	1	3	2	3	70	377	2	2	1
3	54	1	1	1	5	100	397	2	2	1
3	55	1	4	1	2	101	333	2	2	1
3	56	1	3	2	2	70	421	2	2	1
3	57	1	2	1	3	101	415	2	2	1
3	58	1	4	1	1	85	445	2	2	1
3	59	1	2	2	5	82	369	2	2	1
3	60	1	4	2	5	73	367	2	2	1
3	61	1	3	2	4	91	350	2	2	1
3	62	1	2	2	3	78	392	2	2	1
3	63	1	3	2	5	81	421	2	2	1
3	64	1	1	1	4	77	413	2	2	1
3	65	1	4	1	2	97	350	2	2	1
3	66	1	1	2	1	87	303	2	2	1
3	67	1	2	1	2	90	320	2	2	1
3	68	1	4	2	2	77	355	2	2	1
3	69	1	2	2	3	72	363	2	2	1
3	70	1	1	2	5	101	275	2	2	1
3	71	1	3	1	2	90	243	2	2	1
3	72	1	1	2	5	99	214	2	2	1
3	73	1	4	1	4	84	325	2	2	1
3	74	1	3	2	1	73	424	2	2	1
3	75	1	4	1	3	80	474	2	2	1
3	76	1	3	1	1	73	522	2	2	1
3	77	1	4	2	3	88	442	2	2	1
3	78	1	3	1	5	101	391	2	2	1
3	79	1	4	2	3	99	346	2	2	1
3	80	1	2	1	5	91	369	2	2	1
4	1	2	1	2	1	74	11	2	1	1
4	2	2	3	2	4	73	15	2	1	1
4	3	2	2	2	2	79	59	2	1	1
4	4	2	4	1	4	64	224	2	1	1
4	5	2	1	2	5	64	117	2	1	1
4	6	2	3	1	2	91	48	2	1	1
4	7	2	4	1	1	77	21	2	1	1
4	8	2	1	2	2	76	89	2	1	1
4	9	2	3	2	1	73	254	2	1	1
4	10	2	1	2	5	75	306	2	1	1
4	11	2	2	1	3	73	326	2	1	1
4	12	2	4	1	4	77	411	2	1	1
4	13	2	2	1	2	68	375	2	1	1
4	14	2	1	2	2	73	355	2	1	1
4	15	2	4	1	1	88	263	2	1	1
4	16	2	3	2	2	84	180	2	1	1
4	17	2	4	2	4	65	185	2	1	1
4	18	2	1	1	2	69	0	99	1	1
4	19	2	3	1	4	62	34	2	1	1
4	20	2	1	2	4	65	166	2	1	1
4	21	2	2	1	4	64	282	2	1	1
4	22	2	3	2	5	76	342	2	1	1
4	23	2	4	1	2	73	410	2	1	1
4	24	2	2	2	3	84	374	2	1	1
4	25	2	4	2	5	82	299	2	1	1
4	26	2	2	2	4	84	255	2	1	1
4	27	2	4	2	4	73	252	2	1	1
4	28	2	2	1	5	70	312	2	1	1
4	29	2	4	2	1	76	340	2	1	1
4	30	2	2	1	2	68	337	2	1	1
4	31	2	3	1	3	72	381	2	1	1
4	32	2	2	2	4	89	321	2	1	1
4	33	2	1	1	5	76	422	2	1	1
4	34	2	3	1	2	90	313	2	1	1
4	35	2	4	2	5	69	439	2	1	1
4	36	2	3	2	4	67	331	2	1	1
4	37	2	4	2	2	77	279	2	1	1
4	38	2	2	2	3	87	315	2	1	1
4	39	2	3	1	5	71	368	2	1	1
4	40	2	1	1	2	63	348	2	1	1
4	41	2	3	2	3	74	296	2	1	1
4	42	2	4	1	5	88	252	2	1	1
4	43	2	2	1	3	67	361	2	1	1
4	44	2	3	1	5	89	373	2	1	1
4	45	2	1	1	3	72	362	2	1	1
4	46	2	3	2	5	91	381	2	1	1
4	47	2	4	2	1	70	363	2	1	1
4	48	2	1	2	1	88	278	2	1	1
4	49	2	3	2	1	91	314	2	1	1
4	50	2	2	1	5	67	200	2	1	1
4	51	2	3	1	4	86	268	2	1	1
4	52	2	4	2	3	91	264	2	1	1
4	53	2	2	1	4	85	292	2	1	1
4	54	2	1	1	3	74	417	2	1	1
4	55	2	2	2	2	79	349	2	1	1
4	56	2	4	1	3	85	241	2	1	1
4	57	2	2	1	1	79	214	2	1	1
4	58	2	3	2	3	78	274	2	1	1
4	59	2	1	1	5	79	206	2	1	1
4	60	2	4	1	2	73	235	2	1	1
4	61	2	3	1	1	91	191	2	1	1
4	62	2	2	2	1	71	132	2	1	1
4	63	2	3	1	1	83	208	2	1	1
4	64	2	1	1	1	91	220	2	1	1
4	65	2	3	2	2	64	281	2	1	1
4	66	2	4	1	5	70	302	2	1	1
4	67	2	2	2	1	71	250	2	1	1
4	68	2	1	2	3	78	270	2	1	1
4	69	2	2	2	5	79	346	2	1	1
4	70	2	3	1	3	91	470	2	1	1
4	71	2	4	2	3	78	427	2	1	1
4	72	2	1	1	4	88	399	2	1	1
4	73	2	2	1	1	89	451	2	1	1
4	74	2	1	2	3	64	336	2	1	1
4	75	2	4	1	3	69	469	2	1	1
4	76	2	1	1	1	89	400	2	1	1
4	77	2	4	2	2	87	500	2	1	1
4	78	2	1	1	4	71	425	2	1	1
4	79	2	2	2	5	64	406	2	1	1
4	80	2	1	2	4	64	282	2	1	1
5	1	1	3	1	1	50	362	2	2	2
5	2	1	4	1	2	50	360	2	2	2
5	3	1	1	2	5	50	683	0	2	2
5	4	1	4	2	2	50	621	2	2	2
5	5	1	2	2	4	50	558	2	2	2
5	6	1	1	2	1	50	698	0	2	2
5	7	1	4	2	3	50	608	2	2	2
5	8	1	3	2	1	50	580	2	2	2
5	9	1	4	1	3	50	455	2	2	2
5	10	1	2	1	3	50	371	2	2	2
5	11	1	3	1	2	50	364	2	2	2
5	12	1	2	1	2	50	312	2	2	2
5	13	1	4	2	5	50	304	2	2	2
5	14	1	1	1	1	50	585	0	2	2
5	15	1	2	1	5	50	495	2	2	2
5	16	1	4	1	2	50	383	2	2	2
5	17	1	2	2	4	50	311	2	2	2
5	18	1	4	1	1	50	203	2	2	2
5	19	1	2	2	2	50	252	2	2	2
5	20	1	4	2	4	50	220	2	2	2
5	21	1	1	1	1	50	190	0	2	2
5	22	1	3	2	3	50	598	2	2	2
5	23	1	1	1	3	50	761	0	2	2
5	24	1	3	1	1	50	640	2	2	2
5	25	1	2	2	1	50	663	2	2	2
5	26	1	3	2	4	50	584	2	2	2
5	27	1	1	1	2	50	604	0	2	2
5	28	1	4	1	4	50	506	2	2	2
5	29	1	3	1	3	50	482	2	2	2
5	30	1	2	1	2	50	403	2	2	2
5	31	1	4	1	3	50	403	2	2	2
5	32	1	3	1	5	50	363	2	2	2
5	33	1	1	1	5	50	552	0	2	2
5	34	1	2	2	1	50	484	2	2	2
5	35	1	4	2	5	50	446	2	2	2
5	36	1	3	1	5	50	387	2	2	2
5	37	1	1	2	3	50	633	0	2	2
5	38	1	3	1	4	50	646	2	2	2
5	39	1	2	2	2	50	526	2	2	2
5	40	1	3	2	1	50	429	2	2	2
5	41	1	2	1	1	50	341	2	2	2
5	42	1	1	2	2	50	694	0	2	2
5	43	1	3	1	2	50	684	2	2	2
5	44	1	4	1	1	50	599	2	2	2
5	45	1	3	1	4	50	510	2	2	2
5	46	1	4	2	1	50	408	2	2	2
5	47	1	3	2	3	50	368	2	2	2
5	48	1	1	1	5	50	599	0	2	2
5	49	1	4	1	5	50	561	2	2	2
5	50	1	1	2	4	50	706	0	2	2
5	51	1	4	2	4	50	743	2	2	2
5	52	1	2	1	4	50	716	2	2	2
5	53	1	1	2	5	50	735	0	2	2
5	54	1	4	2	1	50	658	2	2	2
5	55	1	1	2	1	50	636	0	2	2
5	56	1	2	2	5	50	631	2	2	2
5	57	1	1	2	2	50	632	0	2	2
5	58	1	2	1	1	50	617	2	2	2
5	59	1	3	2	5	50	698	2	2	2
5	60	1	2	1	5	50	689	2	2	2
5	61	1	4	2	3	50	528	2	2	2
5	62	1	3	1	3	50	444	2	2	2
5	63	1	1	1	4	50	518	0	2	2
5	64	1	4	1	5	50	552	2	2	2
5	65	1	1	2	4	50	604	0	2	2
5	66	1	2	2	3	50	600	2	2	2
5	67	1	3	2	2	50	595	2	2	2
5	68	1	2	2	3	50	399	2	2	2
5	69	1	3	2	4	50	378	2	2	2
5	70	1	1	2	3	50	556	0	2	2
5	71	1	2	2	5	50	442	2	2	2
5	72	1	1	1	4	50	698	0	2	2
5	73	1	2	1	4	50	663	2	2	2
5	74	1	4	2	2	50	653	2	2	2
5	75	1	1	1	2	50	834	0	2	2
5	76	1	3	2	5	50	900	2	2	2
5	77	1	1	1	3	50	407	0	2	2
5	78	1	3	2	2	50	319	2	2	2
5	79	1	2	1	3	50	736	2	2	2
5	80	1	4	1	4	50	716	2	2	2
6	1	2	2	1	5	50	130	2	1	2
6	2	2	3	2	4	50	86	2	1	2
6	3	2	4	2	1	50	0	99	1	2
6	4	2	2	1	2	50	0	99	1	2
6	5	2	3	1	1	50	0	99	1	2
6	6	2	2	2	4	50	0	99	1	2
6	7	2	3	1	2	50	507	2	1	2
6	8	2	4	2	1	50	256	2	1	2
6	9	2	1	1	1	50	324	0	1	2
6	10	2	3	2	5	50	233	2	1	2
6	11	2	1	2	2	50	605	0	1	2
6	12	2	3	2	1	50	449	2	1	2
6	13	2	4	1	4	50	357	2	1	2
6	14	2	3	2	4	50	250	2	1	2
6	15	2	1	2	5	50	574	0	1	2
6	16	2	2	2	5	50	371	2	1	2
6	17	2	1	2	2	50	231	0	1	2
6	18	2	4	1	5	50	187	2	1	2
6	19	2	3	2	2	50	176	2	1	2
6	20	2	4	1	3	50	180	2	1	2
6	21	2	1	1	2	50	536	0	1	2
6	22	2	3	2	3	50	509	2	1	2
6	23	2	2	1	3	50	433	2	1	2
6	24	2	1	1	5	50	517	0	1	2
6	25	2	3	1	3	50	538	2	1	2
6	26	2	4	2	3	50	462	2	1	2
6	27	2	1	1	3	50	562	0	1	2
6	28	2	2	2	2	50	551	2	1	2
6	29	2	4	2	4	50	555	2	1	2
6	30	2	3	1	5	50	560	2	1	2
6	31	2	4	2	5	50	516	2	1	2
6	32	2	2	2	1	50	312	2	1	2
6	33	2	4	2	2	50	237	2	1	2
6	34	2	1	2	1	50	193	0	1	2
6	35	2	4	2	3	50	198	2	1	2
6	36	2	1	2	3	50	106	0	1	2
6	37	2	3	1	4	50	398	2	1	2
6	38	2	4	2	2	50	482	2	1	2
6	39	2	2	2	2	50	407	2	1	2
6	40	2	3	1	4	50	331	2	1	2
6	41	2	1	2	4	50	495	0	1	2
6	42	2	4	1	4	50	532	2	1	2
6	43	2	1	2	5	50	552	0	1	2
6	44	2	4	1	3	50	572	2	1	2
6	45	2	2	1	2	50	513	2	1	2
6	46	2	1	1	2	50	549	0	1	2
6	47	2	3	1	5	50	457	2	1	2
6	48	2	2	1	4	50	414	2	1	2
6	49	2	4	2	4	50	354	2	1	2
6	50	2	3	1	2	50	279	2	1	2
6	51	2	1	1	4	50	507	0	1	2
6	52	2	3	2	5	50	351	2	1	2
6	53	2	1	1	5	50	563	0	1	2
6	54	2	4	1	2	50	440	2	1	2
6	55	2	3	2	1	50	492	2	1	2
6	56	2	4	1	2	50	384	2	1	2
6	57	2	2	2	1	50	277	2	1	2
6	58	2	4	2	5	50	217	2	1	2
6	59	2	2	2	3	50	349	2	1	2
6	60	2	3	2	2	50	306	2	1	2
6	61	2	2	1	5	50	230	2	1	2
6	62	2	1	1	4	50	107	0	1	2
6	63	2	2	1	1	50	111	2	1	2
6	64	2	3	2	3	50	227	2	1	2
6	65	2	1	1	3	50	535	0	1	2
6	66	2	2	2	4	50	635	2	1	2
6	67	2	3	1	1	50	512	2	1	2
6	68	2	2	1	4	50	756	2	1	2
6	69	2	1	2	3	50	569	0	1	2
6	70	2	2	2	3	50	573	2	1	2
6	71	2	1	1	1	50	609	0	1	2
6	72	2	4	1	5	50	486	2	1	2
6	73	2	3	1	3	50	474	2	1	2
6	74	2	2	2	5	50	335	2	1	2
6	75	2	1	2	1	50	515	0	1	2
6	76	2	2	1	3	50	375	2	1	2
6	77	2	1	2	4	50	507	0	1	2
6	78	2	4	1	1	50	384	2	1	2
6	79	2	2	1	1	50	532	2	1	2
6	80	2	4	1	1	50	553	2	1	2
7	1	1	4	1	5	56	463	2	2	1
7	2	1	2	1	2	48	495	2	2	1
7	3	1	4	2	1	56	482	2	2	1
7	4	1	3	2	3	46	405	2	2	1
7	5	1	1	1	2	62	472	2	2	1
7	6	1	3	2	1	53	410	2	2	1
7	7	1	2	2	2	45	376	2	2	1
7	8	1	1	2	2	64	351	2	2	1
7	9	1	3	1	4	51	344	2	2	1
7	10	1	1	1	5	65	307	2	2	1
7	11	1	3	2	5	64	325	2	2	1
7	12	1	2	1	3	47	342	2	2	1
7	13	1	4	1	4	52	326	2	2	1
7	14	1	1	1	5	54	283	2	2	1
7	15	1	4	2	5	52	317	2	2	1
7	16	1	2	2	4	50	289	2	2	1
7	17	1	1	2	3	63	208	2	2	1
7	18	1	3	1	4	57	227	2	2	1
7	19	1	2	1	4	51	260	2	2	1
7	20	1	3	2	4	54	280	2	2	1
7	21	1	1	2	5	63	327	2	2	1
7	22	1	3	2	2	45	378	2	2	1
7	23	1	1	1	1	65	347	2	2	1
7	24	1	3	2	4	60	328	2	2	1
7	25	1	1	1	4	58	274	2	2	1
7	26	1	2	1	4	65	231	2	2	1
7	27	1	1	1	3	53	233	2	2	1
7	28	1	2	2	5	57	221	2	2	1
7	29	1	3	2	1	46	233	2	2	1
7	30	1	4	2	3	65	183	2	2	1
7	31	1	3	1	2	53	146	2	2	1
7	32	1	2	2	5	54	82	2	2	1
7	33	1	1	1	1	64	123	2	2	1
7	34	1	4	1	4	60	105	2	2	1
7	35	1	3	2	2	51	138	2	2	1
7	36	1	2	2	4	62	637	2	2	1
7	37	1	1	2	3	61	406	2	2	1
7	38	1	4	2	2	61	367	2	2	1
7	39	1	3	1	3	51	345	2	2	1
7	40	1	2	2	2	46	437	2	2	1
7	41	1	4	2	5	64	472	2	2	1
7	42	1	2	1	1	50	456	2	2	1
7	43	1	1	2	1	57	458	2	2	1
7	44	1	4	2	4	53	501	2	2	1
7	45	1	3	1	5	46	558	2	2	1
7	46	1	2	2	1	61	616	2	2	1
7	47	1	4	2	2	52	589	2	2	1
7	48	1	1	1	3	55	500	2	2	1
7	49	1	3	1	1	56	522	2	2	1
7	50	1	2	2	3	62	575	2	2	1
7	51	1	3	1	1	64	610	2	2	1
7	52	1	4	1	3	62	621	2	2	1
7	53	1	3	1	5	47	677	2	2	1
7	54	1	1	2	4	45	642	2	2	1
7	55	1	4	1	1	58	601	2	2	1
7	56	1	1	1	4	47	507	2	2	1
7	57	1	4	1	2	62	445	2	2	1
7	58	1	3	2	3	59	435	2	2	1
7	59	1	1	2	4	56	354	2	2	1
7	60	1	3	1	2	56	348	2	2	1
7	61	1	4	2	4	56	253	2	2	1
7	62	1	2	1	5	48	313	2	2	1
7	63	1	4	1	1	62	321	2	2	1
7	64	1	2	1	5	47	352	2	2	1
7	65	1	1	2	5	56	355	2	2	1
7	66	1	4	1	2	45	354	2	2	1
7	67	1	1	2	1	51	351	2	2	1
7	68	1	4	2	1	52	326	2	2	1
7	69	1	2	1	3	46	383	2	2	1
7	70	1	4	2	3	51	347	2	2	1
7	71	1	3	2	5	46	354	2	2	1
7	72	1	1	1	2	53	315	2	2	1
7	73	1	2	1	1	58	381	2	2	1
7	74	1	1	2	2	57	330	2	2	1
7	75	1	2	2	1	54	438	2	2	1
7	76	1	4	1	3	48	435	2	2	1
7	77	1	2	1	2	52	410	2	2	1
7	78	1	4	1	5	45	370	2	2	1
7	79	1	2	2	3	51	417	2	2	1
7	80	1	3	1	3	55	439	2	2	1
8	1	2	2	2	2	45	369	2	1	1
8	2	2	3	1	2	63	317	2	1	1
8	3	2	1	2	1	46	322	2	1	1
8	4	2	2	1	4	49	214	2	1	1
8	5	2	3	1	5	55	258	2	1	1
8	6	2	4	2	5	46	143	2	1	1
8	7	2	3	1	3	48	131	2	1	1
8	8	2	1	1	4	51	24	2	1	1
8	9	2	2	1	2	46	939	2	1	1
8	10	2	3	1	1	51	864	2	1	1
8	11	2	2	1	3	62	0	99	1	1
8	12	2	4	1	5	56	0	99	1	1
8	13	2	2	1	4	64	317	2	1	1
8	14	2	3	1	4	59	249	2	1	1
8	15	2	2	2	3	45	286	2	1	1
8	16	2	1	2	5	57	354	2	1	1
8	17	2	4	2	5	51	383	2	1	1
8	18	2	2	2	1	46	323	2	1	1
8	19	2	3	1	1	48	311	2	1	1
8	20	2	4	1	5	63	283	2	1	1
8	21	2	2	2	5	57	248	2	1	1
8	22	2	1	1	5	47	292	2	1	1
8	23	2	3	2	5	63	216	2	1	1
8	24	2	1	1	4	46	269	2	1	1
8	25	2	4	1	2	56	281	2	1	1
8	26	2	3	1	2	54	222	2	1	1
8	27	2	4	2	4	61	274	2	1	1
8	28	2	2	2	4	60	262	2	1	1
8	29	2	1	2	4	63	226	2	1	1
8	30	2	3	2	3	57	159	2	1	1
8	31	2	4	1	3	53	219	2	1	1
8	32	2	2	2	3	52	176	2	1	1
8	33	2	3	2	1	63	291	2	1	1
8	34	2	4	2	3	61	176	2	1	1
8	35	2	1	2	2	57	228	2	1	1
8	36	2	3	2	1	65	113	2	1	1
8	37	2	4	2	1	63	69	2	1	1
8	38	2	1	2	1	64	0	99	1	1
8	39	2	4	2	1	56	901	2	1	1
8	40	2	1	1	1	65	801	2	1	1
8	41	2	4	1	2	64	678	2	1	1
8	42	2	2	1	2	47	395	2	1	1
8	43	2	3	2	5	48	383	2	1	1
8	44	2	1	2	4	63	259	2	1	1
8	45	2	3	1	4	61	240	2	1	1
8	46	2	1	1	3	50	125	2	1	1
8	47	2	2	1	1	56	0	99	1	1
8	48	2	3	2	4	50	0	99	1	1
8	49	2	2	2	2	60	401	2	1	1
8	50	2	3	1	5	59	230	2	1	1
8	51	2	1	2	3	63	178	2	1	1
8	52	2	3	2	3	46	151	2	1	1
8	53	2	1	1	2	59	450	2	1	1
8	54	2	4	2	4	57	567	2	1	1
8	55	2	1	1	1	61	331	2	1	1
8	56	2	2	1	1	47	328	2	1	1
8	57	2	3	1	3	53	428	2	1	1
8	58	2	1	1	2	62	272	2	1	1
8	59	2	4	2	2	58	253	2	1	1
8	60	2	2	1	3	62	249	2	1	1
8	61	2	1	2	2	56	213	2	1	1
8	62	2	2	2	5	55	90	2	1	1
8	63	2	1	2	5	46	294	2	1	1
8	64	2	3	2	4	65	298	2	1	1
8	65	2	4	2	3	57	343	2	1	1
8	66	2	2	1	5	63	259	2	1	1
8	67	2	4	1	3	63	311	2	1	1
8	68	2	3	2	2	58	292	2	1	1
8	69	2	4	2	2	49	321	2	1	1
8	70	2	1	1	5	62	116	2	1	1
8	71	2	4	1	1	53	74	2	1	1
8	72	2	3	2	2	57	197	2	1	1
8	73	2	4	1	4	57	106	2	1	1
8	74	2	2	2	4	45	175	2	1	1
8	75	2	4	1	1	46	139	2	1	1
8	76	2	2	1	5	60	183	2	1	1
8	77	2	1	1	3	56	187	2	1	1
8	78	2	2	2	1	49	344	2	1	1
8	79	2	4	1	4	52	364	2	1	1
8	80	2	1	2	3	63	384	2	1	1
