# Supplementary material for: Stop signals delay synchrony more for finger tapping than vocalization: a dual modality study of rhythmic synchronization in the stop signal task
Source: PeerJ. 2018 Jul 12;6:e5242. doi: 10.7717/peerj.5242 (PMC6046193; doi:10.7717/peerj.5242)
Supplement: Supplemental Information 1 [file peerj-06-5242-s001.zip › Raw data - for submission/Exclusions/P22_ASA/StaircaseForStop_1.0.0.txt]

run	trial_n	duration	correct	TotalACC	Manual/Vocal	Ignore/Stop	***	run	trial_n	duration	correct	TotalACC	Manual/Vocal	Ignore/Stop
1	4	200	0	0	2	2	*****	2	5	200	1	1	1	2
1	6	170	0	0	2	2	*****	2	7	230	1	1	1	2
1	9	140	0	0	2	2	*****	2	11	260	0	0.666666666666667	1	2
1	11	110	0	0	2	2	*****	2	13	230	0	0.5	1	2
1	14	80	0	0	2	2	*****	2	15	200	1	0.6	1	2
1	16	50	0	0	2	2	*****	2	21	230	0	0.5	1	2
1	21	50	0	0	2	2	*****	2	24	200	0	0.428571428571429	1	2
1	25	50	0	0	2	2	*****	2	30	170	1	0.5	1	2
1	27	50	0	0	2	2	*****	2	36	200	1	0.555555555555556	1	2
1	32	50	0	0	2	2	*****	2	38	230	1	0.6	1	2
1	34	50	0	0	2	2	*****	2	44	260	1	0.636363636363636	1	2
1	42	50	0	0	2	2	*****	2	47	290	1	0.666666666666667	1	2
1	54	50	0	0	2	2	*****	2	52	300	1	0.692307692307692	1	2
1	56	50	0	0	2	2	*****	2	56	300	1	0.714285714285714	1	2
1	61	50	0	0	2	2	*****	2	60	300	1	0.733333333333333	1	2
1	63	50	0	0	2	2	*****	2	65	300	0	0.6875	1	2
1	67	50	0	0	2	2	*****	2	72	300	1	0.705882352941177	1	2
1	75	50	0	0	2	2	*****	2	75	300	1	0.722222222222222	1	2
1	77	50	0	0	2	2	*****	2	77	300	1	0.736842105263158	1	2
1	79	50	0	0	2	2	*****	2	80	300	1	0.75	1	2
5	1	50	0	0	2	2	*****	6	3	300	1	0.761904761904762	1	2
5	5	50	0	0	2	2	*****	6	6	300	0	0.727272727272727	1	2
5	7	50	0	0	2	2	*****	6	14	300	1	0.739130434782609	1	2
5	11	50	0	0	2	2	*****	6	16	300	1	0.75	1	2
5	14	50	0	0	2	2	*****	6	19	300	1	0.76	1	2
5	17	50	0	0	2	2	*****	6	21	300	1	0.769230769230769	1	2
5	19	50	0	0	2	2	*****	6	24	300	1	0.777777777777778	1	2
5	22	50	1	0.0357142857142857	2	2	*****	6	28	300	1	0.785714285714286	1	2
5	26	50	0	0.0344827586206897	2	2	*****	6	30	300	1	0.793103448275862	1	2
5	31	50	0	0.0333333333333333	2	2	*****	6	34	300	1	0.8	1	2
5	33	50	0	0.032258064516129	2	2	*****	6	37	300	1	0.806451612903226	1	2
5	35	50	0	0.03125	2	2	*****	6	41	300	1	0.8125	1	2
5	37	50	0	0.0303030303030303	2	2	*****	6	48	300	1	0.818181818181818	1	2
5	44	50	0	0.0294117647058824	2	2	*****	6	55	300	1	0.823529411764706	1	2
5	52	50	0	0.0285714285714286	2	2	*****	6	57	300	1	0.828571428571429	1	2
5	54	50	0	0.0277777777777778	2	2	*****	6	65	300	1	0.833333333333333	1	2
5	67	50	0	0.027027027027027	2	2	*****	6	68	300	1	0.837837837837838	1	2
5	71	50	0	0.0263157894736842	2	2	*****	6	72	300	1	0.842105263157895	1	2
5	75	50	0	0.0256410256410256	2	2	*****	6	74	300	1	0.846153846153846	1	2
5	80	50	0	0.025	2	2	*****	6	80	300	1	0.85	1	2
