# Supplementary material for: Stop signals delay synchrony more for finger tapping than vocalization: a dual modality study of rhythmic synchronization in the stop signal task
Source: PeerJ. 2018 Jul 12;6:e5242. doi: 10.7717/peerj.5242 (PMC6046193; doi:10.7717/peerj.5242)
Supplement: Supplemental Information 1 [file peerj-06-5242-s001.zip › Raw data - for submission/Exclusions/P22_ASA/Stop_1.0.0.txt]

run	trial_n	FactorA	FactorB	FactorC	TargItem	SSD	RT	ACC	Manual/Vocal	Ignore/Stop
1	1	1	2	2	4	200	122	2	2	2
1	2	1	4	1	3	200	141	2	2	2
1	3	1	2	2	2	200	141	2	2	2
1	4	1	1	2	5	200	107	0	2	2
1	5	1	4	1	1	170	125	2	2	2
1	6	1	1	2	2	170	165	0	2	2
1	7	1	3	2	5	140	237	2	2	2
1	8	1	4	2	1	140	244	2	2	2
1	9	1	1	1	3	140	501	0	2	2
1	10	1	2	1	4	110	381	2	2	2
1	11	1	1	1	1	110	444	0	2	2
1	12	1	2	2	1	80	365	2	2	2
1	13	1	4	1	2	80	580	2	2	2
1	14	1	1	2	1	80	440	0	2	2
1	15	1	2	2	4	50	430	2	2	2
1	16	1	1	2	4	50	359	0	2	2
1	17	1	4	2	2	50	373	2	2	2
1	18	1	3	2	1	50	375	2	2	2
1	19	1	4	2	5	50	336	2	2	2
1	20	1	2	2	5	50	344	2	2	2
1	21	1	1	1	1	50	398	0	2	2
1	22	1	3	2	2	50	369	2	2	2
1	23	1	4	1	4	50	385	2	2	2
1	24	1	2	1	4	50	459	2	2	2
1	25	1	1	2	1	50	384	0	2	2
1	26	1	3	1	5	50	428	2	2	2
1	27	1	1	2	3	50	500	0	2	2
1	28	1	3	1	2	50	519	2	2	2
1	29	1	2	2	2	50	478	2	2	2
1	30	1	4	1	5	50	427	2	2	2
1	31	1	3	1	3	50	347	2	2	2
1	32	1	1	2	2	50	254	0	2	2
1	33	1	4	2	2	50	283	2	2	2
1	34	1	1	1	3	50	352	0	2	2
1	35	1	3	1	1	50	320	2	2	2
1	36	1	4	1	5	50	312	2	2	2
1	37	1	3	2	3	50	337	2	2	2
1	38	1	4	2	4	50	349	2	2	2
1	39	1	3	2	5	50	335	2	2	2
1	40	1	4	1	4	50	343	2	2	2
1	41	1	3	2	1	50	323	2	2	2
1	42	1	1	1	4	50	361	0	2	2
1	43	1	4	2	5	50	422	2	2	2
1	44	1	3	1	1	50	432	2	2	2
1	45	1	2	1	5	50	456	2	2	2
1	46	1	4	2	4	50	356	2	2	2
1	47	1	3	1	5	50	331	2	2	2
1	48	1	2	1	1	50	323	2	2	2
1	49	1	4	1	2	50	367	2	2	2
1	50	1	2	1	5	50	308	2	2	2
1	51	1	4	2	3	50	354	2	2	2
1	52	1	2	2	5	50	347	2	2	2
1	53	1	3	1	3	50	371	2	2	2
1	54	1	1	1	5	50	345	0	2	2
1	55	1	3	2	3	50	355	2	2	2
1	56	1	1	2	4	50	415	0	2	2
1	57	1	4	2	3	50	446	2	2	2
1	58	1	3	2	4	50	332	2	2	2
1	59	1	4	1	3	50	325	2	2	2
1	60	1	3	1	2	50	318	2	2	2
1	61	1	1	1	5	50	394	0	2	2
1	62	1	2	1	3	50	395	2	2	2
1	63	1	1	1	4	50	395	0	2	2
1	64	1	4	1	1	50	380	2	2	2
1	65	1	3	2	2	50	363	2	2	2
1	66	1	2	1	2	50	265	2	2	2
1	67	1	1	2	5	50	315	0	2	2
1	68	1	2	2	3	50	335	2	2	2
1	69	1	3	2	4	50	371	2	2	2
1	70	1	2	1	3	50	350	2	2	2
1	71	1	4	2	1	50	340	2	2	2
1	72	1	2	1	1	50	291	2	2	2
1	73	1	3	1	4	50	305	2	2	2
1	74	1	2	1	2	50	320	2	2	2
1	75	1	1	1	2	50	339	0	2	2
1	76	1	3	1	4	50	0	99	2	2
1	77	1	1	2	3	50	262	0	2	2
1	78	1	2	2	3	50	0	99	2	2
1	79	1	1	1	2	50	223	0	2	2
1	80	1	2	2	1	50	373	2	2	2
2	1	2	4	1	1	200	53	2	1	2
2	2	2	2	2	1	200	0	99	1	2
2	3	2	4	1	2	200	0	99	1	2
2	4	2	3	2	3	200	0	99	1	2
2	5	2	1	2	3	200	0	1	1	2
2	6	2	4	2	1	230	9	2	1	2
2	7	2	1	2	3	230	0	1	1	2
2	8	2	3	2	1	260	376	2	1	2
2	9	2	2	2	2	260	204	2	1	2
2	10	2	4	1	5	260	81	2	1	2
2	11	2	1	1	1	260	21	0	1	2
2	12	2	3	1	2	230	242	2	1	2
2	13	2	1	1	4	230	103	0	1	2
2	14	2	4	1	4	200	0	99	1	2
2	15	2	1	1	5	200	0	1	1	2
2	16	2	4	1	4	230	0	99	1	2
2	17	2	3	2	5	230	0	99	1	2
2	18	2	2	1	3	230	0	99	1	2
2	19	2	3	1	5	230	0	99	1	2
2	20	2	2	2	2	230	0	99	1	2
2	21	2	1	2	1	230	9	0	1	2
2	22	2	2	1	2	200	366	2	1	2
2	23	2	3	1	1	200	211	2	1	2
2	24	2	1	1	1	200	199	0	1	2
2	25	2	4	2	5	170	0	99	1	2
2	26	2	2	1	1	170	0	99	1	2
2	27	2	4	1	5	170	0	99	1	2
2	28	2	3	2	3	170	0	99	1	2
2	29	2	2	1	5	170	0	99	1	2
2	30	2	1	1	4	170	0	1	1	2
2	31	2	2	2	1	200	0	99	1	2
2	32	2	3	2	4	200	0	99	1	2
2	33	2	4	2	3	200	30	2	1	2
2	34	2	2	1	1	200	0	99	1	2
2	35	2	4	2	5	200	0	99	1	2
2	36	2	1	2	2	200	0	1	1	2
2	37	2	3	1	5	230	0	99	1	2
2	38	2	1	2	1	230	0	1	1	2
2	39	2	4	1	2	260	0	99	1	2
2	40	2	3	2	5	260	0	99	1	2
2	41	2	2	1	4	260	0	99	1	2
2	42	2	4	1	3	260	0	99	1	2
2	43	2	2	1	3	260	0	99	1	2
2	44	2	1	1	2	260	0	1	1	2
2	45	2	4	1	1	290	0	99	1	2
2	46	2	3	1	3	290	0	99	1	2
2	47	2	1	1	5	290	0	1	1	2
2	48	2	2	2	5	300	0	99	1	2
2	49	2	3	1	4	300	0	99	1	2
2	50	2	4	2	1	300	0	99	1	2
2	51	2	2	2	4	300	0	99	1	2
2	52	2	1	2	2	300	0	1	1	2
2	53	2	3	2	2	300	0	99	1	2
2	54	2	2	1	4	300	0	99	1	2
2	55	2	4	2	2	300	0	99	1	2
2	56	2	1	2	4	300	0	1	1	2
2	57	2	3	1	3	300	288	2	1	2
2	58	2	2	2	3	300	276	2	1	2
2	59	2	3	1	4	300	24	2	1	2
2	60	2	1	1	3	300	0	1	1	2
2	61	2	3	2	2	300	0	99	1	2
2	62	2	4	2	4	300	0	99	1	2
2	63	2	3	1	2	300	0	99	1	2
2	64	2	2	1	2	300	0	99	1	2
2	65	2	1	1	3	300	114	0	1	2
2	66	2	2	2	5	300	0	99	1	2
2	67	2	3	2	1	300	0	99	1	2
2	68	2	4	2	4	300	0	99	1	2
2	69	2	3	2	4	300	0	99	1	2
2	70	2	4	1	3	300	0	99	1	2
2	71	2	2	2	4	300	0	99	1	2
2	72	2	1	2	4	300	0	1	1	2
2	73	2	4	2	3	300	0	99	1	2
2	74	2	2	2	3	300	0	99	1	2
2	75	2	1	2	5	300	0	1	1	2
2	76	2	3	1	1	300	0	99	1	2
2	77	2	1	2	5	300	0	1	1	2
2	78	2	4	2	2	300	0	99	1	2
2	79	2	2	1	5	300	0	99	1	2
2	80	2	1	1	2	300	0	1	1	2
3	1	1	1	2	1	73	252	2	2	1
3	2	1	3	1	5	81	348	2	2	1
3	3	1	2	1	3	83	303	2	2	1
3	4	1	1	2	2	68	249	2	2	1
3	5	1	4	2	1	72	359	2	2	1
3	6	1	1	2	5	68	321	2	2	1
3	7	1	2	1	1	83	297	2	2	1
3	8	1	3	2	5	84	229	2	2	1
3	9	1	2	1	4	74	272	2	2	1
3	10	1	3	1	3	78	299	2	2	1
3	11	1	1	1	5	90	271	2	2	1
3	12	1	4	2	3	91	264	2	2	1
3	13	1	2	2	1	62	370	2	2	1
3	14	1	1	1	1	71	259	2	2	1
3	15	1	3	2	1	87	305	2	2	1
3	16	1	4	2	2	72	324	2	2	1
3	17	1	1	2	4	87	306	2	2	1
3	18	1	4	2	3	70	307	2	2	1
3	19	1	3	1	5	89	297	2	2	1
3	20	1	1	2	1	80	269	2	2	1
3	21	1	3	1	4	72	238	2	2	1
3	22	1	4	2	1	88	266	2	2	1
3	23	1	3	1	3	77	308	2	2	1
3	24	1	1	2	3	87	288	2	2	1
3	25	1	4	1	5	81	268	2	2	1
3	26	1	3	2	5	83	342	2	2	1
3	27	1	2	1	5	76	319	2	2	1
3	28	1	3	1	2	80	298	2	2	1
3	29	1	4	1	1	62	416	2	2	1
3	30	1	3	2	3	71	363	2	2	1
3	31	1	4	1	2	79	416	2	2	1
3	32	1	3	2	1	91	377	2	2	1
3	33	1	2	2	5	62	477	2	2	1
3	34	1	3	2	2	85	329	2	2	1
3	35	1	2	1	1	62	351	2	2	1
3	36	1	3	1	2	66	346	2	2	1
3	37	1	4	1	4	81	398	2	2	1
3	38	1	1	1	3	88	304	2	2	1
3	39	1	2	1	3	65	323	2	2	1
3	40	1	4	2	4	86	264	2	2	1
3	41	1	2	2	2	81	376	2	2	1
3	42	1	1	1	1	71	301	2	2	1
3	43	1	4	2	5	81	273	2	2	1
3	44	1	2	1	4	91	159	2	2	1
3	45	1	1	1	5	66	294	2	2	1
3	46	1	2	1	2	81	333	2	2	1
3	47	1	1	2	3	62	307	2	2	1
3	48	1	2	2	4	70	282	2	2	1
3	49	1	4	1	2	89	214	2	2	1
3	50	1	3	2	4	63	300	2	2	1
3	51	1	4	1	1	86	348	2	2	1
3	52	1	2	2	2	86	347	2	2	1
3	53	1	1	2	2	63	315	2	2	1
3	54	1	4	1	3	88	342	2	2	1
3	55	1	2	2	3	80	310	2	2	1
3	56	1	3	2	4	72	310	2	2	1
3	57	1	1	1	2	70	318	2	2	1
3	58	1	3	2	3	87	235	2	2	1
3	59	1	1	1	2	88	300	2	2	1
3	60	1	2	2	5	90	285	2	2	1
3	61	1	1	1	3	91	297	2	2	1
3	62	1	2	2	4	84	307	2	2	1
3	63	1	4	1	5	89	362	2	2	1
3	64	1	2	1	2	86	415	2	2	1
3	65	1	1	2	4	62	370	2	2	1
3	66	1	4	2	4	72	365	2	2	1
3	67	1	1	1	4	77	333	2	2	1
3	68	1	4	2	2	70	354	2	2	1
3	69	1	3	1	4	81	352	2	2	1
3	70	1	4	1	3	71	291	2	2	1
3	71	1	3	2	2	74	343	2	2	1
3	72	1	2	2	1	66	335	2	2	1
3	73	1	4	2	5	87	324	2	2	1
3	74	1	3	1	1	73	308	2	2	1
3	75	1	2	2	3	84	308	2	2	1
3	76	1	1	1	4	90	251	2	2	1
3	77	1	2	1	5	64	385	2	2	1
3	78	1	3	1	1	62	398	2	2	1
3	79	1	4	1	4	80	351	2	2	1
3	80	1	1	2	5	91	284	2	2	1
4	1	2	4	1	3	218	0	99	1	1
4	2	2	3	2	1	309	0	99	1	1
4	3	2	2	2	1	242	0	99	1	1
4	4	2	4	2	1	307	0	99	1	1
4	5	2	2	2	4	216	0	99	1	1
4	6	2	3	2	3	274	0	99	1	1
4	7	2	1	1	1	237	0	99	1	1
4	8	2	3	1	3	219	0	99	1	1
4	9	2	2	1	3	284	0	99	1	1
4	10	2	3	1	1	274	0	99	1	1
4	11	2	4	1	5	264	0	99	1	1
4	12	2	3	2	4	234	10	2	1	1
4	13	2	1	2	3	305	0	99	1	1
4	14	2	3	1	1	272	0	99	1	1
4	15	2	4	2	3	280	0	99	1	1
4	16	2	1	2	5	257	0	99	1	1
4	17	2	3	1	4	285	0	99	1	1
4	18	2	4	1	4	223	0	99	1	1
4	19	2	1	1	4	301	0	99	1	1
4	20	2	4	2	2	253	0	99	1	1
4	21	2	2	2	2	302	0	99	1	1
4	22	2	1	2	2	275	0	99	1	1
4	23	2	3	1	4	278	0	99	1	1
4	24	2	1	2	2	288	0	99	1	1
4	25	2	3	2	5	286	0	99	1	1
4	26	2	4	1	5	290	0	99	1	1
4	27	2	2	2	5	234	0	99	1	1
4	28	2	1	2	1	277	0	99	1	1
4	29	2	3	2	1	240	0	99	1	1
4	30	2	2	2	3	281	0	99	1	1
4	31	2	1	1	3	235	0	99	1	1
4	32	2	4	1	1	225	0	99	1	1
4	33	2	3	2	3	289	0	99	1	1
4	34	2	1	2	4	227	0	99	1	1
4	35	2	4	2	5	211	0	99	1	1
4	36	2	2	2	1	290	0	99	1	1
4	37	2	3	1	3	238	0	99	1	1
4	38	2	4	2	1	231	0	99	1	1
4	39	2	3	1	2	266	0	99	1	1
4	40	2	1	1	2	238	0	99	1	1
4	41	2	4	2	5	261	0	99	1	1
4	42	2	1	1	3	307	0	99	1	1
4	43	2	2	1	3	225	0	99	1	1
4	44	2	4	1	3	279	0	99	1	1
4	45	2	3	2	5	311	0	99	1	1
4	46	2	1	1	5	291	0	99	1	1
4	47	2	3	1	5	212	0	99	1	1
4	48	2	4	2	4	291	0	99	1	1
4	49	2	2	1	2	268	0	99	1	1
4	50	2	4	1	1	245	52	2	1	1
4	51	2	2	1	4	294	0	99	1	1
4	52	2	4	2	3	286	0	99	1	1
4	53	2	1	2	1	257	48	2	1	1
4	54	2	4	1	4	288	0	99	1	1
4	55	2	1	1	5	216	34	2	1	1
4	56	2	2	1	1	223	0	99	1	1
4	57	2	3	2	2	262	0	99	1	1
4	58	2	1	1	1	228	0	99	1	1
4	59	2	4	2	2	293	0	99	1	1
4	60	2	2	1	5	254	0	99	1	1
4	61	2	1	1	2	222	0	99	1	1
4	62	2	2	1	4	303	0	99	1	1
4	63	2	3	2	4	249	0	99	1	1
4	64	2	2	1	1	294	0	99	1	1
4	65	2	3	1	2	245	0	99	1	1
4	66	2	4	2	4	273	0	99	1	1
4	67	2	2	2	4	242	0	99	1	1
4	68	2	4	1	2	237	0	99	1	1
4	69	2	2	1	5	213	0	99	1	1
4	70	2	1	2	4	292	0	99	1	1
4	71	2	4	1	2	285	0	99	1	1
4	72	2	2	1	2	306	0	99	1	1
4	73	2	1	2	5	310	0	99	1	1
4	74	2	2	2	2	236	0	99	1	1
4	75	2	1	2	3	283	0	99	1	1
4	76	2	2	2	3	309	0	99	1	1
4	77	2	3	1	5	310	0	99	1	1
4	78	2	1	1	4	213	0	99	1	1
4	79	2	2	2	5	247	0	99	1	1
4	80	2	3	2	2	230	0	99	1	1
5	1	1	1	1	5	50	329	0	2	2
5	2	1	2	2	2	50	0	99	2	2
5	3	1	4	2	1	50	339	2	2	2
5	4	1	2	2	1	50	309	2	2	2
5	5	1	1	2	4	50	288	0	2	2
5	6	1	3	1	1	50	285	2	2	2
5	7	1	1	1	2	50	304	0	2	2
5	8	1	3	2	5	50	301	2	2	2
5	9	1	4	1	1	50	366	2	2	2
5	10	1	3	1	5	50	344	2	2	2
5	11	1	1	2	4	50	94	0	2	2
5	12	1	3	1	4	50	0	99	2	2
5	13	1	2	1	2	50	335	2	2	2
5	14	1	1	1	3	50	339	0	2	2
5	15	1	2	1	3	50	332	2	2	2
5	16	1	4	2	5	50	347	2	2	2
5	17	1	1	2	3	50	329	0	2	2
5	18	1	4	1	4	50	0	99	2	2
5	19	1	1	2	2	50	322	0	2	2
5	20	1	3	1	3	50	756	2	2	2
5	21	1	4	2	4	50	589	2	2	2
5	22	1	1	1	5	50	0	1	2	2
5	23	1	4	1	2	50	401	2	2	2
5	24	1	2	2	5	50	376	2	2	2
5	25	1	3	2	2	50	351	2	2	2
5	26	1	1	1	4	50	159	0	2	2
5	27	1	2	2	2	50	324	2	2	2
5	28	1	3	2	1	50	360	2	2	2
5	29	1	2	1	2	50	441	2	2	2
5	30	1	4	2	5	50	362	2	2	2
5	31	1	1	1	1	50	428	0	2	2
5	32	1	4	1	5	50	0	99	2	2
5	33	1	1	1	2	50	283	0	2	2
5	34	1	2	1	4	50	0	99	2	2
5	35	1	1	2	1	50	253	0	2	2
5	36	1	2	1	4	50	0	99	2	2
5	37	1	1	1	1	50	281	0	2	2
5	38	1	3	2	3	50	0	99	2	2
5	39	1	4	1	3	50	422	2	2	2
5	40	1	2	2	3	50	453	2	2	2
5	41	1	3	2	2	50	366	2	2	2
5	42	1	2	2	1	50	351	2	2	2
5	43	1	3	1	3	50	371	2	2	2
5	44	1	1	1	3	50	298	0	2	2
5	45	1	2	1	3	50	0	99	2	2
5	46	1	4	1	1	50	335	2	2	2
5	47	1	2	2	5	50	323	2	2	2
5	48	1	3	1	4	50	163	2	2	2
5	49	1	4	2	2	50	384	2	2	2
5	50	1	3	2	3	50	362	2	2	2
5	51	1	4	1	5	50	388	2	2	2
5	52	1	1	2	5	50	427	0	2	2
5	53	1	4	2	3	50	443	2	2	2
5	54	1	1	2	3	50	393	0	2	2
5	55	1	3	1	2	50	0	99	2	2
5	56	1	2	2	4	50	374	2	2	2
5	57	1	3	2	4	50	444	2	2	2
5	58	1	4	1	2	50	392	2	2	2
5	59	1	3	2	5	50	397	2	2	2
5	60	1	4	2	3	50	370	2	2	2
5	61	1	3	2	4	50	442	2	2	2
5	62	1	2	1	1	50	496	2	2	2
5	63	1	3	1	2	50	378	2	2	2
5	64	1	4	1	3	50	338	2	2	2
5	65	1	2	1	5	50	300	2	2	2
5	66	1	3	2	1	50	377	2	2	2
5	67	1	1	1	4	50	385	0	2	2
5	68	1	2	2	4	50	0	99	2	2
5	69	1	4	2	1	50	361	2	2	2
5	70	1	2	2	3	50	306	2	2	2
5	71	1	1	2	5	50	376	0	2	2
5	72	1	4	2	4	50	0	99	2	2
5	73	1	3	1	1	50	337	2	2	2
5	74	1	4	1	4	50	330	2	2	2
5	75	1	1	2	2	50	270	0	2	2
5	76	1	2	1	1	50	406	2	2	2
5	77	1	3	1	5	50	304	2	2	2
5	78	1	4	2	2	50	298	2	2	2
5	79	1	2	1	5	50	272	2	2	2
5	80	1	1	2	1	50	300	0	2	2
6	1	2	4	2	2	300	0	99	1	2
6	2	2	3	2	4	300	0	99	1	2
6	3	2	1	2	3	300	0	1	1	2
6	4	2	2	1	4	300	241	2	1	2
6	5	2	4	2	2	300	38	2	1	2
6	6	2	1	2	3	300	10	0	1	2
6	7	2	2	2	4	300	0	99	1	2
6	8	2	3	1	1	300	0	99	1	2
6	9	2	2	1	2	300	0	99	1	2
6	10	2	4	1	5	300	0	99	1	2
6	11	2	3	1	5	300	0	99	1	2
6	12	2	2	1	3	300	0	99	1	2
6	13	2	3	2	3	300	0	99	1	2
6	14	2	1	1	3	300	0	1	1	2
6	15	2	3	1	4	300	0	99	1	2
6	16	2	1	1	1	300	0	1	1	2
6	17	2	4	2	3	300	0	99	1	2
6	18	2	2	1	4	300	0	99	1	2
6	19	2	1	1	5	300	0	1	1	2
6	20	2	4	1	1	300	0	99	1	2
6	21	2	1	2	2	300	0	1	1	2
6	22	2	4	2	1	300	0	99	1	2
6	23	2	2	2	3	300	0	99	1	2
6	24	2	1	2	5	300	0	1	1	2
6	25	2	4	1	4	300	0	99	1	2
6	26	2	3	2	4	300	0	99	1	2
6	27	2	2	1	1	300	0	99	1	2
6	28	2	1	1	5	300	0	1	1	2
6	29	2	4	1	4	300	0	99	1	2
6	30	2	1	1	4	300	0	1	1	2
6	31	2	4	2	4	300	0	99	1	2
6	32	2	3	1	4	300	0	99	1	2
6	33	2	4	2	4	300	0	99	1	2
6	34	2	1	1	2	300	0	1	1	2
6	35	2	3	1	1	300	693	2	1	2
6	36	2	2	2	1	300	0	99	1	2
6	37	2	1	1	3	300	0	1	1	2
6	38	2	3	2	1	300	0	99	1	2
6	39	2	4	1	3	300	0	99	1	2
6	40	2	2	2	2	300	0	99	1	2
6	41	2	1	2	4	300	0	1	1	2
6	42	2	4	1	2	300	0	99	1	2
6	43	2	3	1	3	300	0	99	1	2
6	44	2	2	2	4	300	0	99	1	2
6	45	2	3	2	1	300	0	99	1	2
6	46	2	4	1	1	300	0	99	1	2
6	47	2	3	2	5	300	0	99	1	2
6	48	2	1	2	1	300	0	1	1	2
6	49	2	3	2	5	300	114	2	1	2
6	50	2	4	1	3	300	0	99	1	2
6	51	2	2	2	5	300	0	99	1	2
6	52	2	4	1	5	300	0	99	1	2
6	53	2	3	1	5	300	0	99	1	2
6	54	2	2	1	1	300	0	99	1	2
6	55	2	1	1	2	300	0	1	1	2
6	56	2	2	1	5	300	0	99	1	2
6	57	2	1	1	4	300	0	1	1	2
6	58	2	2	2	2	300	0	99	1	2
6	59	2	4	1	2	300	0	99	1	2
6	60	2	2	1	3	300	0	99	1	2
6	61	2	3	1	3	300	0	99	1	2
6	62	2	4	2	1	300	0	99	1	2
6	63	2	2	1	2	300	0	99	1	2
6	64	2	3	1	2	300	0	99	1	2
6	65	2	1	2	5	300	0	1	1	2
6	66	2	3	1	2	300	0	99	1	2
6	67	2	2	2	1	300	0	99	1	2
6	68	2	1	1	1	300	0	1	1	2
6	69	2	2	2	3	300	0	99	1	2
6	70	2	4	2	3	300	0	99	1	2
6	71	2	3	2	3	300	0	99	1	2
6	72	2	1	2	4	300	0	1	1	2
6	73	2	3	2	2	300	0	99	1	2
6	74	2	1	2	1	300	0	1	1	2
6	75	2	2	2	5	300	0	99	1	2
6	76	2	4	2	5	300	0	99	1	2
6	77	2	2	1	5	300	0	99	1	2
6	78	2	3	2	2	300	0	99	1	2
6	79	2	4	2	5	300	0	99	1	2
6	80	2	1	2	2	300	0	1	1	2
7	1	1	4	2	4	61	306	2	2	1
7	2	1	1	2	2	53	413	2	2	1
7	3	1	4	2	1	63	396	2	2	1
7	4	1	1	2	3	59	340	2	2	1
7	5	1	2	1	2	53	436	2	2	1
7	6	1	3	1	2	58	362	2	2	1
7	7	1	4	1	3	59	320	2	2	1
7	8	1	3	1	3	45	265	2	2	1
7	9	1	1	1	1	49	322	2	2	1
7	10	1	4	1	3	56	246	2	2	1
7	11	1	3	2	5	63	365	2	2	1
7	12	1	4	1	4	59	304	2	2	1
7	13	1	2	1	4	46	299	2	2	1
7	14	1	4	2	5	48	436	2	2	1
7	15	1	2	2	4	50	443	2	2	1
7	16	1	3	2	5	46	135	2	2	1
7	17	1	2	2	5	47	350	2	2	1
7	18	1	1	2	4	56	358	2	2	1
7	19	1	2	1	4	49	323	2	2	1
7	20	1	4	1	2	60	355	2	2	1
7	21	1	2	1	2	51	381	2	2	1
7	22	1	3	1	1	48	302	2	2	1
7	23	1	4	1	5	48	205	2	2	1
7	24	1	1	1	5	54	314	2	2	1
7	25	1	2	2	2	57	334	2	2	1
7	26	1	4	2	5	57	304	2	2	1
7	27	1	3	1	3	61	328	2	2	1
7	28	1	2	1	3	47	268	2	2	1
7	29	1	4	2	3	54	288	2	2	1
7	30	1	3	2	3	58	226	2	2	1
7	31	1	1	2	2	50	238	2	2	1
7	32	1	2	1	1	59	55	2	2	1
7	33	1	3	1	5	51	361	2	2	1
7	34	1	1	1	2	62	269	2	2	1
7	35	1	3	1	4	48	324	2	2	1
7	36	1	1	2	5	50	267	2	2	1
7	37	1	2	2	4	50	311	2	2	1
7	38	1	1	1	3	61	268	2	2	1
7	39	1	2	1	3	61	300	2	2	1
7	40	1	1	1	3	65	257	2	2	1
7	41	1	4	1	2	63	253	2	2	1
7	42	1	2	2	3	56	291	2	2	1
7	43	1	1	2	1	65	255	2	2	1
7	44	1	4	1	1	45	262	2	2	1
7	45	1	2	2	2	45	304	2	2	1
7	46	1	3	2	4	48	305	2	2	1
7	47	1	1	2	3	58	313	2	2	1
7	48	1	3	2	4	49	380	2	2	1
7	49	1	4	2	2	62	368	2	2	1
7	50	1	1	1	1	48	392	2	2	1
7	51	1	4	2	1	45	379	2	2	1
7	52	1	3	2	2	46	318	2	2	1
7	53	1	2	1	5	62	247	2	2	1
7	54	1	4	2	4	65	208	2	2	1
7	55	1	1	1	4	60	256	2	2	1
7	56	1	3	2	1	57	336	2	2	1
7	57	1	1	2	1	65	286	2	2	1
7	58	1	3	1	1	56	354	2	2	1
7	59	1	4	2	2	63	328	2	2	1
7	60	1	2	2	1	56	285	2	2	1
7	61	1	1	1	2	59	310	2	2	1
7	62	1	3	2	3	59	245	2	2	1
7	63	1	4	1	4	55	332	2	2	1
7	64	1	2	2	5	57	270	2	2	1
7	65	1	3	1	5	49	319	2	2	1
7	66	1	1	1	4	56	262	2	2	1
7	67	1	2	1	1	55	221	2	2	1
7	68	1	3	2	2	57	309	2	2	1
7	69	1	4	1	1	49	317	2	2	1
7	70	1	2	2	1	53	332	2	2	1
7	71	1	4	2	3	52	381	2	2	1
7	72	1	3	1	4	64	351	2	2	1
7	73	1	1	2	4	59	412	2	2	1
7	74	1	2	2	3	56	385	2	2	1
7	75	1	4	1	5	62	351	2	2	1
7	76	1	2	1	5	49	336	2	2	1
7	77	1	1	1	5	54	330	2	2	1
7	78	1	3	1	2	62	269	2	2	1
7	79	1	1	2	5	58	253	2	2	1
7	80	1	3	2	1	50	359	2	2	1
8	1	2	2	2	2	335	0	99	1	1
8	2	2	1	2	5	303	0	99	1	1
8	3	2	4	2	3	288	23	2	1	1
8	4	2	3	1	5	323	0	99	1	1
8	5	2	4	1	4	245	0	99	1	1
8	6	2	1	2	4	339	0	99	1	1
8	7	2	4	2	4	249	2	2	1	1
8	8	2	1	2	2	329	0	99	1	1
8	9	2	4	2	2	321	0	99	1	1
8	10	2	2	2	1	333	0	99	1	1
8	11	2	4	2	4	273	0	99	1	1
8	12	2	3	2	2	359	0	99	1	1
8	13	2	2	1	1	270	0	99	1	1
8	14	2	3	1	3	293	6	2	1	1
8	15	2	2	1	1	267	52	2	1	1
8	16	2	1	2	4	359	0	99	1	1
8	17	2	4	2	1	339	49	2	1	1
8	18	2	1	1	4	273	88	2	1	1
8	19	2	4	1	3	327	59	2	1	1
8	20	2	1	2	5	276	1	2	1	1
8	21	2	3	2	5	275	53	2	1	1
8	22	2	2	2	3	320	0	99	1	1
8	23	2	1	1	5	315	0	99	1	1
8	24	2	3	2	4	356	0	99	1	1
8	25	2	2	2	4	261	135	2	1	1
8	26	2	3	2	2	362	0	99	1	1
8	27	2	2	1	4	252	88	2	1	1
8	28	2	4	1	5	362	0	99	1	1
8	29	2	2	1	2	293	0	99	1	1
8	30	2	3	1	4	331	0	99	1	1
8	31	2	1	1	3	256	49	2	1	1
8	32	2	2	1	5	364	0	99	1	1
8	33	2	4	2	3	263	49	2	1	1
8	34	2	1	1	1	300	36	2	1	1
8	35	2	2	2	5	321	79	2	1	1
8	36	2	1	2	2	284	0	99	1	1
8	37	2	2	1	5	257	0	99	1	1
8	38	2	3	2	3	261	0	99	1	1
8	39	2	2	2	4	334	0	99	1	1
8	40	2	3	1	2	299	0	99	1	1
8	41	2	2	2	5	310	0	99	1	1
8	42	2	3	2	1	257	0	99	1	1
8	43	2	1	2	3	257	36	2	1	1
8	44	2	4	1	2	262	0	99	1	1
8	45	2	3	1	5	360	0	99	1	1
8	46	2	2	1	3	304	0	99	1	1
8	47	2	3	1	4	293	0	99	1	1
8	48	2	1	1	1	293	0	99	1	1
8	49	2	4	1	5	356	0	99	1	1
8	50	2	2	2	2	295	0	99	1	1
8	51	2	4	1	4	308	0	99	1	1
8	52	2	1	1	2	259	107	2	1	1
8	53	2	4	1	2	306	0	99	1	1
8	54	2	1	1	4	365	0	99	1	1
8	55	2	4	2	5	361	0	99	1	1
8	56	2	2	1	4	271	0	99	1	1
8	57	2	3	2	5	266	0	99	1	1
8	58	2	1	1	3	313	0	99	1	1
8	59	2	2	1	3	331	0	99	1	1
8	60	2	4	2	5	365	0	99	1	1
8	61	2	3	1	2	277	0	99	1	1
8	62	2	2	2	3	346	0	99	1	1
8	63	2	3	2	1	249	0	99	1	1
8	64	2	1	2	1	299	0	99	1	1
8	65	2	4	1	1	278	66	2	1	1
8	66	2	1	2	1	362	0	99	1	1
8	67	2	3	2	4	287	25	2	1	1
8	68	2	1	1	5	364	0	99	1	1
8	69	2	4	1	1	340	240	2	1	1
8	70	2	3	1	3	354	36	2	1	1
8	71	2	2	1	2	345	73	2	1	1
8	72	2	4	2	2	331	37	2	1	1
8	73	2	1	2	3	348	0	99	1	1
8	74	2	2	2	1	354	0	99	1	1
8	75	2	4	1	3	306	27	2	1	1
8	76	2	3	2	3	290	16	2	1	1
8	77	2	1	1	2	259	6	2	1	1
8	78	2	3	1	1	341	0	99	1	1
8	79	2	4	2	1	276	0	99	1	1
8	80	2	3	1	1	322	0	99	1	1
