# Supplementary material for: Stop signals delay synchrony more for finger tapping than vocalization: a dual modality study of rhythmic synchronization in the stop signal task
Source: PeerJ. 2018 Jul 12;6:e5242. doi: 10.7717/peerj.5242 (PMC6046193; doi:10.7717/peerj.5242)
Supplement: Supplemental Information 1 [file peerj-06-5242-s001.zip › Raw data - for submission/Exclusions/P26_BC/StaircaseForStop_1.0.0.txt]

run	trial_n	duration	correct	TotalACC	Manual/Vocal	Ignore/Stop	***	run	trial_n	duration	correct	TotalACC	Manual/Vocal	Ignore/Stop
1	4	200	0	0	1	2	*****	2	5	200	0	0	2	2
1	8	170	0	0	1	2	*****	2	9	170	0	0	2	2
1	10	140	1	0.333333333333333	1	2	*****	2	11	140	0	0	2	2
1	12	170	0	0.25	1	2	*****	2	17	110	0	0	2	2
1	14	140	0	0.2	1	2	*****	2	19	80	1	0.2	2	2
1	18	110	0	0.166666666666667	1	2	*****	2	21	110	0	0.166666666666667	2	2
1	29	80	0	0.142857142857143	1	2	*****	2	27	80	1	0.285714285714286	2	2
1	31	50	1	0.25	1	2	*****	2	32	110	0	0.25	2	2
1	35	80	0	0.222222222222222	1	2	*****	2	37	80	0	0.222222222222222	2	2
1	37	50	0	0.2	1	2	*****	2	39	50	0	0.2	2	2
1	40	50	0	0.181818181818182	1	2	*****	2	44	50	0	0.181818181818182	2	2
1	42	50	1	0.25	1	2	*****	2	48	50	1	0.25	2	2
1	44	50	1	0.307692307692308	1	2	*****	2	50	50	1	0.307692307692308	2	2
1	49	80	1	0.357142857142857	1	2	*****	2	52	80	1	0.357142857142857	2	2
1	51	110	1	0.4	1	2	*****	2	55	110	0	0.333333333333333	2	2
1	57	140	0	0.375	1	2	*****	2	58	80	0	0.3125	2	2
1	64	110	0	0.352941176470588	1	2	*****	2	67	50	0	0.294117647058824	2	2
1	67	80	1	0.388888888888889	1	2	*****	2	73	50	0	0.277777777777778	2	2
1	69	110	1	0.421052631578947	1	2	*****	2	75	50	0	0.263157894736842	2	2
1	73	140	0	0.4	1	2	*****	2	79	50	0	0.25	2	2
5	7	110	0	0.380952380952381	1	2	*****	6	4	50	0	0.238095238095238	2	2
5	18	80	0	0.363636363636364	1	2	*****	6	7	50	1	0.272727272727273	2	2
5	20	50	0	0.347826086956522	1	2	*****	6	9	50	0	0.260869565217391	2	2
5	23	50	1	0.375	1	2	*****	6	12	50	0	0.25	2	2
5	26	50	0	0.36	1	2	*****	6	17	50	0	0.24	2	2
5	28	50	0	0.346153846153846	1	2	*****	6	24	50	0	0.230769230769231	2	2
5	37	50	0	0.333333333333333	1	2	*****	6	30	50	0	0.222222222222222	2	2
5	39	50	0	0.321428571428571	1	2	*****	6	34	50	1	0.25	2	2
5	43	50	0	0.310344827586207	1	2	*****	6	38	50	0	0.241379310344828	2	2
5	47	50	0	0.3	1	2	*****	6	42	50	0	0.233333333333333	2	2
5	50	50	1	0.32258064516129	1	2	*****	6	45	50	1	0.258064516129032	2	2
5	52	50	0	0.3125	1	2	*****	6	48	50	0	0.25	2	2
5	61	50	1	0.333333333333333	1	2	*****	6	52	50	0	0.242424242424242	2	2
5	63	50	1	0.352941176470588	1	2	*****	6	54	50	1	0.264705882352941	2	2
5	67	80	0	0.342857142857143	1	2	*****	6	56	50	0	0.257142857142857	2	2
5	69	50	1	0.361111111111111	1	2	*****	6	62	50	1	0.277777777777778	2	2
5	72	80	1	0.378378378378378	1	2	*****	6	64	50	1	0.297297297297297	2	2
5	76	110	1	0.394736842105263	1	2	*****	6	67	80	1	0.315789473684211	2	2
5	78	140	0	0.384615384615385	1	2	*****	6	73	110	1	0.333333333333333	2	2
5	80	110	0	0.375	1	2	*****	6	79	140	0	0.325	2	2
