# Supplementary material for: Stop signals delay synchrony more for finger tapping than vocalization: a dual modality study of rhythmic synchronization in the stop signal task
Source: PeerJ. 2018 Jul 12;6:e5242. doi: 10.7717/peerj.5242 (PMC6046193; doi:10.7717/peerj.5242)
Supplement: Supplemental Information 1 [file peerj-06-5242-s001.zip › Raw data - for submission/Exclusions/P26_BC/Stop_1.0.0.txt]

run	trial_n	FactorA	FactorB	FactorC	TargItem	SSD	RT	ACC	Manual/Vocal	Ignore/Stop
1	1	1	2	2	3	200	69	2	1	2
1	2	1	4	1	5	200	0	99	1	2
1	3	1	2	1	5	200	397	2	1	2
1	4	1	1	1	5	200	210	0	1	2
1	5	1	4	2	4	170	247	2	1	2
1	6	1	2	1	4	170	411	2	1	2
1	7	1	4	2	1	170	383	2	1	2
1	8	1	1	1	5	170	644	0	1	2
1	9	1	2	2	5	140	0	99	1	2
1	10	1	1	1	3	140	0	1	1	2
1	11	1	3	1	5	170	0	99	1	2
1	12	1	1	2	1	170	229	0	1	2
1	13	1	3	1	3	140	0	99	1	2
1	14	1	1	2	5	140	150	0	1	2
1	15	1	2	2	1	110	0	99	1	2
1	16	1	3	1	5	110	128	2	1	2
1	17	1	4	1	2	110	164	2	1	2
1	18	1	1	1	4	110	137	0	1	2
1	19	1	3	2	1	80	454	2	1	2
1	20	1	2	1	5	80	362	2	1	2
1	21	1	3	2	2	80	286	2	1	2
1	22	1	2	1	2	80	306	2	1	2
1	23	1	3	2	2	80	311	2	1	2
1	24	1	4	1	4	80	251	2	1	2
1	25	1	3	2	4	80	207	2	1	2
1	26	1	2	2	3	80	275	2	1	2
1	27	1	4	2	1	80	296	2	1	2
1	28	1	3	1	1	80	348	2	1	2
1	29	1	1	1	2	80	256	0	1	2
1	30	1	3	1	1	50	581	2	1	2
1	31	1	1	1	2	50	0	1	1	2
1	32	1	3	2	3	80	333	2	1	2
1	33	1	2	2	4	80	385	2	1	2
1	34	1	3	1	2	80	357	2	1	2
1	35	1	1	2	1	80	233	0	1	2
1	36	1	4	1	1	50	0	99	1	2
1	37	1	1	2	2	50	211	0	1	2
1	38	1	4	2	5	50	551	2	1	2
1	39	1	2	2	2	50	316	2	1	2
1	40	1	1	2	3	50	176	0	1	2
1	41	1	3	2	5	50	436	2	1	2
1	42	1	1	1	3	50	0	1	1	2
1	43	1	3	1	4	50	0	99	1	2
1	44	1	1	2	2	50	0	1	1	2
1	45	1	2	1	1	80	403	2	1	2
1	46	1	4	2	3	80	519	2	1	2
1	47	1	2	1	3	80	444	2	1	2
1	48	1	4	1	2	80	272	2	1	2
1	49	1	1	2	3	80	0	1	1	2
1	50	1	2	1	3	110	335	2	1	2
1	51	1	1	1	4	110	0	1	1	2
1	52	1	4	1	1	140	263	2	1	2
1	53	1	2	1	4	140	299	2	1	2
1	54	1	4	2	2	140	271	2	1	2
1	55	1	3	1	4	140	195	2	1	2
1	56	1	2	1	2	140	263	2	1	2
1	57	1	1	2	5	140	236	0	1	2
1	58	1	4	2	2	110	353	2	1	2
1	59	1	2	2	4	110	421	2	1	2
1	60	1	4	1	3	110	361	2	1	2
1	61	1	2	2	5	110	366	2	1	2
1	62	1	3	2	1	110	178	2	1	2
1	63	1	4	2	5	110	22	2	1	2
1	64	1	1	1	1	110	155	0	1	2
1	65	1	4	2	3	80	264	2	1	2
1	66	1	2	2	2	80	364	2	1	2
1	67	1	1	2	4	80	0	1	1	2
1	68	1	4	2	4	110	331	2	1	2
1	69	1	1	1	1	110	0	1	1	2
1	70	1	3	1	2	140	338	2	1	2
1	71	1	4	1	5	140	390	2	1	2
1	72	1	3	2	3	140	155	2	1	2
1	73	1	1	2	4	140	175	0	1	2
1	74	1	2	2	1	110	516	2	1	2
1	75	1	3	2	5	110	297	2	1	2
1	76	1	4	1	4	110	269	2	1	2
1	77	1	3	2	4	110	337	2	1	2
1	78	1	4	1	3	110	182	2	1	2
1	79	1	2	1	1	110	186	2	1	2
1	80	1	3	1	3	110	94	2	1	2
2	1	2	4	1	5	200	105	2	2	2
2	2	2	2	2	1	200	177	2	2	2
2	3	2	4	1	4	200	69	2	2	2
2	4	2	3	2	3	200	199	2	2	2
2	5	2	1	2	2	200	186	0	2	2
2	6	2	4	2	2	170	330	2	2	2
2	7	2	2	1	3	170	295	2	2	2
2	8	2	3	2	4	170	241	2	2	2
2	9	2	1	1	5	170	184	0	2	2
2	10	2	2	2	3	140	286	2	2	2
2	11	2	1	2	4	140	155	0	2	2
2	12	2	2	2	5	110	268	2	2	2
2	13	2	3	1	1	110	236	2	2	2
2	14	2	4	1	4	110	397	2	2	2
2	15	2	2	2	1	110	221	2	2	2
2	16	2	4	1	1	110	195	2	2	2
2	17	2	1	1	2	110	185	0	2	2
2	18	2	4	1	5	80	542	2	2	2
2	19	2	1	1	2	80	0	1	2	2
2	20	2	4	2	4	110	173	2	2	2
2	21	2	1	1	4	110	216	0	2	2
2	22	2	3	2	1	80	0	99	2	2
2	23	2	4	1	3	80	7	2	2	2
2	24	2	2	2	3	80	295	2	2	2
2	25	2	4	1	2	80	232	2	2	2
2	26	2	2	2	2	80	357	2	2	2
2	27	2	1	2	5	80	0	1	2	2
2	28	2	3	2	2	110	295	2	2	2
2	29	2	2	1	1	110	366	2	2	2
2	30	2	4	2	1	110	489	2	2	2
2	31	2	2	2	4	110	282	2	2	2
2	32	2	1	1	1	110	190	0	2	2
2	33	2	4	1	1	80	0	99	2	2
2	34	2	2	1	3	80	284	2	2	2
2	35	2	4	2	4	80	278	2	2	2
2	36	2	3	2	3	80	230	2	2	2
2	37	2	1	1	4	80	178	0	2	2
2	38	2	2	2	5	50	0	99	2	2
2	39	2	1	1	5	50	224	0	2	2
2	40	2	4	2	5	50	0	99	2	2
2	41	2	3	2	2	50	198	2	2	2
2	42	2	2	1	4	50	219	2	2	2
2	43	2	3	1	4	50	290	2	2	2
2	44	2	1	2	1	50	234	0	2	2
2	45	2	2	1	5	50	0	99	2	2
2	46	2	4	2	5	50	268	2	2	2
2	47	2	3	1	3	50	324	2	2	2
2	48	2	1	2	3	50	0	1	2	2
2	49	2	3	2	4	50	326	2	2	2
2	50	2	1	2	2	50	0	1	2	2
2	51	2	2	2	2	80	31	2	2	2
2	52	2	1	1	3	80	0	1	2	2
2	53	2	4	2	1	110	114	2	2	2
2	54	2	3	2	5	110	270	2	2	2
2	55	2	1	2	1	110	148	0	2	2
2	56	2	2	1	5	80	0	99	2	2
2	57	2	3	2	5	80	73	2	2	2
2	58	2	1	2	3	80	233	0	2	2
2	59	2	4	1	2	50	778	2	2	2
2	60	2	3	2	1	50	402	2	2	2
2	61	2	2	2	4	50	359	2	2	2
2	62	2	3	1	2	50	327	2	2	2
2	63	2	4	1	3	50	377	2	2	2
2	64	2	3	1	2	50	359	2	2	2
2	65	2	2	1	2	50	328	2	2	2
2	66	2	4	2	3	50	319	2	2	2
2	67	2	1	1	1	50	236	0	2	2
2	68	2	2	1	2	50	0	99	2	2
2	69	2	3	1	1	50	370	2	2	2
2	70	2	2	1	4	50	630	2	2	2
2	71	2	4	2	3	50	474	2	2	2
2	72	2	3	1	5	50	255	2	2	2
2	73	2	1	1	3	50	221	0	2	2
2	74	2	3	1	4	50	599	2	2	2
2	75	2	1	2	4	50	236	0	2	2
2	76	2	2	1	1	50	0	99	2	2
2	77	2	3	1	5	50	140	2	2	2
2	78	2	4	2	2	50	19	2	2	2
2	79	2	1	2	5	50	122	0	2	2
2	80	2	3	1	3	50	328	2	2	2
3	1	1	1	2	4	116	118	2	1	1
3	2	1	3	2	1	128	50	2	1	1
3	3	1	2	2	5	111	215	2	1	1
3	4	1	1	1	3	102	179	2	1	1
3	5	1	4	2	3	118	263	2	1	1
3	6	1	2	1	2	107	275	2	1	1
3	7	1	3	1	3	117	223	2	1	1
3	8	1	1	2	3	98	212	2	1	1
3	9	1	4	1	1	114	56	2	1	1
3	10	1	1	1	1	129	0	99	1	1
3	11	1	4	2	4	102	0	99	1	1
3	12	1	3	2	4	95	30	2	1	1
3	13	1	1	2	2	91	66	2	1	1
3	14	1	2	2	1	101	46	2	1	1
3	15	1	4	1	5	92	26	2	1	1
3	16	1	3	1	5	112	5	2	1	1
3	17	1	2	1	3	106	769	2	1	1
3	18	1	4	1	1	113	0	99	1	1
3	19	1	3	2	1	98	275	2	1	1
3	20	1	2	2	2	122	350	2	1	1
3	21	1	4	2	1	125	322	2	1	1
3	22	1	2	1	3	121	294	2	1	1
3	23	1	4	2	2	122	202	2	1	1
3	24	1	3	2	2	117	87	2	1	1
3	25	1	1	1	2	111	179	2	1	1
3	26	1	2	2	4	101	128	2	1	1
3	27	1	3	1	2	128	0	99	1	1
3	28	1	1	2	5	93	0	99	1	1
3	29	1	3	2	2	100	0	99	1	1
3	30	1	4	2	4	107	200	2	1	1
3	31	1	1	2	1	126	284	2	1	1
3	32	1	2	1	4	97	329	2	1	1
3	33	1	4	1	4	109	293	2	1	1
3	34	1	3	1	4	106	185	2	1	1
3	35	1	2	2	3	120	181	2	1	1
3	36	1	1	1	5	93	50	2	1	1
3	37	1	3	2	3	109	0	99	1	1
3	38	1	2	2	5	100	0	99	1	1
3	39	1	1	2	4	118	134	2	1	1
3	40	1	2	1	4	111	322	2	1	1
3	41	1	1	2	1	123	86	2	1	1
3	42	1	4	1	4	128	170	2	1	1
3	43	1	2	1	2	123	302	2	1	1
3	44	1	1	1	2	113	443	2	1	1
3	45	1	2	1	1	123	438	2	1	1
3	46	1	1	1	5	92	252	2	1	1
3	47	1	4	2	5	97	264	2	1	1
3	48	1	3	2	3	105	180	2	1	1
3	49	1	4	1	3	128	200	2	1	1
3	50	1	2	2	4	126	188	2	1	1
3	51	1	3	1	3	89	130	2	1	1
3	52	1	2	1	5	89	278	2	1	1
3	53	1	1	2	5	103	226	2	1	1
3	54	1	4	1	2	128	141	2	1	1
3	55	1	2	1	1	107	114	2	1	1
3	56	1	1	1	3	121	213	2	1	1
3	57	1	3	2	4	112	274	2	1	1
3	58	1	4	1	2	100	119	2	1	1
3	59	1	3	1	1	122	0	99	1	1
3	60	1	1	1	1	121	22	2	1	1
3	61	1	3	2	5	106	91	2	1	1
3	62	1	4	2	2	115	71	2	1	1
3	63	1	3	2	5	127	131	2	1	1
3	64	1	4	2	3	120	175	2	1	1
3	65	1	1	1	4	112	36	2	1	1
3	66	1	3	1	1	121	0	99	1	1
3	67	1	1	2	3	95	69	2	1	1
3	68	1	2	2	1	120	64	2	1	1
3	69	1	3	1	4	123	92	2	1	1
3	70	1	2	2	2	90	162	2	1	1
3	71	1	4	1	5	95	118	2	1	1
3	72	1	1	1	4	112	1	2	1	1
3	73	1	3	1	2	125	0	99	1	1
3	74	1	2	2	3	99	0	99	1	1
3	75	1	4	2	1	130	0	99	1	1
3	76	1	2	1	5	116	0	99	1	1
3	77	1	1	2	2	102	279	2	1	1
3	78	1	4	1	3	102	475	2	1	1
3	79	1	3	1	5	128	262	2	1	1
3	80	1	4	2	5	108	315	2	1	1
4	1	2	3	1	2	98	147	2	2	1
4	2	2	1	1	3	78	299	2	2	1
4	3	2	4	2	5	86	405	2	2	1
4	4	2	2	1	4	102	399	2	2	1
4	5	2	3	1	4	107	354	2	2	1
4	6	2	2	1	2	78	414	2	2	1
4	7	2	4	2	5	88	387	2	2	1
4	8	2	1	2	4	109	249	2	2	1
4	9	2	4	1	5	102	199	2	2	1
4	10	2	1	2	4	81	130	2	2	1
4	11	2	4	1	2	87	215	2	2	1
4	12	2	3	2	1	99	159	2	2	1
4	13	2	2	2	1	81	232	2	2	1
4	14	2	4	1	1	96	170	2	2	1
4	15	2	2	1	3	86	216	2	2	1
4	16	2	3	1	4	90	130	2	2	1
4	17	2	2	2	4	109	198	2	2	1
4	18	2	1	1	4	75	250	2	2	1
4	19	2	3	1	1	97	254	2	2	1
4	20	2	4	2	3	76	297	2	2	1
4	21	2	3	1	2	97	245	2	2	1
4	22	2	1	2	1	77	277	2	2	1
4	23	2	2	1	1	96	187	2	2	1
4	24	2	3	1	5	94	253	2	2	1
4	25	2	1	1	5	82	198	2	2	1
4	26	2	3	2	2	74	201	2	2	1
4	27	2	1	2	2	77	215	2	2	1
4	28	2	2	2	3	86	261	2	2	1
4	29	2	1	1	5	101	287	2	2	1
4	30	2	2	2	2	91	367	2	2	1
4	31	2	1	2	1	80	235	2	2	1
4	32	2	4	1	1	101	217	2	2	1
4	33	2	3	1	1	99	158	2	2	1
4	34	2	1	1	1	90	266	2	2	1
4	35	2	2	2	4	92	247	2	2	1
4	36	2	3	2	4	75	203	2	2	1
4	37	2	4	2	2	103	241	2	2	1
4	38	2	2	2	3	85	303	2	2	1
4	39	2	1	1	1	76	211	2	2	1
4	40	2	2	2	5	92	170	2	2	1
4	41	2	1	2	3	102	269	2	2	1
4	42	2	4	1	3	93	271	2	2	1
4	43	2	2	1	5	90	340	2	2	1
4	44	2	4	1	3	95	367	2	2	1
4	45	2	3	2	3	85	192	2	2	1
4	46	2	4	2	4	91	256	2	2	1
4	47	2	1	1	2	74	285	2	2	1
4	48	2	3	2	3	78	333	2	2	1
4	49	2	4	1	4	83	246	2	2	1
4	50	2	2	1	1	87	210	2	2	1
4	51	2	4	2	2	94	203	2	2	1
4	52	2	1	1	4	76	233	2	2	1
4	53	2	2	2	2	99	146	2	2	1
4	54	2	1	2	5	97	238	2	2	1
4	55	2	2	1	5	81	263	2	2	1
4	56	2	1	2	2	101	154	2	2	1
4	57	2	3	2	5	90	214	2	2	1
4	58	2	1	1	3	95	225	2	2	1
4	59	2	4	2	4	79	156	2	2	1
4	60	2	3	2	5	101	261	2	2	1
4	61	2	4	2	3	95	166	2	2	1
4	62	2	2	1	2	92	262	2	2	1
4	63	2	4	1	5	106	282	2	2	1
4	64	2	1	1	2	93	207	2	2	1
4	65	2	4	1	2	97	125	2	2	1
4	66	2	3	2	1	91	323	2	2	1
4	67	2	2	1	4	87	534	2	2	1
4	68	2	3	2	2	104	354	2	2	1
4	69	2	1	2	3	76	328	2	2	1
4	70	2	2	2	1	86	344	2	2	1
4	71	2	3	1	3	105	352	2	2	1
4	72	2	2	1	3	100	379	2	2	1
4	73	2	4	1	4	84	267	2	2	1
4	74	2	3	2	4	95	324	2	2	1
4	75	2	1	2	5	84	166	2	2	1
4	76	2	3	1	3	86	227	2	2	1
4	77	2	2	2	5	85	307	2	2	1
4	78	2	4	2	1	75	326	2	2	1
4	79	2	3	1	5	93	455	2	2	1
4	80	2	4	2	1	93	333	2	2	1
5	1	1	2	1	4	110	296	2	1	2
5	2	1	3	2	2	110	204	2	1	2
5	3	1	2	1	2	110	256	2	1	2
5	4	1	4	2	2	110	228	2	1	2
5	5	1	3	1	1	110	89	2	1	2
5	6	1	4	1	4	110	205	2	1	2
5	7	1	1	1	5	110	209	0	1	2
5	8	1	4	2	5	80	0	99	1	2
5	9	1	3	1	1	80	418	2	1	2
5	10	1	4	2	3	80	294	2	1	2
5	11	1	2	2	3	80	235	2	1	2
5	12	1	4	2	1	80	207	2	1	2
5	13	1	3	2	1	80	307	2	1	2
5	14	1	2	2	3	80	215	2	1	2
5	15	1	3	2	4	80	315	2	1	2
5	16	1	2	2	5	80	288	2	1	2
5	17	1	3	1	3	80	244	2	1	2
5	18	1	1	1	3	80	168	0	1	2
5	19	1	2	1	1	50	0	99	1	2
5	20	1	1	1	2	50	242	0	1	2
5	21	1	4	2	1	50	821	2	1	2
5	22	1	3	1	4	50	0	99	1	2
5	23	1	1	2	2	50	0	1	1	2
5	24	1	4	1	1	50	402	2	1	2
5	25	1	2	2	5	50	391	2	1	2
5	26	1	1	2	4	50	187	0	1	2
5	27	1	2	1	5	50	0	99	1	2
5	28	1	1	1	4	50	211	0	1	2
5	29	1	4	1	3	50	519	2	1	2
5	30	1	3	2	1	50	316	2	1	2
5	31	1	4	2	4	50	144	2	1	2
5	32	1	3	1	5	50	148	2	1	2
5	33	1	4	1	3	50	217	2	1	2
5	34	1	3	1	5	50	269	2	1	2
5	35	1	4	1	1	50	209	2	1	2
5	36	1	2	2	2	50	165	2	1	2
5	37	1	1	1	1	50	217	0	1	2
5	38	1	2	2	4	50	0	99	1	2
5	39	1	1	2	3	50	194	0	1	2
5	40	1	4	2	5	50	566	2	1	2
5	41	1	2	1	4	50	330	2	1	2
5	42	1	4	2	4	50	238	2	1	2
5	43	1	1	1	3	50	35	0	1	2
5	44	1	4	1	4	50	375	2	1	2
5	45	1	3	1	3	50	299	2	1	2
5	46	1	2	1	5	50	112	2	1	2
5	47	1	1	2	4	50	100	0	1	2
5	48	1	3	2	5	50	328	2	1	2
5	49	1	4	1	5	50	316	2	1	2
5	50	1	1	1	4	50	0	1	1	2
5	51	1	2	2	2	50	564	2	1	2
5	52	1	1	2	3	50	249	0	1	2
5	53	1	2	2	4	50	205	2	1	2
5	54	1	3	2	5	50	401	2	1	2
5	55	1	4	2	2	50	405	2	1	2
5	56	1	2	1	1	50	345	2	1	2
5	57	1	4	1	2	50	302	2	1	2
5	58	1	3	1	2	50	226	2	1	2
5	59	1	4	1	2	50	246	2	1	2
5	60	1	3	1	4	50	139	2	1	2
5	61	1	1	2	1	50	0	1	1	2
5	62	1	3	2	2	50	355	2	1	2
5	63	1	1	1	2	50	0	1	1	2
5	64	1	2	1	3	80	74	2	1	2
5	65	1	3	2	4	80	334	2	1	2
5	66	1	2	1	3	80	226	2	1	2
5	67	1	1	2	2	80	215	0	1	2
5	68	1	3	1	2	50	364	2	1	2
5	69	1	1	1	1	50	0	1	1	2
5	70	1	4	1	5	80	339	2	1	2
5	71	1	2	1	2	80	599	2	1	2
5	72	1	1	2	5	80	0	1	1	2
5	73	1	3	2	3	110	470	2	1	2
5	74	1	2	2	1	110	363	2	1	2
5	75	1	4	2	3	110	399	2	1	2
5	76	1	1	1	5	110	0	1	1	2
5	77	1	3	2	3	140	518	2	1	2
5	78	1	1	2	5	140	218	0	1	2
5	79	1	2	2	1	110	479	2	1	2
5	80	1	1	2	1	110	196	0	1	2
6	1	2	3	2	4	50	323	2	2	2
6	2	2	4	2	3	50	312	2	2	2
6	3	2	2	2	2	50	301	2	2	2
6	4	2	1	1	2	50	206	0	2	2
6	5	2	3	2	1	50	431	2	2	2
6	6	2	4	1	4	50	422	2	2	2
6	7	2	1	2	5	50	0	1	2	2
6	8	2	4	2	2	50	306	2	2	2
6	9	2	1	2	2	50	199	0	2	2
6	10	2	3	2	5	50	403	2	2	2
6	11	2	2	2	1	50	469	2	2	2
6	12	2	1	2	4	50	291	0	2	2
6	13	2	4	2	5	50	32	2	2	2
6	14	2	2	1	4	50	383	2	2	2
6	15	2	3	1	4	50	191	2	2	2
6	16	2	4	1	1	50	211	2	2	2
6	17	2	1	1	2	50	155	0	2	2
6	18	2	3	1	5	50	628	2	2	2
6	19	2	2	1	5	50	513	2	2	2
6	20	2	3	1	2	50	506	2	2	2
6	21	2	2	2	5	50	441	2	2	2
6	22	2	3	2	4	50	364	2	2	2
6	23	2	2	1	5	50	362	2	2	2
6	24	2	1	2	3	50	71	0	2	2
6	25	2	3	2	3	50	359	2	2	2
6	26	2	2	2	1	50	351	2	2	2
6	27	2	4	2	2	50	229	2	2	2
6	28	2	2	1	2	50	234	2	2	2
6	29	2	3	1	2	50	266	2	2	2
6	30	2	1	2	4	50	209	0	2	2
6	31	2	3	1	3	50	392	2	2	2
6	32	2	4	2	4	50	497	2	2	2
6	33	2	3	1	1	50	463	2	2	2
6	34	2	1	1	1	50	0	1	2	2
6	35	2	3	2	2	50	290	2	2	2
6	36	2	4	1	3	50	267	2	2	2
6	37	2	2	2	5	50	287	2	2	2
6	38	2	1	1	4	50	204	0	2	2
6	39	2	3	2	3	50	411	2	2	2
6	40	2	4	1	3	50	373	2	2	2
6	41	2	2	1	3	50	278	2	2	2
6	42	2	1	2	1	50	313	0	2	2
6	43	2	4	1	1	50	394	2	2	2
6	44	2	2	1	4	50	404	2	2	2
6	45	2	1	2	2	50	0	1	2	2
6	46	2	4	2	5	50	351	2	2	2
6	47	2	2	1	3	50	263	2	2	2
6	48	2	1	2	1	50	136	0	2	2
6	49	2	4	2	3	50	348	2	2	2
6	50	2	2	2	4	50	343	2	2	2
6	51	2	3	1	1	50	358	2	2	2
6	52	2	1	1	1	50	250	0	2	2
6	53	2	4	2	1	50	344	2	2	2
6	54	2	1	1	4	50	0	1	2	2
6	55	2	2	1	1	50	209	2	2	2
6	56	2	1	2	5	50	206	0	2	2
6	57	2	3	1	5	50	322	2	2	2
6	58	2	4	1	5	50	257	2	2	2
6	59	2	3	2	1	50	260	2	2	2
6	60	2	2	1	1	50	227	2	2	2
6	61	2	4	1	4	50	352	2	2	2
6	62	2	1	2	3	50	0	1	2	2
6	63	2	3	1	3	50	373	2	2	2
6	64	2	1	1	3	50	0	1	2	2
6	65	2	4	2	1	80	56	2	2	2
6	66	2	2	1	2	80	295	2	2	2
6	67	2	1	1	3	80	0	1	2	2
6	68	2	4	1	5	110	273	2	2	2
6	69	2	2	2	4	110	181	2	2	2
6	70	2	4	1	2	110	196	2	2	2
6	71	2	2	2	3	110	340	2	2	2
6	72	2	3	2	5	110	112	2	2	2
6	73	2	1	1	5	110	0	1	2	2
6	74	2	2	2	2	140	234	2	2	2
6	75	2	3	1	4	140	168	2	2	2
6	76	2	4	2	4	140	215	2	2	2
6	77	2	3	2	2	140	193	2	2	2
6	78	2	4	1	2	140	206	2	2	2
6	79	2	1	1	5	140	108	0	2	2
6	80	2	2	2	3	110	545	2	2	2
7	1	1	3	2	3	65	35	2	1	1
7	2	1	1	1	5	66	247	2	1	1
7	3	1	4	2	3	68	347	2	1	1
7	4	1	2	2	2	69	159	2	1	1
7	5	1	3	1	3	83	115	2	1	1
7	6	1	1	1	3	81	7	2	1	1
7	7	1	2	2	4	81	0	99	1	1
7	8	1	4	1	3	82	271	2	1	1
7	9	1	3	1	4	75	444	2	1	1
7	10	1	4	2	5	60	560	2	1	1
7	11	1	3	1	1	75	484	2	1	1
7	12	1	4	2	4	61	361	2	1	1
7	13	1	1	2	2	69	357	2	1	1
7	14	1	2	1	3	75	193	2	1	1
7	15	1	3	2	4	63	253	2	1	1
7	16	1	4	1	1	68	290	2	1	1
7	17	1	1	2	5	76	269	2	1	1
7	18	1	3	2	1	72	353	2	1	1
7	19	1	2	2	2	78	326	2	1	1
7	20	1	1	1	2	67	242	2	1	1
7	21	1	4	1	4	83	182	2	1	1
7	22	1	1	1	5	65	283	2	1	1
7	23	1	4	1	4	65	511	2	1	1
7	24	1	2	1	5	71	491	2	1	1
7	25	1	3	2	3	80	391	2	1	1
7	26	1	4	2	2	80	427	2	1	1
7	27	1	1	2	4	67	400	2	1	1
7	28	1	4	1	5	65	356	2	1	1
7	29	1	1	2	5	78	256	2	1	1
7	30	1	2	1	1	69	301	2	1	1
7	31	1	3	1	1	80	336	2	1	1
7	32	1	2	2	5	59	285	2	1	1
7	33	1	4	2	1	86	73	2	1	1
7	34	1	1	2	3	81	205	2	1	1
7	35	1	3	2	2	71	0	99	1	1
7	36	1	2	1	1	86	389	2	1	1
7	37	1	4	2	5	76	370	2	1	1
7	38	1	2	1	2	73	358	2	1	1
7	39	1	1	2	1	70	179	2	1	1
7	40	1	2	2	5	72	271	2	1	1
7	41	1	1	2	3	62	363	2	1	1
7	42	1	2	1	4	62	511	2	1	1
7	43	1	3	1	5	71	523	2	1	1
7	44	1	1	2	1	74	399	2	1	1
7	45	1	4	1	1	78	435	2	1	1
7	46	1	2	2	1	70	384	2	1	1
7	47	1	3	2	1	71	332	2	1	1
7	48	1	1	1	1	69	280	2	1	1
7	49	1	2	1	4	82	284	2	1	1
7	50	1	3	1	5	67	273	2	1	1
7	51	1	4	2	2	72	285	2	1	1
7	52	1	3	1	4	59	417	2	1	1
7	53	1	2	2	4	72	405	2	1	1
7	54	1	3	2	5	86	417	2	1	1
7	55	1	2	1	5	67	486	2	1	1
7	56	1	3	2	4	69	490	2	1	1
7	57	1	2	1	2	70	494	2	1	1
7	58	1	4	1	2	64	498	2	1	1
7	59	1	2	2	3	62	374	2	1	1
7	60	1	1	2	2	62	267	2	1	1
7	61	1	4	1	5	68	415	2	1	1
7	62	1	1	1	3	73	395	2	1	1
7	63	1	2	2	3	73	287	2	1	1
7	64	1	3	1	3	62	236	2	1	1
7	65	1	1	1	4	77	216	2	1	1
7	66	1	4	2	3	60	332	2	1	1
7	67	1	3	1	2	59	512	2	1	1
7	68	1	4	2	1	64	572	2	1	1
7	69	1	1	1	1	78	280	2	1	1
7	70	1	4	1	2	61	413	2	1	1
7	71	1	1	1	2	60	289	2	1	1
7	72	1	3	1	2	66	285	2	1	1
7	73	1	2	1	3	62	258	2	1	1
7	74	1	3	2	2	65	278	2	1	1
7	75	1	1	2	4	79	217	2	1	1
7	76	1	4	2	4	84	238	2	1	1
7	77	1	3	2	5	74	314	2	1	1
7	78	1	1	1	4	80	294	2	1	1
7	79	1	4	1	3	65	219	2	1	1
7	80	1	2	2	1	67	175	2	1	1
8	1	2	2	2	5	72	282	2	2	1
8	2	2	3	1	3	68	159	2	2	1
8	3	2	4	1	3	60	118	2	2	1
8	4	2	2	1	5	55	406	2	2	1
8	5	2	3	1	2	57	492	2	2	1
8	6	2	1	1	5	60	437	2	2	1
8	7	2	3	2	4	75	292	2	2	1
8	8	2	1	2	5	71	203	2	2	1
8	9	2	2	1	4	59	56	2	2	1
8	10	2	1	2	2	52	315	2	2	1
8	11	2	4	2	4	69	391	2	2	1
8	12	2	2	1	4	55	324	2	2	1
8	13	2	4	1	4	70	321	2	2	1
8	14	2	1	2	2	66	344	2	2	1
8	15	2	4	1	2	69	315	2	2	1
8	16	2	3	1	1	74	247	2	2	1
8	17	2	4	2	1	56	284	2	2	1
8	18	2	2	2	4	60	344	2	2	1
8	19	2	1	2	3	52	305	2	2	1
8	20	2	3	2	3	73	172	2	2	1
8	21	2	4	2	4	52	396	2	2	1
8	22	2	1	1	4	66	335	2	2	1
8	23	2	4	1	2	57	310	2	2	1
8	24	2	2	2	1	75	269	2	2	1
8	25	2	4	2	2	65	399	2	2	1
8	26	2	3	1	5	72	397	2	2	1
8	27	2	4	2	5	54	144	2	2	1
8	28	2	1	1	1	52	339	2	2	1
8	29	2	3	1	1	72	344	2	2	1
8	30	2	2	2	2	57	45	2	2	1
8	31	2	3	2	5	60	437	2	2	1
8	32	2	2	2	2	64	361	2	2	1
8	33	2	4	2	5	61	324	2	2	1
8	34	2	1	2	3	71	258	2	2	1
8	35	2	2	2	1	52	255	2	2	1
8	36	2	4	2	3	52	350	2	2	1
8	37	2	3	2	4	52	386	2	2	1
8	38	2	2	1	1	74	420	2	2	1
8	39	2	1	2	1	69	12	2	2	1
8	40	2	2	2	5	57	508	2	2	1
8	41	2	1	1	2	67	318	2	2	1
8	42	2	4	1	4	73	157	2	2	1
8	43	2	3	2	2	54	276	2	2	1
8	44	2	2	2	3	58	261	2	2	1
8	45	2	3	2	5	74	281	2	2	1
8	46	2	1	1	2	59	238	2	2	1
8	47	2	3	1	4	59	147	2	2	1
8	48	2	1	2	4	67	169	2	2	1
8	49	2	3	2	3	52	121	2	2	1
8	50	2	1	1	3	73	287	2	2	1
8	51	2	3	2	1	72	362	2	2	1
8	52	2	2	1	2	55	387	2	2	1
8	53	2	1	1	4	65	446	2	2	1
8	54	2	4	1	1	68	444	2	2	1
8	55	2	1	2	4	60	298	2	2	1
8	56	2	2	2	4	63	391	2	2	1
8	57	2	1	2	5	65	416	2	2	1
8	58	2	2	1	3	64	307	2	2	1
8	59	2	4	1	1	53	581	2	2	1
8	60	2	2	1	3	58	380	2	2	1
8	61	2	4	2	3	64	244	2	2	1
8	62	2	3	1	2	55	235	2	2	1
8	63	2	4	2	1	67	167	2	2	1
8	64	2	2	1	1	58	243	2	2	1
8	65	2	4	2	2	57	248	2	2	1
8	66	2	1	1	5	70	237	2	2	1
8	67	2	2	1	2	58	259	2	2	1
8	68	2	4	1	3	64	337	2	2	1
8	69	2	2	2	3	58	172	2	2	1
8	70	2	4	1	5	68	292	2	2	1
8	71	2	3	1	4	61	228	2	2	1
8	72	2	4	1	5	65	182	2	2	1
8	73	2	3	1	5	60	218	2	2	1
8	74	2	2	1	5	65	181	2	2	1
8	75	2	1	1	3	65	173	2	2	1
8	76	2	3	2	1	72	167	2	2	1
8	77	2	1	2	1	53	205	2	2	1
8	78	2	3	1	3	65	193	2	2	1
8	79	2	1	1	1	66	101	2	2	1
8	80	2	3	2	2	70	92	2	2	1
