# Supplementary material for: Stop signals delay synchrony more for finger tapping than vocalization: a dual modality study of rhythmic synchronization in the stop signal task
Source: PeerJ. 2018 Jul 12;6:e5242. doi: 10.7717/peerj.5242 (PMC6046193; doi:10.7717/peerj.5242)
Supplement: Supplemental Information 1 [file peerj-06-5242-s001.zip › Raw data - for submission/Exclusions/P27_LC/StaircaseForStop_1.0.0.txt]

run	trial_n	duration	correct	TotalACC	Manual/Vocal	Ignore/Stop	***	run	trial_n	duration	correct	TotalACC	Manual/Vocal	Ignore/Stop
1	1	200	0	0	1	2	*****	2	6	200	1	1	2	2
1	3	170	0	0	1	2	*****	2	10	230	0	0.5	2	2
1	6	140	1	0.333333333333333	1	2	*****	2	12	200	1	0.666666666666667	2	2
1	8	170	0	0.25	1	2	*****	2	16	230	1	0.75	2	2
1	11	140	0	0.2	1	2	*****	2	22	260	1	0.8	2	2
1	16	110	1	0.333333333333333	1	2	*****	2	24	290	0	0.666666666666667	2	2
1	26	140	1	0.428571428571429	1	2	*****	2	27	260	1	0.714285714285714	2	2
1	28	170	0	0.375	1	2	*****	2	29	290	0	0.625	2	2
1	34	140	1	0.444444444444444	1	2	*****	2	31	260	0	0.555555555555556	2	2
1	37	170	0	0.4	1	2	*****	2	36	230	1	0.6	2	2
1	44	140	1	0.454545454545455	1	2	*****	2	40	260	1	0.636363636363636	2	2
1	47	170	0	0.416666666666667	1	2	*****	2	42	290	0	0.583333333333333	2	2
1	50	140	0	0.384615384615385	1	2	*****	2	47	260	0	0.538461538461538	2	2
1	53	110	1	0.428571428571429	1	2	*****	2	53	230	0	0.5	2	2
1	59	140	1	0.466666666666667	1	2	*****	2	55	200	0	0.466666666666667	2	2
1	62	170	1	0.5	1	2	*****	2	59	170	1	0.5	2	2
1	70	200	1	0.529411764705882	1	2	*****	2	65	200	1	0.529411764705882	2	2
1	72	230	0	0.5	1	2	*****	2	69	230	0	0.5	2	2
1	75	200	1	0.526315789473684	1	2	*****	2	74	200	1	0.526315789473684	2	2
1	78	230	1	0.55	1	2	*****	2	76	230	0	0.5	2	2
5	2	260	0	0.523809523809524	1	2	*****	6	8	200	1	0.523809523809524	2	2
5	5	230	0	0.5	1	2	*****	6	10	230	0	0.5	2	2
5	14	200	0	0.478260869565217	1	2	*****	6	12	200	0	0.478260869565217	2	2
5	18	170	0	0.458333333333333	1	2	*****	6	15	170	1	0.5	2	2
5	20	140	0	0.44	1	2	*****	6	17	200	1	0.52	2	2
5	25	110	0	0.423076923076923	1	2	*****	6	23	230	1	0.538461538461538	2	2
5	33	80	0	0.407407407407407	1	2	*****	6	28	260	0	0.518518518518518	2	2
5	38	50	0	0.392857142857143	1	2	*****	6	32	230	0	0.5	2	2
5	43	50	0	0.379310344827586	1	2	*****	6	34	200	0	0.482758620689655	2	2
5	46	50	0	0.366666666666667	1	2	*****	6	42	170	1	0.5	2	2
5	51	50	0	0.354838709677419	1	2	*****	6	44	200	0	0.483870967741936	2	2
5	53	50	0	0.34375	1	2	*****	6	46	170	0	0.46875	2	2
5	55	50	0	0.333333333333333	1	2	*****	6	48	140	0	0.454545454545455	2	2
5	60	50	0	0.323529411764706	1	2	*****	6	56	110	1	0.470588235294118	2	2
5	63	50	0	0.314285714285714	1	2	*****	6	61	140	1	0.485714285714286	2	2
5	66	50	0	0.305555555555556	1	2	*****	6	63	170	0	0.472222222222222	2	2
5	68	50	0	0.297297297297297	1	2	*****	6	65	140	1	0.486486486486487	2	2
5	70	50	0	0.289473684210526	1	2	*****	6	67	170	0	0.473684210526316	2	2
5	72	50	0	0.282051282051282	1	2	*****	6	71	140	1	0.487179487179487	2	2
5	75	50	0	0.275	1	2	*****	6	76	170	0	0.475	2	2
