# Supplementary material for: Stop signals delay synchrony more for finger tapping than vocalization: a dual modality study of rhythmic synchronization in the stop signal task
Source: PeerJ. 2018 Jul 12;6:e5242. doi: 10.7717/peerj.5242 (PMC6046193; doi:10.7717/peerj.5242)
Supplement: Supplemental Information 1 [file peerj-06-5242-s001.zip › Raw data - for submission/Exclusions/P27_LC/Stop_1.0.0.txt]

run	trial_n	FactorA	FactorB	FactorC	TargItem	SSD	RT	ACC	Manual/Vocal	Ignore/Stop
1	1	1	1	2	1	200	146	0	1	2
1	2	1	4	1	2	170	199	2	1	2
1	3	1	1	1	1	170	188	0	1	2
1	4	1	2	1	5	140	217	2	1	2
1	5	1	3	2	2	140	206	2	1	2
1	6	1	1	2	5	140	0	1	1	2
1	7	1	3	2	3	170	221	2	1	2
1	8	1	1	2	5	170	210	0	1	2
1	9	1	4	1	4	140	383	2	1	2
1	10	1	2	2	2	140	291	2	1	2
1	11	1	1	1	1	140	152	0	1	2
1	12	1	2	1	2	110	221	2	1	2
1	13	1	4	1	5	110	242	2	1	2
1	14	1	3	2	5	110	310	2	1	2
1	15	1	4	1	4	110	330	2	1	2
1	16	1	1	2	1	110	0	1	1	2
1	17	1	2	1	5	140	194	2	1	2
1	18	1	3	2	5	140	230	2	1	2
1	19	1	2	2	3	140	219	2	1	2
1	20	1	3	1	3	140	239	2	1	2
1	21	1	4	1	5	140	179	2	1	2
1	22	1	2	1	1	140	232	2	1	2
1	23	1	3	1	5	140	316	2	1	2
1	24	1	2	2	5	140	336	2	1	2
1	25	1	4	2	1	140	404	2	1	2
1	26	1	1	1	5	140	0	1	1	2
1	27	1	3	2	1	170	276	2	1	2
1	28	1	1	1	3	170	201	0	1	2
1	29	1	3	1	4	140	246	2	1	2
1	30	1	2	2	4	140	234	2	1	2
1	31	1	4	2	4	140	159	2	1	2
1	32	1	3	2	2	140	227	2	1	2
1	33	1	2	1	4	140	152	2	1	2
1	34	1	1	1	3	140	0	1	1	2
1	35	1	4	1	3	170	135	2	1	2
1	36	1	3	1	3	170	156	2	1	2
1	37	1	1	1	2	170	224	0	1	2
1	38	1	4	2	5	140	237	2	1	2
1	39	1	2	1	3	140	274	2	1	2
1	40	1	3	1	1	140	294	2	1	2
1	41	1	4	2	2	140	379	2	1	2
1	42	1	2	2	1	140	319	2	1	2
1	43	1	4	2	1	140	307	2	1	2
1	44	1	1	1	4	140	0	1	1	2
1	45	1	2	2	2	170	179	2	1	2
1	46	1	4	2	2	170	152	2	1	2
1	47	1	1	2	4	170	156	0	1	2
1	48	1	3	2	1	140	265	2	1	2
1	49	1	4	1	1	140	206	2	1	2
1	50	1	1	1	5	140	242	0	1	2
1	51	1	3	2	4	110	248	2	1	2
1	52	1	4	1	3	110	236	2	1	2
1	53	1	1	2	2	110	0	1	1	2
1	54	1	2	2	1	140	244	2	1	2
1	55	1	4	2	3	140	296	2	1	2
1	56	1	3	1	4	140	364	2	1	2
1	57	1	4	1	1	140	497	2	1	2
1	58	1	2	2	3	140	309	2	1	2
1	59	1	1	1	4	140	0	1	1	2
1	60	1	4	2	5	170	245	2	1	2
1	61	1	3	2	3	170	265	2	1	2
1	62	1	1	1	2	170	0	1	1	2
1	63	1	2	1	3	200	129	2	1	2
1	64	1	3	1	5	200	85	2	1	2
1	65	1	2	2	4	200	202	2	1	2
1	66	1	3	1	2	200	270	2	1	2
1	67	1	2	1	4	200	210	2	1	2
1	68	1	4	2	4	200	183	2	1	2
1	69	1	2	2	5	200	203	2	1	2
1	70	1	1	2	2	200	0	1	1	2
1	71	1	3	2	4	230	83	2	1	2
1	72	1	1	2	3	230	247	0	1	2
1	73	1	3	1	1	200	221	2	1	2
1	74	1	2	1	2	200	241	2	1	2
1	75	1	1	2	4	200	0	1	1	2
1	76	1	3	1	2	230	248	2	1	2
1	77	1	4	2	3	230	141	2	1	2
1	78	1	1	2	3	230	0	1	1	2
1	79	1	4	1	2	260	124	2	1	2
1	80	1	2	1	1	260	97	2	1	2
2	1	2	2	1	4	200	304	2	2	2
2	2	2	4	1	4	200	278	2	2	2
2	3	2	3	1	1	200	249	2	2	2
2	4	2	4	1	4	200	245	2	2	2
2	5	2	3	2	3	200	297	2	2	2
2	6	2	1	1	1	200	0	1	2	2
2	7	2	2	1	3	230	194	2	2	2
2	8	2	4	1	3	230	189	2	2	2
2	9	2	2	1	5	230	138	2	2	2
2	10	2	1	1	4	230	197	0	2	2
2	11	2	2	1	2	200	190	2	2	2
2	12	2	1	2	3	200	0	1	2	2
2	13	2	2	2	5	230	102	2	2	2
2	14	2	3	2	4	230	262	2	2	2
2	15	2	4	2	4	230	222	2	2	2
2	16	2	1	2	2	230	0	1	2	2
2	17	2	2	2	4	260	121	2	2	2
2	18	2	3	1	2	260	143	2	2	2
2	19	2	2	2	4	260	174	2	2	2
2	20	2	4	2	1	260	130	2	2	2
2	21	2	3	2	2	260	192	2	2	2
2	22	2	1	1	5	260	0	1	2	2
2	23	2	4	1	2	290	14	2	2	2
2	24	2	1	1	4	290	80	0	2	2
2	25	2	3	2	5	260	178	2	2	2
2	26	2	4	2	2	260	129	2	2	2
2	27	2	1	2	5	260	0	1	2	2
2	28	2	4	2	2	290	86	2	2	2
2	29	2	1	2	5	290	125	0	2	2
2	30	2	3	2	2	260	132	2	2	2
2	31	2	1	1	2	260	115	0	2	2
2	32	2	2	1	1	230	229	2	2	2
2	33	2	3	1	4	230	223	2	2	2
2	34	2	4	1	2	230	167	2	2	2
2	35	2	3	2	5	230	191	2	2	2
2	36	2	1	2	1	230	0	1	2	2
2	37	2	4	2	1	260	182	2	2	2
2	38	2	2	1	5	260	183	2	2	2
2	39	2	4	2	5	260	275	2	2	2
2	40	2	1	2	1	260	0	1	2	2
2	41	2	4	1	3	290	5	2	2	2
2	42	2	1	2	4	290	114	0	2	2
2	43	2	3	1	1	260	144	2	2	2
2	44	2	2	1	3	260	179	2	2	2
2	45	2	4	1	1	260	155	2	2	2
2	46	2	2	2	1	260	185	2	2	2
2	47	2	1	2	3	260	178	0	2	2
2	48	2	3	2	1	230	178	2	2	2
2	49	2	2	1	2	230	176	2	2	2
2	50	2	3	1	3	230	168	2	2	2
2	51	2	4	2	3	230	168	2	2	2
2	52	2	2	2	3	230	163	2	2	2
2	53	2	1	1	2	230	140	0	2	2
2	54	2	3	2	4	200	219	2	2	2
2	55	2	1	1	1	200	266	0	2	2
2	56	2	3	2	3	170	333	2	2	2
2	57	2	4	1	5	170	337	2	2	2
2	58	2	3	2	1	170	333	2	2	2
2	59	2	1	2	2	170	0	1	2	2
2	60	2	3	1	5	200	177	2	2	2
2	61	2	2	2	1	200	241	2	2	2
2	62	2	4	2	3	200	251	2	2	2
2	63	2	2	2	2	200	279	2	2	2
2	64	2	4	2	5	200	267	2	2	2
2	65	2	1	1	3	200	0	1	2	2
2	66	2	2	2	3	230	140	2	2	2
2	67	2	3	1	3	230	131	2	2	2
2	68	2	4	2	4	230	129	2	2	2
2	69	2	1	2	4	230	151	0	2	2
2	70	2	4	1	5	200	171	2	2	2
2	71	2	3	1	4	200	229	2	2	2
2	72	2	4	1	1	200	236	2	2	2
2	73	2	2	2	2	200	265	2	2	2
2	74	2	1	1	5	200	0	1	2	2
2	75	2	2	1	1	230	197	2	2	2
2	76	2	1	1	3	230	164	0	2	2
2	77	2	3	1	2	200	205	2	2	2
2	78	2	2	2	5	200	196	2	2	2
2	79	2	3	1	5	200	222	2	2	2
2	80	2	2	1	4	200	192	2	2	2
3	1	1	4	2	1	194	140	2	1	1
3	2	1	2	2	5	189	177	2	1	1
3	3	1	4	1	1	145	247	2	1	1
3	4	1	1	2	1	179	210	2	1	1
3	5	1	3	1	4	199	181	2	1	1
3	6	1	1	2	3	197	170	2	1	1
3	7	1	3	2	5	155	168	2	1	1
3	8	1	1	2	2	174	91	2	1	1
3	9	1	2	2	2	186	199	2	1	1
3	10	1	3	2	5	164	157	2	1	1
3	11	1	2	1	2	176	153	2	1	1
3	12	1	1	2	5	196	148	2	1	1
3	13	1	3	2	4	168	186	2	1	1
3	14	1	2	1	3	166	158	2	1	1
3	15	1	4	1	2	197	161	2	1	1
3	16	1	2	2	2	158	223	2	1	1
3	17	1	3	1	5	165	251	2	1	1
3	18	1	2	1	4	136	241	2	1	1
3	19	1	4	2	3	149	229	2	1	1
3	20	1	2	1	2	194	255	2	1	1
3	21	1	3	2	4	156	325	2	1	1
3	22	1	4	1	3	200	256	2	1	1
3	23	1	1	2	3	195	253	2	1	1
3	24	1	4	1	5	200	233	2	1	1
3	25	1	2	2	4	172	262	2	1	1
3	26	1	3	1	4	156	283	2	1	1
3	27	1	1	1	4	148	280	2	1	1
3	28	1	3	2	1	150	188	2	1	1
3	29	1	4	1	4	148	209	2	1	1
3	30	1	1	2	4	194	155	2	1	1
3	31	1	3	1	2	146	202	2	1	1
3	32	1	4	2	3	184	237	2	1	1
3	33	1	2	1	5	162	258	2	1	1
3	34	1	4	2	1	137	255	2	1	1
3	35	1	2	1	1	178	178	2	1	1
3	36	1	1	1	3	141	200	2	1	1
3	37	1	2	2	4	150	180	2	1	1
3	38	1	4	2	4	157	256	2	1	1
3	39	1	1	2	4	136	269	2	1	1
3	40	1	2	2	1	161	185	2	1	1
3	41	1	4	1	3	182	212	2	1	1
3	42	1	1	1	2	170	201	2	1	1
3	43	1	2	2	5	142	231	2	1	1
3	44	1	1	2	1	188	121	2	1	1
3	45	1	2	1	5	167	134	2	1	1
3	46	1	3	2	3	174	82	2	1	1
3	47	1	2	2	3	189	198	2	1	1
3	48	1	1	1	3	179	195	2	1	1
3	49	1	2	1	1	174	207	2	1	1
3	50	1	4	1	1	158	276	2	1	1
3	51	1	1	2	2	170	224	2	1	1
3	52	1	4	2	2	155	253	2	1	1
3	53	1	1	1	4	186	201	2	1	1
3	54	1	3	2	1	160	214	2	1	1
3	55	1	4	1	2	199	129	2	1	1
3	56	1	3	2	2	176	174	2	1	1
3	57	1	4	1	5	167	219	2	1	1
3	58	1	2	2	3	139	232	2	1	1
3	59	1	1	1	1	154	140	2	1	1
3	60	1	3	1	1	173	175	2	1	1
3	61	1	1	1	5	167	188	2	1	1
3	62	1	3	1	3	159	201	2	1	1
3	63	1	2	2	1	188	236	2	1	1
3	64	1	4	2	2	178	337	2	1	1
3	65	1	3	1	5	140	454	2	1	1
3	66	1	1	2	5	194	297	2	1	1
3	67	1	3	2	2	160	255	2	1	1
3	68	1	2	1	3	176	194	2	1	1
3	69	1	1	1	2	167	223	2	1	1
3	70	1	3	1	1	188	170	2	1	1
3	71	1	1	1	5	189	127	2	1	1
3	72	1	3	1	2	180	155	2	1	1
3	73	1	1	1	1	139	202	2	1	1
3	74	1	4	2	5	201	68	2	1	1
3	75	1	3	2	3	198	88	2	1	1
3	76	1	4	2	5	184	157	2	1	1
3	77	1	3	1	3	184	177	2	1	1
3	78	1	4	2	4	193	126	2	1	1
3	79	1	2	1	4	140	116	2	1	1
3	80	1	4	1	4	167	111	2	1	1
4	1	2	2	2	3	213	207	2	2	1
4	2	2	3	1	5	223	166	2	2	1
4	3	2	2	1	3	196	236	2	2	1
4	4	2	3	2	2	269	152	2	2	1
4	5	2	1	2	5	200	251	2	2	1
4	6	2	4	1	2	199	330	2	2	1
4	7	2	2	1	1	193	229	2	2	1
4	8	2	1	2	5	277	114	2	2	1
4	9	2	4	2	5	278	157	2	2	1
4	10	2	1	2	3	252	203	2	2	1
4	11	2	4	1	5	209	228	2	2	1
4	12	2	1	2	1	203	176	2	2	1
4	13	2	3	2	5	217	162	2	2	1
4	14	2	1	1	4	228	175	2	2	1
4	15	2	2	1	4	277	41	2	2	1
4	16	2	4	1	4	266	146	2	2	1
4	17	2	1	2	1	231	132	2	2	1
4	18	2	3	2	1	204	215	2	2	1
4	19	2	1	1	5	276	179	2	2	1
4	20	2	2	2	3	245	175	2	2	1
4	21	2	3	1	4	211	151	2	2	1
4	22	2	2	2	2	200	275	2	2	1
4	23	2	1	1	3	195	244	2	2	1
4	24	2	3	2	2	199	190	2	2	1
4	25	2	2	1	3	217	145	2	2	1
4	26	2	3	1	3	237	126	2	2	1
4	27	2	1	2	4	264	8	2	2	1
4	28	2	2	1	2	212	194	2	2	1
4	29	2	4	2	4	230	203	2	2	1
4	30	2	1	1	1	229	138	2	2	1
4	31	2	3	2	5	245	120	2	2	1
4	32	2	2	2	2	238	186	2	2	1
4	33	2	4	2	2	244	98	2	2	1
4	34	2	1	2	2	211	202	2	2	1
4	35	2	2	2	4	239	184	2	2	1
4	36	2	3	1	2	213	257	2	2	1
4	37	2	1	2	4	225	263	2	2	1
4	38	2	4	2	1	241	275	2	2	1
4	39	2	1	1	5	256	227	2	2	1
4	40	2	2	1	5	228	268	2	2	1
4	41	2	1	2	3	263	213	2	2	1
4	42	2	3	1	4	238	181	2	2	1
4	43	2	4	2	2	251	121	2	2	1
4	44	2	3	2	3	278	132	2	2	1
4	45	2	1	1	2	238	157	2	2	1
4	46	2	4	1	3	194	186	2	2	1
4	47	2	3	1	5	271	196	2	2	1
4	48	2	2	1	2	236	164	2	2	1
4	49	2	1	1	4	227	152	2	2	1
4	50	2	2	1	4	226	203	2	2	1
4	51	2	4	1	5	222	171	2	2	1
4	52	2	3	2	3	201	235	2	2	1
4	53	2	2	1	1	203	260	2	2	1
4	54	2	4	1	2	262	179	2	2	1
4	55	2	1	1	1	240	153	2	2	1
4	56	2	4	2	3	252	156	2	2	1
4	57	2	3	2	4	283	124	2	2	1
4	58	2	4	1	3	254	174	2	2	1
4	59	2	1	1	3	248	206	2	2	1
4	60	2	3	2	4	260	236	2	2	1
4	61	2	4	2	5	232	154	2	2	1
4	62	2	3	1	1	220	183	2	2	1
4	63	2	4	2	1	251	171	2	2	1
4	64	2	1	2	2	258	112	2	2	1
4	65	2	4	1	1	203	202	2	2	1
4	66	2	3	2	1	278	134	2	2	1
4	67	2	4	2	3	288	149	2	2	1
4	68	2	2	2	1	266	246	2	2	1
4	69	2	3	1	1	241	155	2	2	1
4	70	2	2	2	1	203	194	2	2	1
4	71	2	3	1	3	207	184	2	2	1
4	72	2	4	1	4	248	150	2	2	1
4	73	2	2	2	5	211	181	2	2	1
4	74	2	3	1	2	245	143	2	2	1
4	75	2	2	1	5	235	186	2	2	1
4	76	2	4	1	1	240	219	2	2	1
4	77	2	1	1	2	255	213	2	2	1
4	78	2	2	2	5	283	138	2	2	1
4	79	2	4	2	4	253	173	2	2	1
4	80	2	2	2	4	230	206	2	2	1
5	1	1	2	1	3	260	74	2	1	2
5	2	1	1	2	4	260	62	0	1	2
5	3	1	4	1	3	230	28	2	1	2
5	4	1	3	1	4	230	80	2	1	2
5	5	1	1	1	4	230	164	0	1	2
5	6	1	3	2	4	200	202	2	1	2
5	7	1	2	2	1	200	142	2	1	2
5	8	1	4	2	5	200	147	2	1	2
5	9	1	2	2	1	200	119	2	1	2
5	10	1	3	1	2	200	76	2	1	2
5	11	1	2	2	4	200	96	2	1	2
5	12	1	3	1	5	200	180	2	1	2
5	13	1	4	2	1	200	153	2	1	2
5	14	1	1	1	1	200	173	0	1	2
5	15	1	3	2	2	170	131	2	1	2
5	16	1	4	1	4	170	167	2	1	2
5	17	1	3	2	1	170	204	2	1	2
5	18	1	1	1	2	170	160	0	1	2
5	19	1	2	1	1	140	270	2	1	2
5	20	1	1	1	4	140	114	0	1	2
5	21	1	2	1	5	110	232	2	1	2
5	22	1	3	1	1	110	300	2	1	2
5	23	1	2	1	2	110	240	2	1	2
5	24	1	4	1	2	110	245	2	1	2
5	25	1	1	2	3	110	201	0	1	2
5	26	1	2	2	3	80	454	2	1	2
5	27	1	4	2	2	80	363	2	1	2
5	28	1	3	1	3	80	287	2	1	2
5	29	1	4	1	4	80	132	2	1	2
5	30	1	2	1	1	80	264	2	1	2
5	31	1	4	2	3	80	220	2	1	2
5	32	1	3	2	5	80	273	2	1	2
5	33	1	1	1	3	80	213	0	1	2
5	34	1	2	1	4	50	395	2	1	2
5	35	1	3	1	2	50	383	2	1	2
5	36	1	4	2	5	50	403	2	1	2
5	37	1	3	1	3	50	376	2	1	2
5	38	1	1	2	4	50	316	0	1	2
5	39	1	2	1	3	50	241	2	1	2
5	40	1	3	2	5	50	277	2	1	2
5	41	1	2	2	5	50	409	2	1	2
5	42	1	3	2	1	50	446	2	1	2
5	43	1	1	2	2	50	322	0	1	2
5	44	1	4	1	2	50	278	2	1	2
5	45	1	2	1	2	50	363	2	1	2
5	46	1	1	1	1	50	319	0	1	2
5	47	1	2	1	5	50	324	2	1	2
5	48	1	4	1	5	50	248	2	1	2
5	49	1	3	2	3	50	284	2	1	2
5	50	1	2	2	2	50	177	2	1	2
5	51	1	1	1	5	50	229	0	1	2
5	52	1	4	2	3	50	233	2	1	2
5	53	1	1	2	5	50	254	0	1	2
5	54	1	2	1	4	50	338	2	1	2
5	55	1	1	2	1	50	295	0	1	2
5	56	1	4	2	1	50	331	2	1	2
5	57	1	3	2	3	50	192	2	1	2
5	58	1	2	2	5	50	308	2	1	2
5	59	1	4	1	1	50	280	2	1	2
5	60	1	1	2	1	50	253	0	1	2
5	61	1	3	2	2	50	289	2	1	2
5	62	1	4	1	5	50	262	2	1	2
5	63	1	1	2	3	50	282	0	1	2
5	64	1	4	1	3	50	254	2	1	2
5	65	1	3	1	4	50	307	2	1	2
5	66	1	1	2	2	50	263	0	1	2
5	67	1	4	2	4	50	267	2	1	2
5	68	1	1	2	5	50	240	0	1	2
5	69	1	4	1	1	50	244	2	1	2
5	70	1	1	1	3	50	185	0	1	2
5	71	1	3	1	1	50	349	2	1	2
5	72	1	1	1	5	50	289	0	1	2
5	73	1	4	2	2	50	214	2	1	2
5	74	1	2	2	4	50	346	2	1	2
5	75	1	1	1	2	50	271	0	1	2
5	76	1	3	2	4	50	307	2	1	2
5	77	1	2	2	2	50	295	2	1	2
5	78	1	3	1	5	50	300	2	1	2
5	79	1	2	2	3	50	368	2	1	2
5	80	1	4	2	4	50	325	2	1	2
6	1	2	4	2	4	200	261	2	2	2
6	2	2	3	2	3	200	297	2	2	2
6	3	2	2	2	3	200	231	2	2	2
6	4	2	3	2	1	200	211	2	2	2
6	5	2	4	2	5	200	212	2	2	2
6	6	2	3	2	5	200	264	2	2	2
6	7	2	2	2	1	200	47	2	2	2
6	8	2	1	1	3	200	0	1	2	2
6	9	2	2	2	5	230	173	2	2	2
6	10	2	1	1	2	230	172	0	2	2
6	11	2	4	1	4	200	229	2	2	2
6	12	2	1	2	1	200	220	0	2	2
6	13	2	3	1	1	170	236	2	2	2
6	14	2	4	2	2	170	243	2	2	2
6	15	2	1	1	4	170	0	1	2	2
6	16	2	3	1	4	200	172	2	2	2
6	17	2	1	1	2	200	0	1	2	2
6	18	2	4	2	2	230	164	2	2	2
6	19	2	2	1	1	230	156	2	2	2
6	20	2	4	1	2	230	156	2	2	2
6	21	2	3	2	1	230	207	2	2	2
6	22	2	4	1	4	230	169	2	2	2
6	23	2	1	2	5	230	0	1	2	2
6	24	2	4	1	5	260	120	2	2	2
6	25	2	3	2	4	260	128	2	2	2
6	26	2	2	1	2	260	169	2	2	2
6	27	2	3	1	5	260	142	2	2	2
6	28	2	1	2	3	260	159	0	2	2
6	29	2	2	2	5	230	275	2	2	2
6	30	2	4	2	3	230	209	2	2	2
6	31	2	3	2	4	230	157	2	2	2
6	32	2	1	2	4	230	119	0	2	2
6	33	2	2	1	1	200	209	2	2	2
6	34	2	1	1	1	200	139	0	2	2
6	35	2	2	1	3	170	283	2	2	2
6	36	2	3	1	3	170	206	2	2	2
6	37	2	4	2	1	170	205	2	2	2
6	38	2	2	2	4	170	234	2	2	2
6	39	2	3	2	5	170	304	2	2	2
6	40	2	2	1	2	170	291	2	2	2
6	41	2	3	1	1	170	256	2	2	2
6	42	2	1	1	5	170	0	1	2	2
6	43	2	4	1	3	200	130	2	2	2
6	44	2	1	2	2	200	184	0	2	2
6	45	2	4	1	1	170	235	2	2	2
6	46	2	1	1	3	170	255	0	2	2
6	47	2	2	1	5	140	234	2	2	2
6	48	2	1	2	1	140	185	0	2	2
6	49	2	2	2	1	110	273	2	2	2
6	50	2	4	1	5	110	355	2	2	2
6	51	2	2	1	5	110	309	2	2	2
6	52	2	3	1	2	110	267	2	2	2
6	53	2	4	1	2	110	232	2	2	2
6	54	2	2	2	4	110	322	2	2	2
6	55	2	4	1	3	110	342	2	2	2
6	56	2	1	2	2	110	0	1	2	2
6	57	2	2	2	3	140	207	2	2	2
6	58	2	3	1	5	140	270	2	2	2
6	59	2	4	2	4	140	259	2	2	2
6	60	2	3	2	3	140	218	2	2	2
6	61	2	1	2	4	140	0	1	2	2
6	62	2	3	2	2	170	229	2	2	2
6	63	2	1	2	3	170	252	0	2	2
6	64	2	3	2	2	140	327	2	2	2
6	65	2	1	2	5	140	0	1	2	2
6	66	2	2	1	4	170	248	2	2	2
6	67	2	1	1	1	170	115	0	2	2
6	68	2	3	1	4	140	193	2	2	2
6	69	2	4	2	5	140	339	2	2	2
6	70	2	2	2	2	140	351	2	2	2
6	71	2	1	1	5	140	0	1	2	2
6	72	2	3	1	3	170	192	2	2	2
6	73	2	4	1	1	170	219	2	2	2
6	74	2	2	1	4	170	262	2	2	2
6	75	2	4	2	1	170	258	2	2	2
6	76	2	1	1	4	170	225	0	2	2
6	77	2	2	1	3	140	291	2	2	2
6	78	2	3	1	2	140	295	2	2	2
6	79	2	4	2	3	140	299	2	2	2
6	80	2	2	2	2	140	281	2	2	2
7	1	1	4	2	4	95	274	2	1	1
7	2	1	3	1	3	84	286	2	1	1
7	3	1	2	2	2	110	266	2	1	1
7	4	1	3	1	4	103	231	2	1	1
7	5	1	2	1	4	110	259	2	1	1
7	6	1	4	1	2	87	296	2	1	1
7	7	1	2	2	4	99	276	2	1	1
7	8	1	4	2	4	83	281	2	1	1
7	9	1	1	1	4	93	261	2	1	1
7	10	1	3	1	2	106	232	2	1	1
7	11	1	2	2	5	90	285	2	1	1
7	12	1	1	2	1	82	282	2	1	1
7	13	1	4	1	3	87	230	2	1	1
7	14	1	1	1	3	94	234	2	1	1
7	15	1	3	2	3	106	238	2	1	1
7	16	1	2	2	3	94	275	2	1	1
7	17	1	4	1	1	94	264	2	1	1
7	18	1	1	2	3	96	212	2	1	1
7	19	1	3	1	1	87	128	2	1	1
7	20	1	1	2	1	103	236	2	1	1
7	21	1	4	1	1	103	241	2	1	1
7	22	1	2	1	5	85	246	2	1	1
7	23	1	3	2	4	115	201	2	1	1
7	24	1	4	1	5	98	222	2	1	1
7	25	1	3	2	1	92	267	2	1	1
7	26	1	4	2	1	92	159	2	1	1
7	27	1	2	2	4	86	252	2	1	1
7	28	1	3	1	4	82	288	2	1	1
7	29	1	2	1	5	92	204	2	1	1
7	30	1	3	2	1	99	232	2	1	1
7	31	1	1	2	4	90	181	2	1	1
7	32	1	2	1	1	88	249	2	1	1
7	33	1	1	1	2	109	189	2	1	1
7	34	1	2	1	4	101	298	2	1	1
7	35	1	1	2	4	100	254	2	1	1
7	36	1	4	2	5	109	314	2	1	1
7	37	1	1	2	2	93	319	2	1	1
7	38	1	4	1	4	112	235	2	1	1
7	39	1	3	2	5	106	120	2	1	1
7	40	1	4	1	2	113	196	2	1	1
7	41	1	1	1	1	107	224	2	1	1
7	42	1	3	2	5	85	254	2	1	1
7	43	1	4	2	2	98	0	99	1	1
7	44	1	1	2	3	115	213	2	1	1
7	45	1	3	1	5	92	211	2	1	1
7	46	1	2	1	3	110	246	2	1	1
7	47	1	3	1	1	100	243	2	1	1
7	48	1	1	1	5	95	224	2	1	1
7	49	1	3	1	3	97	220	2	1	1
7	50	1	1	2	5	97	240	2	1	1
7	51	1	2	1	2	103	245	2	1	1
7	52	1	3	1	5	99	297	2	1	1
7	53	1	1	2	2	100	285	2	1	1
7	54	1	3	2	3	100	338	2	1	1
7	55	1	4	2	1	106	366	2	1	1
7	56	1	2	2	2	100	298	2	1	1
7	57	1	4	1	5	84	383	2	1	1
7	58	1	2	1	1	104	347	2	1	1
7	59	1	3	2	4	109	207	2	1	1
7	60	1	1	1	3	107	244	2	1	1
7	61	1	2	1	2	111	216	2	1	1
7	62	1	4	1	3	100	309	2	1	1
7	63	1	1	1	1	84	298	2	1	1
7	64	1	3	2	2	106	325	2	1	1
7	65	1	2	2	1	112	337	2	1	1
7	66	1	1	1	4	81	311	2	1	1
7	67	1	2	2	3	86	331	2	1	1
7	68	1	4	2	3	107	294	2	1	1
7	69	1	1	2	5	96	275	2	1	1
7	70	1	2	2	1	104	255	2	1	1
7	71	1	1	1	2	93	212	2	1	1
7	72	1	2	2	5	81	225	2	1	1
7	73	1	4	2	5	89	301	2	1	1
7	74	1	1	1	5	79	298	2	1	1
7	75	1	4	1	4	95	262	2	1	1
7	76	1	3	1	2	96	290	2	1	1
7	77	1	2	1	3	78	239	2	1	1
7	78	1	4	2	2	111	274	2	1	1
7	79	1	3	2	2	88	231	2	1	1
7	80	1	4	2	3	101	323	2	1	1
8	1	2	4	1	1	192	199	2	2	1
8	2	2	3	2	4	174	247	2	2	1
8	3	2	4	1	3	210	217	2	2	1
8	4	2	2	1	1	172	160	2	2	1
8	5	2	1	2	3	187	229	2	2	1
8	6	2	2	1	2	211	181	2	2	1
8	7	2	4	2	3	211	183	2	2	1
8	8	2	2	2	4	175	227	2	2	1
8	9	2	3	2	4	166	239	2	2	1
8	10	2	2	1	4	221	149	2	2	1
8	11	2	4	1	4	152	299	2	2	1
8	12	2	1	2	1	209	235	2	2	1
8	13	2	3	1	3	182	251	2	2	1
8	14	2	2	1	5	184	245	2	2	1
8	15	2	1	1	2	189	173	2	2	1
8	16	2	3	1	1	160	235	2	2	1
8	17	2	1	1	2	168	259	2	2	1
8	18	2	4	1	1	159	253	2	2	1
8	19	2	2	2	1	173	225	2	2	1
8	20	2	3	2	2	174	260	2	2	1
8	21	2	2	2	4	183	244	2	2	1
8	22	2	4	1	2	214	233	2	2	1
8	23	2	1	2	5	174	218	2	2	1
8	24	2	4	2	1	163	231	2	2	1
8	25	2	2	1	2	166	238	2	2	1
8	26	2	1	1	3	188	238	2	2	1
8	27	2	3	1	2	155	66	2	2	1
8	28	2	1	1	1	155	283	2	2	1
8	29	2	3	2	5	221	202	2	2	1
8	30	2	1	2	2	162	235	2	2	1
8	31	2	3	1	3	187	241	2	2	1
8	32	2	4	2	4	188	206	2	2	1
8	33	2	2	2	3	191	119	2	2	1
8	34	2	4	2	2	161	205	2	2	1
8	35	2	1	1	4	213	202	2	2	1
8	36	2	3	1	5	214	211	2	2	1
8	37	2	4	2	2	171	237	2	2	1
8	38	2	2	1	1	208	137	2	2	1
8	39	2	4	2	5	208	279	2	2	1
8	40	2	2	1	5	216	279	2	2	1
8	41	2	1	2	1	190	231	2	2	1
8	42	2	3	1	4	172	235	2	2	1
8	43	2	2	2	3	219	157	2	2	1
8	44	2	3	1	1	213	177	2	2	1
8	45	2	2	2	5	182	248	2	2	1
8	46	2	1	1	5	153	249	2	2	1
8	47	2	3	2	2	152	199	2	2	1
8	48	2	2	2	2	214	183	2	2	1
8	49	2	1	1	5	178	200	2	2	1
8	50	2	2	2	5	222	153	2	2	1
8	51	2	4	2	1	220	165	2	2	1
8	52	2	1	1	3	220	79	2	2	1
8	53	2	2	1	3	201	158	2	2	1
8	54	2	3	1	5	185	275	2	2	1
8	55	2	2	1	4	221	276	2	2	1
8	56	2	1	1	4	159	318	2	2	1
8	57	2	3	1	2	197	239	2	2	1
8	58	2	1	2	5	196	232	2	2	1
8	59	2	4	1	3	210	254	2	2	1
8	60	2	1	2	4	223	237	2	2	1
8	61	2	3	2	5	220	245	2	2	1
8	62	2	4	1	5	150	271	2	2	1
8	63	2	1	1	1	156	248	2	2	1
8	64	2	4	2	3	174	266	2	2	1
8	65	2	2	2	2	194	280	2	2	1
8	66	2	4	1	4	164	294	2	2	1
8	67	2	3	2	1	172	308	2	2	1
8	68	2	4	1	5	183	292	2	2	1
8	69	2	1	2	3	222	188	2	2	1
8	70	2	3	2	1	212	228	2	2	1
8	71	2	1	2	2	165	274	2	2	1
8	72	2	3	1	4	214	183	2	2	1
8	73	2	1	2	4	157	244	2	2	1
8	74	2	2	2	1	197	251	2	2	1
8	75	2	4	2	5	157	273	2	2	1
8	76	2	3	2	3	220	192	2	2	1
8	77	2	4	1	2	209	167	2	2	1
8	78	2	3	2	3	152	214	2	2	1
8	79	2	4	2	4	172	230	2	2	1
8	80	2	2	1	3	167	240	2	2	1
