# Supplementary material for: Stop signals delay synchrony more for finger tapping than vocalization: a dual modality study of rhythmic synchronization in the stop signal task
Source: PeerJ. 2018 Jul 12;6:e5242. doi: 10.7717/peerj.5242 (PMC6046193; doi:10.7717/peerj.5242)
Supplement: Supplemental Information 1 [file peerj-06-5242-s001.zip › Raw data - for submission/Exclusions/P2_YL/StaircaseForStop_1.0.0.txt]

run	trial_n	duration	correct	TotalACC	Manual/Vocal	Ignore/Stop	***	run	trial_n	duration	correct	TotalACC	Manual/Vocal	Ignore/Stop
1	4	200	1	1	2	2	*****	2	1	200	0	0	1	2
1	6	230	1	1	2	2	*****	2	3	170	0	0	1	2
1	11	260	1	1	2	2	*****	2	8	140	0	0	1	2
1	14	290	1	1	2	2	*****	2	12	110	0	0	1	2
1	21	300	1	1	2	2	*****	2	14	80	1	0.2	1	2
1	24	300	1	1	2	2	*****	2	23	110	1	0.333333333333333	1	2
1	26	300	1	1	2	2	*****	2	26	140	0	0.285714285714286	1	2
1	29	300	1	1	2	2	*****	2	30	110	0	0.25	1	2
1	39	300	1	1	2	2	*****	2	34	80	1	0.333333333333333	1	2
1	45	300	1	1	2	2	*****	2	37	110	1	0.4	1	2
1	48	300	1	1	2	2	*****	2	43	140	1	0.454545454545455	1	2
1	51	300	0	0.916666666666667	2	2	*****	2	47	170	1	0.5	1	2
1	56	300	1	0.923076923076923	2	2	*****	2	52	200	1	0.538461538461538	1	2
1	59	300	1	0.928571428571429	2	2	*****	2	63	230	1	0.571428571428571	1	2
1	61	300	1	0.933333333333333	2	2	*****	2	66	260	0	0.533333333333333	1	2
1	67	300	1	0.9375	2	2	*****	2	68	230	0	0.5	1	2
1	71	300	1	0.941176470588235	2	2	*****	2	71	200	1	0.529411764705882	1	2
1	73	300	1	0.944444444444444	2	2	*****	2	73	230	1	0.555555555555556	1	2
1	75	300	1	0.947368421052632	2	2	*****	2	76	260	0	0.526315789473684	1	2
1	78	300	1	0.95	2	2	*****	2	79	230	0	0.5	1	2
5	1	300	1	0.952380952380952	2	2	*****	6	1	200	0	0.476190476190476	1	2
5	10	300	1	0.954545454545455	2	2	*****	6	4	170	1	0.5	1	2
5	13	300	1	0.956521739130435	2	2	*****	6	9	200	1	0.521739130434783	1	2
5	20	300	1	0.958333333333333	2	2	*****	6	15	230	0	0.5	1	2
5	24	300	1	0.96	2	2	*****	6	21	200	1	0.52	1	2
5	26	300	1	0.961538461538462	2	2	*****	6	25	230	0	0.5	1	2
5	28	300	1	0.962962962962963	2	2	*****	6	30	200	1	0.518518518518518	1	2
5	31	300	1	0.964285714285714	2	2	*****	6	32	230	0	0.5	1	2
5	33	300	1	0.96551724137931	2	2	*****	6	34	200	0	0.482758620689655	1	2
5	42	300	1	0.966666666666667	2	2	*****	6	37	170	1	0.5	1	2
5	45	300	1	0.967741935483871	2	2	*****	6	41	200	1	0.516129032258065	1	2
5	49	300	1	0.96875	2	2	*****	6	46	230	1	0.53125	1	2
5	51	300	1	0.96969696969697	2	2	*****	6	52	260	0	0.515151515151515	1	2
5	54	300	1	0.970588235294118	2	2	*****	6	54	230	1	0.529411764705882	1	2
5	60	300	1	0.971428571428571	2	2	*****	6	58	260	0	0.514285714285714	1	2
5	66	300	1	0.972222222222222	2	2	*****	6	60	230	1	0.527777777777778	1	2
5	68	300	1	0.972972972972973	2	2	*****	6	65	260	0	0.513513513513513	1	2
5	70	300	1	0.973684210526316	2	2	*****	6	69	230	1	0.526315789473684	1	2
5	72	300	1	0.974358974358974	2	2	*****	6	73	260	1	0.538461538461538	1	2
5	78	300	1	0.975	2	2	*****	6	80	290	0	0.525	1	2
