# Supplementary material for: Stop signals delay synchrony more for finger tapping than vocalization: a dual modality study of rhythmic synchronization in the stop signal task
Source: PeerJ. 2018 Jul 12;6:e5242. doi: 10.7717/peerj.5242 (PMC6046193; doi:10.7717/peerj.5242)
Supplement: Supplemental Information 1 [file peerj-06-5242-s001.zip › Raw data - for submission/Exclusions/P2_YL/Stop_1.0.0.txt]

run	trial_n	FactorA	FactorB	FactorC	TargItem	SSD	RT	ACC	Manual/Vocal	Ignore/Stop
1	1	1	4	1	4	200	0	99	2	2
1	2	1	3	2	3	200	0	99	2	2
1	3	1	2	2	1	200	0	99	2	2
1	4	1	1	2	2	200	0	1	2	2
1	5	1	3	1	5	230	336	2	2	2
1	6	1	1	2	5	230	0	1	2	2
1	7	1	3	1	2	260	275	2	2	2
1	8	1	4	2	1	260	0	99	2	2
1	9	1	3	2	3	260	0	99	2	2
1	10	1	4	2	4	260	0	99	2	2
1	11	1	1	2	4	260	0	1	2	2
1	12	1	2	1	4	290	156	2	2	2
1	13	1	3	1	4	290	0	99	2	2
1	14	1	1	2	4	290	0	1	2	2
1	15	1	2	1	3	300	0	99	2	2
1	16	1	4	1	2	300	172	2	2	2
1	17	1	3	1	2	300	0	99	2	2
1	18	1	4	1	5	300	0	99	2	2
1	19	1	3	1	1	300	0	99	2	2
1	20	1	4	2	2	300	0	99	2	2
1	21	1	1	1	3	300	0	1	2	2
1	22	1	2	1	2	300	0	99	2	2
1	23	1	3	2	1	300	0	99	2	2
1	24	1	1	2	3	300	0	1	2	2
1	25	1	4	2	3	300	0	99	2	2
1	26	1	1	1	2	300	0	1	2	2
1	27	1	4	2	2	300	0	99	2	2
1	28	1	2	1	5	300	0	99	2	2
1	29	1	1	1	3	300	0	1	2	2
1	30	1	3	1	4	300	0	99	2	2
1	31	1	4	2	1	300	0	99	2	2
1	32	1	2	2	3	300	0	99	2	2
1	33	1	3	2	2	300	0	99	2	2
1	34	1	4	2	3	300	0	99	2	2
1	35	1	2	1	1	300	0	99	2	2
1	36	1	3	1	3	300	0	99	2	2
1	37	1	4	1	2	300	0	99	2	2
1	38	1	3	2	4	300	0	99	2	2
1	39	1	1	1	4	300	0	1	2	2
1	40	1	4	1	3	300	141	2	2	2
1	41	1	3	2	2	300	0	99	2	2
1	42	1	4	1	4	300	0	99	2	2
1	43	1	3	1	5	300	0	99	2	2
1	44	1	2	2	3	300	0	99	2	2
1	45	1	1	1	5	300	0	1	2	2
1	46	1	4	2	5	300	197	2	2	2
1	47	1	2	2	5	300	268	2	2	2
1	48	1	1	2	1	300	0	1	2	2
1	49	1	4	1	3	300	122	2	2	2
1	50	1	2	2	2	300	0	99	2	2
1	51	1	1	1	4	300	152	0	2	2
1	52	1	3	1	3	300	0	99	2	2
1	53	1	2	2	4	300	0	99	2	2
1	54	1	3	2	1	300	0	99	2	2
1	55	1	4	1	1	300	284	2	2	2
1	56	1	1	1	5	300	0	1	2	2
1	57	1	3	2	5	300	70	2	2	2
1	58	1	2	2	5	300	0	99	2	2
1	59	1	1	1	1	300	0	1	2	2
1	60	1	2	1	4	300	138	2	2	2
1	61	1	1	2	5	300	0	1	2	2
1	62	1	2	1	3	300	0	99	2	2
1	63	1	4	1	5	300	0	99	2	2
1	64	1	3	1	1	300	0	99	2	2
1	65	1	2	1	5	300	0	99	2	2
1	66	1	4	2	4	300	0	99	2	2
1	67	1	1	1	1	300	0	1	2	2
1	68	1	4	1	1	300	151	2	2	2
1	69	1	2	2	1	300	0	99	2	2
1	70	1	4	2	5	300	0	99	2	2
1	71	1	1	1	2	300	0	1	2	2
1	72	1	2	1	2	300	288	2	2	2
1	73	1	1	2	3	300	0	1	2	2
1	74	1	2	2	2	300	144	2	2	2
1	75	1	1	2	1	300	0	1	2	2
1	76	1	3	2	5	300	152	2	2	2
1	77	1	2	1	1	300	0	99	2	2
1	78	1	1	2	2	300	0	1	2	2
1	79	1	2	2	4	300	275	2	2	2
1	80	1	3	2	4	300	0	99	2	2
2	1	2	1	2	1	200	213	0	1	2
2	2	2	3	1	1	170	235	2	1	2
2	3	2	1	1	5	170	191	0	1	2
2	4	2	2	1	1	140	349	2	1	2
2	5	2	3	2	1	140	289	2	1	2
2	6	2	2	1	4	140	325	2	1	2
2	7	2	4	1	1	140	409	2	1	2
2	8	2	1	2	5	140	462	0	1	2
2	9	2	2	2	2	110	499	2	1	2
2	10	2	3	1	3	110	360	2	1	2
2	11	2	4	1	5	110	364	2	1	2
2	12	2	1	2	2	110	305	0	1	2
2	13	2	2	2	3	80	334	2	1	2
2	14	2	1	1	2	80	0	1	1	2
2	15	2	4	1	3	110	318	2	1	2
2	16	2	2	1	4	110	290	2	1	2
2	17	2	4	2	4	110	342	2	1	2
2	18	2	3	2	1	110	347	2	1	2
2	19	2	4	2	2	110	415	2	1	2
2	20	2	3	2	2	110	515	2	1	2
2	21	2	4	1	1	110	423	2	1	2
2	22	2	3	1	1	110	348	2	1	2
2	23	2	1	2	1	110	0	1	1	2
2	24	2	2	2	3	140	147	2	1	2
2	25	2	3	2	5	140	216	2	1	2
2	26	2	1	1	5	140	236	0	1	2
2	27	2	4	1	5	110	385	2	1	2
2	28	2	3	2	2	110	0	99	1	2
2	29	2	4	1	4	110	218	2	1	2
2	30	2	1	1	2	110	654	0	1	2
2	31	2	2	1	2	80	460	2	1	2
2	32	2	4	2	1	80	368	2	1	2
2	33	2	2	2	4	80	468	2	1	2
2	34	2	1	2	3	80	0	1	1	2
2	35	2	2	2	5	110	228	2	1	2
2	36	2	3	2	5	110	217	2	1	2
2	37	2	1	1	1	110	0	1	1	2
2	38	2	3	2	4	140	272	2	1	2
2	39	2	4	1	4	140	260	2	1	2
2	40	2	2	2	4	140	361	2	1	2
2	41	2	3	2	3	140	477	2	1	2
2	42	2	4	2	2	140	417	2	1	2
2	43	2	1	1	3	140	0	1	1	2
2	44	2	4	2	5	170	241	2	1	2
2	45	2	3	1	3	170	246	2	1	2
2	46	2	2	1	1	170	298	2	1	2
2	47	2	1	1	4	170	0	1	1	2
2	48	2	4	2	5	200	225	2	1	2
2	49	2	3	2	3	200	246	2	1	2
2	50	2	2	1	2	200	346	2	1	2
2	51	2	3	1	2	200	366	2	1	2
2	52	2	1	2	2	200	0	1	1	2
2	53	2	4	1	3	230	182	2	1	2
2	54	2	3	1	2	230	122	2	1	2
2	55	2	4	1	2	230	206	2	1	2
2	56	2	2	1	3	230	275	2	1	2
2	57	2	4	2	3	230	231	2	1	2
2	58	2	2	2	1	230	283	2	1	2
2	59	2	4	2	3	230	416	2	1	2
2	60	2	2	2	5	230	196	2	1	2
2	61	2	3	1	5	230	153	2	1	2
2	62	2	2	2	1	230	221	2	1	2
2	63	2	1	2	5	230	0	1	1	2
2	64	2	4	1	2	260	77	2	1	2
2	65	2	3	1	4	260	161	2	1	2
2	66	2	1	1	3	260	261	0	1	2
2	67	2	3	1	5	230	418	2	1	2
2	68	2	1	1	4	230	199	0	1	2
2	69	2	2	2	2	200	173	2	1	2
2	70	2	4	2	4	200	257	2	1	2
2	71	2	1	1	1	200	0	1	1	2
2	72	2	2	1	3	230	168	2	1	2
2	73	2	1	2	4	230	0	1	1	2
2	74	2	4	2	1	260	168	2	1	2
2	75	2	2	1	5	260	204	2	1	2
2	76	2	1	2	4	260	241	0	1	2
2	77	2	3	2	4	230	270	2	1	2
2	78	2	2	1	5	230	450	2	1	2
2	79	2	1	2	3	230	215	0	1	2
2	80	2	3	1	4	200	476	2	1	2
3	1	1	2	1	2	256	0	99	2	1
3	2	1	3	2	3	242	0	99	2	1
3	3	1	4	2	3	240	0	99	2	1
3	4	1	3	2	3	310	0	99	2	1
3	5	1	2	2	4	255	0	99	2	1
3	6	1	4	1	5	256	0	99	2	1
3	7	1	3	1	5	263	0	99	2	1
3	8	1	4	1	4	289	0	99	2	1
3	9	1	1	1	5	261	0	99	2	1
3	10	1	4	2	5	351	0	99	2	1
3	11	1	3	2	2	301	0	99	2	1
3	12	1	4	2	1	330	0	99	2	1
3	13	1	3	2	1	256	0	99	2	1
3	14	1	4	1	3	278	0	99	2	1
3	15	1	2	1	5	269	0	99	2	1
3	16	1	4	2	5	287	0	99	2	1
3	17	1	3	1	4	304	282	2	2	1
3	18	1	2	1	1	349	0	99	2	1
3	19	1	3	2	1	310	0	99	2	1
3	20	1	2	2	1	265	0	99	2	1
3	21	1	1	1	2	286	0	99	2	1
3	22	1	4	2	3	311	0	99	2	1
3	23	1	3	2	4	328	0	99	2	1
3	24	1	1	2	4	267	0	99	2	1
3	25	1	3	1	2	270	0	99	2	1
3	26	1	2	2	2	321	0	99	2	1
3	27	1	3	1	3	236	0	99	2	1
3	28	1	2	2	3	304	0	99	2	1
3	29	1	1	2	3	323	0	99	2	1
3	30	1	3	2	5	313	0	99	2	1
3	31	1	1	2	2	346	0	99	2	1
3	32	1	4	2	4	245	0	99	2	1
3	33	1	1	1	4	238	0	99	2	1
3	34	1	3	2	2	320	0	99	2	1
3	35	1	2	2	5	293	0	99	2	1
3	36	1	3	2	4	300	0	99	2	1
3	37	1	1	2	1	240	0	99	2	1
3	38	1	4	1	2	326	0	99	2	1
3	39	1	2	2	2	262	0	99	2	1
3	40	1	4	2	1	339	0	99	2	1
3	41	1	3	1	1	258	0	99	2	1
3	42	1	1	2	3	260	0	99	2	1
3	43	1	4	1	4	326	0	99	2	1
3	44	1	1	1	2	250	0	99	2	1
3	45	1	2	1	4	336	0	99	2	1
3	46	1	1	2	5	298	0	99	2	1
3	47	1	4	1	5	270	0	99	2	1
3	48	1	1	2	2	296	0	99	2	1
3	49	1	2	1	2	259	0	99	2	1
3	50	1	4	1	2	307	0	99	2	1
3	51	1	2	2	1	241	0	99	2	1
3	52	1	1	1	3	271	0	99	2	1
3	53	1	3	1	1	289	0	99	2	1
3	54	1	2	1	3	264	0	99	2	1
3	55	1	4	1	1	279	0	99	2	1
3	56	1	3	1	5	265	0	99	2	1
3	57	1	1	2	1	312	0	99	2	1
3	58	1	4	1	3	320	0	99	2	1
3	59	1	2	1	5	329	0	99	2	1
3	60	1	1	1	5	242	0	99	2	1
3	61	1	4	2	4	327	0	99	2	1
3	62	1	1	1	1	261	0	99	2	1
3	63	1	4	2	2	321	0	99	2	1
3	64	1	1	1	4	291	0	99	2	1
3	65	1	3	1	2	256	0	99	2	1
3	66	1	2	1	4	270	0	99	2	1
3	67	1	1	2	4	258	0	99	2	1
3	68	1	4	2	2	265	0	99	2	1
3	69	1	2	2	5	243	0	99	2	1
3	70	1	1	1	3	263	0	99	2	1
3	71	1	4	1	1	288	0	99	2	1
3	72	1	1	1	1	238	0	99	2	1
3	73	1	3	2	5	332	0	99	2	1
3	74	1	2	1	1	236	0	99	2	1
3	75	1	3	1	3	327	0	99	2	1
3	76	1	2	2	4	237	0	99	2	1
3	77	1	3	1	4	243	0	99	2	1
3	78	1	2	1	3	299	0	99	2	1
3	79	1	1	2	5	236	0	99	2	1
3	80	1	2	2	3	287	0	99	2	1
4	1	2	4	2	4	208	122	2	1	1
4	2	2	3	2	1	152	168	2	1	1
4	3	2	4	2	4	153	205	2	1	1
4	4	2	2	1	1	159	217	2	1	1
4	5	2	1	1	2	152	165	2	1	1
4	6	2	2	1	4	149	202	2	1	1
4	7	2	3	1	3	151	222	2	1	1
4	8	2	2	2	4	152	194	2	1	1
4	9	2	4	2	5	205	60	2	1	1
4	10	2	2	1	3	209	113	2	1	1
4	11	2	4	1	1	201	125	2	1	1
4	12	2	2	1	3	148	276	2	1	1
4	13	2	3	2	2	209	158	2	1	1
4	14	2	2	1	2	153	220	2	1	1
4	15	2	4	2	1	184	159	2	1	1
4	16	2	1	1	3	199	147	2	1	1
4	17	2	3	1	3	147	217	2	1	1
4	18	2	1	2	4	189	164	2	1	1
4	19	2	4	1	5	170	210	2	1	1
4	20	2	1	2	5	150	263	2	1	1
4	21	2	3	1	2	185	361	2	1	1
4	22	2	2	1	4	209	293	2	1	1
4	23	2	4	2	2	170	355	2	1	1
4	24	2	3	1	4	193	382	2	1	1
4	25	2	1	1	2	149	556	2	1	1
4	26	2	4	1	3	153	273	2	1	1
4	27	2	3	1	5	151	229	2	1	1
4	28	2	4	2	1	178	161	2	1	1
4	29	2	2	2	5	175	357	2	1	1
4	30	2	3	2	5	193	312	2	1	1
4	31	2	4	1	2	160	318	2	1	1
4	32	2	1	1	5	200	313	2	1	1
4	33	2	2	1	1	176	294	2	1	1
4	34	2	3	2	5	146	244	2	1	1
4	35	2	4	1	5	194	142	2	1	1
4	36	2	1	2	3	180	315	2	1	1
4	37	2	3	1	2	208	214	2	1	1
4	38	2	4	2	3	193	251	2	1	1
4	39	2	2	2	4	157	353	2	1	1
4	40	2	1	1	5	174	213	2	1	1
4	41	2	2	2	3	207	184	2	1	1
4	42	2	1	2	2	200	244	2	1	1
4	43	2	2	2	2	177	306	2	1	1
4	44	2	1	2	1	145	247	2	1	1
4	45	2	3	2	3	141	396	2	1	1
4	46	2	2	2	5	200	214	2	1	1
4	47	2	4	2	2	162	187	2	1	1
4	48	2	3	1	5	192	23	2	1	1
4	49	2	1	2	2	175	236	2	1	1
4	50	2	4	1	4	208	255	2	1	1
4	51	2	1	1	4	191	228	2	1	1
4	52	2	2	2	1	158	0	99	1	1
4	53	2	1	1	3	144	190	2	1	1
4	54	2	2	1	5	159	194	2	1	1
4	55	2	4	2	3	198	157	2	1	1
4	56	2	2	2	3	188	217	2	1	1
4	57	2	1	2	1	178	270	2	1	1
4	58	2	2	2	2	168	299	2	1	1
4	59	2	3	2	2	145	248	2	1	1
4	60	2	1	2	3	142	317	2	1	1
4	61	2	3	2	1	192	207	2	1	1
4	62	2	1	2	5	175	308	2	1	1
4	63	2	2	2	1	157	233	2	1	1
4	64	2	1	2	4	205	267	2	1	1
4	65	2	4	1	4	170	249	2	1	1
4	66	2	3	2	4	200	252	2	1	1
4	67	2	1	1	4	196	289	2	1	1
4	68	2	2	1	5	184	246	2	1	1
4	69	2	4	1	3	198	202	2	1	1
4	70	2	3	2	4	156	312	2	1	1
4	71	2	4	1	2	192	251	2	1	1
4	72	2	3	1	1	166	264	2	1	1
4	73	2	1	1	1	166	220	2	1	1
4	74	2	2	1	2	206	183	2	1	1
4	75	2	3	1	4	185	228	2	1	1
4	76	2	4	1	1	202	232	2	1	1
4	77	2	3	2	3	175	293	2	1	1
4	78	2	1	1	1	175	218	2	1	1
4	79	2	3	1	1	191	221	2	1	1
4	80	2	4	2	5	147	188	2	1	1
5	1	1	1	1	2	300	0	1	2	2
5	2	1	2	2	2	300	0	99	2	2
5	3	1	3	2	5	300	0	99	2	2
5	4	1	2	2	1	300	0	99	2	2
5	5	1	3	2	3	300	0	99	2	2
5	6	1	4	2	3	300	0	99	2	2
5	7	1	2	1	5	300	0	99	2	2
5	8	1	3	2	3	300	0	99	2	2
5	9	1	2	2	2	300	0	99	2	2
5	10	1	1	1	5	300	0	1	2	2
5	11	1	4	2	2	300	0	99	2	2
5	12	1	3	1	5	300	0	99	2	2
5	13	1	1	2	3	300	0	1	2	2
5	14	1	3	1	4	300	0	99	2	2
5	15	1	2	1	2	300	0	99	2	2
5	16	1	3	1	4	300	0	99	2	2
5	17	1	4	1	5	300	0	99	2	2
5	18	1	3	1	5	300	0	99	2	2
5	19	1	2	1	1	300	0	99	2	2
5	20	1	1	1	1	300	0	1	2	2
5	21	1	2	1	4	300	0	99	2	2
5	22	1	4	1	3	300	0	99	2	2
5	23	1	3	1	2	300	0	99	2	2
5	24	1	1	2	5	300	0	1	2	2
5	25	1	3	2	1	300	0	99	2	2
5	26	1	1	2	5	300	0	1	2	2
5	27	1	2	2	3	300	0	99	2	2
5	28	1	1	2	2	300	0	1	2	2
5	29	1	3	1	3	300	0	99	2	2
5	30	1	2	2	5	300	0	99	2	2
5	31	1	1	1	4	300	0	1	2	2
5	32	1	2	2	4	300	0	99	2	2
5	33	1	1	1	4	300	0	1	2	2
5	34	1	4	2	1	300	0	99	2	2
5	35	1	2	1	3	300	0	99	2	2
5	36	1	3	2	1	300	0	99	2	2
5	37	1	4	1	4	300	0	99	2	2
5	38	1	2	2	5	300	0	99	2	2
5	39	1	4	1	2	300	0	99	2	2
5	40	1	2	2	4	300	0	99	2	2
5	41	1	4	1	3	300	0	99	2	2
5	42	1	1	1	2	300	0	1	2	2
5	43	1	3	2	4	300	0	99	2	2
5	44	1	4	1	5	300	0	99	2	2
5	45	1	1	2	1	300	0	1	2	2
5	46	1	3	2	4	300	0	99	2	2
5	47	1	4	2	1	300	0	99	2	2
5	48	1	2	2	1	300	0	99	2	2
5	49	1	1	1	3	300	0	1	2	2
5	50	1	4	1	1	300	0	99	2	2
5	51	1	1	1	1	300	0	1	2	2
5	52	1	4	2	2	300	0	99	2	2
5	53	1	2	1	4	300	0	99	2	2
5	54	1	1	1	3	300	0	1	2	2
5	55	1	4	2	4	300	0	99	2	2
5	56	1	2	1	2	300	0	99	2	2
5	57	1	4	2	5	300	0	99	2	2
5	58	1	2	1	1	300	0	99	2	2
5	59	1	3	2	5	300	0	99	2	2
5	60	1	1	2	4	300	0	1	2	2
5	61	1	3	1	2	300	0	99	2	2
5	62	1	4	1	4	300	0	99	2	2
5	63	1	2	2	3	300	0	99	2	2
5	64	1	3	2	2	300	0	99	2	2
5	65	1	4	2	4	300	0	99	2	2
5	66	1	1	2	2	300	0	1	2	2
5	67	1	4	1	1	300	0	99	2	2
5	68	1	1	2	1	300	0	1	2	2
5	69	1	4	2	3	300	0	99	2	2
5	70	1	1	1	5	300	0	1	2	2
5	71	1	3	1	1	300	0	99	2	2
5	72	1	1	2	3	300	0	1	2	2
5	73	1	4	1	2	300	0	99	2	2
5	74	1	3	2	2	300	0	99	2	2
5	75	1	2	1	5	300	0	99	2	2
5	76	1	3	1	1	300	0	99	2	2
5	77	1	2	1	3	300	0	99	2	2
5	78	1	1	2	4	300	0	1	2	2
5	79	1	4	2	5	300	0	99	2	2
5	80	1	3	1	3	300	0	99	2	2
6	1	2	1	1	3	200	229	0	1	2
6	2	2	3	1	5	170	266	2	1	2
6	3	2	4	2	4	170	319	2	1	2
6	4	2	1	2	1	170	0	1	1	2
6	5	2	2	1	4	200	358	2	1	2
6	6	2	4	1	2	200	234	2	1	2
6	7	2	3	2	2	200	383	2	1	2
6	8	2	4	2	1	200	355	2	1	2
6	9	2	1	2	3	200	0	1	1	2
6	10	2	3	2	4	230	267	2	1	2
6	11	2	2	1	5	230	127	2	1	2
6	12	2	3	2	5	230	195	2	1	2
6	13	2	4	2	4	230	199	2	1	2
6	14	2	3	1	4	230	220	2	1	2
6	15	2	1	1	4	230	192	0	1	2
6	16	2	4	2	3	200	278	2	1	2
6	17	2	2	1	1	200	346	2	1	2
6	18	2	4	1	4	200	398	2	1	2
6	19	2	3	1	1	200	275	2	1	2
6	20	2	4	2	5	200	375	2	1	2
6	21	2	1	2	2	200	0	1	1	2
6	22	2	4	1	4	230	191	2	1	2
6	23	2	2	2	4	230	179	2	1	2
6	24	2	4	1	2	230	295	2	1	2
6	25	2	1	1	1	230	220	0	1	2
6	26	2	2	1	1	200	321	2	1	2
6	27	2	3	2	1	200	341	2	1	2
6	28	2	4	2	2	200	346	2	1	2
6	29	2	3	2	2	200	334	2	1	2
6	30	2	1	2	4	200	0	1	1	2
6	31	2	2	1	2	230	118	2	1	2
6	32	2	1	1	2	230	122	0	1	2
6	33	2	3	1	2	200	0	99	1	2
6	34	2	1	1	5	200	164	0	1	2
6	35	2	2	2	5	170	186	2	1	2
6	36	2	4	1	3	170	206	2	1	2
6	37	2	1	2	5	170	0	1	1	2
6	38	2	3	1	1	200	277	2	1	2
6	39	2	2	2	2	200	234	2	1	2
6	40	2	4	1	1	200	286	2	1	2
6	41	2	1	2	2	200	0	1	1	2
6	42	2	4	1	5	230	149	2	1	2
6	43	2	3	2	5	230	106	2	1	2
6	44	2	4	1	1	230	270	2	1	2
6	45	2	2	1	5	230	258	2	1	2
6	46	2	1	1	4	230	0	1	1	2
6	47	2	3	1	2	260	146	2	1	2
6	48	2	2	2	1	260	166	2	1	2
6	49	2	4	1	3	260	235	2	1	2
6	50	2	3	1	4	260	335	2	1	2
6	51	2	2	1	4	260	212	2	1	2
6	52	2	1	2	1	260	232	0	1	2
6	53	2	4	1	5	230	325	2	1	2
6	54	2	1	1	2	230	0	1	1	2
6	55	2	2	1	3	260	69	2	1	2
6	56	2	4	2	5	260	73	2	1	2
6	57	2	3	2	3	260	158	2	1	2
6	58	2	1	1	3	260	82	0	1	2
6	59	2	3	2	4	230	271	2	1	2
6	60	2	1	2	4	230	0	1	1	2
6	61	2	4	2	3	260	79	2	1	2
6	62	2	2	2	3	260	36	2	1	2
6	63	2	4	2	2	260	104	2	1	2
6	64	2	2	1	2	260	188	2	1	2
6	65	2	1	2	5	260	177	0	1	2
6	66	2	4	2	1	230	0	99	1	2
6	67	2	3	1	3	230	98	2	1	2
6	68	2	2	2	3	230	183	2	1	2
6	69	2	1	1	5	230	0	1	1	2
6	70	2	2	1	3	260	102	2	1	2
6	71	2	3	2	3	260	171	2	1	2
6	72	2	2	2	4	260	255	2	1	2
6	73	2	1	2	3	260	0	1	1	2
6	74	2	3	1	5	290	71	2	1	2
6	75	2	2	2	1	290	155	2	1	2
6	76	2	3	2	1	290	255	2	1	2
6	77	2	2	2	2	290	307	2	1	2
6	78	2	3	1	3	290	200	2	1	2
6	79	2	2	2	5	290	300	2	1	2
6	80	2	1	1	1	290	224	0	1	2
7	1	1	3	1	5	319	0	99	2	1
7	2	1	2	1	5	332	0	99	2	1
7	3	1	3	1	1	353	0	99	2	1
7	4	1	2	2	3	274	0	99	2	1
7	5	1	4	1	5	297	0	99	2	1
7	6	1	2	1	2	281	0	99	2	1
7	7	1	1	1	1	290	0	99	2	1
7	8	1	3	1	4	294	0	99	2	1
7	9	1	4	2	3	365	0	99	2	1
7	10	1	1	1	4	274	0	99	2	1
7	11	1	3	2	1	308	0	99	2	1
7	12	1	4	2	4	323	0	99	2	1
7	13	1	1	2	5	300	384	2	2	1
7	14	1	4	1	2	352	8	2	2	1
7	15	1	1	1	1	290	106	2	2	1
7	16	1	2	1	3	253	226	2	2	1
7	17	1	4	2	1	361	220	2	2	1
7	18	1	3	2	4	349	248	2	2	1
7	19	1	2	1	4	320	0	99	2	1
7	20	1	3	2	1	327	0	99	2	1
7	21	1	1	2	1	269	0	99	2	1
7	22	1	2	2	3	354	186	2	2	1
7	23	1	4	1	1	304	0	99	2	1
7	24	1	1	2	4	285	0	99	2	1
7	25	1	4	2	1	265	0	99	2	1
7	26	1	3	1	3	278	0	99	2	1
7	27	1	2	1	3	333	0	99	2	1
7	28	1	1	2	1	275	0	99	2	1
7	29	1	3	2	2	316	0	99	2	1
7	30	1	4	1	3	260	0	99	2	1
7	31	1	1	1	3	314	0	99	2	1
7	32	1	4	1	2	285	0	99	2	1
7	33	1	1	1	5	277	0	99	2	1
7	34	1	3	1	5	292	0	99	2	1
7	35	1	1	2	5	253	0	99	2	1
7	36	1	4	2	4	314	0	99	2	1
7	37	1	1	1	2	345	0	99	2	1
7	38	1	2	1	1	362	0	99	2	1
7	39	1	1	2	3	289	0	99	2	1
7	40	1	4	2	5	319	0	99	2	1
7	41	1	1	1	4	321	0	99	2	1
7	42	1	4	2	5	318	0	99	2	1
7	43	1	1	1	2	283	0	99	2	1
7	44	1	2	1	1	351	0	99	2	1
7	45	1	3	1	1	265	0	99	2	1
7	46	1	1	1	3	311	0	99	2	1
7	47	1	2	1	5	278	0	99	2	1
7	48	1	4	2	2	320	0	99	2	1
7	49	1	2	2	2	341	0	99	2	1
7	50	1	3	1	4	310	0	99	2	1
7	51	1	2	2	1	249	0	99	2	1
7	52	1	1	2	4	283	0	99	2	1
7	53	1	2	2	5	256	0	99	2	1
7	54	1	1	2	3	343	0	99	2	1
7	55	1	3	1	2	333	0	99	2	1
7	56	1	4	2	2	335	0	99	2	1
7	57	1	2	2	2	267	0	99	2	1
7	58	1	4	1	5	360	109	2	2	1
7	59	1	2	2	4	339	0	99	2	1
7	60	1	4	1	3	309	0	99	2	1
7	61	1	2	1	4	290	0	99	2	1
7	62	1	3	2	3	340	0	99	2	1
7	63	1	4	1	1	292	0	99	2	1
7	64	1	2	1	2	251	0	99	2	1
7	65	1	3	2	2	356	0	99	2	1
7	66	1	1	2	2	361	0	99	2	1
7	67	1	3	1	3	309	0	99	2	1
7	68	1	2	2	1	347	0	99	2	1
7	69	1	4	1	4	256	0	99	2	1
7	70	1	3	2	5	353	0	99	2	1
7	71	1	1	2	2	344	129	2	2	1
7	72	1	3	1	2	282	0	99	2	1
7	73	1	2	2	4	275	0	99	2	1
7	74	1	3	2	3	319	0	99	2	1
7	75	1	4	2	3	298	0	99	2	1
7	76	1	2	2	5	311	0	99	2	1
7	77	1	4	1	4	284	304	2	2	1
7	78	1	3	2	4	353	195	2	2	1
7	79	1	1	1	5	278	0	99	2	1
7	80	1	3	2	5	279	0	99	2	1
8	1	2	3	2	3	203	96	2	1	1
8	2	2	4	1	1	267	0	99	1	1
8	3	2	2	2	5	187	225	2	1	1
8	4	2	4	1	4	218	220	2	1	1
8	5	2	2	1	1	242	168	2	1	1
8	6	2	4	2	3	207	141	2	1	1
8	7	2	2	1	2	209	210	2	1	1
8	8	2	1	2	3	259	4	2	1	1
8	9	2	4	2	1	198	83	2	1	1
8	10	2	1	1	2	273	204	2	1	1
8	11	2	2	2	5	261	193	2	1	1
8	12	2	1	1	5	251	46	2	1	1
8	13	2	2	1	5	240	90	2	1	1
8	14	2	3	1	1	242	15	2	1	1
8	15	2	1	2	2	247	27	2	1	1
8	16	2	3	2	5	198	161	2	1	1
8	17	2	4	1	4	263	3	2	1	1
8	18	2	1	1	1	251	72	2	1	1
8	19	2	3	2	4	241	84	2	1	1
8	20	2	4	2	3	248	128	2	1	1
8	21	2	2	1	1	225	190	2	1	1
8	22	2	3	2	2	195	147	2	1	1
8	23	2	4	1	5	251	77	2	1	1
8	24	2	3	2	5	247	178	2	1	1
8	25	2	4	2	5	207	128	2	1	1
8	26	2	2	2	4	190	101	2	1	1
8	27	2	3	1	4	265	46	2	1	1
8	28	2	1	2	5	189	157	2	1	1
8	29	2	3	1	4	197	201	2	1	1
8	30	2	4	2	4	221	69	2	1	1
8	31	2	1	2	4	255	152	2	1	1
8	32	2	4	2	2	209	126	2	1	1
8	33	2	1	2	3	266	40	2	1	1
8	34	2	4	2	5	234	94	2	1	1
8	35	2	2	1	2	203	180	2	1	1
8	36	2	1	2	5	198	248	2	1	1
8	37	2	3	1	3	203	140	2	1	1
8	38	2	1	2	1	226	136	2	1	1
8	39	2	3	1	3	222	124	2	1	1
8	40	2	2	2	3	228	208	2	1	1
8	41	2	1	1	3	239	68	2	1	1
8	42	2	2	1	3	212	226	2	1	1
8	43	2	3	1	2	215	198	2	1	1
8	44	2	2	2	1	209	83	2	1	1
8	45	2	3	2	1	209	0	99	1	1
8	46	2	4	1	2	214	3	2	1	1
8	47	2	3	2	3	218	151	2	1	1
8	48	2	1	1	4	204	132	2	1	1
8	49	2	3	1	5	225	88	2	1	1
8	50	2	2	1	5	260	91	2	1	1
8	51	2	1	2	1	213	105	2	1	1
8	52	2	3	2	4	203	142	2	1	1
8	53	2	2	2	4	236	97	2	1	1
8	54	2	1	1	4	220	182	2	1	1
8	55	2	4	2	2	267	152	2	1	1
8	56	2	3	2	2	256	133	2	1	1
8	57	2	2	2	2	198	164	2	1	1
8	58	2	4	1	5	228	143	2	1	1
8	59	2	2	2	3	266	170	2	1	1
8	60	2	1	1	1	192	169	2	1	1
8	61	2	4	2	1	260	75	2	1	1
8	62	2	2	1	3	246	119	2	1	1
8	63	2	3	2	1	241	84	2	1	1
8	64	2	4	1	2	261	88	2	1	1
8	65	2	1	1	3	254	92	2	1	1
8	66	2	3	1	1	189	355	2	1	1
8	67	2	1	1	5	262	140	2	1	1
8	68	2	3	1	2	230	130	2	1	1
8	69	2	1	1	2	208	95	2	1	1
8	70	2	4	1	3	252	42	2	1	1
8	71	2	1	2	2	213	64	2	1	1
8	72	2	2	2	1	236	83	2	1	1
8	73	2	4	1	3	267	134	2	1	1
8	74	2	2	1	4	190	309	2	1	1
8	75	2	4	2	4	270	255	2	1	1
8	76	2	1	2	4	249	132	2	1	1
8	77	2	2	2	2	238	97	2	1	1
8	78	2	3	1	5	186	143	2	1	1
8	79	2	2	1	4	266	128	2	1	1
8	80	2	4	1	1	208	207	2	1	1
