# Supplementary material for: Stop signals delay synchrony more for finger tapping than vocalization: a dual modality study of rhythmic synchronization in the stop signal task
Source: PeerJ. 2018 Jul 12;6:e5242. doi: 10.7717/peerj.5242 (PMC6046193; doi:10.7717/peerj.5242)
Supplement: Supplemental Information 1 [file peerj-06-5242-s001.zip › Raw data - for submission/Exclusions/P33_RR/StaircaseForStop_1.0.0.txt]

run	trial_n	duration	correct	TotalACC	Manual/Vocal	Ignore/Stop	***	run	trial_n	duration	correct	TotalACC	Manual/Vocal	Ignore/Stop
1	7	200	1	1	2	2	*****	2	1	200	1	1	1	2
1	12	230	0	0.5	2	2	*****	2	5	230	1	1	1	2
1	14	200	0	0.333333333333333	2	2	*****	2	10	260	1	1	1	2
1	16	170	0	0.25	2	2	*****	2	12	290	1	1	1	2
1	23	140	0	0.2	2	2	*****	2	15	300	0	0.8	1	2
1	25	110	0	0.166666666666667	2	2	*****	2	20	290	0	0.666666666666667	1	2
1	33	80	0	0.142857142857143	2	2	*****	2	26	260	0	0.571428571428571	1	2
1	39	50	0	0.125	2	2	*****	2	28	230	0	0.5	1	2
1	42	50	0	0.111111111111111	2	2	*****	2	35	200	0	0.444444444444444	1	2
1	45	50	0	0.1	2	2	*****	2	42	170	0	0.4	1	2
1	51	50	0	0.0909090909090909	2	2	*****	2	45	140	0	0.363636363636364	1	2
1	60	50	1	0.166666666666667	2	2	*****	2	47	110	1	0.416666666666667	1	2
1	62	50	0	0.153846153846154	2	2	*****	2	56	140	0	0.384615384615385	1	2
1	65	50	0	0.142857142857143	2	2	*****	2	58	110	0	0.357142857142857	1	2
1	67	50	0	0.133333333333333	2	2	*****	2	63	80	0	0.333333333333333	1	2
1	69	50	0	0.125	2	2	*****	2	67	50	0	0.3125	1	2
1	72	50	0	0.117647058823529	2	2	*****	2	69	50	0	0.294117647058824	1	2
1	75	50	0	0.111111111111111	2	2	*****	2	72	50	0	0.277777777777778	1	2
1	78	50	0	0.105263157894737	2	2	*****	2	77	50	0	0.263157894736842	1	2
1	80	50	1	0.15	2	2	*****	2	80	50	0	0.25	1	2
5	2	50	0	0.142857142857143	2	2	*****	6	2	50	0	0.238095238095238	1	2
5	4	50	0	0.136363636363636	2	2	*****	6	7	50	0	0.227272727272727	1	2
5	9	50	0	0.130434782608696	2	2	*****	6	10	50	0	0.217391304347826	1	2
5	11	50	0	0.125	2	2	*****	6	12	50	0	0.208333333333333	1	2
5	14	50	0	0.12	2	2	*****	6	16	50	0	0.2	1	2
5	17	50	0	0.115384615384615	2	2	*****	6	18	50	1	0.230769230769231	1	2
5	24	50	0	0.111111111111111	2	2	*****	6	23	50	1	0.259259259259259	1	2
5	29	50	0	0.107142857142857	2	2	*****	6	25	80	0	0.25	1	2
5	32	50	0	0.103448275862069	2	2	*****	6	31	50	0	0.241379310344828	1	2
5	34	50	0	0.1	2	2	*****	6	33	50	0	0.233333333333333	1	2
5	38	50	1	0.129032258064516	2	2	*****	6	36	50	0	0.225806451612903	1	2
5	45	50	0	0.125	2	2	*****	6	41	50	0	0.21875	1	2
5	51	50	1	0.151515151515152	2	2	*****	6	43	50	0	0.212121212121212	1	2
5	54	50	0	0.147058823529412	2	2	*****	6	46	50	0	0.205882352941176	1	2
5	61	50	1	0.171428571428571	2	2	*****	6	51	50	1	0.228571428571429	1	2
5	63	50	0	0.166666666666667	2	2	*****	6	53	50	0	0.222222222222222	1	2
5	66	50	0	0.162162162162162	2	2	*****	6	60	50	1	0.243243243243243	1	2
5	69	50	1	0.184210526315789	2	2	*****	6	67	50	0	0.236842105263158	1	2
5	71	50	0	0.179487179487179	2	2	*****	6	72	50	0	0.230769230769231	1	2
5	77	50	1	0.2	2	2	*****	6	79	50	1	0.25	1	2
