# Supplementary material for: Stop signals delay synchrony more for finger tapping than vocalization: a dual modality study of rhythmic synchronization in the stop signal task
Source: PeerJ. 2018 Jul 12;6:e5242. doi: 10.7717/peerj.5242 (PMC6046193; doi:10.7717/peerj.5242)
Supplement: Supplemental Information 1 [file peerj-06-5242-s001.zip › Raw data - for submission/Exclusions/P33_RR/Stop_1.0.0.txt]

run	trial_n	FactorA	FactorB	FactorC	TargItem	SSD	RT	ACC	Manual/Vocal	Ignore/Stop
1	1	1	3	1	1	200	347	2	2	2
1	2	1	4	2	2	200	273	2	2	2
1	3	1	2	1	3	200	413	2	2	2
1	4	1	4	2	3	200	505	2	2	2
1	5	1	3	1	1	200	483	2	2	2
1	6	1	4	2	3	200	416	2	2	2
1	7	1	1	2	4	200	0	1	2	2
1	8	1	4	1	1	230	0	99	2	2
1	9	1	2	1	1	230	712	2	2	2
1	10	1	4	1	5	230	634	2	2	2
1	11	1	2	2	4	230	0	99	2	2
1	12	1	1	1	2	230	254	0	2	2
1	13	1	2	2	4	200	731	2	2	2
1	14	1	1	1	2	200	72	0	2	2
1	15	1	4	2	5	170	481	2	2	2
1	16	1	1	1	5	170	507	0	2	2
1	17	1	2	2	2	140	612	2	2	2
1	18	1	3	1	2	140	673	2	2	2
1	19	1	4	1	2	140	465	2	2	2
1	20	1	3	2	2	140	349	2	2	2
1	21	1	4	2	2	140	519	2	2	2
1	22	1	3	2	1	140	140	2	2	2
1	23	1	1	1	4	140	129	0	2	2
1	24	1	4	2	1	110	562	2	2	2
1	25	1	1	2	5	110	665	0	2	2
1	26	1	4	2	5	80	0	99	2	2
1	27	1	3	2	3	80	569	2	2	2
1	28	1	2	2	1	80	621	2	2	2
1	29	1	3	1	3	80	485	2	2	2
1	30	1	2	1	4	80	392	2	2	2
1	31	1	3	1	2	80	328	2	2	2
1	32	1	2	1	4	80	340	2	2	2
1	33	1	1	2	4	80	699	0	2	2
1	34	1	2	1	1	50	565	2	2	2
1	35	1	4	1	4	50	370	2	2	2
1	36	1	2	2	3	50	313	2	2	2
1	37	1	3	2	1	50	223	2	2	2
1	38	1	4	1	4	50	232	2	2	2
1	39	1	1	2	1	50	170	0	2	2
1	40	1	4	1	1	50	356	2	2	2
1	41	1	3	1	3	50	420	2	2	2
1	42	1	1	1	1	50	208	0	2	2
1	43	1	3	2	5	50	624	2	2	2
1	44	1	2	1	2	50	444	2	2	2
1	45	1	1	1	5	50	628	0	2	2
1	46	1	3	2	3	50	454	2	2	2
1	47	1	2	2	3	50	387	2	2	2
1	48	1	3	1	4	50	259	2	2	2
1	49	1	2	1	2	50	345	2	2	2
1	50	1	3	1	4	50	262	2	2	2
1	51	1	1	2	1	50	704	0	2	2
1	52	1	4	2	4	50	627	2	2	2
1	53	1	3	2	4	50	317	2	2	2
1	54	1	4	1	3	50	452	2	2	2
1	55	1	3	2	2	50	278	2	2	2
1	56	1	2	2	5	50	133	2	2	2
1	57	1	4	1	2	50	17	2	2	2
1	58	1	3	2	4	50	155	2	2	2
1	59	1	2	2	1	50	101	2	2	2
1	60	1	1	2	2	50	0	1	2	2
1	61	1	2	2	2	50	355	2	2	2
1	62	1	1	1	3	50	266	0	2	2
1	63	1	3	1	5	50	573	2	2	2
1	64	1	4	1	3	50	635	2	2	2
1	65	1	1	2	3	50	728	0	2	2
1	66	1	4	2	4	50	663	2	2	2
1	67	1	1	2	5	50	746	0	2	2
1	68	1	2	2	5	50	625	2	2	2
1	69	1	1	1	3	50	684	0	2	2
1	70	1	4	2	1	50	745	2	2	2
1	71	1	2	1	3	50	422	2	2	2
1	72	1	1	2	3	50	616	0	2	2
1	73	1	3	1	5	50	701	2	2	2
1	74	1	2	1	5	50	544	2	2	2
1	75	1	1	1	1	50	253	0	2	2
1	76	1	3	2	5	50	225	2	2	2
1	77	1	4	1	5	50	700	2	2	2
1	78	1	1	2	2	50	844	0	2	2
1	79	1	2	1	5	50	105	2	2	2
1	80	1	1	1	4	50	0	1	2	2
2	1	2	1	2	2	200	0	1	1	2
2	2	2	2	1	2	230	0	99	1	2
2	3	2	3	2	4	230	0	99	1	2
2	4	2	2	1	3	230	0	2	1	2
2	5	2	1	2	5	230	0	1	1	2
2	6	2	2	2	2	260	0	99	1	2
2	7	2	3	1	1	260	0	99	1	2
2	8	2	2	2	4	260	0	99	1	2
2	9	2	3	2	1	260	108	2	1	2
2	10	2	1	2	4	260	0	1	1	2
2	11	2	2	1	5	290	0	99	1	2
2	12	2	1	2	3	290	0	1	1	2
2	13	2	4	2	4	300	20	2	1	2
2	14	2	2	2	5	300	296	2	1	2
2	15	2	1	2	1	300	636	0	1	2
2	16	2	2	2	1	290	488	2	1	2
2	17	2	4	2	1	290	0	99	1	2
2	18	2	2	2	3	290	688	2	1	2
2	19	2	4	1	2	290	357	2	1	2
2	20	2	1	1	3	290	153	0	1	2
2	21	2	2	2	2	260	351	2	1	2
2	22	2	3	1	3	260	99	2	1	2
2	23	2	4	2	4	260	56	2	1	2
2	24	2	2	2	1	260	395	2	1	2
2	25	2	4	2	3	260	416	2	1	2
2	26	2	1	2	4	260	564	0	1	2
2	27	2	4	2	1	230	433	2	1	2
2	28	2	1	1	2	230	677	0	1	2
2	29	2	3	2	5	200	523	2	1	2
2	30	2	2	1	1	200	463	2	1	2
2	31	2	3	1	1	200	291	2	1	2
2	32	2	2	1	1	200	248	2	1	2
2	33	2	3	2	2	200	172	2	1	2
2	34	2	4	2	2	200	0	99	1	2
2	35	2	1	1	1	200	644	0	1	2
2	36	2	4	2	5	170	538	2	1	2
2	37	2	3	1	2	170	302	2	1	2
2	38	2	2	1	4	170	0	99	1	2
2	39	2	3	1	4	170	374	2	1	2
2	40	2	2	2	4	170	0	99	1	2
2	41	2	4	1	3	170	175	2	1	2
2	42	2	1	1	4	170	691	0	1	2
2	43	2	2	1	3	140	560	2	1	2
2	44	2	4	1	1	140	372	2	1	2
2	45	2	1	2	1	140	296	0	1	2
2	46	2	4	1	5	110	766	2	1	2
2	47	2	1	1	5	110	0	1	1	2
2	48	2	2	2	5	140	0	99	1	2
2	49	2	3	1	5	140	0	99	1	2
2	50	2	4	1	1	140	653	2	1	2
2	51	2	3	2	3	140	482	2	1	2
2	52	2	2	1	5	140	374	2	1	2
2	53	2	3	2	5	140	410	2	1	2
2	54	2	2	1	2	140	270	2	1	2
2	55	2	4	1	3	140	275	2	1	2
2	56	2	1	1	4	140	135	0	1	2
2	57	2	4	1	2	110	444	2	1	2
2	58	2	1	1	5	110	321	0	1	2
2	59	2	4	1	5	80	749	2	1	2
2	60	2	3	1	5	80	482	2	1	2
2	61	2	4	2	2	80	598	2	1	2
2	62	2	3	1	4	80	378	2	1	2
2	63	2	1	2	2	80	622	0	1	2
2	64	2	3	2	1	50	548	2	1	2
2	65	2	2	2	3	50	344	2	1	2
2	66	2	3	1	3	50	365	2	1	2
2	67	2	1	1	3	50	625	0	1	2
2	68	2	3	2	3	50	645	2	1	2
2	69	2	1	2	3	50	713	0	1	2
2	70	2	3	2	2	50	733	2	1	2
2	71	2	4	2	5	50	594	2	1	2
2	72	2	1	1	1	50	870	0	1	2
2	73	2	2	1	4	50	666	2	1	2
2	74	2	4	1	4	50	526	2	1	2
2	75	2	3	2	4	50	834	2	1	2
2	76	2	4	1	4	50	535	2	1	2
2	77	2	1	2	5	50	715	0	1	2
2	78	2	3	1	2	50	703	2	1	2
2	79	2	4	2	3	50	579	2	1	2
2	80	2	1	1	2	50	823	0	1	2
3	1	1	4	2	1	81	484	2	2	1
3	2	1	1	2	3	100	560	2	2	1
3	3	1	3	1	1	84	574	2	2	1
3	4	1	4	1	5	107	54	2	2	1
3	5	1	2	2	2	88	331	2	2	1
3	6	1	3	1	4	87	5	2	2	1
3	7	1	4	2	3	93	166	2	2	1
3	8	1	2	2	5	101	164	2	2	1
3	9	1	1	1	5	81	209	2	2	1
3	10	1	2	2	3	105	257	2	2	1
3	11	1	3	1	2	86	92	2	2	1
3	12	1	4	2	1	76	133	2	2	1
3	13	1	3	1	4	83	12	2	2	1
3	14	1	1	2	5	102	37	2	2	1
3	15	1	4	1	2	90	190	2	2	1
3	16	1	1	2	4	111	184	2	2	1
3	17	1	3	2	1	77	116	2	2	1
3	18	1	1	2	2	88	443	2	2	1
3	19	1	2	1	3	103	363	2	2	1
3	20	1	1	1	2	109	179	2	2	1
3	21	1	4	2	4	110	530	2	2	1
3	22	1	3	2	4	105	372	2	2	1
3	23	1	2	1	2	107	257	2	2	1
3	24	1	1	1	1	106	167	2	2	1
3	25	1	2	1	4	111	251	2	2	1
3	26	1	4	2	3	95	112	2	2	1
3	27	1	2	2	3	78	390	2	2	1
3	28	1	3	1	1	110	297	2	2	1
3	29	1	2	2	1	104	299	2	2	1
3	30	1	1	1	5	99	308	2	2	1
3	31	1	2	1	1	110	210	2	2	1
3	32	1	4	1	5	101	558	2	2	1
3	33	1	2	2	5	104	399	2	2	1
3	34	1	4	2	2	89	190	2	2	1
3	35	1	2	1	3	79	79	2	2	1
3	36	1	4	2	5	100	281	2	2	1
3	37	1	1	1	1	102	182	2	2	1
3	38	1	2	1	5	87	151	2	2	1
3	39	1	4	1	3	78	20	2	2	1
3	40	1	2	2	2	86	289	2	2	1
3	41	1	1	1	2	80	214	2	2	1
3	42	1	3	2	5	82	127	2	2	1
3	43	1	1	2	1	82	164	2	2	1
3	44	1	4	1	4	91	329	2	2	1
3	45	1	3	2	5	104	238	2	2	1
3	46	1	1	1	4	81	90	2	2	1
3	47	1	3	2	1	98	354	2	2	1
3	48	1	1	1	3	94	370	2	2	1
3	49	1	4	2	4	80	303	2	2	1
3	50	1	3	2	2	77	460	2	2	1
3	51	1	2	2	4	108	246	2	2	1
3	52	1	3	2	2	76	255	2	2	1
3	53	1	1	2	3	78	417	2	2	1
3	54	1	3	2	3	79	311	2	2	1
3	55	1	1	2	4	109	215	2	2	1
3	56	1	2	1	1	80	236	2	2	1
3	57	1	1	2	1	77	592	2	2	1
3	58	1	3	1	3	95	380	2	2	1
3	59	1	4	2	5	98	251	2	2	1
3	60	1	1	1	4	96	133	2	2	1
3	61	1	2	1	5	96	85	2	2	1
3	62	1	3	2	4	99	151	2	2	1
3	63	1	4	1	1	89	28	2	2	1
3	64	1	1	2	2	93	291	2	2	1
3	65	1	4	1	3	109	0	99	2	1
3	66	1	3	2	3	79	0	99	2	1
3	67	1	4	2	2	104	0	99	2	1
3	68	1	2	1	4	92	0	99	2	1
3	69	1	3	1	2	97	0	99	2	1
3	70	1	4	1	1	103	0	99	2	1
3	71	1	2	2	4	88	0	99	2	1
3	72	1	1	2	5	101	0	99	2	1
3	73	1	4	1	2	79	157	2	2	1
3	74	1	3	1	3	95	0	99	2	1
3	75	1	4	1	4	106	0	99	2	1
3	76	1	1	1	3	85	0	99	2	1
3	77	1	3	1	5	92	0	99	2	1
3	78	1	2	1	2	102	857	2	2	1
3	79	1	3	1	5	95	820	2	2	1
3	80	1	2	2	1	85	27	2	2	1
4	1	2	4	2	4	174	213	2	1	1
4	2	2	1	1	5	200	208	2	1	1
4	3	2	3	1	4	171	125	2	1	1
4	4	2	4	1	3	155	290	2	1	1
4	5	2	1	2	2	196	45	2	1	1
4	6	2	2	2	4	169	0	99	1	1
4	7	2	3	2	2	192	0	99	1	1
4	8	2	1	1	3	155	0	99	1	1
4	9	2	2	2	5	140	0	99	1	1
4	10	2	1	2	5	163	0	99	1	1
4	11	2	2	2	4	171	0	99	1	1
4	12	2	4	1	5	159	755	2	1	1
4	13	2	1	2	3	183	719	2	1	1
4	14	2	3	1	4	137	732	2	1	1
4	15	2	2	2	1	197	678	2	1	1
4	16	2	4	1	4	142	757	2	1	1
4	17	2	2	2	3	154	680	2	1	1
4	18	2	3	2	4	184	0	99	1	1
4	19	2	2	2	3	198	0	99	1	1
4	20	2	4	2	2	143	150	2	1	1
4	21	2	2	2	2	140	139	2	1	1
4	22	2	1	1	2	162	182	2	1	1
4	23	2	2	2	1	142	259	2	1	1
4	24	2	4	2	1	148	159	2	1	1
4	25	2	3	1	5	172	234	2	1	1
4	26	2	4	2	1	182	438	2	1	1
4	27	2	1	1	5	165	538	2	1	1
4	28	2	3	2	1	195	486	2	1	1
4	29	2	1	2	1	200	258	2	1	1
4	30	2	4	2	4	161	192	2	1	1
4	31	2	1	2	4	145	261	2	1	1
4	32	2	3	1	3	174	295	2	1	1
4	33	2	2	1	3	193	171	2	1	1
4	34	2	4	1	2	187	191	2	1	1
4	35	2	3	1	1	136	222	2	1	1
4	36	2	1	1	4	139	234	2	1	1
4	37	2	4	1	2	138	222	2	1	1
4	38	2	1	1	1	154	513	2	1	1
4	39	2	4	2	5	200	300	2	1	1
4	40	2	3	2	2	152	146	2	1	1
4	41	2	4	2	3	155	94	2	1	1
4	42	2	1	2	3	150	59	2	1	1
4	43	2	2	1	2	174	150	2	1	1
4	44	2	4	1	3	144	139	2	1	1
4	45	2	3	1	2	163	0	99	1	1
4	46	2	4	2	5	169	0	99	1	1
4	47	2	3	1	1	157	0	99	1	1
4	48	2	4	2	2	174	0	99	1	1
4	49	2	2	1	1	186	774	2	1	1
4	50	2	1	1	3	146	779	2	1	1
4	51	2	3	2	3	145	0	99	1	1
4	52	2	4	1	5	176	731	2	1	1
4	53	2	2	1	5	185	551	2	1	1
4	54	2	3	2	1	165	668	2	1	1
4	55	2	1	1	1	164	720	2	1	1
4	56	2	3	1	5	139	637	2	1	1
4	57	2	1	2	2	200	631	2	1	1
4	58	2	3	2	4	191	676	2	1	1
4	59	2	2	1	4	163	689	2	1	1
4	60	2	4	1	4	168	741	2	1	1
4	61	2	3	2	5	150	714	2	1	1
4	62	2	2	1	5	139	0	99	1	1
4	63	2	1	2	4	161	0	99	1	1
4	64	2	3	1	3	152	167	2	1	1
4	65	2	2	2	5	190	98	2	1	1
4	66	2	3	1	2	195	166	2	1	1
4	67	2	4	1	1	185	418	2	1	1
4	68	2	2	2	2	178	495	2	1	1
4	69	2	4	2	3	138	484	2	1	1
4	70	2	2	1	3	136	0	99	1	1
4	71	2	1	1	2	153	564	2	1	1
4	72	2	3	2	3	173	208	2	1	1
4	73	2	4	1	1	168	205	2	1	1
4	74	2	1	2	5	147	257	2	1	1
4	75	2	2	1	4	163	0	99	1	1
4	76	2	1	2	1	140	306	2	1	1
4	77	2	3	2	5	197	140	2	1	1
4	78	2	2	1	1	144	0	99	1	1
4	79	2	1	1	4	164	0	99	1	1
4	80	2	2	1	2	168	42	2	1	1
5	1	1	4	1	4	50	382	2	2	2
5	2	1	1	2	5	50	22	0	2	2
5	3	1	2	2	3	50	560	2	2	2
5	4	1	1	1	2	50	699	0	2	2
5	5	1	2	2	5	50	597	2	2	2
5	6	1	4	2	5	50	492	2	2	2
5	7	1	2	1	5	50	294	2	2	2
5	8	1	3	1	1	50	481	2	2	2
5	9	1	1	1	4	50	629	0	2	2
5	10	1	3	2	2	50	3	2	2	2
5	11	1	1	2	3	50	742	0	2	2
5	12	1	3	1	3	50	640	2	2	2
5	13	1	4	1	1	50	628	2	2	2
5	14	1	1	2	5	50	662	0	2	2
5	15	1	3	1	4	50	744	2	2	2
5	16	1	2	1	1	50	704	2	2	2
5	17	1	1	1	4	50	752	0	2	2
5	18	1	4	2	5	50	0	99	2	2
5	19	1	3	2	5	50	792	2	2	2
5	20	1	4	2	2	50	704	2	2	2
5	21	1	3	1	3	50	24	2	2	2
5	22	1	4	2	4	50	274	2	2	2
5	23	1	3	2	4	50	296	2	2	2
5	24	1	1	2	1	50	116	0	2	2
5	25	1	4	1	2	50	149	2	2	2
5	26	1	3	2	4	50	407	2	2	2
5	27	1	4	1	3	50	377	2	2	2
5	28	1	3	1	2	50	356	2	2	2
5	29	1	1	1	1	50	496	0	2	2
5	30	1	2	2	5	50	49	2	2	2
5	31	1	4	2	3	50	642	2	2	2
5	32	1	1	2	3	50	764	0	2	2
5	33	1	2	1	5	50	729	2	2	2
5	34	1	1	2	4	50	25	0	2	2
5	35	1	3	2	2	50	0	99	2	2
5	36	1	2	1	2	50	26	2	2	2
5	37	1	3	2	3	50	826	2	2	2
5	38	1	1	2	2	50	0	1	2	2
5	39	1	2	2	3	50	243	2	2	2
5	40	1	4	1	2	50	0	99	2	2
5	41	1	2	2	4	50	0	99	2	2
5	42	1	4	2	4	50	0	99	2	2
5	43	1	2	1	3	50	0	99	2	2
5	44	1	3	1	1	50	0	99	2	2
5	45	1	1	2	1	50	202	0	2	2
5	46	1	4	2	2	50	0	99	2	2
5	47	1	2	1	4	50	0	99	2	2
5	48	1	4	1	3	50	0	99	2	2
5	49	1	2	2	4	50	0	99	2	2
5	50	1	3	2	3	50	0	99	2	2
5	51	1	1	1	1	50	0	1	2	2
5	52	1	3	2	5	50	29	2	2	2
5	53	1	2	2	1	50	0	99	2	2
5	54	1	1	1	5	50	66	0	2	2
5	55	1	4	1	5	50	37	2	2	2
5	56	1	3	1	2	50	93	2	2	2
5	57	1	2	1	4	50	334	2	2	2
5	58	1	3	2	1	50	428	2	2	2
5	59	1	4	1	4	50	540	2	2	2
5	60	1	2	1	2	50	373	2	2	2
5	61	1	1	1	2	50	0	1	2	2
5	62	1	2	1	1	50	0	99	2	2
5	63	1	1	1	5	50	369	0	2	2
5	64	1	2	2	2	50	629	2	2	2
5	65	1	4	2	3	50	475	2	2	2
5	66	1	1	1	3	50	879	0	2	2
5	67	1	2	2	1	50	928	2	2	2
5	68	1	3	1	5	50	0	99	2	2
5	69	1	1	1	3	50	0	1	2	2
5	70	1	2	2	2	50	183	2	2	2
5	71	1	1	2	4	50	247	0	2	2
5	72	1	4	1	5	50	672	2	2	2
5	73	1	3	2	1	50	720	2	2	2
5	74	1	4	1	1	50	0	99	2	2
5	75	1	3	1	5	50	904	2	2	2
5	76	1	4	2	1	50	0	99	2	2
5	77	1	1	2	2	50	0	1	2	2
5	78	1	2	1	3	50	740	2	2	2
5	79	1	3	1	4	50	684	2	2	2
5	80	1	4	2	1	50	696	2	2	2
6	1	2	2	1	2	50	121	2	1	2
6	2	2	1	1	5	50	605	0	1	2
6	3	2	4	2	2	50	561	2	1	2
6	4	2	2	2	4	50	358	2	1	2
6	5	2	4	1	3	50	202	2	1	2
6	6	2	3	2	1	50	446	2	1	2
6	7	2	1	1	2	50	674	0	1	2
6	8	2	2	2	5	50	454	2	1	2
6	9	2	3	1	2	50	283	2	1	2
6	10	2	1	1	1	50	335	0	1	2
6	11	2	4	1	1	50	611	2	1	2
6	12	2	1	1	4	50	391	0	1	2
6	13	2	2	1	3	50	635	2	1	2
6	14	2	3	1	4	50	656	2	1	2
6	15	2	2	1	2	50	356	2	1	2
6	16	2	1	1	3	50	152	0	1	2
6	17	2	4	1	2	50	892	2	1	2
6	18	2	1	1	1	50	0	1	1	2
6	19	2	3	2	4	50	0	99	1	2
6	20	2	2	1	5	50	0	99	1	2
6	21	2	3	2	2	50	0	99	1	2
6	22	2	4	2	1	50	0	99	1	2
6	23	2	1	2	2	50	0	1	1	2
6	24	2	3	1	4	80	808	2	1	2
6	25	2	1	2	4	80	844	0	1	2
6	26	2	4	2	3	50	770	2	1	2
6	27	2	3	1	1	50	806	2	1	2
6	28	2	4	1	3	50	874	2	1	2
6	29	2	2	2	3	50	0	99	1	2
6	30	2	4	2	2	50	0	99	1	2
6	31	2	1	2	3	50	328	0	1	2
6	32	2	3	1	5	50	620	2	1	2
6	33	2	1	2	5	50	640	0	1	2
6	34	2	2	2	4	50	868	2	1	2
6	35	2	4	2	3	50	792	2	1	2
6	36	2	1	2	5	50	557	0	1	2
6	37	2	2	2	2	50	657	2	1	2
6	38	2	4	2	5	50	677	2	1	2
6	39	2	2	1	1	50	457	2	1	2
6	40	2	3	2	3	50	574	2	1	2
6	41	2	1	1	2	50	706	0	1	2
6	42	2	3	1	5	50	630	2	1	2
6	43	2	1	2	1	50	346	0	1	2
6	44	2	2	1	4	50	718	2	1	2
6	45	2	4	1	5	50	658	2	1	2
6	46	2	1	2	1	50	727	0	1	2
6	47	2	3	1	3	50	651	2	1	2
6	48	2	4	1	4	50	767	2	1	2
6	49	2	3	2	5	50	691	2	1	2
6	50	2	2	1	3	50	696	2	1	2
6	51	2	1	2	2	50	0	1	1	2
6	52	2	4	1	4	50	145	2	1	2
6	53	2	1	2	3	50	772	0	1	2
6	54	2	4	2	1	50	872	2	1	2
6	55	2	2	2	1	50	0	99	1	2
6	56	2	4	2	4	50	929	2	1	2
6	57	2	2	1	1	50	869	2	1	2
6	58	2	3	1	2	50	889	2	1	2
6	59	2	4	2	5	50	829	2	1	2
6	60	2	1	1	5	50	0	1	1	2
6	61	2	3	2	4	50	0	99	1	2
6	62	2	4	1	1	50	794	2	1	2
6	63	2	3	2	5	50	734	2	1	2
6	64	2	2	1	5	50	706	2	1	2
6	65	2	3	1	1	50	0	99	1	2
6	66	2	4	1	5	50	44	2	1	2
6	67	2	1	1	4	50	80	0	1	2
6	68	2	2	2	5	50	164	2	1	2
6	69	2	3	2	3	50	120	2	1	2
6	70	2	4	1	2	50	188	2	1	2
6	71	2	2	1	4	50	304	2	1	2
6	72	2	1	2	4	50	644	0	1	2
6	73	2	2	2	2	50	632	2	1	2
6	74	2	4	2	4	50	701	2	1	2
6	75	2	2	2	1	50	625	2	1	2
6	76	2	3	2	2	50	677	2	1	2
6	77	2	2	2	3	50	745	2	1	2
6	78	2	3	1	3	50	893	2	1	2
6	79	2	1	1	3	50	0	1	1	2
6	80	2	3	2	1	50	0	99	1	2
7	1	1	3	2	2	59	811	2	2	1
7	2	1	4	1	4	45	831	2	2	1
7	3	1	3	1	2	56	881	2	2	1
7	4	1	2	2	5	50	131	2	2	1
7	5	1	3	1	2	58	0	99	2	1
7	6	1	1	1	3	52	296	2	2	1
7	7	1	4	2	3	61	375	2	2	1
7	8	1	3	2	3	56	357	2	2	1
7	9	1	1	2	5	50	423	2	2	1
7	10	1	2	2	3	56	509	2	2	1
7	11	1	1	1	2	46	415	2	2	1
7	12	1	4	2	2	54	330	2	2	1
7	13	1	3	1	5	50	256	2	2	1
7	14	1	4	2	4	64	121	2	2	1
7	15	1	2	1	2	65	337	2	2	1
7	16	1	4	2	2	50	296	2	2	1
7	17	1	1	2	2	45	23	2	2	1
7	18	1	4	2	1	46	147	2	2	1
7	19	1	3	1	4	55	98	2	2	1
7	20	1	2	2	4	52	70	2	2	1
7	21	1	1	2	4	63	119	2	2	1
7	22	1	2	1	1	58	127	2	2	1
7	23	1	1	2	4	52	149	2	2	1
7	24	1	2	2	5	57	114	2	2	1
7	25	1	3	2	4	62	38	2	2	1
7	26	1	4	1	5	59	45	2	2	1
7	27	1	3	1	4	49	14	2	2	1
7	28	1	1	2	3	53	92	2	2	1
7	29	1	3	2	5	48	246	2	2	1
7	30	1	1	1	4	58	301	2	2	1
7	31	1	2	2	1	51	347	2	2	1
7	32	1	3	1	3	45	369	2	2	1
7	33	1	1	2	3	52	387	2	2	1
7	34	1	2	1	1	64	39	2	2	1
7	35	1	3	1	1	58	270	2	2	1
7	36	1	4	2	1	65	306	2	2	1
7	37	1	2	1	3	60	285	2	2	1
7	38	1	1	1	5	56	342	2	2	1
7	39	1	2	1	4	63	289	2	2	1
7	40	1	4	1	2	57	358	2	2	1
7	41	1	2	1	5	51	286	2	2	1
7	42	1	4	1	3	59	201	2	2	1
7	43	1	1	2	2	55	281	2	2	1
7	44	1	3	1	1	65	352	2	2	1
7	45	1	2	2	1	49	258	2	2	1
7	46	1	1	1	3	60	0	99	2	1
7	47	1	3	2	5	51	530	2	2	1
7	48	1	1	2	5	64	430	2	2	1
7	49	1	4	2	5	56	413	2	2	1
7	50	1	1	1	1	64	278	2	2	1
7	51	1	4	1	1	45	424	2	2	1
7	52	1	2	1	3	54	318	2	2	1
7	53	1	1	1	5	61	260	2	2	1
7	54	1	4	2	4	60	641	2	2	1
7	55	1	3	2	2	61	573	2	2	1
7	56	1	4	2	3	45	7	2	2	1
7	57	1	2	1	4	63	327	2	2	1
7	58	1	3	2	4	51	393	2	2	1
7	59	1	1	1	2	49	354	2	2	1
7	60	1	4	2	5	56	383	2	2	1
7	61	1	3	1	3	49	377	2	2	1
7	62	1	1	2	1	49	334	2	2	1
7	63	1	2	2	2	50	439	2	2	1
7	64	1	4	1	5	54	481	2	2	1
7	65	1	1	1	4	61	412	2	2	1
7	66	1	2	2	3	46	336	2	2	1
7	67	1	4	1	3	60	335	2	2	1
7	68	1	2	1	2	65	273	2	2	1
7	69	1	3	2	3	45	302	2	2	1
7	70	1	1	1	1	46	367	2	2	1
7	71	1	3	2	1	48	512	2	2	1
7	72	1	2	2	4	54	394	2	2	1
7	73	1	3	1	5	52	259	2	2	1
7	74	1	2	2	2	45	220	2	2	1
7	75	1	3	2	1	53	126	2	2	1
7	76	1	4	1	1	57	193	2	2	1
7	77	1	1	2	1	45	462	2	2	1
7	78	1	4	1	4	58	364	2	2	1
7	79	1	2	1	5	51	379	2	2	1
7	80	1	4	1	2	53	266	2	2	1
8	1	2	4	1	1	53	0	99	1	1
8	2	2	2	1	2	55	0	99	1	1
8	3	2	1	1	2	45	0	99	1	1
8	4	2	4	1	2	58	919	2	1	1
8	5	2	3	1	3	56	0	99	1	1
8	6	2	2	2	5	55	0	99	1	1
8	7	2	1	1	1	61	0	99	1	1
8	8	2	2	2	4	54	0	99	1	1
8	9	2	1	1	5	66	0	99	1	1
8	10	2	2	2	4	57	0	99	1	1
8	11	2	3	1	5	52	0	99	1	1
8	12	2	1	1	1	51	0	99	1	1
8	13	2	3	1	2	55	909	2	1	1
8	14	2	4	2	3	51	0	99	1	1
8	15	2	3	2	4	60	0	99	1	1
8	16	2	1	2	4	58	0	99	1	1
8	17	2	4	2	4	49	0	99	1	1
8	18	2	1	2	5	47	0	99	1	1
8	19	2	2	1	4	59	0	99	1	1
8	20	2	3	1	2	58	0	99	1	1
8	21	2	2	1	3	51	0	99	1	1
8	22	2	3	1	4	52	0	99	1	1
8	23	2	2	1	5	45	121	2	1	1
8	24	2	4	1	5	49	149	2	1	1
8	25	2	1	1	3	47	424	2	1	1
8	26	2	4	1	3	65	412	2	1	1
8	27	2	2	2	3	66	320	2	1	1
8	28	2	3	1	1	56	237	2	1	1
8	29	2	4	1	5	63	233	2	1	1
8	30	2	3	2	2	47	413	2	1	1
8	31	2	1	2	4	56	441	2	1	1
8	32	2	4	2	5	61	366	2	1	1
8	33	2	3	2	2	57	306	2	1	1
8	34	2	2	1	3	60	390	2	1	1
8	35	2	4	2	4	51	546	2	1	1
8	36	2	2	2	5	66	406	2	1	1
8	37	2	1	2	2	62	0	99	1	1
8	38	2	3	1	4	56	0	99	1	1
8	39	2	2	2	1	55	187	2	1	1
8	40	2	1	1	3	51	168	2	1	1
8	41	2	4	1	1	50	92	2	1	1
8	42	2	2	1	4	63	80	2	1	1
8	43	2	4	2	1	45	93	2	1	1
8	44	2	3	2	1	54	0	99	1	1
8	45	2	2	2	1	55	0	99	1	1
8	46	2	3	2	1	47	881	2	1	1
8	47	2	1	1	4	59	0	99	1	1
8	48	2	3	2	5	56	0	99	1	1
8	49	2	1	2	3	63	909	2	1	1
8	50	2	2	1	2	54	777	2	1	1
8	51	2	3	2	3	53	710	2	1	1
8	52	2	2	2	2	56	690	2	1	1
8	53	2	3	1	5	45	791	2	1	1
8	54	2	2	1	1	64	738	2	1	1
8	55	2	1	1	2	56	766	2	1	1
8	56	2	3	2	4	66	762	2	1	1
8	57	2	1	2	1	49	719	2	1	1
8	58	2	4	1	4	45	860	2	1	1
8	59	2	2	1	5	53	776	2	1	1
8	60	2	4	1	2	53	796	2	1	1
8	61	2	1	2	2	53	896	2	1	1
8	62	2	4	2	3	47	868	2	1	1
8	63	2	3	1	1	54	928	2	1	1
8	64	2	2	2	2	54	0	99	1	1
8	65	2	4	1	3	55	0	99	1	1
8	66	2	1	1	5	46	6	2	1	1
8	67	2	4	2	2	59	418	2	1	1
8	68	2	3	1	3	59	550	2	1	1
8	69	2	2	2	3	48	594	2	1	1
8	70	2	4	2	2	57	638	2	1	1
8	71	2	3	2	5	50	571	2	1	1
8	72	2	1	2	1	63	542	2	1	1
8	73	2	4	2	5	45	540	2	1	1
8	74	2	1	2	3	56	495	2	1	1
8	75	2	2	1	1	48	412	2	1	1
8	76	2	4	2	1	60	392	2	1	1
8	77	2	1	1	4	61	348	2	1	1
8	78	2	4	1	4	60	272	2	1	1
8	79	2	1	2	5	45	293	2	1	1
8	80	2	3	2	3	45	281	2	1	1
