# Supplementary material for: Stop signals delay synchrony more for finger tapping than vocalization: a dual modality study of rhythmic synchronization in the stop signal task
Source: PeerJ. 2018 Jul 12;6:e5242. doi: 10.7717/peerj.5242 (PMC6046193; doi:10.7717/peerj.5242)
Supplement: Supplemental Information 1 [file peerj-06-5242-s001.zip › Raw data - for submission/Exclusions/P39_EE/StaircaseForStop_1.0.0.txt]

run	trial_n	duration	correct	TotalACC	Manual/Vocal	Ignore/Stop	***	run	trial_n	duration	correct	TotalACC	Manual/Vocal	Ignore/Stop
1	3	200	0	0	2	2	*****	2	3	200	1	1	1	2
1	7	170	1	0.5	2	2	*****	2	7	230	1	1	1	2
1	9	200	0	0.333333333333333	2	2	*****	2	9	260	1	1	1	2
1	11	170	1	0.5	2	2	*****	2	12	290	1	1	1	2
1	20	200	0	0.4	2	2	*****	2	14	300	0	0.8	1	2
1	28	170	0	0.333333333333333	2	2	*****	2	16	290	1	0.833333333333333	1	2
1	32	140	1	0.428571428571429	2	2	*****	2	18	300	1	0.857142857142857	1	2
1	34	170	0	0.375	2	2	*****	2	21	300	1	0.875	1	2
1	36	140	0	0.333333333333333	2	2	*****	2	26	300	1	0.888888888888889	1	2
1	45	110	0	0.3	2	2	*****	2	28	300	0	0.8	1	2
1	51	80	0	0.272727272727273	2	2	*****	2	36	300	1	0.818181818181818	1	2
1	58	50	1	0.333333333333333	2	2	*****	2	38	300	1	0.833333333333333	1	2
1	60	80	1	0.384615384615385	2	2	*****	2	44	300	0	0.769230769230769	1	2
1	62	110	0	0.357142857142857	2	2	*****	2	47	300	0	0.714285714285714	1	2
1	66	80	0	0.333333333333333	2	2	*****	2	51	300	0	0.666666666666667	1	2
1	68	50	0	0.3125	2	2	*****	2	56	300	0	0.625	1	2
1	72	50	0	0.294117647058824	2	2	*****	2	60	300	0	0.588235294117647	1	2
1	76	50	0	0.277777777777778	2	2	*****	2	63	290	0	0.555555555555556	1	2
1	78	50	1	0.315789473684211	2	2	*****	2	75	260	1	0.578947368421053	1	2
1	80	50	1	0.35	2	2	*****	2	80	290	1	0.6	1	2
5	1	80	0	0.333333333333333	2	2	*****	6	6	300	0	0.571428571428571	1	2
5	8	50	0	0.318181818181818	2	2	*****	6	12	290	1	0.590909090909091	1	2
5	16	50	0	0.304347826086957	2	2	*****	6	16	300	0	0.565217391304348	1	2
5	18	50	0	0.291666666666667	2	2	*****	6	18	290	0	0.541666666666667	1	2
5	20	50	0	0.28	2	2	*****	6	23	260	0	0.52	1	2
5	26	50	0	0.269230769230769	2	2	*****	6	27	230	0	0.5	1	2
5	29	50	1	0.296296296296296	2	2	*****	6	30	200	0	0.481481481481481	1	2
5	33	50	0	0.285714285714286	2	2	*****	6	40	170	0	0.464285714285714	1	2
5	36	50	0	0.275862068965517	2	2	*****	6	46	140	0	0.448275862068966	1	2
5	45	50	0	0.266666666666667	2	2	*****	6	48	110	0	0.433333333333333	1	2
5	49	50	0	0.258064516129032	2	2	*****	6	50	80	1	0.451612903225806	1	2
5	51	50	0	0.25	2	2	*****	6	52	110	0	0.4375	1	2
5	55	50	0	0.242424242424242	2	2	*****	6	57	80	0	0.424242424242424	1	2
5	58	50	0	0.235294117647059	2	2	*****	6	59	50	0	0.411764705882353	1	2
5	60	50	0	0.228571428571429	2	2	*****	6	63	50	0	0.4	1	2
5	62	50	0	0.222222222222222	2	2	*****	6	66	50	0	0.388888888888889	1	2
5	65	50	0	0.216216216216216	2	2	*****	6	69	50	0	0.378378378378378	1	2
5	71	50	0	0.210526315789474	2	2	*****	6	74	50	0	0.368421052631579	1	2
5	74	50	0	0.205128205128205	2	2	*****	6	76	50	0	0.358974358974359	1	2
5	79	50	0	0.2	2	2	*****	6	79	50	0	0.35	1	2
