# Supplementary material for: Stop signals delay synchrony more for finger tapping than vocalization: a dual modality study of rhythmic synchronization in the stop signal task
Source: PeerJ. 2018 Jul 12;6:e5242. doi: 10.7717/peerj.5242 (PMC6046193; doi:10.7717/peerj.5242)
Supplement: Supplemental Information 1 [file peerj-06-5242-s001.zip › Raw data - for submission/Exclusions/P39_EE/Stop_1.0.0.txt]

run	trial_n	FactorA	FactorB	FactorC	TargItem	SSD	RT	ACC	Manual/Vocal	Ignore/Stop
1	1	1	3	2	5	200	78	2	2	2
1	2	1	4	2	5	200	10	2	2	2
1	3	1	1	2	4	200	78	0	2	2
1	4	1	4	1	4	170	244	2	2	2
1	5	1	2	1	1	170	263	2	2	2
1	6	1	3	2	4	170	297	2	2	2
1	7	1	1	2	3	170	0	1	2	2
1	8	1	2	2	2	200	153	2	2	2
1	9	1	1	1	3	200	152	0	2	2
1	10	1	3	2	1	170	223	2	2	2
1	11	1	1	1	4	170	0	1	2	2
1	12	1	3	2	3	200	357	2	2	2
1	13	1	2	2	2	200	334	2	2	2
1	14	1	4	2	5	200	191	2	2	2
1	15	1	3	1	2	200	137	2	2	2
1	16	1	4	1	2	200	76	2	2	2
1	17	1	2	2	4	200	121	2	2	2
1	18	1	4	2	2	200	125	2	2	2
1	19	1	2	2	1	200	28	2	2	2
1	20	1	1	1	1	200	47	0	2	2
1	21	1	3	2	5	170	97	2	2	2
1	22	1	4	1	1	170	12	2	2	2
1	23	1	2	2	5	170	0	99	2	2
1	24	1	3	2	2	170	0	99	2	2
1	25	1	4	1	3	170	0	99	2	2
1	26	1	3	1	3	170	21	2	2	2
1	27	1	2	2	4	170	142	2	2	2
1	28	1	1	2	5	170	20	0	2	2
1	29	1	2	1	5	140	186	2	2	2
1	30	1	3	1	1	140	190	2	2	2
1	31	1	2	1	4	140	222	2	2	2
1	32	1	1	1	2	140	0	1	2	2
1	33	1	4	1	5	170	210	2	2	2
1	34	1	1	2	4	170	83	0	2	2
1	35	1	4	1	5	140	58	2	2	2
1	36	1	1	1	5	140	122	0	2	2
1	37	1	4	1	3	110	331	2	2	2
1	38	1	2	1	3	110	315	2	2	2
1	39	1	4	2	1	110	267	2	2	2
1	40	1	2	1	2	110	225	2	2	2
1	41	1	3	1	3	110	119	2	2	2
1	42	1	2	1	4	110	53	2	2	2
1	43	1	4	1	4	110	123	2	2	2
1	44	1	3	1	4	110	19	2	2	2
1	45	1	1	2	1	110	124	0	2	2
1	46	1	2	1	2	80	128	2	2	2
1	47	1	3	1	5	80	95	2	2	2
1	48	1	4	2	4	80	0	99	2	2
1	49	1	2	1	1	80	0	99	2	2
1	50	1	4	2	3	80	63	2	2	2
1	51	1	1	2	3	80	215	0	2	2
1	52	1	2	2	1	50	319	2	2	2
1	53	1	4	2	3	50	406	2	2	2
1	54	1	3	2	2	50	450	2	2	2
1	55	1	2	1	3	50	274	2	2	2
1	56	1	3	2	1	50	342	2	2	2
1	57	1	2	2	3	50	352	2	2	2
1	58	1	1	2	2	50	0	1	2	2
1	59	1	2	2	3	80	339	2	2	2
1	60	1	1	1	5	80	0	1	2	2
1	61	1	3	1	1	110	404	2	2	2
1	62	1	1	2	5	110	334	0	2	2
1	63	1	2	2	5	80	277	2	2	2
1	64	1	4	2	1	80	179	2	2	2
1	65	1	3	1	4	80	119	2	2	2
1	66	1	1	1	2	80	98	0	2	2
1	67	1	3	2	3	50	147	2	2	2
1	68	1	1	1	3	50	146	0	2	2
1	69	1	3	2	4	50	103	2	2	2
1	70	1	4	1	2	50	91	2	2	2
1	71	1	3	1	2	50	101	2	2	2
1	72	1	1	2	2	50	102	0	2	2
1	73	1	4	2	4	50	50	2	2	2
1	74	1	3	1	5	50	110	2	2	2
1	75	1	4	2	2	50	61	2	2	2
1	76	1	1	1	1	50	116	0	2	2
1	77	1	2	1	5	50	148	2	2	2
1	78	1	1	1	4	50	0	1	2	2
1	79	1	4	1	1	50	442	2	2	2
1	80	1	1	2	1	50	0	1	2	2
2	1	2	4	2	5	200	0	99	1	2
2	2	2	2	2	2	200	0	99	1	2
2	3	2	1	2	2	200	0	1	1	2
2	4	2	3	1	4	230	277	2	1	2
2	5	2	4	1	5	230	0	99	1	2
2	6	2	3	2	4	230	0	99	1	2
2	7	2	1	2	3	230	0	1	1	2
2	8	2	2	1	1	260	0	99	1	2
2	9	2	1	1	3	260	0	1	1	2
2	10	2	2	1	4	290	0	99	1	2
2	11	2	3	1	1	290	249	2	1	2
2	12	2	1	1	2	290	0	1	1	2
2	13	2	3	1	2	300	217	2	1	2
2	14	2	1	2	4	300	142	0	1	2
2	15	2	4	2	2	290	250	2	1	2
2	16	2	1	2	3	290	0	1	1	2
2	17	2	4	2	3	300	91	2	1	2
2	18	2	1	1	4	300	0	1	1	2
2	19	2	2	1	4	300	83	2	1	2
2	20	2	4	1	3	300	0	99	1	2
2	21	2	1	1	1	300	0	1	1	2
2	22	2	2	1	3	300	0	99	1	2
2	23	2	4	1	4	300	212	2	1	2
2	24	2	2	1	1	300	105	2	1	2
2	25	2	4	2	5	300	45	2	1	2
2	26	2	1	2	5	300	0	1	1	2
2	27	2	3	1	5	300	0	99	1	2
2	28	2	1	2	2	300	138	0	1	2
2	29	2	3	2	3	300	238	2	1	2
2	30	2	4	2	1	300	338	2	1	2
2	31	2	2	2	1	300	214	2	1	2
2	32	2	4	2	3	300	27	2	1	2
2	33	2	2	2	4	300	0	99	1	2
2	34	2	4	1	1	300	3	2	1	2
2	35	2	2	1	3	300	104	2	1	2
2	36	2	1	2	1	300	0	1	1	2
2	37	2	2	1	5	300	0	99	1	2
2	38	2	1	1	1	300	0	1	1	2
2	39	2	3	1	5	300	89	2	1	2
2	40	2	4	2	1	300	13	2	1	2
2	41	2	2	2	5	300	0	99	1	2
2	42	2	3	1	3	300	165	2	1	2
2	43	2	2	2	5	300	154	2	1	2
2	44	2	1	2	1	300	30	0	1	2
2	45	2	4	2	4	300	0	99	1	2
2	46	2	3	2	3	300	0	99	1	2
2	47	2	1	2	4	300	59	0	1	2
2	48	2	3	1	2	300	0	99	1	2
2	49	2	2	2	4	300	323	2	1	2
2	50	2	4	1	3	300	72	2	1	2
2	51	2	1	1	4	300	140	0	1	2
2	52	2	2	2	3	300	128	2	1	2
2	53	2	3	2	2	300	276	2	1	2
2	54	2	2	2	2	300	105	2	1	2
2	55	2	3	2	2	300	61	2	1	2
2	56	2	1	2	5	300	1	0	1	2
2	57	2	2	2	3	300	0	99	1	2
2	58	2	3	2	5	300	0	99	1	2
2	59	2	4	1	1	300	318	2	1	2
2	60	2	1	1	3	300	99	0	1	2
2	61	2	3	2	1	290	0	99	1	2
2	62	2	4	2	4	290	52	2	1	2
2	63	2	1	1	2	290	56	0	1	2
2	64	2	3	2	5	260	0	99	1	2
2	65	2	4	1	5	260	0	99	1	2
2	66	2	3	1	3	260	54	2	1	2
2	67	2	2	1	2	260	0	99	1	2
2	68	2	3	1	1	260	0	99	1	2
2	69	2	2	1	5	260	0	99	1	2
2	70	2	3	1	4	260	0	99	1	2
2	71	2	2	2	1	260	12	2	1	2
2	72	2	4	2	2	260	0	2	1	2
2	73	2	3	2	1	260	36	2	1	2
2	74	2	4	1	4	260	0	99	1	2
2	75	2	1	1	5	260	0	1	1	2
2	76	2	3	2	4	290	0	99	1	2
2	77	2	4	1	2	290	0	99	1	2
2	78	2	2	1	2	290	88	2	1	2
2	79	2	4	1	2	290	0	99	1	2
2	80	2	1	1	5	290	0	1	1	2
3	1	1	3	2	2	113	32	2	2	1
3	2	1	2	1	1	136	100	2	2	1
3	3	1	1	2	2	100	64	2	2	1
3	4	1	2	2	2	114	0	99	2	1
3	5	1	1	2	4	117	57	2	2	1
3	6	1	3	2	1	120	20	2	2	1
3	7	1	1	1	4	115	81	2	2	1
3	8	1	2	2	2	141	0	99	2	1
3	9	1	3	2	3	101	0	99	2	1
3	10	1	1	1	2	115	57	2	2	1
3	11	1	2	1	1	134	0	99	2	1
3	12	1	4	2	4	101	15	2	2	1
3	13	1	2	1	5	118	255	2	2	1
3	14	1	4	1	3	100	398	2	2	1
3	15	1	2	1	3	116	395	2	2	1
3	16	1	1	1	4	118	257	2	2	1
3	17	1	3	1	2	104	626	2	2	1
3	18	1	4	1	2	108	396	2	2	1
3	19	1	1	2	3	116	236	2	2	1
3	20	1	2	1	2	128	404	2	2	1
3	21	1	1	1	5	142	164	2	2	1
3	22	1	4	2	4	135	0	99	2	1
3	23	1	3	1	4	135	145	2	2	1
3	24	1	4	2	5	118	25	2	2	1
3	25	1	1	2	5	113	24	2	2	1
3	26	1	4	1	5	143	89	2	2	1
3	27	1	3	1	3	122	210	2	2	1
3	28	1	2	2	1	111	194	2	2	1
3	29	1	3	1	5	100	115	2	2	1
3	30	1	1	1	3	136	41	2	2	1
3	31	1	3	2	3	129	506	2	2	1
3	32	1	1	2	1	115	234	2	2	1
3	33	1	3	1	2	102	0	99	2	1
3	34	1	4	1	4	143	163	2	2	1
3	35	1	2	2	4	134	163	2	2	1
3	36	1	4	1	1	140	158	2	2	1
3	37	1	2	2	1	101	169	2	2	1
3	38	1	4	2	2	127	211	2	2	1
3	39	1	2	2	4	129	295	2	2	1
3	40	1	3	1	4	136	109	2	2	1
3	41	1	4	2	1	134	147	2	2	1
3	42	1	3	2	5	125	96	2	2	1
3	43	1	1	1	3	125	26	2	2	1
3	44	1	4	1	1	141	0	99	2	1
3	45	1	1	1	1	133	144	2	2	1
3	46	1	4	1	3	103	225	2	2	1
3	47	1	3	2	1	103	161	2	2	1
3	48	1	1	1	2	101	89	2	2	1
3	49	1	2	2	3	104	554	2	2	1
3	50	1	4	2	5	121	314	2	2	1
3	51	1	3	2	5	106	338	2	2	1
3	52	1	2	1	5	106	227	2	2	1
3	53	1	4	2	3	136	87	2	2	1
3	54	1	3	2	4	111	159	2	2	1
3	55	1	2	1	4	125	130	2	2	1
3	56	1	1	1	5	128	88	2	2	1
3	57	1	2	2	5	106	52	2	2	1
3	58	1	1	1	1	99	0	99	2	1
3	59	1	4	2	1	116	0	99	2	1
3	60	1	3	1	1	139	168	2	2	1
3	61	1	1	2	5	110	18	2	2	1
3	62	1	4	2	3	112	0	99	2	1
3	63	1	3	2	2	142	0	99	2	1
3	64	1	4	2	2	138	319	2	2	1
3	65	1	3	1	1	127	160	2	2	1
3	66	1	2	2	5	109	132	2	2	1
3	67	1	3	2	4	134	0	99	2	1
3	68	1	4	1	2	122	57	2	2	1
3	69	1	2	1	2	136	94	2	2	1
3	70	1	3	1	3	121	169	2	2	1
3	71	1	4	1	4	104	156	2	2	1
3	72	1	1	2	4	117	191	2	2	1
3	73	1	2	1	3	131	438	2	2	1
3	74	1	3	1	5	143	136	2	2	1
3	75	1	1	2	2	121	0	99	2	1
3	76	1	4	1	5	137	0	99	2	1
3	77	1	1	2	3	121	80	2	2	1
3	78	1	2	2	3	107	41	2	2	1
3	79	1	1	2	1	132	0	99	2	1
3	80	1	2	1	4	109	50	2	2	1
4	1	2	2	2	1	306	0	99	1	1
4	2	2	4	2	5	309	39	2	1	1
4	3	2	3	2	4	256	45	2	1	1
4	4	2	4	1	4	265	25	2	1	1
4	5	2	1	1	2	329	0	99	1	1
4	6	2	4	2	4	342	0	99	1	1
4	7	2	1	2	5	253	0	99	1	1
4	8	2	3	2	2	292	0	99	1	1
4	9	2	1	2	2	275	0	99	1	1
4	10	2	3	2	5	284	0	99	1	1
4	11	2	2	2	3	251	0	99	1	1
4	12	2	1	2	5	328	0	99	1	1
4	13	2	2	1	2	250	0	99	1	1
4	14	2	1	2	3	241	0	99	1	1
4	15	2	2	1	4	325	0	99	1	1
4	16	2	4	2	4	317	0	99	1	1
4	17	2	2	1	3	252	0	99	1	1
4	18	2	3	1	5	320	0	99	1	1
4	19	2	2	2	2	242	0	99	1	1
4	20	2	3	1	3	250	0	99	1	1
4	21	2	2	2	1	298	0	99	1	1
4	22	2	4	1	1	264	0	99	1	1
4	23	2	2	2	4	257	0	99	1	1
4	24	2	4	2	1	335	0	99	1	1
4	25	2	2	1	1	267	0	99	1	1
4	26	2	4	1	2	262	0	99	1	1
4	27	2	3	2	1	285	0	99	1	1
4	28	2	4	1	1	242	0	99	1	1
4	29	2	2	1	4	284	0	99	1	1
4	30	2	1	2	2	252	25	2	1	1
4	31	2	4	1	3	294	0	99	1	1
4	32	2	2	2	2	337	0	99	1	1
4	33	2	4	2	1	279	0	99	1	1
4	34	2	1	2	3	344	0	99	1	1
4	35	2	3	2	4	240	0	99	1	1
4	36	2	2	1	3	284	0	99	1	1
4	37	2	3	1	1	233	0	99	1	1
4	38	2	1	1	1	289	0	99	1	1
4	39	2	4	2	3	277	0	99	1	1
4	40	2	1	1	1	279	0	99	1	1
4	41	2	3	1	1	337	0	99	1	1
4	42	2	1	1	4	325	0	99	1	1
4	43	2	4	1	4	290	0	99	1	1
4	44	2	2	1	2	294	0	99	1	1
4	45	2	3	2	3	312	0	99	1	1
4	46	2	1	2	4	324	0	99	1	1
4	47	2	2	2	5	262	129	2	1	1
4	48	2	3	1	2	337	26	2	1	1
4	49	2	4	2	3	245	50	2	1	1
4	50	2	3	1	5	320	12	2	1	1
4	51	2	1	2	1	269	0	99	1	1
4	52	2	2	2	5	312	0	99	1	1
4	53	2	1	1	5	257	83	2	1	1
4	54	2	4	2	2	318	0	99	1	1
4	55	2	3	1	4	328	0	99	1	1
4	56	2	4	1	3	347	0	99	1	1
4	57	2	3	2	5	330	0	99	1	1
4	58	2	1	2	1	308	70	2	1	1
4	59	2	4	1	5	285	0	99	1	1
4	60	2	2	1	5	325	0	99	1	1
4	61	2	3	2	2	234	0	99	1	1
4	62	2	4	1	2	295	120	2	1	1
4	63	2	3	2	3	248	134	2	1	1
4	64	2	1	1	5	247	170	2	1	1
4	65	2	2	2	3	305	20	2	1	1
4	66	2	3	1	3	304	0	99	1	1
4	67	2	1	1	3	313	0	99	1	1
4	68	2	3	2	1	292	17	2	1	1
4	69	2	4	1	5	296	0	99	1	1
4	70	2	3	1	2	347	0	99	1	1
4	71	2	2	2	4	268	0	99	1	1
4	72	2	1	1	2	322	81	2	1	1
4	73	2	4	2	5	345	52	2	1	1
4	74	2	1	1	4	249	100	2	1	1
4	75	2	4	2	2	296	0	99	1	1
4	76	2	1	1	3	297	267	2	1	1
4	77	2	2	1	1	290	0	99	1	1
4	78	2	3	1	4	302	0	99	1	1
4	79	2	1	2	4	301	40	2	1	1
4	80	2	2	1	5	294	0	99	1	1
5	1	1	1	1	4	80	141	0	2	2
5	2	1	2	1	5	50	390	2	2	2
5	3	1	4	2	4	50	371	2	2	2
5	4	1	2	1	1	50	349	2	2	2
5	5	1	3	1	4	50	284	2	2	2
5	6	1	4	1	5	50	286	2	2	2
5	7	1	3	2	2	50	309	2	2	2
5	8	1	1	2	5	50	197	0	2	2
5	9	1	3	2	5	50	179	2	2	2
5	10	1	4	2	4	50	143	2	2	2
5	11	1	2	2	3	50	113	2	2	2
5	12	1	4	2	1	50	61	2	2	2
5	13	1	3	1	3	50	45	2	2	2
5	14	1	2	1	1	50	20	2	2	2
5	15	1	3	2	3	50	81	2	2	2
5	16	1	1	2	3	50	96	0	2	2
5	17	1	3	2	2	50	0	99	2	2
5	18	1	1	1	2	50	243	0	2	2
5	19	1	4	2	2	50	0	99	2	2
5	20	1	1	2	2	50	20	0	2	2
5	21	1	2	1	2	50	0	99	2	2
5	22	1	4	2	3	50	877	2	2	2
5	23	1	2	1	3	50	0	99	2	2
5	24	1	3	2	4	50	130	2	2	2
5	25	1	2	1	4	50	85	2	2	2
5	26	1	1	2	4	50	159	0	2	2
5	27	1	4	1	1	50	0	99	2	2
5	28	1	3	1	5	50	484	2	2	2
5	29	1	1	1	5	50	0	1	2	2
5	30	1	3	1	2	50	332	2	2	2
5	31	1	4	1	5	50	162	2	2	2
5	32	1	3	2	4	50	222	2	2	2
5	33	1	1	2	4	50	305	0	2	2
5	34	1	3	2	1	50	367	2	2	2
5	35	1	2	2	2	50	438	2	2	2
5	36	1	1	1	1	50	324	0	2	2
5	37	1	2	2	4	50	0	99	2	2
5	38	1	4	1	4	50	385	2	2	2
5	39	1	2	2	3	50	384	2	2	2
5	40	1	3	1	3	50	286	2	2	2
5	41	1	4	1	4	50	447	2	2	2
5	42	1	2	1	3	50	366	2	2	2
5	43	1	3	1	4	50	414	2	2	2
5	44	1	4	1	3	50	282	2	2	2
5	45	1	1	2	1	50	287	0	2	2
5	46	1	3	1	1	50	471	2	2	2
5	47	1	2	2	1	50	368	2	2	2
5	48	1	4	2	3	50	261	2	2	2
5	49	1	1	1	2	50	317	0	2	2
5	50	1	3	2	1	50	522	2	2	2
5	51	1	1	1	3	50	261	0	2	2
5	52	1	3	2	5	50	0	99	2	2
5	53	1	2	2	5	50	335	2	2	2
5	54	1	3	2	3	50	453	2	2	2
5	55	1	1	1	4	50	738	0	2	2
5	56	1	2	2	4	50	0	99	2	2
5	57	1	3	1	1	50	677	2	2	2
5	58	1	1	1	3	50	447	0	2	2
5	59	1	4	1	1	50	661	2	2	2
5	60	1	1	1	1	50	576	0	2	2
5	61	1	4	1	2	50	584	2	2	2
5	62	1	1	2	2	50	557	0	2	2
5	63	1	2	2	1	50	483	2	2	2
5	64	1	4	1	2	50	400	2	2	2
5	65	1	1	2	5	50	339	0	2	2
5	66	1	4	2	5	50	0	99	2	2
5	67	1	2	2	2	50	393	2	2	2
5	68	1	3	1	2	50	307	2	2	2
5	69	1	2	1	4	50	270	2	2	2
5	70	1	3	1	5	50	273	2	2	2
5	71	1	1	1	5	50	185	0	2	2
5	72	1	2	1	5	50	0	99	2	2
5	73	1	4	1	3	50	256	2	2	2
5	74	1	1	2	1	50	172	0	2	2
5	75	1	4	2	5	50	0	99	2	2
5	76	1	2	2	5	50	12	2	2	2
5	77	1	4	2	1	50	15	2	2	2
5	78	1	2	1	2	50	282	2	2	2
5	79	1	1	2	3	50	382	0	2	2
5	80	1	4	2	2	50	320	2	2	2
6	1	2	2	2	3	300	0	99	1	2
6	2	2	3	1	3	300	0	99	1	2
6	3	2	2	2	3	300	0	99	1	2
6	4	2	4	2	1	300	0	99	1	2
6	5	2	2	1	2	300	34	2	1	2
6	6	2	1	2	1	300	7	0	1	2
6	7	2	4	1	2	290	0	99	1	2
6	8	2	3	1	4	290	0	99	1	2
6	9	2	4	1	1	290	92	2	1	2
6	10	2	2	2	4	290	0	99	1	2
6	11	2	4	1	3	290	0	99	1	2
6	12	2	1	2	4	290	0	1	1	2
6	13	2	3	1	2	300	0	99	1	2
6	14	2	2	1	4	300	0	99	1	2
6	15	2	4	2	5	300	0	99	1	2
6	16	2	1	2	4	300	34	0	1	2
6	17	2	2	1	3	290	0	99	1	2
6	18	2	1	1	4	290	82	0	1	2
6	19	2	4	2	4	260	0	99	1	2
6	20	2	3	2	1	260	0	99	1	2
6	21	2	4	1	3	260	81	2	1	2
6	22	2	2	1	1	260	261	2	1	2
6	23	2	1	1	3	260	89	0	1	2
6	24	2	3	2	5	230	0	99	1	2
6	25	2	2	2	5	230	0	99	1	2
6	26	2	4	2	3	230	79	2	1	2
6	27	2	1	1	1	230	67	0	1	2
6	28	2	4	2	5	200	0	99	1	2
6	29	2	2	1	2	200	0	99	1	2
6	30	2	1	2	3	200	241	0	1	2
6	31	2	3	2	3	170	0	99	1	2
6	32	2	2	2	2	170	0	99	1	2
6	33	2	3	1	3	170	128	2	1	2
6	34	2	4	1	1	170	180	2	1	2
6	35	2	2	1	5	170	88	2	1	2
6	36	2	4	2	2	170	172	2	1	2
6	37	2	2	2	4	170	257	2	1	2
6	38	2	4	1	4	170	133	2	1	2
6	39	2	3	2	4	170	41	2	1	2
6	40	2	1	2	2	170	14	0	1	2
6	41	2	4	2	3	140	0	99	1	2
6	42	2	3	1	5	140	31	2	1	2
6	43	2	2	2	5	140	163	2	1	2
6	44	2	3	2	1	140	40	2	1	2
6	45	2	4	1	5	140	28	2	1	2
6	46	2	1	1	4	140	112	0	1	2
6	47	2	3	2	3	110	0	99	1	2
6	48	2	1	1	2	110	186	0	1	2
6	49	2	2	2	1	80	327	2	1	2
6	50	2	1	2	2	80	0	1	1	2
6	51	2	3	2	2	110	0	99	1	2
6	52	2	1	2	1	110	27	0	1	2
6	53	2	3	2	5	80	0	99	1	2
6	54	2	2	2	2	80	124	2	1	2
6	55	2	3	1	1	80	177	2	1	2
6	56	2	4	2	4	80	309	2	1	2
6	57	2	1	2	5	80	297	0	1	2
6	58	2	3	1	1	50	0	99	1	2
6	59	2	1	1	2	50	147	0	1	2
6	60	2	3	2	4	50	0	99	1	2
6	61	2	4	1	4	50	0	99	1	2
6	62	2	2	1	5	50	16	2	1	2
6	63	2	1	1	1	50	37	0	1	2
6	64	2	2	1	4	50	0	99	1	2
6	65	2	4	2	2	50	61	2	1	2
6	66	2	1	2	5	50	225	0	1	2
6	67	2	3	1	5	50	0	99	1	2
6	68	2	4	1	2	50	0	99	1	2
6	69	2	1	1	5	50	78	0	1	2
6	70	2	3	2	2	50	0	99	1	2
6	71	2	2	2	1	50	0	99	1	2
6	72	2	3	1	2	50	43	2	1	2
6	73	2	2	1	1	50	207	2	1	2
6	74	2	1	2	3	50	259	0	1	2
6	75	2	4	2	1	50	0	99	1	2
6	76	2	1	1	5	50	28	0	1	2
6	77	2	3	1	4	50	0	99	1	2
6	78	2	4	1	5	50	181	2	1	2
6	79	2	1	1	3	50	233	0	1	2
6	80	2	2	1	3	50	0	99	1	2
7	1	1	2	2	2	65	159	2	2	1
7	2	1	3	1	1	51	173	2	2	1
7	3	1	2	2	4	47	156	2	2	1
7	4	1	4	1	5	56	90	2	2	1
7	5	1	3	1	2	58	160	2	2	1
7	6	1	4	1	3	45	101	2	2	1
7	7	1	3	2	2	56	142	2	2	1
7	8	1	2	2	1	46	141	2	2	1
7	9	1	3	1	4	48	195	2	2	1
7	10	1	1	2	2	63	103	2	2	1
7	11	1	2	2	4	48	201	2	2	1
7	12	1	3	1	5	49	242	2	2	1
7	13	1	4	1	3	56	240	2	2	1
7	14	1	2	1	5	50	270	2	2	1
7	15	1	3	1	3	46	307	2	2	1
7	16	1	4	2	5	63	268	2	2	1
7	17	1	3	2	1	51	219	2	2	1
7	18	1	1	2	4	54	201	2	2	1
7	19	1	3	2	5	47	195	2	2	1
7	20	1	4	2	4	55	233	2	2	1
7	21	1	2	1	5	49	131	2	2	1
7	22	1	1	1	2	58	156	2	2	1
7	23	1	4	1	1	65	185	2	2	1
7	24	1	1	1	4	48	226	2	2	1
7	25	1	3	1	4	60	171	2	2	1
7	26	1	1	1	5	62	86	2	2	1
7	27	1	4	2	5	65	193	2	2	1
7	28	1	1	1	3	49	145	2	2	1
7	29	1	3	1	5	66	43	2	2	1
7	30	1	1	1	2	63	271	2	2	1
7	31	1	2	1	2	58	278	2	2	1
7	32	1	3	1	3	56	309	2	2	1
7	33	1	2	1	4	54	518	2	2	1
7	34	1	4	2	4	45	429	2	2	1
7	35	1	2	2	5	60	342	2	2	1
7	36	1	4	2	2	63	152	2	2	1
7	37	1	1	2	4	53	182	2	2	1
7	38	1	3	2	1	51	156	2	2	1
7	39	1	1	2	3	51	225	2	2	1
7	40	1	2	1	4	45	346	2	2	1
7	41	1	1	1	1	45	366	2	2	1
7	42	1	2	1	1	49	398	2	2	1
7	43	1	1	2	3	61	370	2	2	1
7	44	1	4	2	2	49	352	2	2	1
7	45	1	1	2	2	48	302	2	2	1
7	46	1	3	2	2	64	204	2	2	1
7	47	1	1	1	5	51	24	2	2	1
7	48	1	3	2	3	61	143	2	2	1
7	49	1	2	2	3	50	207	2	2	1
7	50	1	1	1	1	54	150	2	2	1
7	51	1	3	1	1	51	95	2	2	1
7	52	1	2	2	2	49	275	2	2	1
7	53	1	4	1	5	64	237	2	2	1
7	54	1	2	2	5	56	170	2	2	1
7	55	1	4	1	2	47	177	2	2	1
7	56	1	2	1	3	60	168	2	2	1
7	57	1	1	1	3	59	248	2	2	1
7	58	1	2	1	1	54	385	2	2	1
7	59	1	4	1	2	50	436	2	2	1
7	60	1	2	1	2	65	460	2	2	1
7	61	1	4	2	3	66	416	2	2	1
7	62	1	1	2	1	59	285	2	2	1
7	63	1	4	1	1	57	297	2	2	1
7	64	1	1	1	4	51	117	2	2	1
7	65	1	3	2	4	52	91	2	2	1
7	66	1	4	1	4	59	172	2	2	1
7	67	1	2	2	3	60	244	2	2	1
7	68	1	4	2	1	52	226	2	2	1
7	69	1	2	1	3	56	267	2	2	1
7	70	1	3	2	4	51	260	2	2	1
7	71	1	2	2	1	65	131	2	2	1
7	72	1	3	2	3	64	43	2	2	1
7	73	1	4	2	1	57	201	2	2	1
7	74	1	1	2	5	58	206	2	2	1
7	75	1	3	2	5	54	433	2	2	1
7	76	1	1	2	1	61	334	2	2	1
7	77	1	4	1	4	58	331	2	2	1
7	78	1	1	2	5	50	261	2	2	1
7	79	1	4	2	3	56	381	2	2	1
7	80	1	3	1	2	58	318	2	2	1
8	1	2	1	2	1	170	228	2	1	1
8	2	2	3	1	4	142	210	2	1	1
8	3	2	2	2	2	131	206	2	1	1
8	4	2	3	1	4	157	233	2	1	1
8	5	2	4	1	3	176	205	2	1	1
8	6	2	2	2	5	149	250	2	1	1
8	7	2	3	2	4	176	150	2	1	1
8	8	2	4	2	1	148	227	2	1	1
8	9	2	3	2	3	139	224	2	1	1
8	10	2	4	1	1	166	171	2	1	1
8	11	2	3	1	3	130	208	2	1	1
8	12	2	2	2	5	155	172	2	1	1
8	13	2	1	1	4	126	289	2	1	1
8	14	2	2	2	3	125	230	2	1	1
8	15	2	4	2	4	174	200	2	1	1
8	16	2	1	1	3	178	156	2	1	1
8	17	2	4	2	1	122	162	2	1	1
8	18	2	2	1	4	174	133	2	1	1
8	19	2	4	1	1	171	89	2	1	1
8	20	2	1	2	1	173	125	2	1	1
8	21	2	2	1	2	163	138	2	1	1
8	22	2	1	1	1	172	118	2	1	1
8	23	2	3	1	3	166	114	2	1	1
8	24	2	2	2	4	134	184	2	1	1
8	25	2	3	2	3	154	131	2	1	1
8	26	2	4	1	4	146	48	2	1	1
8	27	2	1	2	4	168	0	99	1	1
8	28	2	2	1	3	171	15	2	1	1
8	29	2	3	1	1	146	0	99	1	1
8	30	2	4	1	5	157	56	2	1	1
8	31	2	1	1	2	164	0	99	1	1
8	32	2	2	1	5	125	0	99	1	1
8	33	2	4	2	3	171	5	2	1	1
8	34	2	1	2	5	133	34	2	1	1
8	35	2	3	2	5	166	37	2	1	1
8	36	2	1	1	4	138	99	2	1	1
8	37	2	3	2	1	147	127	2	1	1
8	38	2	1	1	5	170	242	2	1	1
8	39	2	3	1	5	157	335	2	1	1
8	40	2	2	2	1	163	283	2	1	1
8	41	2	3	2	4	141	104	2	1	1
8	42	2	4	2	2	161	60	2	1	1
8	43	2	1	2	2	138	193	2	1	1
8	44	2	4	2	2	135	285	2	1	1
8	45	2	1	2	2	125	298	2	1	1
8	46	2	3	2	1	159	189	2	1	1
8	47	2	2	1	5	162	89	2	1	1
8	48	2	4	1	2	156	69	2	1	1
8	49	2	1	2	3	147	130	2	1	1
8	50	2	2	1	3	135	39	2	1	1
8	51	2	1	2	5	135	91	2	1	1
8	52	2	3	1	1	155	70	2	1	1
8	53	2	2	2	1	149	99	2	1	1
8	54	2	1	1	1	138	96	2	1	1
8	55	2	3	1	2	159	179	2	1	1
8	56	2	2	1	1	143	184	2	1	1
8	57	2	1	1	3	141	220	2	1	1
8	58	2	4	2	3	132	217	2	1	1
8	59	2	2	1	4	128	166	2	1	1
8	60	2	3	1	5	172	168	2	1	1
8	61	2	4	1	3	141	206	2	1	1
8	62	2	3	2	5	170	169	2	1	1
8	63	2	4	1	2	148	254	2	1	1
8	64	2	3	1	2	137	203	2	1	1
8	65	2	1	1	2	175	126	2	1	1
8	66	2	3	2	2	137	211	2	1	1
8	67	2	4	2	5	162	254	2	1	1
8	68	2	1	2	3	163	243	2	1	1
8	69	2	4	1	4	150	231	2	1	1
8	70	2	2	2	4	162	123	2	1	1
8	71	2	1	2	4	152	96	2	1	1
8	72	2	2	2	3	143	93	2	1	1
8	73	2	1	1	5	151	201	2	1	1
8	74	2	4	2	4	141	277	2	1	1
8	75	2	2	2	2	137	281	2	1	1
8	76	2	4	2	5	171	300	2	1	1
8	77	2	2	1	2	143	226	2	1	1
8	78	2	3	2	2	154	118	2	1	1
8	79	2	4	1	5	149	226	2	1	1
8	80	2	2	1	1	144	207	2	1	1
