# Supplementary material for: Stop signals delay synchrony more for finger tapping than vocalization: a dual modality study of rhythmic synchronization in the stop signal task
Source: PeerJ. 2018 Jul 12;6:e5242. doi: 10.7717/peerj.5242 (PMC6046193; doi:10.7717/peerj.5242)
Supplement: Supplemental Information 1 [file peerj-06-5242-s001.zip › Raw data - for submission/Exclusions/P40_AS/StaircaseForStop_1.0.0.txt]

run	trial_n	duration	correct	TotalACC	Manual/Vocal	Ignore/Stop	***	run	trial_n	duration	correct	TotalACC	Manual/Vocal	Ignore/Stop
1	5	200	0	0	2	2	*****	2	4	200	1	1	1	2
1	7	170	1	0.5	2	2	*****	2	12	230	0	0.5	1	2
1	16	200	0	0.333333333333333	2	2	*****	2	17	200	0	0.333333333333333	1	2
1	23	170	0	0.25	2	2	*****	2	23	170	0	0.25	1	2
1	25	140	1	0.4	2	2	*****	2	27	140	0	0.2	1	2
1	29	170	0	0.333333333333333	2	2	*****	2	31	110	0	0.166666666666667	1	2
1	32	140	1	0.428571428571429	2	2	*****	2	37	80	0	0.142857142857143	1	2
1	36	170	1	0.5	2	2	*****	2	39	50	0	0.125	1	2
1	38	200	1	0.555555555555556	2	2	*****	2	41	50	0	0.111111111111111	1	2
1	40	230	1	0.6	2	2	*****	2	45	50	0	0.1	1	2
1	43	260	0	0.545454545454545	2	2	*****	2	47	50	0	0.0909090909090909	1	2
1	46	230	1	0.583333333333333	2	2	*****	2	50	50	0	0.0833333333333333	1	2
1	58	260	1	0.615384615384615	2	2	*****	2	53	50	0	0.0769230769230769	1	2
1	60	290	1	0.642857142857143	2	2	*****	2	60	50	0	0.0714285714285714	1	2
1	64	300	0	0.6	2	2	*****	2	62	50	0	0.0666666666666667	1	2
1	69	290	0	0.5625	2	2	*****	2	65	50	1	0.125	1	2
1	71	260	0	0.529411764705882	2	2	*****	2	68	50	0	0.117647058823529	1	2
1	73	230	0	0.5	2	2	*****	2	71	50	0	0.111111111111111	1	2
1	77	200	1	0.526315789473684	2	2	*****	2	77	50	1	0.157894736842105	1	2
1	79	230	0	0.5	2	2	*****	2	80	50	0	0.15	1	2
5	13	200	0	0.476190476190476	2	2	*****	6	5	50	0	0.142857142857143	1	2
5	20	170	1	0.5	2	2	*****	6	13	50	0	0.136363636363636	1	2
5	22	200	1	0.521739130434783	2	2	*****	6	22	50	0	0.130434782608696	1	2
5	24	230	0	0.5	2	2	*****	6	24	50	0	0.125	1	2
5	28	200	1	0.52	2	2	*****	6	26	50	0	0.12	1	2
5	32	230	0	0.5	2	2	*****	6	30	50	0	0.115384615384615	1	2
5	38	200	0	0.481481481481481	2	2	*****	6	33	50	0	0.111111111111111	1	2
5	40	170	1	0.5	2	2	*****	6	36	50	0	0.107142857142857	1	2
5	43	200	0	0.482758620689655	2	2	*****	6	41	50	0	0.103448275862069	1	2
5	45	170	0	0.466666666666667	2	2	*****	6	43	50	0	0.1	1	2
5	48	140	1	0.483870967741936	2	2	*****	6	46	50	0	0.0967741935483871	1	2
5	53	170	0	0.46875	2	2	*****	6	48	50	0	0.09375	1	2
5	57	140	0	0.454545454545455	2	2	*****	6	51	50	0	0.0909090909090909	1	2
5	60	110	0	0.441176470588235	2	2	*****	6	53	50	0	0.0882352941176471	1	2
5	62	80	1	0.457142857142857	2	2	*****	6	55	50	0	0.0857142857142857	1	2
5	64	110	0	0.444444444444444	2	2	*****	6	57	50	0	0.0833333333333333	1	2
5	69	80	0	0.432432432432432	2	2	*****	6	60	50	1	0.108108108108108	1	2
5	71	50	1	0.447368421052632	2	2	*****	6	67	50	1	0.131578947368421	1	2
5	76	80	1	0.461538461538462	2	2	*****	6	71	80	1	0.153846153846154	1	2
5	79	110	0	0.45	2	2	*****	6	80	110	0	0.15	1	2
