# Supplementary material for: Stop signals delay synchrony more for finger tapping than vocalization: a dual modality study of rhythmic synchronization in the stop signal task
Source: PeerJ. 2018 Jul 12;6:e5242. doi: 10.7717/peerj.5242 (PMC6046193; doi:10.7717/peerj.5242)
Supplement: Supplemental Information 1 [file peerj-06-5242-s001.zip › Raw data - for submission/Exclusions/P40_AS/Stop_1.0.0.txt]

run	trial_n	FactorA	FactorB	FactorC	TargItem	SSD	RT	ACC	Manual/Vocal	Ignore/Stop
1	1	1	4	2	2	200	201	2	2	2
1	2	1	3	1	2	200	227	2	2	2
1	3	1	2	2	5	200	187	2	2	2
1	4	1	4	2	5	200	160	2	2	2
1	5	1	1	1	2	200	165	0	2	2
1	6	1	2	2	4	170	296	2	2	2
1	7	1	1	2	4	170	0	1	2	2
1	8	1	3	1	3	200	197	2	2	2
1	9	1	2	1	3	200	210	2	2	2
1	10	1	3	1	1	200	167	2	2	2
1	11	1	2	2	2	200	112	2	2	2
1	12	1	4	2	1	200	126	2	2	2
1	13	1	2	2	2	200	194	2	2	2
1	14	1	4	1	5	200	231	2	2	2
1	15	1	2	1	4	200	326	2	2	2
1	16	1	1	2	5	200	212	0	2	2
1	17	1	4	1	4	170	349	2	2	2
1	18	1	3	1	5	170	509	2	2	2
1	19	1	2	1	2	170	406	2	2	2
1	20	1	4	1	2	170	396	2	2	2
1	21	1	3	2	2	170	312	2	2	2
1	22	1	2	2	1	170	280	2	2	2
1	23	1	1	1	4	170	158	0	2	2
1	24	1	4	2	4	140	517	2	2	2
1	25	1	1	2	2	140	0	1	2	2
1	26	1	3	2	5	170	448	2	2	2
1	27	1	4	1	1	170	377	2	2	2
1	28	1	3	2	3	170	286	2	2	2
1	29	1	1	2	4	170	247	0	2	2
1	30	1	4	2	2	140	297	2	2	2
1	31	1	3	2	1	140	382	2	2	2
1	32	1	1	1	1	140	0	1	2	2
1	33	1	4	2	3	170	173	2	2	2
1	34	1	2	1	1	170	258	2	2	2
1	35	1	3	1	3	170	306	2	2	2
1	36	1	1	2	3	170	0	1	2	2
1	37	1	3	1	1	200	122	2	2	2
1	38	1	1	2	1	200	0	1	2	2
1	39	1	3	2	3	230	129	2	2	2
1	40	1	1	1	5	230	0	1	2	2
1	41	1	4	1	1	260	80	2	2	2
1	42	1	2	1	1	260	247	2	2	2
1	43	1	1	2	5	260	213	0	2	2
1	44	1	4	2	5	230	435	2	2	2
1	45	1	2	2	5	230	360	2	2	2
1	46	1	1	1	4	230	0	1	2	2
1	47	1	3	2	2	260	161	2	2	2
1	48	1	2	2	3	260	274	2	2	2
1	49	1	4	1	3	260	339	2	2	2
1	50	1	2	2	3	260	308	2	2	2
1	51	1	3	1	2	260	369	2	2	2
1	52	1	2	1	2	260	365	2	2	2
1	53	1	3	1	4	260	346	2	2	2
1	54	1	4	2	1	260	368	2	2	2
1	55	1	3	2	4	260	348	2	2	2
1	56	1	4	2	3	260	348	2	2	2
1	57	1	3	1	5	260	279	2	2	2
1	58	1	1	1	2	260	0	1	2	2
1	59	1	3	2	5	290	253	2	2	2
1	60	1	1	1	5	290	0	1	2	2
1	61	1	3	2	4	300	249	2	2	2
1	62	1	4	1	2	300	244	2	2	2
1	63	1	2	2	1	300	205	2	2	2
1	64	1	1	1	1	300	194	0	2	2
1	65	1	2	1	5	290	0	99	2	2
1	66	1	3	2	1	290	115	2	2	2
1	67	1	4	2	4	290	191	2	2	2
1	68	1	2	1	3	290	168	2	2	2
1	69	1	1	2	3	290	68	0	2	2
1	70	1	4	1	4	260	501	2	2	2
1	71	1	1	1	3	260	328	0	2	2
1	72	1	2	1	5	230	0	99	2	2
1	73	1	1	2	2	230	160	0	2	2
1	74	1	3	1	4	200	271	2	2	2
1	75	1	2	2	4	200	342	2	2	2
1	76	1	4	1	5	200	238	2	2	2
1	77	1	1	2	1	200	0	1	2	2
1	78	1	4	1	3	230	163	2	2	2
1	79	1	1	1	3	230	291	0	2	2
1	80	1	2	1	4	200	437	2	2	2
2	1	2	4	1	4	200	0	99	1	2
2	2	2	2	2	2	200	0	99	1	2
2	3	2	4	1	5	200	0	99	1	2
2	4	2	1	1	3	200	0	1	1	2
2	5	2	2	1	3	230	182	2	1	2
2	6	2	4	1	2	230	282	2	1	2
2	7	2	3	1	1	230	286	2	1	2
2	8	2	2	1	3	230	242	2	1	2
2	9	2	4	1	3	230	246	2	1	2
2	10	2	2	2	5	230	330	2	1	2
2	11	2	3	2	1	230	271	2	1	2
2	12	2	1	1	5	230	179	0	1	2
2	13	2	4	2	3	200	201	2	1	2
2	14	2	2	1	1	200	317	2	1	2
2	15	2	4	1	4	200	417	2	1	2
2	16	2	3	1	4	200	357	2	1	2
2	17	2	1	1	4	200	617	0	1	2
2	18	2	2	2	4	170	511	2	1	2
2	19	2	3	2	3	170	419	2	1	2
2	20	2	2	1	4	170	439	2	1	2
2	21	2	3	2	2	170	268	2	1	2
2	22	2	4	2	1	170	224	2	1	2
2	23	2	1	2	3	170	148	0	1	2
2	24	2	2	1	5	140	0	99	1	2
2	25	2	3	1	5	140	0	99	1	2
2	26	2	2	1	2	140	138	2	1	2
2	27	2	1	1	1	140	286	0	1	2
2	28	2	3	2	3	110	403	2	1	2
2	29	2	4	2	1	110	296	2	1	2
2	30	2	2	2	3	110	92	2	1	2
2	31	2	1	2	5	110	288	0	1	2
2	32	2	3	1	1	80	701	2	1	2
2	33	2	4	2	3	80	385	2	1	2
2	34	2	3	1	5	80	166	2	1	2
2	35	2	4	2	5	80	218	2	1	2
2	36	2	3	2	5	80	222	2	1	2
2	37	2	1	1	4	80	3	0	1	2
2	38	2	4	1	5	50	376	2	1	2
2	39	2	1	1	2	50	364	0	1	2
2	40	2	4	1	1	50	464	2	1	2
2	41	2	1	2	1	50	532	0	1	2
2	42	2	3	2	4	50	393	2	1	2
2	43	2	2	1	2	50	397	2	1	2
2	44	2	3	1	2	50	305	2	1	2
2	45	2	1	1	5	50	246	0	1	2
2	46	2	4	1	1	50	474	2	1	2
2	47	2	1	1	1	50	526	0	1	2
2	48	2	2	1	1	50	402	2	1	2
2	49	2	3	2	4	50	422	2	1	2
2	50	2	1	2	4	50	490	0	1	2
2	51	2	4	2	2	50	431	2	1	2
2	52	2	2	2	4	50	547	2	1	2
2	53	2	1	2	4	50	295	0	1	2
2	54	2	3	1	4	50	108	2	1	2
2	55	2	2	2	1	50	64	2	1	2
2	56	2	4	2	5	50	787	2	1	2
2	57	2	3	2	1	50	887	2	1	2
2	58	2	2	1	5	50	364	2	1	2
2	59	2	3	2	5	50	97	2	1	2
2	60	2	1	2	1	50	229	0	1	2
2	61	2	4	1	2	50	0	99	1	2
2	62	2	1	2	2	50	29	0	1	2
2	63	2	4	2	2	50	145	2	1	2
2	64	2	3	2	2	50	0	99	1	2
2	65	2	1	1	3	50	0	1	1	2
2	66	2	4	2	4	50	222	2	1	2
2	67	2	2	2	3	50	258	2	1	2
2	68	2	1	2	2	50	614	0	1	2
2	69	2	3	1	2	50	442	2	1	2
2	70	2	2	1	4	50	350	2	1	2
2	71	2	1	1	2	50	530	0	1	2
2	72	2	4	2	4	50	471	2	1	2
2	73	2	2	2	2	50	363	2	1	2
2	74	2	3	1	3	50	271	2	1	2
2	75	2	2	2	1	50	36	2	1	2
2	76	2	4	1	3	50	120	2	1	2
2	77	2	1	2	3	50	0	1	1	2
2	78	2	3	1	3	50	176	2	1	2
2	79	2	2	2	5	50	228	2	1	2
2	80	2	1	2	5	50	313	0	1	2
3	1	1	3	2	1	181	129	2	2	1
3	2	1	4	2	4	182	139	2	2	1
3	3	1	1	1	3	259	107	2	2	1
3	4	1	2	2	4	240	1	2	2	1
3	5	1	1	2	3	245	50	2	2	1
3	6	1	4	2	5	213	86	2	2	1
3	7	1	3	2	3	203	117	2	2	1
3	8	1	2	1	5	219	197	2	2	1
3	9	1	3	2	2	262	192	2	2	1
3	10	1	4	2	3	180	264	2	2	1
3	11	1	2	1	4	259	6	2	2	1
3	12	1	3	2	4	238	96	2	2	1
3	13	1	4	2	1	229	157	2	2	1
3	14	1	3	1	1	196	192	2	2	1
3	15	1	4	1	2	245	0	99	2	1
3	16	1	1	1	1	230	0	99	2	1
3	17	1	2	2	2	196	136	2	2	1
3	18	1	4	1	2	223	5	2	2	1
3	19	1	3	1	5	238	46	2	2	1
3	20	1	1	2	3	246	123	2	2	1
3	21	1	2	2	2	218	119	2	2	1
3	22	1	3	2	4	204	116	2	2	1
3	23	1	2	2	1	241	137	2	2	1
3	24	1	1	1	5	201	152	2	2	1
3	25	1	3	1	4	190	260	2	2	1
3	26	1	2	2	5	186	204	2	2	1
3	27	1	4	1	3	213	138	2	2	1
3	28	1	3	1	1	197	164	2	2	1
3	29	1	1	1	1	182	181	2	2	1
3	30	1	3	1	5	208	146	2	2	1
3	31	1	1	2	1	223	191	2	2	1
3	32	1	3	1	2	216	242	2	2	1
3	33	1	1	2	2	225	230	2	2	1
3	34	1	2	1	3	192	293	2	2	1
3	35	1	3	2	3	244	154	2	2	1
3	36	1	1	2	2	249	112	2	2	1
3	37	1	4	2	3	182	214	2	2	1
3	38	1	2	1	1	262	182	2	2	1
3	39	1	4	2	1	226	143	2	2	1
3	40	1	3	1	3	212	155	2	2	1
3	41	1	1	1	2	261	78	2	2	1
3	42	1	4	2	2	180	206	2	2	1
3	43	1	2	2	1	262	77	2	2	1
3	44	1	1	1	5	234	182	2	2	1
3	45	1	4	1	5	241	152	2	2	1
3	46	1	1	1	4	230	95	2	2	1
3	47	1	4	1	3	249	7	2	2	1
3	48	1	1	1	4	258	118	2	2	1
3	49	1	2	2	5	254	50	2	2	1
3	50	1	4	1	5	197	53	2	2	1
3	51	1	2	1	4	217	107	2	2	1
3	52	1	4	1	1	232	201	2	2	1
3	53	1	2	1	2	220	200	2	2	1
3	54	1	3	2	1	257	50	2	2	1
3	55	1	1	1	2	226	153	2	2	1
3	56	1	2	2	3	248	227	2	2	1
3	57	1	1	2	5	204	235	2	2	1
3	58	1	4	2	4	178	189	2	2	1
3	59	1	3	2	5	252	74	2	2	1
3	60	1	2	1	2	196	219	2	2	1
3	61	1	1	2	4	208	271	2	2	1
3	62	1	4	2	2	234	285	2	2	1
3	63	1	1	2	5	186	255	2	2	1
3	64	1	2	2	4	258	270	2	2	1
3	65	1	4	2	5	178	356	2	2	1
3	66	1	1	2	1	186	296	2	2	1
3	67	1	2	1	5	194	271	2	2	1
3	68	1	3	1	4	196	205	2	2	1
3	69	1	2	2	3	179	127	2	2	1
3	70	1	4	1	1	186	177	2	2	1
3	71	1	2	1	3	261	90	2	2	1
3	72	1	3	1	2	198	122	2	2	1
3	73	1	4	1	4	178	101	2	2	1
3	74	1	3	2	5	222	127	2	2	1
3	75	1	1	2	4	181	50	2	2	1
3	76	1	2	1	1	178	319	2	2	1
3	77	1	3	1	3	222	323	2	2	1
3	78	1	1	1	3	231	372	2	2	1
3	79	1	3	2	2	257	292	2	2	1
3	80	1	4	1	4	178	338	2	2	1
4	1	2	2	2	4	81	216	2	1	1
4	2	2	3	2	1	97	219	2	1	1
4	3	2	1	2	4	77	280	2	1	1
4	4	2	4	2	1	104	219	2	1	1
4	5	2	1	2	1	109	64	2	1	1
4	6	2	3	2	2	103	12	2	1	1
4	7	2	1	1	4	84	0	99	1	1
4	8	2	4	2	4	107	348	2	1	1
4	9	2	2	2	2	88	65	2	1	1
4	10	2	1	1	1	85	0	99	1	1
4	11	2	3	1	4	94	0	99	1	1
4	12	2	4	2	3	106	876	2	1	1
4	13	2	3	2	2	85	0	99	1	1
4	14	2	1	2	5	88	0	99	1	1
4	15	2	2	1	3	102	0	99	1	1
4	16	2	4	2	3	96	406	2	1	1
4	17	2	3	2	4	89	259	2	1	1
4	18	2	4	2	4	90	199	2	1	1
4	19	2	3	2	3	94	251	2	1	1
4	20	2	4	1	3	103	119	2	1	1
4	21	2	3	1	2	87	260	2	1	1
4	22	2	2	2	1	103	256	2	1	1
4	23	2	1	1	1	100	212	2	1	1
4	24	2	4	1	1	103	120	2	1	1
4	25	2	2	2	3	85	0	99	1	1
4	26	2	3	1	5	77	122	2	1	1
4	27	2	2	1	3	76	0	99	1	1
4	28	2	1	2	2	87	0	99	1	1
4	29	2	4	1	4	84	206	2	1	1
4	30	2	1	1	5	97	130	2	1	1
4	31	2	4	2	1	107	0	99	1	1
4	32	2	3	2	5	95	0	99	1	1
4	33	2	1	2	5	105	789	2	1	1
4	34	2	4	1	5	91	410	2	1	1
4	35	2	2	2	2	108	94	2	1	1
4	36	2	1	2	3	78	132	2	1	1
4	37	2	4	1	2	108	103	2	1	1
4	38	2	1	2	1	95	107	2	1	1
4	39	2	2	1	2	83	504	2	1	1
4	40	2	4	1	5	93	388	2	1	1
4	41	2	3	1	3	102	320	2	1	1
4	42	2	4	2	5	105	251	2	1	1
4	43	2	2	1	4	83	0	99	1	1
4	44	2	4	2	2	111	116	2	1	1
4	45	2	1	2	4	93	345	2	1	1
4	46	2	3	1	1	111	300	2	1	1
4	47	2	2	2	4	84	393	2	1	1
4	48	2	1	1	3	76	278	2	1	1
4	49	2	2	2	3	107	712	2	1	1
4	50	2	1	1	2	76	286	2	1	1
4	51	2	3	1	3	102	138	2	1	1
4	52	2	4	1	1	84	95	2	1	1
4	53	2	3	1	5	101	114	2	1	1
4	54	2	4	1	2	78	0	99	1	1
4	55	2	2	1	5	77	259	2	1	1
4	56	2	4	1	4	81	143	2	1	1
4	57	2	3	2	4	94	0	99	1	1
4	58	2	4	1	3	85	0	99	1	1
4	59	2	3	2	5	82	811	2	1	1
4	60	2	2	2	1	91	264	2	1	1
4	61	2	1	1	4	109	91	2	1	1
4	62	2	4	2	5	92	0	99	1	1
4	63	2	2	2	5	80	0	99	1	1
4	64	2	3	1	2	104	232	2	1	1
4	65	2	1	1	5	83	245	2	1	1
4	66	2	3	1	1	103	153	2	1	1
4	67	2	2	1	1	91	6	2	1	1
4	68	2	1	2	2	93	0	99	1	1
4	69	2	2	1	2	83	70	2	1	1
4	70	2	3	2	1	92	146	2	1	1
4	71	2	1	1	2	94	0	99	1	1
4	72	2	4	2	2	79	0	99	1	1
4	73	2	3	2	3	104	877	2	1	1
4	74	2	2	2	5	111	0	99	1	1
4	75	2	1	1	3	76	0	99	1	1
4	76	2	2	1	1	104	0	99	1	1
4	77	2	3	1	4	105	255	2	1	1
4	78	2	2	1	4	105	307	2	1	1
4	79	2	1	2	3	103	304	2	1	1
4	80	2	2	1	5	100	260	2	1	1
5	1	1	4	2	2	200	34	2	2	2
5	2	1	3	2	4	200	0	99	2	2
5	3	1	4	2	1	200	116	2	2	2
5	4	1	2	2	4	200	209	2	2	2
5	5	1	4	2	5	200	205	2	2	2
5	6	1	3	2	2	200	207	2	2	2
5	7	1	4	2	3	200	338	2	2	2
5	8	1	2	2	4	200	400	2	2	2
5	9	1	4	1	4	200	290	2	2	2
5	10	1	2	2	1	200	287	2	2	2
5	11	1	3	2	2	200	106	2	2	2
5	12	1	4	2	5	200	161	2	2	2
5	13	1	1	1	1	200	55	0	2	2
5	14	1	2	1	5	170	165	2	2	2
5	15	1	3	1	1	170	157	2	2	2
5	16	1	4	2	4	170	256	2	2	2
5	17	1	3	1	5	170	386	2	2	2
5	18	1	2	2	3	170	347	2	2	2
5	19	1	3	2	5	170	390	2	2	2
5	20	1	1	2	2	170	0	1	2	2
5	21	1	2	1	3	200	72	2	2	2
5	22	1	1	1	4	200	0	1	2	2
5	23	1	3	1	4	230	97	2	2	2
5	24	1	1	1	3	230	139	0	2	2
5	25	1	2	2	3	200	289	2	2	2
5	26	1	4	1	3	200	359	2	2	2
5	27	1	3	1	4	200	323	2	2	2
5	28	1	1	1	2	200	0	1	2	2
5	29	1	2	1	1	230	113	2	2	2
5	30	1	3	2	4	230	135	2	2	2
5	31	1	4	1	5	230	167	2	2	2
5	32	1	1	1	4	230	188	0	2	2
5	33	1	2	1	4	200	418	2	2	2
5	34	1	4	1	1	200	366	2	2	2
5	35	1	2	1	1	200	263	2	2	2
5	36	1	4	1	1	200	296	2	2	2
5	37	1	3	1	3	200	157	2	2	2
5	38	1	1	2	2	200	141	0	2	2
5	39	1	3	2	3	170	491	2	2	2
5	40	1	1	2	1	170	0	1	2	2
5	41	1	3	1	1	200	286	2	2	2
5	42	1	2	2	2	200	349	2	2	2
5	43	1	1	1	5	200	293	0	2	2
5	44	1	3	2	1	170	343	2	2	2
5	45	1	1	2	4	170	288	0	2	2
5	46	1	4	2	3	140	0	99	2	2
5	47	1	2	2	1	140	255	2	2	2
5	48	1	1	1	2	140	0	1	2	2
5	49	1	2	1	5	170	286	2	2	2
5	50	1	4	2	4	170	307	2	2	2
5	51	1	3	1	2	170	316	2	2	2
5	52	1	4	1	5	170	191	2	2	2
5	53	1	1	2	3	170	110	0	2	2
5	54	1	4	1	2	140	300	2	2	2
5	55	1	3	2	3	140	255	2	2	2
5	56	1	4	1	2	140	366	2	2	2
5	57	1	1	2	1	140	264	0	2	2
5	58	1	2	1	3	110	0	99	2	2
5	59	1	4	2	1	110	197	2	2	2
5	60	1	1	2	4	110	567	0	2	2
5	61	1	2	2	5	80	547	2	2	2
5	62	1	1	2	5	80	0	1	2	2
5	63	1	3	2	1	110	301	2	2	2
5	64	1	1	1	5	110	244	0	2	2
5	65	1	3	1	3	80	0	99	2	2
5	66	1	2	1	2	80	472	2	2	2
5	67	1	4	2	2	80	433	2	2	2
5	68	1	3	1	2	80	410	2	2	2
5	69	1	1	2	3	80	408	0	2	2
5	70	1	2	1	2	50	669	2	2	2
5	71	1	1	1	3	50	0	1	2	2
5	72	1	2	2	5	80	511	2	2	2
5	73	1	4	1	3	80	485	2	2	2
5	74	1	3	2	5	80	482	2	2	2
5	75	1	2	2	2	80	343	2	2	2
5	76	1	1	2	5	80	0	1	2	2
5	77	1	3	1	5	110	227	2	2	2
5	78	1	4	1	4	110	223	2	2	2
5	79	1	1	1	1	110	779	0	2	2
5	80	1	2	1	4	80	552	2	2	2
6	1	2	3	1	2	50	258	2	1	2
6	2	2	4	2	3	50	199	2	1	2
6	3	2	3	2	1	50	187	2	1	2
6	4	2	2	2	1	50	191	2	1	2
6	5	2	1	2	3	50	67	0	1	2
6	6	2	4	2	1	50	327	2	1	2
6	7	2	2	2	2	50	587	2	1	2
6	8	2	4	1	2	50	448	2	1	2
6	9	2	3	1	1	50	404	2	1	2
6	10	2	2	1	2	50	184	2	1	2
6	11	2	4	1	1	50	45	2	1	2
6	12	2	2	1	4	50	49	2	1	2
6	13	2	1	1	2	50	229	0	1	2
6	14	2	4	1	4	50	457	2	1	2
6	15	2	2	2	4	50	541	2	1	2
6	16	2	3	1	4	50	449	2	1	2
6	17	2	4	2	4	50	373	2	1	2
6	18	2	3	2	4	50	378	2	1	2
6	19	2	2	1	1	50	302	2	1	2
6	20	2	4	1	1	50	354	2	1	2
6	21	2	2	2	1	50	278	2	1	2
6	22	2	1	2	4	50	75	0	1	2
6	23	2	2	1	1	50	239	2	1	2
6	24	2	1	1	5	50	163	0	1	2
6	25	2	4	2	5	50	295	2	1	2
6	26	2	1	1	4	50	571	0	1	2
6	27	2	3	1	2	50	527	2	1	2
6	28	2	2	2	3	50	451	2	1	2
6	29	2	4	2	4	50	328	2	1	2
6	30	2	1	1	2	50	460	0	1	2
6	31	2	2	1	3	50	384	2	1	2
6	32	2	4	1	5	50	340	2	1	2
6	33	2	1	2	3	50	425	0	1	2
6	34	2	3	2	4	50	317	2	1	2
6	35	2	2	1	2	50	241	2	1	2
6	36	2	1	1	1	50	117	0	1	2
6	37	2	2	2	5	50	218	2	1	2
6	38	2	4	1	3	50	222	2	1	2
6	39	2	3	2	3	50	482	2	1	2
6	40	2	4	2	2	50	550	2	1	2
6	41	2	1	1	5	50	634	0	1	2
6	42	2	3	2	5	50	510	2	1	2
6	43	2	1	2	1	50	259	0	1	2
6	44	2	3	1	3	50	455	2	1	2
6	45	2	4	1	5	50	379	2	1	2
6	46	2	1	1	4	50	495	0	1	2
6	47	2	2	1	5	50	532	2	1	2
6	48	2	1	2	2	50	520	0	1	2
6	49	2	4	2	1	50	364	2	1	2
6	50	2	3	2	2	50	400	2	1	2
6	51	2	1	2	1	50	421	0	1	2
6	52	2	2	1	3	50	329	2	1	2
6	53	2	1	2	5	50	189	0	1	2
6	54	2	3	1	5	50	465	2	1	2
6	55	2	1	2	5	50	581	0	1	2
6	56	2	3	1	1	50	585	2	1	2
6	57	2	1	1	3	50	574	0	1	2
6	58	2	4	2	5	50	290	2	1	2
6	59	2	3	1	3	50	199	2	1	2
6	60	2	1	2	2	50	0	1	1	2
6	61	2	4	1	2	50	111	2	1	2
6	62	2	3	2	5	50	131	2	1	2
6	63	2	2	2	3	50	231	2	1	2
6	64	2	4	1	4	50	76	2	1	2
6	65	2	2	2	5	50	0	99	1	2
6	66	2	3	1	5	50	4	2	1	2
6	67	2	1	2	4	50	0	1	1	2
6	68	2	3	2	3	80	395	2	1	2
6	69	2	4	1	3	80	95	2	1	2
6	70	2	2	2	4	80	0	99	1	2
6	71	2	1	1	3	80	0	1	1	2
6	72	2	2	1	5	110	19	2	1	2
6	73	2	4	2	3	110	183	2	1	2
6	74	2	3	1	4	110	43	2	1	2
6	75	2	2	1	4	110	0	99	1	2
6	76	2	3	2	1	110	323	2	1	2
6	77	2	2	2	2	110	344	2	1	2
6	78	2	3	2	2	110	364	2	1	2
6	79	2	4	2	2	110	336	2	1	2
6	80	2	1	1	1	110	500	0	1	2
7	1	1	4	1	1	166	167	2	2	1
7	2	1	1	2	1	186	163	2	2	1
7	3	1	4	2	3	171	193	2	2	1
7	4	1	2	1	1	174	153	2	2	1
7	5	1	3	1	4	143	23	2	2	1
7	6	1	1	2	5	135	192	2	2	1
7	7	1	3	2	5	144	156	2	2	1
7	8	1	4	2	4	151	221	2	2	1
7	9	1	1	1	4	166	113	2	2	1
7	10	1	4	1	4	164	149	2	2	1
7	11	1	2	1	3	145	103	2	2	1
7	12	1	3	2	3	181	297	2	2	1
7	13	1	1	1	2	185	328	2	2	1
7	14	1	4	2	4	135	237	2	2	1
7	15	1	2	2	1	133	227	2	2	1
7	16	1	1	2	3	164	299	2	2	1
7	17	1	3	2	1	135	285	2	2	1
7	18	1	2	1	2	130	283	2	2	1
7	19	1	1	2	4	158	227	2	2	1
7	20	1	4	2	1	140	261	2	2	1
7	21	1	1	1	5	145	275	2	2	1
7	22	1	2	2	2	174	204	2	2	1
7	23	1	3	2	4	186	165	2	2	1
7	24	1	1	1	5	165	294	2	2	1
7	25	1	4	1	2	148	0	99	2	1
7	26	1	1	1	3	180	233	2	2	1
7	27	1	3	2	2	138	131	2	2	1
7	28	1	4	1	4	126	186	2	2	1
7	29	1	2	2	5	180	58	2	2	1
7	30	1	3	2	3	129	175	2	2	1
7	31	1	2	1	4	134	282	2	2	1
7	32	1	1	2	5	182	9	2	2	1
7	33	1	3	2	1	136	214	2	2	1
7	34	1	1	2	3	153	174	2	2	1
7	35	1	4	1	5	170	183	2	2	1
7	36	1	2	2	1	136	62	2	2	1
7	37	1	3	2	5	181	32	2	2	1
7	38	1	4	1	3	146	145	2	2	1
7	39	1	1	2	2	144	133	2	2	1
7	40	1	3	1	5	186	227	2	2	1
7	41	1	2	1	2	144	261	2	2	1
7	42	1	4	2	3	129	244	2	2	1
7	43	1	2	2	4	163	96	2	2	1
7	44	1	3	1	5	149	279	2	2	1
7	45	1	4	2	1	155	155	2	2	1
7	46	1	3	2	4	172	243	2	2	1
7	47	1	2	1	5	156	207	2	2	1
7	48	1	3	2	2	155	171	2	2	1
7	49	1	1	1	1	154	189	2	2	1
7	50	1	4	2	5	155	86	2	2	1
7	51	1	2	2	4	153	236	2	2	1
7	52	1	1	1	2	187	78	2	2	1
7	53	1	4	2	2	126	208	2	2	1
7	54	1	3	1	3	155	330	2	2	1
7	55	1	4	1	2	133	225	2	2	1
7	56	1	2	1	3	183	252	2	2	1
7	57	1	3	1	4	155	210	2	2	1
7	58	1	1	2	2	129	282	2	2	1
7	59	1	4	1	5	148	201	2	2	1
7	60	1	1	2	4	151	222	2	2	1
7	61	1	4	1	3	142	186	2	2	1
7	62	1	1	1	4	129	246	2	2	1
7	63	1	4	2	5	143	254	2	2	1
7	64	1	1	1	3	178	187	2	2	1
7	65	1	3	1	2	143	234	2	2	1
7	66	1	2	2	2	159	231	2	2	1
7	67	1	1	2	1	143	197	2	2	1
7	68	1	3	1	1	155	274	2	2	1
7	69	1	2	2	5	126	317	2	2	1
7	70	1	3	1	2	151	227	2	2	1
7	71	1	4	1	1	150	192	2	2	1
7	72	1	2	2	3	186	232	2	2	1
7	73	1	3	1	1	130	217	2	2	1
7	74	1	2	1	5	133	234	2	2	1
7	75	1	4	2	2	145	191	2	2	1
7	76	1	2	1	1	131	231	2	2	1
7	77	1	3	1	3	162	145	2	2	1
7	78	1	2	1	4	184	180	2	2	1
7	79	1	1	1	1	166	148	2	2	1
7	80	1	2	2	3	149	278	2	2	1
8	1	2	3	1	3	63	238	2	1	1
8	2	2	1	1	3	65	194	2	1	1
8	3	2	2	1	4	59	143	2	1	1
8	4	2	4	1	3	69	0	99	1	1
8	5	2	3	2	5	58	215	2	1	1
8	6	2	2	2	4	68	211	2	1	1
8	7	2	1	2	4	64	215	2	1	1
8	8	2	4	2	2	64	139	2	1	1
8	9	2	3	2	2	54	56	2	1	1
8	10	2	1	2	3	51	404	2	1	1
8	11	2	4	2	1	63	392	2	1	1
8	12	2	3	2	3	69	204	2	1	1
8	13	2	1	2	5	55	169	2	1	1
8	14	2	4	2	3	57	189	2	1	1
8	15	2	2	2	1	67	41	2	1	1
8	16	2	1	1	5	52	0	99	1	1
8	17	2	4	2	4	57	0	99	1	1
8	18	2	2	2	5	55	158	2	1	1
8	19	2	1	1	2	48	170	2	1	1
8	20	2	2	1	1	60	38	2	1	1
8	21	2	4	2	5	68	114	2	1	1
8	22	2	3	1	2	49	71	2	1	1
8	23	2	2	1	5	66	0	99	1	1
8	24	2	1	1	3	58	0	99	1	1
8	25	2	4	1	1	64	0	99	1	1
8	26	2	3	1	1	65	0	99	1	1
8	27	2	4	1	4	59	212	2	1	1
8	28	2	2	2	3	60	200	2	1	1
8	29	2	3	2	5	58	188	2	1	1
8	30	2	4	2	5	56	192	2	1	1
8	31	2	1	2	5	52	253	2	1	1
8	32	2	2	2	3	58	137	2	1	1
8	33	2	4	2	1	53	85	2	1	1
8	34	2	1	1	2	53	122	2	1	1
8	35	2	2	1	3	63	0	99	1	1
8	36	2	1	2	1	59	138	2	1	1
8	37	2	3	2	2	53	166	2	1	1
8	38	2	2	1	3	63	314	2	1	1
8	39	2	4	2	4	51	223	2	1	1
8	40	2	2	1	2	57	27	2	1	1
8	41	2	4	2	3	55	0	99	1	1
8	42	2	3	1	3	69	0	99	1	1
8	43	2	2	2	2	50	0	99	1	1
8	44	2	3	2	3	50	0	99	1	1
8	45	2	2	1	5	62	0	99	1	1
8	46	2	3	1	4	56	915	2	1	1
8	47	2	1	2	1	57	791	2	1	1
8	48	2	3	1	4	48	836	2	1	1
8	49	2	4	1	1	59	0	99	1	1
8	50	2	1	2	4	68	364	2	1	1
8	51	2	3	2	1	62	416	2	1	1
8	52	2	1	1	4	48	389	2	1	1
8	53	2	2	2	2	58	209	2	1	1
8	54	2	3	1	5	69	77	2	1	1
8	55	2	2	2	4	67	0	99	1	1
8	56	2	3	2	4	58	0	99	1	1
8	57	2	2	1	1	58	0	99	1	1
8	58	2	1	1	1	66	78	2	1	1
8	59	2	4	2	2	48	131	2	1	1
8	60	2	2	1	4	63	86	2	1	1
8	61	2	4	1	5	57	434	2	1	1
8	62	2	3	2	1	49	0	99	1	1
8	63	2	4	1	2	61	0	99	1	1
8	64	2	1	1	1	52	168	2	1	1
8	65	2	3	1	5	54	0	99	1	1
8	66	2	1	1	4	60	0	99	1	1
8	67	2	4	1	4	50	68	2	1	1
8	68	2	3	1	1	51	56	2	1	1
8	69	2	4	1	3	67	92	2	1	1
8	70	2	1	2	3	53	129	2	1	1
8	71	2	2	2	1	50	101	2	1	1
8	72	2	1	2	2	48	121	2	1	1
8	73	2	4	1	5	65	157	2	1	1
8	74	2	1	1	5	66	81	2	1	1
8	75	2	3	1	2	67	117	2	1	1
8	76	2	2	2	5	69	89	2	1	1
8	77	2	4	1	2	63	0	99	1	1
8	78	2	2	1	2	63	114	2	1	1
8	79	2	3	2	4	61	270	2	1	1
8	80	2	1	2	2	64	394	2	1	1
