# Supplementary material for: Stop signals delay synchrony more for finger tapping than vocalization: a dual modality study of rhythmic synchronization in the stop signal task
Source: PeerJ. 2018 Jul 12;6:e5242. doi: 10.7717/peerj.5242 (PMC6046193; doi:10.7717/peerj.5242)
Supplement: Supplemental Information 1 [file peerj-06-5242-s001.zip › Raw data - for submission/Exclusions/P41_AT/StaircaseForStop_1.0.0.txt]

run	trial_n	duration	correct	TotalACC	Manual/Vocal	Ignore/Stop	***	run	trial_n	duration	correct	TotalACC	Manual/Vocal	Ignore/Stop
3	6	200	1	1	1	2	*****	4	4	200	1	1	2	2
3	16	230	0	0.5	1	2	*****	4	8	230	1	1	2	2
3	18	200	1	0.666666666666667	1	2	*****	4	10	260	1	1	2	2
3	20	230	0	0.5	1	2	*****	4	12	290	1	1	2	2
3	22	200	1	0.6	1	2	*****	4	14	300	0	0.8	2	2
3	25	230	1	0.666666666666667	1	2	*****	4	16	290	1	0.833333333333333	2	2
3	27	260	1	0.714285714285714	1	2	*****	4	18	300	0	0.714285714285714	2	2
3	29	290	0	0.625	1	2	*****	4	23	290	0	0.625	2	2
3	31	260	0	0.555555555555556	1	2	*****	4	28	260	0	0.555555555555556	2	2
3	33	230	1	0.6	1	2	*****	4	33	230	1	0.6	2	2
3	36	260	1	0.636363636363636	1	2	*****	4	44	260	1	0.636363636363636	2	2
3	40	290	0	0.583333333333333	1	2	*****	4	47	290	0	0.583333333333333	2	2
3	44	260	1	0.615384615384615	1	2	*****	4	56	260	1	0.615384615384615	2	2
3	46	290	0	0.571428571428571	1	2	*****	4	60	290	0	0.571428571428571	2	2
3	50	260	1	0.6	1	2	*****	4	62	260	0	0.533333333333333	2	2
3	54	290	0	0.5625	1	2	*****	4	66	230	1	0.5625	2	2
3	56	260	0	0.529411764705882	1	2	*****	4	69	260	0	0.529411764705882	2	2
3	58	230	0	0.5	1	2	*****	4	71	230	0	0.5	2	2
3	63	200	0	0.473684210526316	1	2	*****	4	73	200	1	0.526315789473684	2	2
3	69	170	1	0.5	1	2	*****	4	80	230	1	0.55	2	2
7	1	200	0	0.476190476190476	1	2	*****	8	4	260	1	0.571428571428571	2	2
7	5	170	0	0.454545454545455	1	2	*****	8	7	290	1	0.590909090909091	2	2
7	9	140	1	0.478260869565217	1	2	*****	8	10	300	1	0.608695652173913	2	2
7	14	170	1	0.5	1	2	*****	8	12	300	1	0.625	2	2
7	16	200	1	0.52	1	2	*****	8	14	300	1	0.64	2	2
7	18	230	0	0.5	1	2	*****	8	16	300	0	0.615384615384615	2	2
7	23	200	1	0.518518518518518	1	2	*****	8	19	300	1	0.62962962962963	2	2
7	34	230	1	0.535714285714286	1	2	*****	8	27	300	1	0.642857142857143	2	2
7	36	260	1	0.551724137931034	1	2	*****	8	32	300	1	0.655172413793103	2	2
7	40	290	0	0.533333333333333	1	2	*****	8	34	300	1	0.666666666666667	2	2
7	42	260	1	0.548387096774194	1	2	*****	8	36	300	0	0.645161290322581	2	2
7	46	290	0	0.53125	1	2	*****	8	38	300	1	0.65625	2	2
7	48	260	1	0.545454545454545	1	2	*****	8	43	300	0	0.636363636363636	2	2
7	52	290	1	0.558823529411765	1	2	*****	8	48	300	1	0.647058823529412	2	2
7	60	300	0	0.542857142857143	1	2	*****	8	53	300	1	0.657142857142857	2	2
7	66	290	0	0.527777777777778	1	2	*****	8	58	300	1	0.666666666666667	2	2
7	68	260	1	0.540540540540541	1	2	*****	8	62	300	1	0.675675675675676	2	2
7	70	290	0	0.526315789473684	1	2	*****	8	72	300	1	0.684210526315789	2	2
7	74	260	0	0.512820512820513	1	2	*****	8	74	300	1	0.692307692307692	2	2
7	80	230	1	0.525	1	2	*****	8	79	300	1	0.7	2	2
