# Supplementary material for: Stop signals delay synchrony more for finger tapping than vocalization: a dual modality study of rhythmic synchronization in the stop signal task
Source: PeerJ. 2018 Jul 12;6:e5242. doi: 10.7717/peerj.5242 (PMC6046193; doi:10.7717/peerj.5242)
Supplement: Supplemental Information 1 [file peerj-06-5242-s001.zip › Raw data - for submission/Exclusions/P41_AT/Stop_1.0.0.txt]

run	trial_n	FactorA	FactorB	FactorC	TargItem	SSD	RT	ACC	Manual/Vocal	Ignore/Stop
1	1	1	1	2	2	232	265	2	1	1
1	2	1	3	2	5	236	206	2	1	1
1	3	1	1	2	3	187	204	2	1	1
1	4	1	3	1	3	201	280	2	1	1
1	5	1	2	1	3	218	251	2	1	1
1	6	1	1	1	3	191	281	2	1	1
1	7	1	3	1	3	184	293	2	1	1
1	8	1	4	2	1	240	207	2	1	1
1	9	1	3	1	4	200	269	2	1	1
1	10	1	2	2	4	225	264	2	1	1
1	11	1	1	2	5	187	238	2	1	1
1	12	1	2	2	5	174	179	2	1	1
1	13	1	4	1	5	188	231	2	1	1
1	14	1	2	2	5	202	179	2	1	1
1	15	1	1	1	2	176	320	2	1	1
1	16	1	2	2	1	203	283	2	1	1
1	17	1	3	2	3	235	158	2	1	1
1	18	1	1	1	5	204	139	2	1	1
1	19	1	2	1	5	175	209	2	1	1
1	20	1	4	2	2	203	220	2	1	1
1	21	1	3	2	1	245	167	2	1	1
1	22	1	4	2	2	210	220	2	1	1
1	23	1	1	2	5	183	202	2	1	1
1	24	1	4	1	3	217	268	2	1	1
1	25	1	1	1	1	189	218	2	1	1
1	26	1	2	1	2	177	287	2	1	1
1	27	1	3	1	4	210	162	2	1	1
1	28	1	4	2	4	235	221	2	1	1
1	29	1	2	1	4	240	137	2	1	1
1	30	1	4	1	5	230	165	2	1	1
1	31	1	3	1	5	225	114	2	1	1
1	32	1	2	1	1	188	263	2	1	1
1	33	1	3	2	4	227	218	2	1	1
1	34	1	4	1	2	237	142	2	1	1
1	35	1	1	2	1	195	212	2	1	1
1	36	1	4	1	1	196	320	2	1	1
1	37	1	2	1	2	182	261	2	1	1
1	38	1	4	1	2	242	191	2	1	1
1	39	1	2	2	2	223	212	2	1	1
1	40	1	4	2	5	242	248	2	1	1
1	41	1	1	2	4	212	245	2	1	1
1	42	1	2	2	3	217	313	2	1	1
1	43	1	1	1	1	240	164	2	1	1
1	44	1	4	2	1	185	259	2	1	1
1	45	1	1	2	3	221	174	2	1	1
1	46	1	3	1	5	239	225	2	1	1
1	47	1	2	1	1	171	248	2	1	1
1	48	1	3	1	2	207	299	2	1	1
1	49	1	1	2	4	190	240	2	1	1
1	50	1	4	1	1	242	290	2	1	1
1	51	1	3	2	2	206	280	2	1	1
1	52	1	1	2	2	207	220	2	1	1
1	53	1	3	1	1	237	159	2	1	1
1	54	1	4	1	3	217	205	2	1	1
1	55	1	1	2	1	194	186	2	1	1
1	56	1	4	1	4	231	181	2	1	1
1	57	1	3	2	2	204	178	2	1	1
1	58	1	2	1	4	180	191	2	1	1
1	59	1	3	2	3	177	236	2	1	1
1	60	1	2	2	3	170	296	2	1	1
1	61	1	1	1	2	222	226	2	1	1
1	62	1	3	2	4	196	256	2	1	1
1	63	1	2	2	4	208	267	2	1	1
1	64	1	1	1	3	237	239	2	1	1
1	65	1	4	2	3	213	236	2	1	1
1	66	1	2	2	2	193	185	2	1	1
1	67	1	4	2	3	217	228	2	1	1
1	68	1	2	1	3	205	321	2	1	1
1	69	1	3	2	1	202	270	2	1	1
1	70	1	1	1	5	217	225	2	1	1
1	71	1	3	1	1	227	237	2	1	1
1	72	1	4	2	5	196	218	2	1	1
1	73	1	2	2	1	211	182	2	1	1
1	74	1	4	2	4	234	194	2	1	1
1	75	1	1	1	4	224	286	2	1	1
1	76	1	4	1	4	172	292	2	1	1
1	77	1	3	1	2	209	215	2	1	1
1	78	1	2	1	5	219	195	2	1	1
1	79	1	3	2	5	199	184	2	1	1
1	80	1	1	1	4	210	244	2	1	1
2	1	2	4	1	5	233	220	2	2	1
2	2	2	3	1	2	228	205	2	2	1
2	3	2	4	2	4	215	272	2	2	1
2	4	2	2	2	2	212	294	2	2	1
2	5	2	3	2	1	165	290	2	2	1
2	6	2	2	2	5	205	157	2	2	1
2	7	2	4	2	2	202	157	2	2	1
2	8	2	1	1	4	220	218	2	2	1
2	9	2	3	1	1	235	277	2	2	1
2	10	2	4	2	2	186	231	2	2	1
2	11	2	2	1	5	223	226	2	2	1
2	12	2	4	2	5	175	264	2	2	1
2	13	2	3	2	2	237	153	2	2	1
2	14	2	1	1	1	240	200	2	2	1
2	15	2	2	2	3	167	313	2	2	1
2	16	2	1	1	3	244	203	2	2	1
2	17	2	2	1	3	223	215	2	2	1
2	18	2	1	1	3	212	215	2	2	1
2	19	2	4	2	1	167	292	2	2	1
2	20	2	2	1	4	195	248	2	2	1
2	21	2	4	2	3	237	241	2	2	1
2	22	2	3	2	3	231	127	2	2	1
2	23	2	2	1	5	224	298	2	2	1
2	24	2	4	2	1	187	304	2	2	1
2	25	2	2	1	4	175	304	2	2	1
2	26	2	3	1	3	169	312	2	2	1
2	27	2	1	2	5	176	303	2	2	1
2	28	2	3	2	3	181	330	2	2	1
2	29	2	1	1	4	245	234	2	2	1
2	30	2	4	1	5	195	248	2	2	1
2	31	2	2	2	4	207	151	2	2	1
2	32	2	1	2	1	175	382	2	2	1
2	33	2	4	1	1	185	373	2	2	1
2	34	2	1	1	2	220	234	2	2	1
2	35	2	2	2	2	194	195	2	2	1
2	36	2	3	2	1	194	236	2	2	1
2	37	2	4	1	3	191	245	2	2	1
2	38	2	2	1	1	189	263	2	2	1
2	39	2	4	2	3	186	298	2	2	1
2	40	2	1	1	1	194	239	2	2	1
2	41	2	3	1	5	180	268	2	2	1
2	42	2	2	2	1	234	206	2	2	1
2	43	2	4	1	4	231	174	2	2	1
2	44	2	2	1	1	227	229	2	2	1
2	45	2	4	1	4	193	273	2	2	1
2	46	2	1	2	3	209	219	2	2	1
2	47	2	3	2	5	209	242	2	2	1
2	48	2	1	2	1	203	211	2	2	1
2	49	2	3	2	4	180	298	2	2	1
2	50	2	1	1	2	179	240	2	2	1
2	51	2	3	1	5	236	238	2	2	1
2	52	2	2	2	4	178	336	2	2	1
2	53	2	4	1	2	219	254	2	2	1
2	54	2	2	2	1	229	219	2	2	1
2	55	2	4	1	3	239	224	2	2	1
2	56	2	1	2	3	205	276	2	2	1
2	57	2	3	1	4	202	313	2	2	1
2	58	2	1	1	5	239	235	2	2	1
2	59	2	3	2	5	201	231	2	2	1
2	60	2	4	1	1	220	238	2	2	1
2	61	2	1	1	5	204	205	2	2	1
2	62	2	3	2	2	168	367	2	2	1
2	63	2	1	2	2	236	256	2	2	1
2	64	2	4	2	5	226	246	2	2	1
2	65	2	2	1	2	207	195	2	2	1
2	66	2	4	2	4	237	134	2	2	1
2	67	2	1	2	2	244	186	2	2	1
2	68	2	2	1	3	184	221	2	2	1
2	69	2	3	1	4	172	229	2	2	1
2	70	2	2	2	5	229	163	2	2	1
2	71	2	1	2	4	215	136	2	2	1
2	72	2	3	1	2	238	234	2	2	1
2	73	2	4	1	2	217	200	2	2	1
2	74	2	1	2	4	178	278	2	2	1
2	75	2	3	1	1	208	203	2	2	1
2	76	2	2	1	2	204	243	2	2	1
2	77	2	3	1	3	245	181	2	2	1
2	78	2	2	2	3	211	203	2	2	1
2	79	2	3	2	4	177	275	2	2	1
2	80	2	1	2	5	231	196	2	2	1
3	1	1	3	2	3	200	176	2	1	2
3	2	1	2	2	3	200	212	2	1	2
3	3	1	4	1	3	200	185	2	1	2
3	4	1	2	1	5	200	157	2	1	2
3	5	1	4	2	2	200	193	2	1	2
3	6	1	1	2	1	200	0	1	1	2
3	7	1	4	2	2	230	216	2	1	2
3	8	1	2	2	5	230	205	2	1	2
3	9	1	3	1	2	230	225	2	1	2
3	10	1	2	1	2	230	165	2	1	2
3	11	1	4	2	3	230	201	2	1	2
3	12	1	2	2	1	230	142	2	1	2
3	13	1	3	1	4	230	146	2	1	2
3	14	1	2	1	4	230	150	2	1	2
3	15	1	4	1	5	230	235	2	1	2
3	16	1	1	1	3	230	207	0	1	2
3	17	1	3	1	1	200	372	2	1	2
3	18	1	1	1	1	200	0	1	1	2
3	19	1	2	2	1	230	284	2	1	2
3	20	1	1	2	1	230	96	0	1	2
3	21	1	4	1	4	200	437	2	1	2
3	22	1	1	2	3	200	0	1	1	2
3	23	1	3	1	5	230	221	2	1	2
3	24	1	2	1	3	230	65	2	1	2
3	25	1	1	1	1	230	0	1	1	2
3	26	1	3	2	2	260	177	2	1	2
3	27	1	1	1	2	260	0	1	1	2
3	28	1	2	1	1	290	152	2	1	2
3	29	1	1	2	4	290	124	0	1	2
3	30	1	3	1	3	260	0	99	1	2
3	31	1	1	1	2	260	214	0	1	2
3	32	1	2	1	5	230	0	99	1	2
3	33	1	1	1	5	230	0	1	1	2
3	34	1	4	2	1	260	0	99	1	2
3	35	1	3	2	5	260	359	2	1	2
3	36	1	1	1	5	260	0	1	1	2
3	37	1	4	2	4	290	207	2	1	2
3	38	1	2	1	1	290	147	2	1	2
3	39	1	3	1	4	290	263	2	1	2
3	40	1	1	2	5	290	219	0	1	2
3	41	1	4	1	3	260	577	2	1	2
3	42	1	2	2	4	260	261	2	1	2
3	43	1	4	2	4	260	313	2	1	2
3	44	1	1	1	3	260	0	1	1	2
3	45	1	2	2	5	290	241	2	1	2
3	46	1	1	2	4	290	149	0	1	2
3	47	1	3	1	1	260	0	99	1	2
3	48	1	4	1	2	260	191	2	1	2
3	49	1	2	2	2	260	179	2	1	2
3	50	1	1	2	2	260	0	1	1	2
3	51	1	3	2	5	290	218	2	1	2
3	52	1	4	2	5	290	111	2	1	2
3	53	1	3	2	2	290	259	2	1	2
3	54	1	1	2	3	290	183	0	1	2
3	55	1	3	2	4	260	428	2	1	2
3	56	1	1	2	2	260	497	0	1	2
3	57	1	4	1	1	230	0	99	1	2
3	58	1	1	2	5	230	418	0	1	2
3	59	1	2	2	3	200	0	99	1	2
3	60	1	3	1	2	200	572	2	1	2
3	61	1	4	1	1	200	257	2	1	2
3	62	1	3	1	3	200	309	2	1	2
3	63	1	1	1	4	200	441	0	1	2
3	64	1	4	2	5	170	638	2	1	2
3	65	1	2	1	3	170	435	2	1	2
3	66	1	3	2	1	170	311	2	1	2
3	67	1	4	1	5	170	300	2	1	2
3	68	1	3	2	4	170	256	2	1	2
3	69	1	1	1	4	170	0	1	1	2
3	70	1	2	1	4	200	231	2	1	2
3	71	1	4	1	2	200	204	2	1	2
3	72	1	2	2	2	200	352	2	1	2
3	73	1	4	2	3	200	292	2	1	2
3	74	1	3	1	5	200	280	2	1	2
3	75	1	2	2	4	200	285	2	1	2
3	76	1	3	2	1	200	193	2	1	2
3	77	1	4	2	1	200	277	2	1	2
3	78	1	2	1	2	200	217	2	1	2
3	79	1	3	2	3	200	238	2	1	2
3	80	1	4	1	4	200	210	2	1	2
4	1	2	3	2	5	200	198	2	2	2
4	2	2	4	1	1	200	179	2	2	2
4	3	2	2	2	5	200	209	2	2	2
4	4	2	1	1	3	200	0	1	2	2
4	5	2	2	2	1	230	200	2	2	2
4	6	2	3	2	2	230	183	2	2	2
4	7	2	4	2	3	230	225	2	2	2
4	8	2	1	2	5	230	0	1	2	2
4	9	2	2	1	1	260	191	2	2	2
4	10	2	1	2	4	260	0	1	2	2
4	11	2	2	1	4	290	157	2	2	2
4	12	2	1	2	3	290	0	1	2	2
4	13	2	4	1	4	300	113	2	2	2
4	14	2	1	2	3	300	130	0	2	2
4	15	2	4	2	4	290	207	2	2	2
4	16	2	1	1	2	290	0	1	2	2
4	17	2	2	1	3	300	126	2	2	2
4	18	2	1	1	1	300	128	0	2	2
4	19	2	3	1	4	290	0	99	2	2
4	20	2	2	2	5	290	118	2	2	2
4	21	2	4	2	4	290	176	2	2	2
4	22	2	3	1	3	290	178	2	2	2
4	23	2	1	2	5	290	111	0	2	2
4	24	2	4	1	5	260	572	2	2	2
4	25	2	3	1	5	260	270	2	2	2
4	26	2	4	2	1	260	184	2	2	2
4	27	2	2	1	4	260	147	2	2	2
4	28	2	1	1	1	260	150	0	2	2
4	29	2	3	2	3	230	162	2	2	2
4	30	2	4	2	3	230	189	2	2	2
4	31	2	3	1	5	230	224	2	2	2
4	32	2	4	2	5	230	260	2	2	2
4	33	2	1	2	2	230	0	1	2	2
4	34	2	2	2	4	260	180	2	2	2
4	35	2	4	2	5	260	163	2	2	2
4	36	2	2	2	2	260	189	2	2	2
4	37	2	4	2	1	260	157	2	2	2
4	38	2	2	2	3	260	205	2	2	2
4	39	2	4	1	5	260	159	2	2	2
4	40	2	2	2	2	260	208	2	2	2
4	41	2	3	2	3	260	124	2	2	2
4	42	2	4	1	1	260	145	2	2	2
4	43	2	3	2	5	260	183	2	2	2
4	44	2	1	2	4	260	0	1	2	2
4	45	2	4	1	2	290	48	2	2	2
4	46	2	2	1	5	290	89	2	2	2
4	47	2	1	1	5	290	142	0	2	2
4	48	2	4	1	4	260	182	2	2	2
4	49	2	2	1	1	260	199	2	2	2
4	50	2	3	2	1	260	286	2	2	2
4	51	2	4	1	3	260	235	2	2	2
4	52	2	3	1	1	260	142	2	2	2
4	53	2	4	2	2	260	128	2	2	2
4	54	2	3	1	2	260	93	2	2	2
4	55	2	2	2	1	260	124	2	2	2
4	56	2	1	2	1	260	0	1	2	2
4	57	2	3	1	3	290	99	2	2	2
4	58	2	4	2	2	290	147	2	2	2
4	59	2	2	1	3	290	128	2	2	2
4	60	2	1	1	3	290	133	0	2	2
4	61	2	3	1	4	260	117	2	2	2
4	62	2	1	2	1	260	118	0	2	2
4	63	2	3	2	1	230	198	2	2	2
4	64	2	4	1	2	230	133	2	2	2
4	65	2	2	2	4	230	134	2	2	2
4	66	2	1	2	2	230	0	1	2	2
4	67	2	2	1	2	260	128	2	2	2
4	68	2	3	1	2	260	85	2	2	2
4	69	2	1	1	5	260	128	0	2	2
4	70	2	3	2	4	230	132	2	2	2
4	71	2	1	1	2	230	161	0	2	2
4	72	2	3	1	1	200	173	2	2	2
4	73	2	1	1	4	200	0	1	2	2
4	74	2	2	1	5	230	179	2	2	2
4	75	2	4	1	3	230	142	2	2	2
4	76	2	3	2	4	230	207	2	2	2
4	77	2	2	2	3	230	141	2	2	2
4	78	2	3	2	2	230	156	2	2	2
4	79	2	2	1	2	230	116	2	2	2
4	80	2	1	1	4	230	0	1	2	2
5	1	1	1	2	5	221	99	2	1	1
5	2	1	4	1	2	283	77	2	1	1
5	3	1	3	2	3	234	131	2	1	1
5	4	1	1	2	3	279	69	2	1	1
5	5	1	2	2	5	226	116	2	1	1
5	6	1	3	1	5	222	88	2	1	1
5	7	1	1	2	2	222	140	2	1	1
5	8	1	3	1	1	253	168	2	1	1
5	9	1	4	2	3	259	52	2	1	1
5	10	1	3	2	1	211	138	2	1	1
5	11	1	2	1	5	257	60	2	1	1
5	12	1	4	2	3	215	42	2	1	1
5	13	1	3	2	3	236	30	2	1	1
5	14	1	4	2	1	261	0	99	1	1
5	15	1	2	2	4	273	13	2	1	1
5	16	1	3	1	2	228	67	2	1	1
5	17	1	1	1	5	217	96	2	1	1
5	18	1	2	2	2	267	18	2	1	1
5	19	1	1	1	4	244	175	2	1	1
5	20	1	4	1	1	203	237	2	1	1
5	21	1	1	2	4	205	185	2	1	1
5	22	1	4	1	4	226	157	2	1	1
5	23	1	2	1	1	285	87	2	1	1
5	24	1	4	1	4	199	206	2	1	1
5	25	1	1	1	2	208	234	2	1	1
5	26	1	3	2	5	202	183	2	1	1
5	27	1	1	1	4	243	161	2	1	1
5	28	1	3	2	4	293	100	2	1	1
5	29	1	4	2	5	212	179	2	1	1
5	30	1	2	1	5	256	173	2	1	1
5	31	1	1	1	2	202	188	2	1	1
5	32	1	2	2	5	219	80	2	1	1
5	33	1	4	1	1	284	0	99	1	1
5	34	1	3	1	1	293	61	2	1	1
5	35	1	4	2	2	279	138	2	1	1
5	36	1	1	2	2	205	121	2	1	1
5	37	1	4	1	5	198	118	2	1	1
5	38	1	3	2	1	230	153	2	1	1
5	39	1	1	2	5	250	140	2	1	1
5	40	1	2	2	2	208	154	2	1	1
5	41	1	4	1	3	224	126	2	1	1
5	42	1	2	2	3	240	18	2	1	1
5	43	1	1	2	1	250	29	2	1	1
5	44	1	4	2	4	249	34	2	1	1
5	45	1	1	2	1	208	0	2	1	1
5	46	1	2	2	4	198	108	2	1	1
5	47	1	3	2	5	289	0	99	1	1
5	48	1	2	1	1	258	10	2	1	1
5	49	1	4	2	2	206	65	2	1	1
5	50	1	1	1	1	260	51	2	1	1
5	51	1	3	2	2	216	17	2	1	1
5	52	1	2	1	3	252	0	99	1	1
5	53	1	4	2	5	220	153	2	1	1
5	54	1	2	1	2	272	36	2	1	1
5	55	1	3	1	4	221	154	2	1	1
5	56	1	2	2	1	236	86	2	1	1
5	57	1	3	1	3	206	51	2	1	1
5	58	1	1	2	4	249	78	2	1	1
5	59	1	2	1	3	233	258	2	1	1
5	60	1	1	1	3	230	247	2	1	1
5	61	1	4	1	5	238	195	2	1	1
5	62	1	3	1	4	295	53	2	1	1
5	63	1	1	2	3	286	50	2	1	1
5	64	1	3	2	2	259	143	2	1	1
5	65	1	1	1	1	260	147	2	1	1
5	66	1	4	2	4	273	55	2	1	1
5	67	1	2	1	4	267	164	2	1	1
5	68	1	4	2	1	283	103	2	1	1
5	69	1	3	1	5	291	83	2	1	1
5	70	1	1	1	5	287	120	2	1	1
5	71	1	3	1	3	221	158	2	1	1
5	72	1	2	2	1	275	145	2	1	1
5	73	1	4	1	2	213	207	2	1	1
5	74	1	2	1	2	241	171	2	1	1
5	75	1	4	1	3	239	159	2	1	1
5	76	1	3	1	2	200	189	2	1	1
5	77	1	2	1	4	222	120	2	1	1
5	78	1	3	2	4	295	122	2	1	1
5	79	1	2	2	3	289	110	2	1	1
5	80	1	1	1	3	252	140	2	1	1
6	1	2	3	2	4	242	156	2	2	1
6	2	2	2	1	3	256	175	2	2	1
6	3	2	4	2	2	283	202	2	2	1
6	4	2	1	2	4	263	143	2	2	1
6	5	2	3	1	5	314	234	2	2	1
6	6	2	1	2	4	227	283	2	2	1
6	7	2	2	1	4	286	235	2	2	1
6	8	2	4	2	4	273	158	2	2	1
6	9	2	3	1	3	286	144	2	2	1
6	10	2	4	2	1	241	164	2	2	1
6	11	2	2	1	3	289	109	2	2	1
6	12	2	3	1	4	308	54	2	2	1
6	13	2	1	1	4	212	153	2	2	1
6	14	2	4	1	3	236	149	2	2	1
6	15	2	3	2	1	299	100	2	2	1
6	16	2	1	1	5	213	198	2	2	1
6	17	2	2	1	1	294	76	2	2	1
6	18	2	3	1	4	243	206	2	2	1
6	19	2	2	2	2	258	154	2	2	1
6	20	2	1	2	2	238	166	2	2	1
6	21	2	3	2	3	238	161	2	2	1
6	22	2	4	2	3	241	171	2	2	1
6	23	2	1	2	5	268	114	2	2	1
6	24	2	4	2	3	290	76	2	2	1
6	25	2	3	2	2	303	116	2	2	1
6	26	2	4	1	1	244	184	2	2	1
6	27	2	1	1	3	225	197	2	2	1
6	28	2	3	2	1	300	221	2	2	1
6	29	2	4	2	5	276	133	2	2	1
6	30	2	1	2	3	262	83	2	2	1
6	31	2	3	1	1	256	157	2	2	1
6	32	2	4	1	5	312	119	2	2	1
6	33	2	1	1	1	274	156	2	2	1
6	34	2	2	2	4	303	157	2	2	1
6	35	2	4	1	5	298	154	2	2	1
6	36	2	2	1	2	281	172	2	2	1
6	37	2	3	2	5	283	111	2	2	1
6	38	2	4	2	4	225	197	2	2	1
6	39	2	2	2	3	264	135	2	2	1
6	40	2	3	2	2	244	201	2	2	1
6	41	2	2	2	5	301	158	2	2	1
6	42	2	1	1	1	216	201	2	2	1
6	43	2	3	1	3	259	175	2	2	1
6	44	2	2	2	5	232	165	2	2	1
6	45	2	4	1	4	275	166	2	2	1
6	46	2	3	1	2	301	82	2	2	1
6	47	2	1	1	4	283	66	2	2	1
6	48	2	4	1	2	305	88	2	2	1
6	49	2	2	2	3	230	165	2	2	1
6	50	2	3	2	5	233	144	2	2	1
6	51	2	4	2	5	269	33	2	2	1
6	52	2	2	1	5	280	136	2	2	1
6	53	2	1	2	5	262	134	2	2	1
6	54	2	2	2	2	273	172	2	2	1
6	55	2	1	1	3	218	273	2	2	1
6	56	2	4	1	2	303	205	2	2	1
6	57	2	3	2	3	310	145	2	2	1
6	58	2	1	2	1	257	141	2	2	1
6	59	2	2	2	1	267	180	2	2	1
6	60	2	4	2	1	248	232	2	2	1
6	61	2	1	1	2	289	160	2	2	1
6	62	2	4	1	3	227	219	2	2	1
6	63	2	2	1	2	291	149	2	2	1
6	64	2	1	2	1	273	211	2	2	1
6	65	2	2	1	1	215	209	2	2	1
6	66	2	3	1	1	228	198	2	2	1
6	67	2	2	2	1	310	90	2	2	1
6	68	2	3	1	5	222	173	2	2	1
6	69	2	1	2	3	306	197	2	2	1
6	70	2	2	2	4	313	131	2	2	1
6	71	2	4	1	1	308	101	2	2	1
6	72	2	3	1	2	308	85	2	2	1
6	73	2	1	1	2	226	248	2	2	1
6	74	2	4	2	2	216	191	2	2	1
6	75	2	1	2	2	265	167	2	2	1
6	76	2	2	1	5	290	100	2	2	1
6	77	2	1	1	5	300	141	2	2	1
6	78	2	4	1	4	274	161	2	2	1
6	79	2	2	1	4	294	115	2	2	1
6	80	2	3	2	4	263	204	2	2	1
7	1	1	1	1	4	200	129	0	1	2
7	2	1	4	1	5	170	294	2	1	2
7	3	1	3	1	1	170	266	2	1	2
7	4	1	2	1	2	170	191	2	1	2
7	5	1	1	1	1	170	675	0	1	2
7	6	1	4	2	2	140	480	2	1	2
7	7	1	2	1	3	140	388	2	1	2
7	8	1	4	2	3	140	505	2	1	2
7	9	1	1	2	3	140	0	1	1	2
7	10	1	4	2	4	170	248	2	1	2
7	11	1	2	1	3	170	173	2	1	2
7	12	1	3	1	2	170	193	2	1	2
7	13	1	2	2	3	170	229	2	1	2
7	14	1	1	1	5	170	0	1	1	2
7	15	1	4	1	4	200	284	2	1	2
7	16	1	1	1	2	200	0	1	1	2
7	17	1	3	2	2	230	196	2	1	2
7	18	1	1	2	5	230	104	0	1	2
7	19	1	2	2	1	200	493	2	1	2
7	20	1	3	2	3	200	594	2	1	2
7	21	1	2	1	4	200	390	2	1	2
7	22	1	4	1	5	200	266	2	1	2
7	23	1	1	2	2	200	0	1	1	2
7	24	1	2	1	1	230	146	2	1	2
7	25	1	3	2	4	230	230	2	1	2
7	26	1	4	2	1	230	234	2	1	2
7	27	1	3	1	2	230	207	2	1	2
7	28	1	4	1	3	230	179	2	1	2
7	29	1	2	1	5	230	135	2	1	2
7	30	1	3	2	5	230	140	2	1	2
7	31	1	4	2	4	230	128	2	1	2
7	32	1	3	1	3	230	148	2	1	2
7	33	1	2	2	5	230	136	2	1	2
7	34	1	1	1	3	230	0	1	1	2
7	35	1	4	1	1	260	184	2	1	2
7	36	1	1	2	1	260	0	1	1	2
7	37	1	4	2	5	290	95	2	1	2
7	38	1	2	2	4	290	84	2	1	2
7	39	1	3	2	4	290	120	2	1	2
7	40	1	1	2	2	290	44	0	1	2
7	41	1	4	1	2	260	194	2	1	2
7	42	1	1	2	4	260	0	1	1	2
7	43	1	2	1	2	290	153	2	1	2
7	44	1	4	2	2	290	141	2	1	2
7	45	1	3	2	3	290	226	2	1	2
7	46	1	1	1	5	290	198	0	1	2
7	47	1	3	1	4	260	267	2	1	2
7	48	1	1	1	3	260	0	1	1	2
7	49	1	3	1	4	290	147	2	1	2
7	50	1	4	2	5	290	135	2	1	2
7	51	1	2	2	1	290	219	2	1	2
7	52	1	1	2	4	290	0	1	1	2
7	53	1	3	1	3	300	139	2	1	2
7	54	1	4	1	1	300	208	2	1	2
7	55	1	3	1	1	300	212	2	1	2
7	56	1	2	2	5	300	168	2	1	2
7	57	1	3	2	1	300	220	2	1	2
7	58	1	4	1	2	300	161	2	1	2
7	59	1	3	2	5	300	197	2	1	2
7	60	1	1	2	1	300	137	0	1	2
7	61	1	2	2	2	290	134	2	1	2
7	62	1	3	2	2	290	106	2	1	2
7	63	1	2	2	3	290	126	2	1	2
7	64	1	3	2	1	290	195	2	1	2
7	65	1	2	1	1	290	135	2	1	2
7	66	1	1	2	5	290	107	0	1	2
7	67	1	2	2	2	260	257	2	1	2
7	68	1	1	1	4	260	0	1	1	2
7	69	1	2	1	4	290	104	2	1	2
7	70	1	1	1	2	290	92	0	1	2
7	71	1	2	2	4	260	210	2	1	2
7	72	1	3	1	5	260	246	2	1	2
7	73	1	4	2	3	260	139	2	1	2
7	74	1	1	2	3	260	143	0	1	2
7	75	1	4	2	1	230	188	2	1	2
7	76	1	3	1	5	230	352	2	1	2
7	77	1	4	1	3	230	229	2	1	2
7	78	1	2	1	5	230	169	2	1	2
7	79	1	4	1	4	230	173	2	1	2
7	80	1	1	1	1	230	0	1	1	2
8	1	2	4	2	5	260	218	2	2	2
8	2	2	2	2	5	260	216	2	2	2
8	3	2	4	1	3	260	368	2	2	2
8	4	2	1	1	1	260	0	1	2	2
8	5	2	3	1	5	290	156	2	2	2
8	6	2	4	1	2	290	216	2	2	2
8	7	2	1	1	2	290	0	1	2	2
8	8	2	3	2	5	300	2	2	2	2
8	9	2	4	2	4	300	99	2	2	2
8	10	2	1	1	2	300	0	1	2	2
8	11	2	2	1	5	300	104	2	2	2
8	12	2	1	2	5	300	0	1	2	2
8	13	2	3	2	5	300	123	2	2	2
8	14	2	1	2	3	300	0	1	2	2
8	15	2	2	2	1	300	67	2	2	2
8	16	2	1	1	3	300	109	0	2	2
8	17	2	4	1	2	300	154	2	2	2
8	18	2	2	2	4	300	190	2	2	2
8	19	2	1	2	1	300	0	1	2	2
8	20	2	4	1	3	300	14	2	2	2
8	21	2	2	1	1	300	114	2	2	2
8	22	2	3	1	5	300	189	2	2	2
8	23	2	2	1	2	300	182	2	2	2
8	24	2	3	1	1	300	146	2	2	2
8	25	2	4	1	4	300	207	2	2	2
8	26	2	2	1	5	300	264	2	2	2
8	27	2	1	2	2	300	0	1	2	2
8	28	2	4	2	1	300	87	2	2	2
8	29	2	2	2	3	300	128	2	2	2
8	30	2	3	1	1	300	255	2	2	2
8	31	2	2	2	3	300	222	2	2	2
8	32	2	1	2	5	300	0	1	2	2
8	33	2	4	2	1	300	77	2	2	2
8	34	2	1	2	3	300	0	1	2	2
8	35	2	4	2	5	300	106	2	2	2
8	36	2	1	2	4	300	123	0	2	2
8	37	2	2	1	4	300	139	2	2	2
8	38	2	1	1	3	300	0	1	2	2
8	39	2	2	1	1	300	89	2	2	2
8	40	2	4	2	4	300	182	2	2	2
8	41	2	2	2	2	300	228	2	2	2
8	42	2	4	2	2	300	191	2	2	2
8	43	2	1	1	4	300	142	0	2	2
8	44	2	4	2	3	300	37	2	2	2
8	45	2	3	1	3	300	157	2	2	2
8	46	2	4	1	1	300	151	2	2	2
8	47	2	3	1	4	300	211	2	2	2
8	48	2	1	2	4	300	0	1	2	2
8	49	2	2	2	1	300	88	2	2	2
8	50	2	3	1	4	300	111	2	2	2
8	51	2	4	2	3	300	143	2	2	2
8	52	2	3	1	3	300	152	2	2	2
8	53	2	1	1	5	300	0	1	2	2
8	54	2	2	2	4	300	25	2	2	2
8	55	2	3	2	4	300	126	2	2	2
8	56	2	4	1	5	300	155	2	2	2
8	57	2	2	1	3	300	169	2	2	2
8	58	2	1	1	4	300	0	1	2	2
8	59	2	2	1	4	300	114	2	2	2
8	60	2	3	2	1	300	119	2	2	2
8	61	2	2	1	2	300	174	2	2	2
8	62	2	1	1	1	300	0	1	2	2
8	63	2	2	1	3	300	45	2	2	2
8	64	2	3	1	2	300	128	2	2	2
8	65	2	4	2	2	300	183	2	2	2
8	66	2	3	2	3	300	197	2	2	2
8	67	2	4	1	5	300	149	2	2	2
8	68	2	3	2	3	300	159	2	2	2
8	69	2	4	1	4	300	135	2	2	2
8	70	2	3	2	1	300	142	2	2	2
8	71	2	2	2	2	300	152	2	2	2
8	72	2	1	2	1	300	0	1	2	2
8	73	2	3	2	2	300	136	2	2	2
8	74	2	1	2	2	300	0	1	2	2
8	75	2	2	2	5	300	188	2	2	2
8	76	2	3	2	4	300	257	2	2	2
8	77	2	4	1	1	300	216	2	2	2
8	78	2	3	1	2	300	190	2	2	2
8	79	2	1	1	5	300	0	1	2	2
8	80	2	3	2	2	300	205	2	2	2
