# Supplementary material for: Stop signals delay synchrony more for finger tapping than vocalization: a dual modality study of rhythmic synchronization in the stop signal task
Source: PeerJ. 2018 Jul 12;6:e5242. doi: 10.7717/peerj.5242 (PMC6046193; doi:10.7717/peerj.5242)
Supplement: Supplemental Information 1 [file peerj-06-5242-s001.zip › Raw data - for submission/Exclusions/P42_BS/StaircaseForStop_1.0.0.txt]

run	trial_n	duration	correct	TotalACC	Manual/Vocal	Ignore/Stop	***	run	trial_n	duration	correct	TotalACC	Manual/Vocal	Ignore/Stop
3	5	200	0	0	1	2	*****	4	3	200	0	0	2	2
3	11	170	0	0	1	2	*****	4	8	170	1	0.5	2	2
3	15	140	0	0	1	2	*****	4	12	200	1	0.666666666666667	2	2
3	19	110	0	0	1	2	*****	4	16	230	1	0.75	2	2
3	23	80	0	0	1	2	*****	4	19	260	1	0.8	2	2
3	27	50	0	0	1	2	*****	4	23	290	0	0.666666666666667	2	2
3	30	50	1	0.142857142857143	1	2	*****	4	25	260	0	0.571428571428571	2	2
3	33	50	0	0.125	1	2	*****	4	28	230	1	0.625	2	2
3	41	50	0	0.111111111111111	1	2	*****	4	31	260	1	0.666666666666667	2	2
3	47	50	0	0.1	1	2	*****	4	36	290	1	0.7	2	2
3	51	50	0	0.0909090909090909	1	2	*****	4	42	300	1	0.727272727272727	2	2
3	57	50	0	0.0833333333333333	1	2	*****	4	45	300	1	0.75	2	2
3	59	50	1	0.153846153846154	1	2	*****	4	47	300	0	0.692307692307692	2	2
3	61	50	0	0.142857142857143	1	2	*****	4	52	300	1	0.714285714285714	2	2
3	66	50	1	0.2	1	2	*****	4	55	300	1	0.733333333333333	2	2
3	68	50	1	0.25	1	2	*****	4	64	300	1	0.75	2	2
3	70	80	1	0.294117647058824	1	2	*****	4	69	300	1	0.764705882352941	2	2
3	73	110	1	0.333333333333333	1	2	*****	4	75	300	0	0.722222222222222	2	2
3	75	140	1	0.368421052631579	1	2	*****	4	78	300	0	0.684210526315789	2	2
3	77	170	1	0.4	1	2	*****	4	80	300	1	0.7	2	2
7	3	200	0	0.380952380952381	1	2	*****	8	2	300	0	0.666666666666667	2	2
7	7	170	0	0.363636363636364	1	2	*****	8	12	300	0	0.636363636363636	2	2
7	10	140	0	0.347826086956522	1	2	*****	8	15	300	1	0.652173913043478	2	2
7	12	110	0	0.333333333333333	1	2	*****	8	18	300	0	0.625	2	2
7	17	80	0	0.32	1	2	*****	8	20	300	0	0.6	2	2
7	23	50	0	0.307692307692308	1	2	*****	8	28	300	1	0.615384615384615	2	2
7	26	50	0	0.296296296296296	1	2	*****	8	32	300	0	0.592592592592593	2	2
7	28	50	0	0.285714285714286	1	2	*****	8	35	300	0	0.571428571428571	2	2
7	30	50	0	0.275862068965517	1	2	*****	8	39	300	0	0.551724137931034	2	2
7	32	50	0	0.266666666666667	1	2	*****	8	42	290	0	0.533333333333333	2	2
7	35	50	0	0.258064516129032	1	2	*****	8	44	260	0	0.516129032258065	2	2
7	43	50	0	0.25	1	2	*****	8	47	230	1	0.53125	2	2
7	49	50	1	0.272727272727273	1	2	*****	8	53	260	1	0.545454545454545	2	2
7	52	50	1	0.294117647058824	1	2	*****	8	55	290	0	0.529411764705882	2	2
7	55	80	0	0.285714285714286	1	2	*****	8	58	260	1	0.542857142857143	2	2
7	62	50	1	0.305555555555556	1	2	*****	8	60	290	0	0.527777777777778	2	2
7	66	80	0	0.297297297297297	1	2	*****	8	64	260	0	0.513513513513513	2	2
7	73	50	0	0.289473684210526	1	2	*****	8	72	230	0	0.5	2	2
7	75	50	0	0.282051282051282	1	2	*****	8	75	200	0	0.487179487179487	2	2
7	78	50	0	0.275	1	2	*****	8	77	170	1	0.5	2	2
