# Supplementary material for: Stop signals delay synchrony more for finger tapping than vocalization: a dual modality study of rhythmic synchronization in the stop signal task
Source: PeerJ. 2018 Jul 12;6:e5242. doi: 10.7717/peerj.5242 (PMC6046193; doi:10.7717/peerj.5242)
Supplement: Supplemental Information 1 [file peerj-06-5242-s001.zip › Raw data - for submission/Exclusions/P42_BS/Stop_1.0.0.txt]

run	trial_n	FactorA	FactorB	FactorC	TargItem	SSD	RT	ACC	Manual/Vocal	Ignore/Stop
1	1	1	2	1	5	235	329	2	1	1
1	2	1	3	1	5	219	350	2	1	1
1	3	1	4	1	2	167	484	2	1	1
1	4	1	1	1	2	207	526	2	1	1
1	5	1	2	1	1	244	385	2	1	1
1	6	1	4	2	3	175	360	2	1	1
1	7	1	1	2	5	193	220	2	1	1
1	8	1	4	1	2	219	167	2	1	1
1	9	1	2	1	3	241	82	2	1	1
1	10	1	3	2	2	211	136	2	1	1
1	11	1	2	1	4	216	259	2	1	1
1	12	1	4	2	5	183	441	2	1	1
1	13	1	1	2	2	193	341	2	1	1
1	14	1	2	2	3	173	425	2	1	1
1	15	1	1	1	4	215	356	2	1	1
1	16	1	4	2	4	208	417	2	1	1
1	17	1	3	2	4	226	420	2	1	1
1	18	1	2	2	1	196	433	2	1	1
1	19	1	3	2	1	180	438	2	1	1
1	20	1	1	1	5	200	298	2	1	1
1	21	1	4	1	5	166	431	2	1	1
1	22	1	3	1	4	186	451	2	1	1
1	23	1	2	1	2	165	456	2	1	1
1	24	1	4	1	4	169	460	2	1	1
1	25	1	3	2	3	212	430	2	1	1
1	26	1	1	2	3	190	316	2	1	1
1	27	1	2	2	5	231	310	2	1	1
1	28	1	1	1	4	227	243	2	1	1
1	29	1	4	2	1	176	313	2	1	1
1	30	1	3	1	2	222	347	2	1	1
1	31	1	1	2	5	187	305	2	1	1
1	32	1	4	1	3	169	462	2	1	1
1	33	1	1	2	3	183	337	2	1	1
1	34	1	2	2	4	181	390	2	1	1
1	35	1	3	2	5	198	425	2	1	1
1	36	1	1	1	1	192	358	2	1	1
1	37	1	2	1	3	212	353	2	1	1
1	38	1	3	2	2	234	340	2	1	1
1	39	1	1	1	2	188	418	2	1	1
1	40	1	4	2	2	245	356	2	1	1
1	41	1	2	1	5	170	436	2	1	1
1	42	1	3	1	1	194	367	2	1	1
1	43	1	4	2	5	165	412	2	1	1
1	44	1	2	2	4	233	270	2	1	1
1	45	1	1	1	1	229	226	2	1	1
1	46	1	4	1	4	194	368	2	1	1
1	47	1	1	2	1	231	282	2	1	1
1	48	1	4	2	4	193	392	2	1	1
1	49	1	3	2	5	217	419	2	1	1
1	50	1	4	2	1	224	383	2	1	1
1	51	1	3	2	4	232	235	2	1	1
1	52	1	4	2	2	170	290	2	1	1
1	53	1	3	1	3	225	348	2	1	1
1	54	1	4	1	1	188	417	2	1	1
1	55	1	2	1	1	239	339	2	1	1
1	56	1	4	2	3	173	426	2	1	1
1	57	1	1	2	4	185	326	2	1	1
1	58	1	3	1	3	244	336	2	1	1
1	59	1	2	1	2	238	260	2	1	1
1	60	1	4	1	3	179	371	2	1	1
1	61	1	1	2	1	236	245	2	1	1
1	62	1	3	2	1	235	281	2	1	1
1	63	1	2	2	2	229	333	2	1	1
1	64	1	3	1	4	197	403	2	1	1
1	65	1	2	2	2	197	391	2	1	1
1	66	1	1	2	2	169	365	2	1	1
1	67	1	3	2	3	169	401	2	1	1
1	68	1	2	2	1	173	365	2	1	1
1	69	1	3	1	2	165	425	2	1	1
1	70	1	1	1	3	169	366	2	1	1
1	71	1	2	2	3	207	376	2	1	1
1	72	1	1	1	3	240	299	2	1	1
1	73	1	2	2	5	205	352	2	1	1
1	74	1	3	1	5	231	379	2	1	1
1	75	1	2	1	4	240	359	2	1	1
1	76	1	1	2	4	167	391	2	1	1
1	77	1	4	1	5	202	425	2	1	1
1	78	1	3	1	1	200	286	2	1	1
1	79	1	4	1	1	209	298	2	1	1
1	80	1	1	1	5	220	294	2	1	1
2	1	2	4	2	1	201	199	2	2	1
2	2	2	1	2	2	205	122	2	2	1
2	3	2	2	2	5	215	123	2	2	1
2	4	2	3	2	5	191	192	2	2	1
2	5	2	2	2	5	215	159	2	2	1
2	6	2	1	2	3	225	179	2	2	1
2	7	2	3	2	5	170	272	2	2	1
2	8	2	1	1	4	197	212	2	2	1
2	9	2	2	2	2	175	384	2	2	1
2	10	2	3	1	5	202	321	2	2	1
2	11	2	4	1	1	225	197	2	2	1
2	12	2	2	2	4	219	124	2	2	1
2	13	2	1	2	1	201	19	2	2	1
2	14	2	3	1	1	225	80	2	2	1
2	15	2	2	1	3	200	78	2	2	1
2	16	2	4	2	2	188	100	2	2	1
2	17	2	1	1	3	211	201	2	2	1
2	18	2	3	2	3	185	380	2	2	1
2	19	2	2	1	2	235	206	2	2	1
2	20	2	4	2	5	239	230	2	2	1
2	21	2	2	2	2	200	173	2	2	1
2	22	2	1	1	4	171	240	2	2	1
2	23	2	2	2	3	243	233	2	2	1
2	24	2	4	2	3	244	317	2	2	1
2	25	2	3	2	1	172	349	2	2	1
2	26	2	2	1	5	174	157	2	2	1
2	27	2	3	1	2	210	233	2	2	1
2	28	2	1	2	5	165	392	2	2	1
2	29	2	3	2	1	188	412	2	2	1
2	30	2	2	2	3	208	427	2	2	1
2	31	2	3	1	5	231	366	2	2	1
2	32	2	1	1	1	202	360	2	2	1
2	33	2	4	1	4	229	351	2	2	1
2	34	2	1	1	2	243	236	2	2	1
2	35	2	2	2	1	219	243	2	2	1
2	36	2	4	1	3	200	354	2	2	1
2	37	2	2	1	1	180	331	2	2	1
2	38	2	3	2	2	191	383	2	2	1
2	39	2	1	1	3	241	270	2	2	1
2	40	2	2	1	5	245	187	2	2	1
2	41	2	4	1	5	233	151	2	2	1
2	42	2	3	1	4	177	204	2	2	1
2	43	2	1	2	4	203	111	2	2	1
2	44	2	3	2	2	240	91	2	2	1
2	45	2	4	2	4	189	130	2	2	1
2	46	2	3	1	1	177	133	2	2	1
2	47	2	1	2	4	201	149	2	2	1
2	48	2	2	1	1	176	238	2	2	1
2	49	2	4	2	2	195	226	2	2	1
2	50	2	3	1	3	239	242	2	2	1
2	51	2	4	2	5	205	232	2	2	1
2	52	2	3	2	3	198	237	2	2	1
2	53	2	2	1	3	226	326	2	2	1
2	54	2	4	1	4	189	441	2	2	1
2	55	2	1	1	5	220	372	2	2	1
2	56	2	4	1	3	166	415	2	2	1
2	57	2	1	2	1	184	329	2	2	1
2	58	2	2	2	1	230	300	2	2	1
2	59	2	1	2	3	165	320	2	2	1
2	60	2	4	2	4	212	275	2	2	1
2	61	2	1	1	1	240	221	2	2	1
2	62	2	4	1	2	214	185	2	2	1
2	63	2	2	1	4	223	181	2	2	1
2	64	2	4	2	3	245	99	2	2	1
2	65	2	2	1	4	241	164	2	2	1
2	66	2	3	1	4	188	280	2	2	1
2	67	2	4	2	1	229	158	2	2	1
2	68	2	3	2	4	244	126	2	2	1
2	69	2	4	1	1	226	47	2	2	1
2	70	2	2	2	4	178	193	2	2	1
2	71	2	1	2	5	172	185	2	2	1
2	72	2	3	1	3	165	230	2	2	1
2	73	2	2	1	2	192	271	2	2	1
2	74	2	4	1	5	217	262	2	2	1
2	75	2	3	1	2	242	193	2	2	1
2	76	2	1	2	2	180	206	2	2	1
2	77	2	4	1	2	228	268	2	2	1
2	78	2	1	1	5	206	198	2	2	1
2	79	2	3	2	4	204	183	2	2	1
2	80	2	1	1	2	166	194	2	2	1
3	1	1	2	1	4	200	535	2	1	2
3	2	1	3	2	1	200	427	2	1	2
3	3	1	4	2	3	200	431	2	1	2
3	4	1	2	1	2	200	452	2	1	2
3	5	1	1	1	1	200	264	0	1	2
3	6	1	2	2	4	170	0	99	1	2
3	7	1	4	1	5	170	146	2	1	2
3	8	1	3	2	3	170	150	2	1	2
3	9	1	4	1	4	170	154	2	1	2
3	10	1	3	2	3	170	95	2	1	2
3	11	1	1	2	4	170	19	0	1	2
3	12	1	3	1	2	140	160	2	1	2
3	13	1	2	2	5	140	84	2	1	2
3	14	1	4	2	4	140	25	2	1	2
3	15	1	1	1	3	140	61	0	1	2
3	16	1	3	2	2	110	0	99	1	2
3	17	1	4	1	4	110	262	2	1	2
3	18	1	3	1	5	110	315	2	1	2
3	19	1	1	2	1	110	271	0	1	2
3	20	1	2	1	3	80	540	2	1	2
3	21	1	4	1	3	80	400	2	1	2
3	22	1	3	2	5	80	197	2	1	2
3	23	1	1	1	2	80	249	0	1	2
3	24	1	3	2	1	50	0	99	1	2
3	25	1	2	1	1	50	370	2	1	2
3	26	1	4	2	2	50	343	2	1	2
3	27	1	1	1	4	50	475	0	1	2
3	28	1	3	2	2	50	687	2	1	2
3	29	1	2	2	2	50	595	2	1	2
3	30	1	1	1	2	50	0	1	1	2
3	31	1	4	2	2	50	204	2	1	2
3	32	1	2	1	5	50	272	2	1	2
3	33	1	1	2	2	50	196	0	1	2
3	34	1	3	1	1	50	600	2	1	2
3	35	1	2	2	5	50	476	2	1	2
3	36	1	4	1	3	50	321	2	1	2
3	37	1	3	2	4	50	277	2	1	2
3	38	1	2	1	1	50	201	2	1	2
3	39	1	3	1	5	50	173	2	1	2
3	40	1	4	2	4	50	385	2	1	2
3	41	1	1	2	1	50	294	0	1	2
3	42	1	4	1	1	50	0	99	1	2
3	43	1	2	2	4	50	238	2	1	2
3	44	1	4	1	2	50	402	2	1	2
3	45	1	2	1	5	50	438	2	1	2
3	46	1	4	2	5	50	395	2	1	2
3	47	1	1	2	3	50	255	0	1	2
3	48	1	2	1	2	50	0	99	1	2
3	49	1	4	2	1	50	247	2	1	2
3	50	1	2	2	1	50	188	2	1	2
3	51	1	1	2	5	50	511	0	1	2
3	52	1	2	2	1	50	532	2	1	2
3	53	1	4	1	1	50	552	2	1	2
3	54	1	2	1	4	50	524	2	1	2
3	55	1	3	1	4	50	560	2	1	2
3	56	1	2	2	3	50	612	2	1	2
3	57	1	1	2	4	50	665	0	1	2
3	58	1	3	1	3	50	653	2	1	2
3	59	1	1	1	3	50	0	1	1	2
3	60	1	4	1	2	50	0	99	1	2
3	61	1	1	2	3	50	298	0	1	2
3	62	1	3	1	4	50	558	2	1	2
3	63	1	2	2	2	50	466	2	1	2
3	64	1	3	2	5	50	518	2	1	2
3	65	1	4	2	1	50	538	2	1	2
3	66	1	1	1	5	50	0	1	1	2
3	67	1	3	1	3	50	339	2	1	2
3	68	1	1	2	2	50	0	1	1	2
3	69	1	3	2	4	80	314	2	1	2
3	70	1	1	1	1	80	0	1	1	2
3	71	1	4	2	3	110	250	2	1	2
3	72	1	3	1	1	110	0	99	1	2
3	73	1	1	1	4	110	0	1	1	2
3	74	1	3	1	2	140	0	99	1	2
3	75	1	1	1	5	140	0	1	1	2
3	76	1	2	1	3	170	388	2	1	2
3	77	1	1	2	5	170	0	1	1	2
3	78	1	4	1	5	200	539	2	1	2
3	79	1	2	2	3	200	0	99	1	2
3	80	1	4	2	5	200	691	2	1	2
4	1	2	3	2	1	200	214	2	2	2
4	2	2	4	2	4	200	177	2	2	2
4	3	2	1	1	1	200	226	0	2	2
4	4	2	2	2	2	170	367	2	2	2
4	5	2	3	1	2	170	351	2	2	2
4	6	2	2	1	4	170	241	2	2	2
4	7	2	3	1	3	170	277	2	2	2
4	8	2	1	1	5	170	0	1	2	2
4	9	2	4	2	3	200	0	99	2	2
4	10	2	3	1	5	200	0	99	2	2
4	11	2	4	2	5	200	0	99	2	2
4	12	2	1	1	3	200	0	1	2	2
4	13	2	4	1	3	230	347	2	2	2
4	14	2	3	2	5	230	180	2	2	2
4	15	2	4	1	5	230	115	2	2	2
4	16	2	1	1	3	230	0	1	2	2
4	17	2	4	2	4	260	195	2	2	2
4	18	2	2	1	2	260	95	2	2	2
4	19	2	1	2	3	260	0	1	2	2
4	20	2	2	1	5	290	0	99	2	2
4	21	2	3	2	4	290	163	2	2	2
4	22	2	4	2	3	290	28	2	2	2
4	23	2	1	1	2	290	39	0	2	2
4	24	2	4	1	1	260	0	99	2	2
4	25	2	1	2	5	260	217	0	2	2
4	26	2	3	2	1	230	168	2	2	2
4	27	2	2	2	5	230	65	2	2	2
4	28	2	1	2	2	230	0	1	2	2
4	29	2	4	1	2	260	166	2	2	2
4	30	2	3	2	4	260	32	2	2	2
4	31	2	1	1	4	260	0	1	2	2
4	32	2	2	2	5	290	95	2	2	2
4	33	2	3	1	5	290	0	99	2	2
4	34	2	4	2	1	290	0	99	2	2
4	35	2	2	1	3	290	0	99	2	2
4	36	2	1	2	3	290	0	1	2	2
4	37	2	3	2	5	300	0	99	2	2
4	38	2	2	2	1	300	122	2	2	2
4	39	2	3	2	2	300	0	99	2	2
4	40	2	4	2	2	300	0	99	2	2
4	41	2	2	2	2	300	0	99	2	2
4	42	2	1	1	5	300	0	1	2	2
4	43	2	4	1	4	300	0	99	2	2
4	44	2	3	1	4	300	95	2	2	2
4	45	2	1	2	1	300	0	1	2	2
4	46	2	4	2	2	300	77	2	2	2
4	47	2	1	2	4	300	14	0	2	2
4	48	2	2	2	4	300	267	2	2	2
4	49	2	3	1	2	300	102	2	2	2
4	50	2	2	1	5	300	0	99	2	2
4	51	2	3	2	3	300	0	99	2	2
4	52	2	1	2	4	300	0	1	2	2
4	53	2	3	1	3	300	0	99	2	2
4	54	2	2	1	4	300	0	99	2	2
4	55	2	1	1	1	300	0	1	2	2
4	56	2	2	2	4	300	301	2	2	2
4	57	2	3	2	3	300	113	2	2	2
4	58	2	4	1	3	300	0	99	2	2
4	59	2	3	2	2	300	0	99	2	2
4	60	2	2	2	3	300	0	99	2	2
4	61	2	4	1	1	300	66	2	2	2
4	62	2	2	1	2	300	62	2	2	2
4	63	2	4	1	2	300	9	2	2	2
4	64	2	1	2	2	300	0	1	2	2
4	65	2	2	1	3	300	78	2	2	2
4	66	2	3	1	1	300	83	2	2	2
4	67	2	2	1	1	300	21	2	2	2
4	68	2	3	1	1	300	0	99	2	2
4	69	2	1	2	1	300	0	1	2	2
4	70	2	3	1	4	300	325	2	2	2
4	71	2	4	2	1	300	182	2	2	2
4	72	2	2	2	3	300	68	2	2	2
4	73	2	4	1	4	300	71	2	2	2
4	74	2	2	2	1	300	119	2	2	2
4	75	2	1	1	2	300	75	0	2	2
4	76	2	4	2	5	300	0	99	2	2
4	77	2	2	1	1	300	124	2	2	2
4	78	2	1	1	4	300	54	0	2	2
4	79	2	4	1	5	300	256	2	2	2
4	80	2	1	2	5	300	0	1	2	2
5	1	1	3	2	4	76	295	2	1	1
5	2	1	1	1	3	91	251	2	1	1
5	3	1	2	2	4	74	383	2	1	1
5	4	1	1	2	2	90	307	2	1	1
5	5	1	3	1	4	91	359	2	1	1
5	6	1	2	2	1	104	459	2	1	1
5	7	1	3	2	5	74	560	2	1	1
5	8	1	1	2	5	75	389	2	1	1
5	9	1	4	2	2	103	496	2	1	1
5	10	1	1	2	4	103	324	2	1	1
5	11	1	3	1	5	108	240	2	1	1
5	12	1	2	2	3	90	213	2	1	1
5	13	1	4	2	2	74	394	2	1	1
5	14	1	2	1	3	82	437	2	1	1
5	15	1	3	1	2	100	505	2	1	1
5	16	1	1	1	4	100	525	2	1	1
5	17	1	4	1	5	82	706	2	1	1
5	18	1	3	1	3	86	614	2	1	1
5	19	1	1	2	2	90	658	2	1	1
5	20	1	4	2	4	86	670	2	1	1
5	21	1	1	2	5	95	666	2	1	1
5	22	1	3	2	1	108	702	2	1	1
5	23	1	4	2	3	109	642	2	1	1
5	24	1	3	2	3	84	623	2	1	1
5	25	1	4	1	1	80	579	2	1	1
5	26	1	2	2	2	79	648	2	1	1
5	27	1	4	1	2	91	675	2	1	1
5	28	1	3	1	1	75	680	2	1	1
5	29	1	1	1	2	78	700	2	1	1
5	30	1	3	1	1	80	680	2	1	1
5	31	1	1	1	1	94	692	2	1	1
5	32	1	4	1	5	76	681	2	1	1
5	33	1	2	2	5	78	685	2	1	1
5	34	1	3	1	4	104	528	2	1	1
5	35	1	4	1	2	99	493	2	1	1
5	36	1	2	2	5	74	506	2	1	1
5	37	1	3	2	5	87	462	2	1	1
5	38	1	1	2	1	88	370	2	1	1
5	39	1	2	2	4	99	270	2	1	1
5	40	1	3	1	5	106	122	2	1	1
5	41	1	2	2	2	98	294	2	1	1
5	42	1	1	1	5	100	267	2	1	1
5	43	1	4	2	5	78	488	2	1	1
5	44	1	3	2	4	93	395	2	1	1
5	45	1	2	1	4	88	399	2	1	1
5	46	1	1	1	3	103	315	2	1	1
5	47	1	4	1	4	90	280	2	1	1
5	48	1	1	1	1	85	276	2	1	1
5	49	1	3	2	2	99	360	2	1	1
5	50	1	4	1	1	77	293	2	1	1
5	51	1	2	1	5	87	361	2	1	1
5	52	1	1	1	2	92	301	2	1	1
5	53	1	3	2	3	108	416	2	1	1
5	54	1	4	2	1	101	269	2	1	1
5	55	1	2	1	1	95	266	2	1	1
5	56	1	4	2	1	101	485	2	1	1
5	57	1	1	2	3	95	466	2	1	1
5	58	1	3	1	2	104	517	2	1	1
5	59	1	2	1	2	83	611	2	1	1
5	60	1	4	2	5	78	463	2	1	1
5	61	1	1	2	3	104	418	2	1	1
5	62	1	4	2	4	89	487	2	1	1
5	63	1	2	1	4	96	371	2	1	1
5	64	1	4	1	3	97	503	2	1	1
5	65	1	1	1	4	80	492	2	1	1
5	66	1	2	1	3	100	527	2	1	1
5	67	1	4	1	4	107	507	2	1	1
5	68	1	3	2	1	78	513	2	1	1
5	69	1	2	1	1	95	517	2	1	1
5	70	1	1	2	1	81	481	2	1	1
5	71	1	4	1	3	78	557	2	1	1
5	72	1	2	1	5	76	610	2	1	1
5	73	1	3	2	2	100	669	2	1	1
5	74	1	1	1	5	103	561	2	1	1
5	75	1	2	2	1	105	653	2	1	1
5	76	1	4	2	3	109	593	2	1	1
5	77	1	2	1	2	89	662	2	1	1
5	78	1	1	2	4	109	665	2	1	1
5	79	1	2	2	3	77	0	99	1	1
5	80	1	3	1	3	94	67	2	1	1
6	1	2	3	2	5	279	115	2	2	1
6	2	2	2	2	1	314	72	2	2	1
6	3	2	4	2	1	221	77	2	2	1
6	4	2	2	1	1	317	213	2	2	1
6	5	2	1	2	4	301	11	2	2	1
6	6	2	3	2	3	241	168	2	2	1
6	7	2	2	2	5	326	90	2	2	1
6	8	2	4	1	2	320	111	2	2	1
6	9	2	2	1	1	318	44	2	2	1
6	10	2	3	1	1	319	40	2	2	1
6	11	2	4	1	1	277	70	2	2	1
6	12	2	3	2	1	318	44	2	2	1
6	13	2	4	2	3	244	146	2	2	1
6	14	2	3	1	1	249	96	2	2	1
6	15	2	4	2	1	263	41	2	2	1
6	16	2	1	1	5	298	13	2	2	1
6	17	2	2	1	4	220	138	2	2	1
6	18	2	1	1	3	230	95	2	2	1
6	19	2	2	1	2	261	126	2	2	1
6	20	2	3	1	5	315	60	2	2	1
6	21	2	2	2	3	290	86	2	2	1
6	22	2	4	2	3	305	160	2	2	1
6	23	2	2	2	4	316	130	2	2	1
6	24	2	1	1	4	273	15	2	2	1
6	25	2	4	2	5	240	3	2	2	1
6	26	2	1	2	3	242	194	2	2	1
6	27	2	4	1	1	318	0	99	2	1
6	28	2	1	1	4	281	204	2	2	1
6	29	2	2	2	5	273	9	2	2	1
6	30	2	3	1	3	225	96	2	2	1
6	31	2	1	2	2	242	79	2	2	1
6	32	2	3	2	3	270	76	2	2	1
6	33	2	4	2	2	303	186	2	2	1
6	34	2	1	2	4	297	158	2	2	1
6	35	2	4	2	4	283	174	2	2	1
6	36	2	3	1	4	222	93	2	2	1
6	37	2	4	2	5	311	133	2	2	1
6	38	2	3	2	2	293	31	2	2	1
6	39	2	1	1	5	287	0	99	2	1
6	40	2	2	1	3	237	53	2	2	1
6	41	2	1	1	2	243	203	2	2	1
6	42	2	2	1	3	228	94	2	2	1
6	43	2	1	1	3	240	93	2	2	1
6	44	2	3	1	2	299	5	2	2	1
6	45	2	2	1	5	289	31	2	2	1
6	46	2	3	1	3	247	39	2	2	1
6	47	2	1	2	5	230	120	2	2	1
6	48	2	4	2	4	248	78	2	2	1
6	49	2	3	1	5	235	38	2	2	1
6	50	2	1	1	1	254	184	2	2	1
6	51	2	4	1	5	250	174	2	2	1
6	52	2	3	2	5	294	73	2	2	1
6	53	2	2	2	3	266	631	2	2	1
6	54	2	4	1	5	327	143	2	2	1
6	55	2	2	2	2	247	193	2	2	1
6	56	2	4	1	4	248	190	2	2	1
6	57	2	2	1	5	250	135	2	2	1
6	58	2	3	2	2	312	145	2	2	1
6	59	2	2	1	2	257	212	2	2	1
6	60	2	1	1	2	314	126	2	2	1
6	61	2	2	2	4	241	248	2	2	1
6	62	2	4	1	3	294	230	2	2	1
6	63	2	2	2	1	236	236	2	2	1
6	64	2	3	2	4	266	221	2	2	1
6	65	2	2	2	2	221	155	2	2	1
6	66	2	3	2	1	267	186	2	2	1
6	67	2	4	2	2	249	203	2	2	1
6	68	2	3	1	2	230	118	2	2	1
6	69	2	1	2	3	296	101	2	2	1
6	70	2	4	1	3	254	95	2	2	1
6	71	2	1	2	2	291	16	2	2	1
6	72	2	4	1	4	310	89	2	2	1
6	73	2	3	1	4	230	27	2	2	1
6	74	2	1	1	1	255	159	2	2	1
6	75	2	3	2	4	291	162	2	2	1
6	76	2	1	2	1	316	190	2	2	1
6	77	2	2	1	4	314	146	2	2	1
6	78	2	1	2	1	272	99	2	2	1
6	79	2	4	1	2	244	147	2	2	1
6	80	2	1	2	5	285	73	2	2	1
7	1	1	2	1	1	200	250	2	1	2
7	2	1	3	1	3	200	206	2	1	2
7	3	1	1	1	5	200	195	0	1	2
7	4	1	4	1	5	170	0	99	1	2
7	5	1	2	1	1	170	204	2	1	2
7	6	1	4	1	5	170	129	2	1	2
7	7	1	1	1	4	170	101	0	1	2
7	8	1	2	1	5	140	0	99	1	2
7	9	1	4	1	1	140	102	2	1	2
7	10	1	1	2	1	140	171	0	1	2
7	11	1	2	2	1	110	0	99	1	2
7	12	1	1	2	4	110	196	0	1	2
7	13	1	4	1	2	80	0	99	1	2
7	14	1	3	1	2	80	166	2	1	2
7	15	1	4	2	2	80	282	2	1	2
7	16	1	3	1	5	80	206	2	1	2
7	17	1	1	2	5	80	195	0	1	2
7	18	1	2	2	4	50	0	99	1	2
7	19	1	3	2	1	50	252	2	1	2
7	20	1	4	1	4	50	224	2	1	2
7	21	1	3	2	2	50	181	2	1	2
7	22	1	4	1	2	50	137	2	1	2
7	23	1	1	1	1	50	253	0	1	2
7	24	1	2	1	5	50	0	99	1	2
7	25	1	3	2	2	50	230	2	1	2
7	26	1	1	1	3	50	234	0	1	2
7	27	1	4	1	4	50	494	2	1	2
7	28	1	1	2	1	50	290	0	1	2
7	29	1	3	1	4	50	0	99	1	2
7	30	1	1	2	2	50	234	0	1	2
7	31	1	4	2	1	50	0	99	1	2
7	32	1	1	2	4	50	195	0	1	2
7	33	1	2	2	1	50	0	99	1	2
7	34	1	3	1	1	50	283	2	1	2
7	35	1	1	1	2	50	351	0	1	2
7	36	1	4	2	2	50	0	99	1	2
7	37	1	2	2	5	50	232	2	1	2
7	38	1	4	1	3	50	348	2	1	2
7	39	1	3	1	2	50	240	2	1	2
7	40	1	4	2	4	50	213	2	1	2
7	41	1	2	1	3	50	265	2	1	2
7	42	1	3	1	4	50	301	2	1	2
7	43	1	1	2	3	50	113	0	1	2
7	44	1	4	2	3	50	0	99	1	2
7	45	1	3	2	3	50	202	2	1	2
7	46	1	2	2	3	50	238	2	1	2
7	47	1	4	2	3	50	434	2	1	2
7	48	1	3	2	1	50	486	2	1	2
7	49	1	1	2	5	50	0	1	1	2
7	50	1	3	2	5	50	510	2	1	2
7	51	1	4	2	4	50	419	2	1	2
7	52	1	1	1	3	50	0	1	1	2
7	53	1	3	2	4	80	0	99	1	2
7	54	1	4	1	3	80	174	2	1	2
7	55	1	1	1	1	80	258	0	1	2
7	56	1	3	2	3	50	0	99	1	2
7	57	1	2	2	5	50	332	2	1	2
7	58	1	3	1	1	50	256	2	1	2
7	59	1	2	1	4	50	484	2	1	2
7	60	1	3	2	5	50	425	2	1	2
7	61	1	2	2	3	50	429	2	1	2
7	62	1	1	2	3	50	0	1	1	2
7	63	1	2	2	2	80	0	99	1	2
7	64	1	4	2	1	80	296	2	1	2
7	65	1	2	2	4	80	237	2	1	2
7	66	1	1	1	2	80	161	0	1	2
7	67	1	2	1	4	50	0	99	1	2
7	68	1	3	1	3	50	251	2	1	2
7	69	1	4	1	1	50	303	2	1	2
7	70	1	3	1	5	50	403	2	1	2
7	71	1	4	2	5	50	407	2	1	2
7	72	1	2	1	2	50	443	2	1	2
7	73	1	1	1	4	50	431	0	1	2
7	74	1	2	1	3	50	0	99	1	2
7	75	1	1	2	2	50	200	0	1	2
7	76	1	2	2	2	50	0	99	1	2
7	77	1	3	2	4	50	304	2	1	2
7	78	1	1	1	5	50	357	0	1	2
7	79	1	4	2	5	50	0	99	1	2
7	80	1	2	1	2	50	237	2	1	2
8	1	2	2	1	5	300	106	2	2	2
8	2	2	1	2	5	300	84	0	2	2
8	3	2	2	1	3	300	0	99	2	2
8	4	2	4	2	4	300	103	2	2	2
8	5	2	3	2	5	300	14	2	2	2
8	6	2	2	2	3	300	0	99	2	2
8	7	2	3	1	4	300	0	99	2	2
8	8	2	2	1	3	300	47	2	2	2
8	9	2	3	1	1	300	13	2	2	2
8	10	2	4	2	1	300	156	2	2	2
8	11	2	3	1	5	300	40	2	2	2
8	12	2	1	2	5	300	47	0	2	2
8	13	2	3	2	1	300	0	99	2	2
8	14	2	4	2	4	300	80	2	2	2
8	15	2	1	2	2	300	0	1	2	2
8	16	2	3	2	2	300	0	99	2	2
8	17	2	2	1	1	300	46	2	2	2
8	18	2	1	1	5	300	14	0	2	2
8	19	2	2	2	3	300	0	99	2	2
8	20	2	1	2	4	300	64	0	2	2
8	21	2	4	2	5	300	0	99	2	2
8	22	2	2	2	2	300	230	2	2	2
8	23	2	4	1	3	300	23	2	2	2
8	24	2	3	1	5	300	44	2	2	2
8	25	2	2	2	2	300	65	2	2	2
8	26	2	4	2	2	300	28	2	2	2
8	27	2	2	1	1	300	0	99	2	2
8	28	2	1	2	2	300	0	1	2	2
8	29	2	3	1	2	300	0	99	2	2
8	30	2	4	1	5	300	185	2	2	2
8	31	2	3	2	3	300	22	2	2	2
8	32	2	1	1	3	300	118	0	2	2
8	33	2	2	1	2	300	0	99	2	2
8	34	2	3	1	1	300	181	2	2	2
8	35	2	1	1	5	300	191	0	2	2
8	36	2	3	1	3	300	0	99	2	2
8	37	2	4	1	4	300	83	2	2	2
8	38	2	2	2	1	300	16	2	2	2
8	39	2	1	1	3	300	90	0	2	2
8	40	2	3	1	4	290	295	2	2	2
8	41	2	2	1	2	290	147	2	2	2
8	42	2	1	2	1	290	22	0	2	2
8	43	2	2	2	4	260	0	99	2	2
8	44	2	1	2	1	260	39	0	2	2
8	45	2	3	2	4	230	0	99	2	2
8	46	2	4	1	3	230	188	2	2	2
8	47	2	1	1	4	230	0	1	2	2
8	48	2	2	2	5	260	0	99	2	2
8	49	2	3	2	2	260	220	2	2	2
8	50	2	2	2	1	260	38	2	2	2
8	51	2	4	1	2	260	178	2	2	2
8	52	2	3	1	3	260	0	99	2	2
8	53	2	1	1	2	260	0	1	2	2
8	54	2	2	1	5	290	0	99	2	2
8	55	2	1	2	4	290	157	0	2	2
8	56	2	2	1	4	260	0	99	2	2
8	57	2	4	2	3	260	186	2	2	2
8	58	2	1	2	3	260	0	1	2	2
8	59	2	4	2	1	290	0	99	2	2
8	60	2	1	1	1	290	139	0	2	2
8	61	2	4	2	3	260	0	99	2	2
8	62	2	2	2	5	260	228	2	2	2
8	63	2	3	2	3	260	0	99	2	2
8	64	2	1	1	4	260	80	0	2	2
8	65	2	3	2	4	230	0	99	2	2
8	66	2	4	1	1	230	327	2	2	2
8	67	2	2	2	4	230	118	2	2	2
8	68	2	4	1	5	230	77	2	2	2
8	69	2	3	2	1	230	18	2	2	2
8	70	2	4	1	1	230	108	2	2	2
8	71	2	3	2	5	230	0	99	2	2
8	72	2	1	2	3	230	35	0	2	2
8	73	2	2	1	4	200	0	99	2	2
8	74	2	4	2	2	200	169	2	2	2
8	75	2	1	1	1	200	1	0	2	2
8	76	2	4	2	5	170	0	99	2	2
8	77	2	1	1	2	170	0	1	2	2
8	78	2	4	1	4	200	0	99	2	2
8	79	2	3	1	2	200	211	2	2	2
8	80	2	4	1	2	200	0	99	2	2
