# Supplementary material for: Stop signals delay synchrony more for finger tapping than vocalization: a dual modality study of rhythmic synchronization in the stop signal task
Source: PeerJ. 2018 Jul 12;6:e5242. doi: 10.7717/peerj.5242 (PMC6046193; doi:10.7717/peerj.5242)
Supplement: Supplemental Information 1 [file peerj-06-5242-s001.zip › Raw data - for submission/Exclusions/P4_AA/StaircaseForStop_1.0.0.txt]

run	trial_n	duration	correct	TotalACC	Manual/Vocal	Ignore/Stop	***	run	trial_n	duration	correct	TotalACC	Manual/Vocal	Ignore/Stop
1	7	200	0	0	2	2	*****	2	1	200	1	1	1	2
1	11	170	1	0.5	2	2	*****	2	5	230	1	1	1	2
1	20	200	0	0.333333333333333	2	2	*****	2	14	260	0	0.666666666666667	1	2
1	24	170	0	0.25	2	2	*****	2	17	230	1	0.75	1	2
1	26	140	1	0.4	2	2	*****	2	19	260	0	0.6	1	2
1	36	170	1	0.5	2	2	*****	2	23	230	0	0.5	1	2
1	40	200	0	0.428571428571429	2	2	*****	2	26	200	0	0.428571428571429	1	2
1	43	170	1	0.5	2	2	*****	2	28	170	0	0.375	1	2
1	46	200	1	0.555555555555556	2	2	*****	2	32	140	0	0.333333333333333	1	2
1	50	230	1	0.6	2	2	*****	2	34	110	0	0.3	1	2
1	52	260	0	0.545454545454545	2	2	*****	2	36	80	0	0.272727272727273	1	2
1	57	230	0	0.5	2	2	*****	2	42	50	0	0.25	1	2
1	59	200	1	0.538461538461538	2	2	*****	2	46	50	0	0.230769230769231	1	2
1	62	230	0	0.5	2	2	*****	2	50	50	0	0.214285714285714	1	2
1	64	200	1	0.533333333333333	2	2	*****	2	60	50	0	0.2	1	2
1	66	230	1	0.5625	2	2	*****	2	66	50	1	0.25	1	2
1	69	260	1	0.588235294117647	2	2	*****	2	68	50	0	0.235294117647059	1	2
1	75	290	0	0.555555555555556	2	2	*****	2	74	50	1	0.277777777777778	1	2
1	77	260	0	0.526315789473684	2	2	*****	2	77	50	0	0.263157894736842	1	2
1	79	230	0	0.5	2	2	*****	2	79	50	1	0.3	1	2
5	4	200	1	0.523809523809524	2	2	*****	6	3	50	0	0.285714285714286	1	2
5	10	230	1	0.545454545454545	2	2	*****	6	5	50	0	0.272727272727273	1	2
5	13	260	0	0.521739130434783	2	2	*****	6	9	50	0	0.260869565217391	1	2
5	20	230	0	0.5	2	2	*****	6	11	50	0	0.25	1	2
5	23	200	1	0.52	2	2	*****	6	14	50	0	0.24	1	2
5	26	230	0	0.5	2	2	*****	6	17	50	0	0.230769230769231	1	2
5	28	200	1	0.518518518518518	2	2	*****	6	19	50	0	0.222222222222222	1	2
5	33	230	0	0.5	2	2	*****	6	21	50	0	0.214285714285714	1	2
5	36	200	0	0.482758620689655	2	2	*****	6	38	50	0	0.206896551724138	1	2
5	43	170	1	0.5	2	2	*****	6	44	50	0	0.2	1	2
5	48	200	1	0.516129032258065	2	2	*****	6	47	50	0	0.193548387096774	1	2
5	50	230	1	0.53125	2	2	*****	6	49	50	0	0.1875	1	2
5	52	260	1	0.545454545454545	2	2	*****	6	55	50	0	0.181818181818182	1	2
5	55	290	0	0.529411764705882	2	2	*****	6	60	50	0	0.176470588235294	1	2
5	57	260	0	0.514285714285714	2	2	*****	6	63	50	0	0.171428571428571	1	2
5	60	230	1	0.527777777777778	2	2	*****	6	67	50	0	0.166666666666667	1	2
5	67	260	0	0.513513513513513	2	2	*****	6	69	50	0	0.162162162162162	1	2
5	70	230	1	0.526315789473684	2	2	*****	6	75	50	1	0.184210526315789	1	2
5	76	260	0	0.512820512820513	2	2	*****	6	78	50	1	0.205128205128205	1	2
5	78	230	1	0.525	2	2	*****	6	80	80	0	0.2	1	2
