# Supplementary material for: Stop signals delay synchrony more for finger tapping than vocalization: a dual modality study of rhythmic synchronization in the stop signal task
Source: PeerJ. 2018 Jul 12;6:e5242. doi: 10.7717/peerj.5242 (PMC6046193; doi:10.7717/peerj.5242)
Supplement: Supplemental Information 1 [file peerj-06-5242-s001.zip › Raw data - for submission/Exclusions/P4_AA/Stop_1.0.0.txt]

run	trial_n	FactorA	FactorB	FactorC	TargItem	SSD	RT	ACC	Manual/Vocal	Ignore/Stop
1	1	1	2	1	4	200	177	2	2	2
1	2	1	3	1	4	200	177	2	2	2
1	3	1	4	2	2	200	204	2	2	2
1	4	1	2	1	1	200	318	2	2	2
1	5	1	3	1	2	200	294	2	2	2
1	6	1	4	2	1	200	239	2	2	2
1	7	1	1	1	3	200	194	0	2	2
1	8	1	3	2	4	170	256	2	2	2
1	9	1	4	2	5	170	200	2	2	2
1	10	1	2	1	5	170	207	2	2	2
1	11	1	1	2	5	170	0	1	2	2
1	12	1	3	1	1	200	211	2	2	2
1	13	1	4	2	2	200	72	2	2	2
1	14	1	3	2	3	200	127	2	2	2
1	15	1	2	1	3	200	227	2	2	2
1	16	1	3	1	4	200	118	2	2	2
1	17	1	4	2	4	200	321	2	2	2
1	18	1	3	2	1	200	190	2	2	2
1	19	1	4	1	3	200	125	2	2	2
1	20	1	1	2	2	200	101	0	2	2
1	21	1	4	2	3	170	266	2	2	2
1	22	1	3	2	3	170	279	2	2	2
1	23	1	2	2	5	170	254	2	2	2
1	24	1	1	2	4	170	212	0	2	2
1	25	1	4	2	3	140	311	2	2	2
1	26	1	1	2	3	140	0	1	2	2
1	27	1	4	1	5	170	238	2	2	2
1	28	1	3	1	5	170	203	2	2	2
1	29	1	2	1	2	170	183	2	2	2
1	30	1	3	2	1	170	243	2	2	2
1	31	1	4	1	2	170	355	2	2	2
1	32	1	2	2	3	170	436	2	2	2
1	33	1	4	2	5	170	406	2	2	2
1	34	1	3	1	3	170	297	2	2	2
1	35	1	4	1	4	170	227	2	2	2
1	36	1	1	1	1	170	0	1	2	2
1	37	1	2	2	4	200	226	2	2	2
1	38	1	4	1	5	200	242	2	2	2
1	39	1	3	2	2	200	157	2	2	2
1	40	1	1	1	4	200	114	0	2	2
1	41	1	2	2	5	170	178	2	2	2
1	42	1	3	2	4	170	236	2	2	2
1	43	1	1	1	1	170	0	1	2	2
1	44	1	2	2	3	200	226	2	2	2
1	45	1	4	1	3	200	157	2	2	2
1	46	1	1	1	3	200	0	1	2	2
1	47	1	2	2	1	230	223	2	2	2
1	48	1	3	1	5	230	103	2	2	2
1	49	1	2	1	5	230	214	2	2	2
1	50	1	1	2	5	230	0	1	2	2
1	51	1	2	2	2	260	170	2	2	2
1	52	1	1	2	1	260	149	0	2	2
1	53	1	3	2	5	230	255	2	2	2
1	54	1	2	1	4	230	227	2	2	2
1	55	1	4	1	1	230	167	2	2	2
1	56	1	3	1	3	230	243	2	2	2
1	57	1	1	2	1	230	186	0	2	2
1	58	1	2	1	1	200	235	2	2	2
1	59	1	1	1	4	200	0	1	2	2
1	60	1	2	1	3	230	92	2	2	2
1	61	1	3	2	5	230	99	2	2	2
1	62	1	1	1	2	230	140	0	2	2
1	63	1	3	2	2	200	186	2	2	2
1	64	1	1	1	5	200	0	1	2	2
1	65	1	2	2	2	230	176	2	2	2
1	66	1	1	2	3	230	0	1	2	2
1	67	1	4	1	1	260	95	2	2	2
1	68	1	2	2	4	260	60	2	2	2
1	69	1	1	2	4	260	0	1	2	2
1	70	1	3	1	1	290	262	2	2	2
1	71	1	2	1	2	290	82	2	2	2
1	72	1	3	1	2	290	23	2	2	2
1	73	1	4	2	4	290	16	2	2	2
1	74	1	2	2	1	290	56	2	2	2
1	75	1	1	2	2	290	91	0	2	2
1	76	1	4	1	2	260	242	2	2	2
1	77	1	1	1	5	260	97	0	2	2
1	78	1	4	1	4	230	139	2	2	2
1	79	1	1	1	2	230	163	0	2	2
1	80	1	4	2	1	200	242	2	2	2
2	1	2	1	2	5	200	0	1	1	2
2	2	2	4	2	1	230	181	2	1	2
2	3	2	3	2	4	230	200	2	1	2
2	4	2	4	1	4	230	219	2	1	2
2	5	2	1	1	5	230	0	1	1	2
2	6	2	4	2	3	260	105	2	1	2
2	7	2	2	2	2	260	76	2	1	2
2	8	2	4	1	2	260	0	2	1	2
2	9	2	3	2	3	260	0	99	1	2
2	10	2	2	2	1	260	182	2	1	2
2	11	2	4	1	5	260	121	2	1	2
2	12	2	3	1	4	260	667	2	1	2
2	13	2	4	2	3	260	367	2	1	2
2	14	2	1	2	4	260	51	0	1	2
2	15	2	4	1	1	230	79	2	1	2
2	16	2	2	2	3	230	66	2	1	2
2	17	2	1	2	5	230	0	1	1	2
2	18	2	3	1	1	260	79	2	1	2
2	19	2	1	2	2	260	114	0	1	2
2	20	2	3	2	2	230	143	2	1	2
2	21	2	2	1	4	230	114	2	1	2
2	22	2	3	1	3	230	5	2	1	2
2	23	2	1	1	1	230	72	0	1	2
2	24	2	2	2	1	200	173	2	1	2
2	25	2	4	1	2	200	112	2	1	2
2	26	2	1	2	4	200	147	0	1	2
2	27	2	2	1	1	170	200	2	1	2
2	28	2	1	1	2	170	171	0	1	2
2	29	2	2	1	5	140	247	2	1	2
2	30	2	3	1	4	140	330	2	1	2
2	31	2	4	1	5	140	477	2	1	2
2	32	2	1	1	5	140	225	0	1	2
2	33	2	2	2	3	110	181	2	1	2
2	34	2	1	1	4	110	504	0	1	2
2	35	2	4	2	4	80	309	2	1	2
2	36	2	1	2	3	80	567	0	1	2
2	37	2	3	2	2	50	604	2	1	2
2	38	2	4	1	4	50	543	2	1	2
2	39	2	3	1	2	50	387	2	1	2
2	40	2	4	1	3	50	406	2	1	2
2	41	2	3	1	3	50	473	2	1	2
2	42	2	1	2	2	50	668	0	1	2
2	43	2	3	1	2	50	272	2	1	2
2	44	2	2	2	4	50	419	2	1	2
2	45	2	3	2	5	50	550	2	1	2
2	46	2	1	1	4	50	665	0	1	2
2	47	2	3	1	5	50	572	2	1	2
2	48	2	4	2	1	50	383	2	1	2
2	49	2	2	1	1	50	339	2	1	2
2	50	2	1	1	3	50	262	0	1	2
2	51	2	4	2	5	50	537	2	1	2
2	52	2	2	1	3	50	300	2	1	2
2	53	2	3	1	1	50	192	2	1	2
2	54	2	4	1	3	50	147	2	1	2
2	55	2	2	2	2	50	0	99	1	2
2	56	2	3	2	4	50	0	99	1	2
2	57	2	2	1	2	50	0	99	1	2
2	58	2	3	2	1	50	383	2	1	2
2	59	2	2	1	4	50	291	2	1	2
2	60	2	1	1	2	50	645	0	1	2
2	61	2	4	1	1	50	584	2	1	2
2	62	2	3	2	3	50	412	2	1	2
2	63	2	4	2	4	50	479	2	1	2
2	64	2	3	1	5	50	418	2	1	2
2	65	2	2	2	5	50	470	2	1	2
2	66	2	1	2	1	50	0	1	1	2
2	67	2	2	2	5	50	492	2	1	2
2	68	2	1	1	1	50	495	0	1	2
2	69	2	3	2	5	50	514	2	1	2
2	70	2	2	1	5	50	533	2	1	2
2	71	2	4	2	2	50	569	2	1	2
2	72	2	2	2	4	50	572	2	1	2
2	73	2	4	2	2	50	511	2	1	2
2	74	2	1	2	3	50	0	1	1	2
2	75	2	3	2	1	50	422	2	1	2
2	76	2	2	1	3	50	377	2	1	2
2	77	2	1	1	3	50	604	0	1	2
2	78	2	2	1	2	50	766	2	1	2
2	79	2	1	2	1	50	0	1	1	2
2	80	2	4	2	5	50	565	2	1	2
3	1	1	2	2	4	200	160	2	2	1
3	2	1	3	2	1	227	183	2	2	1
3	3	1	1	2	2	257	145	2	2	1
3	4	1	3	1	4	251	149	2	2	1
3	5	1	4	1	3	184	193	2	2	1
3	6	1	2	2	4	237	129	2	2	1
3	7	1	4	2	5	193	187	2	2	1
3	8	1	2	2	3	231	194	2	2	1
3	9	1	1	2	1	174	260	2	2	1
3	10	1	4	1	2	234	151	2	2	1
3	11	1	3	2	5	205	116	2	2	1
3	12	1	1	1	4	192	197	2	2	1
3	13	1	2	1	2	257	126	2	2	1
3	14	1	1	1	4	248	203	2	2	1
3	15	1	3	1	2	232	155	2	2	1
3	16	1	1	2	4	242	80	2	2	1
3	17	1	2	1	5	218	103	2	2	1
3	18	1	4	1	5	182	76	2	2	1
3	19	1	1	2	2	211	2	2	2	1
3	20	1	4	1	1	224	95	2	2	1
3	21	1	3	1	3	257	53	2	2	1
3	22	1	2	2	1	215	53	2	2	1
3	23	1	3	2	3	216	91	2	2	1
3	24	1	1	2	3	190	208	2	2	1
3	25	1	3	2	5	253	236	2	2	1
3	26	1	2	1	4	230	280	2	2	1
3	27	1	4	2	5	191	190	2	2	1
3	28	1	1	1	1	221	108	2	2	1
3	29	1	2	2	5	225	66	2	2	1
3	30	1	4	1	1	174	78	2	2	1
3	31	1	2	1	3	182	0	99	2	1
3	32	1	3	1	5	215	0	99	2	1
3	33	1	2	2	2	193	122	2	2	1
3	34	1	4	2	4	255	49	2	2	1
3	35	1	1	1	1	239	104	2	2	1
3	36	1	3	1	1	201	191	2	2	1
3	37	1	4	2	2	177	279	2	2	1
3	38	1	3	2	4	205	205	2	2	1
3	39	1	1	2	4	197	263	2	2	1
3	40	1	4	2	1	209	279	2	2	1
3	41	1	1	2	1	227	133	2	2	1
3	42	1	2	1	3	248	75	2	2	1
3	43	1	4	1	4	177	149	2	2	1
3	44	1	2	1	1	220	161	2	2	1
3	45	1	4	1	5	200	235	2	2	1
3	46	1	3	2	1	250	184	2	2	1
3	47	1	4	1	4	188	235	2	2	1
3	48	1	1	1	5	249	245	2	2	1
3	49	1	3	2	3	257	143	2	2	1
3	50	1	4	2	2	234	191	2	2	1
3	51	1	1	1	3	231	235	2	2	1
3	52	1	3	2	2	226	150	2	2	1
3	53	1	4	2	4	236	170	2	2	1
3	54	1	3	1	2	176	312	2	2	1
3	55	1	1	1	5	241	256	2	2	1
3	56	1	4	1	2	254	208	2	2	1
3	57	1	3	1	1	203	244	2	2	1
3	58	1	2	2	1	229	257	2	2	1
3	59	1	3	2	4	255	175	2	2	1
3	60	1	2	1	4	219	231	2	2	1
3	61	1	3	1	4	230	152	2	2	1
3	62	1	1	2	5	176	310	2	2	1
3	63	1	2	2	3	238	225	2	2	1
3	64	1	1	2	5	179	300	2	2	1
3	65	1	4	2	3	232	225	2	2	1
3	66	1	2	1	2	192	317	2	2	1
3	67	1	4	2	1	247	157	2	2	1
3	68	1	3	2	2	226	207	2	2	1
3	69	1	1	1	3	210	194	2	2	1
3	70	1	2	2	5	213	225	2	2	1
3	71	1	3	1	3	195	220	2	2	1
3	72	1	2	2	2	193	248	2	2	1
3	73	1	1	1	2	205	263	2	2	1
3	74	1	4	1	3	200	264	2	2	1
3	75	1	2	1	5	192	384	2	2	1
3	76	1	1	1	2	230	209	2	2	1
3	77	1	4	2	3	215	236	2	2	1
3	78	1	1	2	3	197	172	2	2	1
3	79	1	3	1	5	259	231	2	2	1
3	80	1	2	1	1	218	185	2	2	1
4	1	2	1	1	3	137	250	2	1	1
4	2	2	4	2	5	113	247	2	1	1
4	3	2	3	2	1	133	185	2	1	1
4	4	2	1	2	4	138	244	2	1	1
4	5	2	2	1	1	138	263	2	1	1
4	6	2	1	2	3	113	228	2	1	1
4	7	2	3	2	3	132	246	2	1	1
4	8	2	1	2	5	143	161	2	1	1
4	9	2	4	1	1	110	229	2	1	1
4	10	2	1	2	3	115	224	2	1	1
4	11	2	4	2	3	141	203	2	1	1
4	12	2	3	2	5	152	293	2	1	1
4	13	2	2	2	3	152	328	2	1	1
4	14	2	4	1	1	130	284	2	1	1
4	15	2	2	1	2	153	223	2	1	1
4	16	2	1	1	4	151	162	2	1	1
4	17	2	3	1	5	110	223	2	1	1
4	18	2	4	2	2	156	192	2	1	1
4	19	2	2	1	5	117	221	2	1	1
4	20	2	1	2	4	107	201	2	1	1
4	21	2	3	1	3	135	195	2	1	1
4	22	2	4	1	5	107	335	2	1	1
4	23	2	2	1	2	124	529	2	1	1
4	24	2	3	1	4	132	508	2	1	1
4	25	2	4	1	3	107	424	2	1	1
4	26	2	3	2	4	108	396	2	1	1
4	27	2	2	1	4	125	318	2	1	1
4	28	2	1	1	1	146	264	2	1	1
4	29	2	3	2	5	120	253	2	1	1
4	30	2	4	1	2	153	191	2	1	1
4	31	2	1	2	5	124	219	2	1	1
4	32	2	2	2	5	146	309	2	1	1
4	33	2	4	1	3	144	273	2	1	1
4	34	2	2	2	2	147	220	2	1	1
4	35	2	3	1	1	141	167	2	1	1
4	36	2	4	2	2	111	268	2	1	1
4	37	2	1	1	2	108	239	2	1	1
4	38	2	4	2	4	156	96	2	1	1
4	39	2	2	2	1	122	229	2	1	1
4	40	2	3	2	1	150	239	2	1	1
4	41	2	1	1	5	137	234	2	1	1
4	42	2	4	1	4	145	301	2	1	1
4	43	2	1	1	5	120	345	2	1	1
4	44	2	3	1	2	110	405	2	1	1
4	45	2	2	1	5	107	312	2	1	1
4	46	2	4	2	5	123	203	2	1	1
4	47	2	3	2	3	122	366	2	1	1
4	48	2	2	2	4	122	178	2	1	1
4	49	2	3	1	4	131	220	2	1	1
4	50	2	2	1	1	131	271	2	1	1
4	51	2	4	1	2	113	275	2	1	1
4	52	2	3	1	3	156	157	2	1	1
4	53	2	4	2	3	142	81	2	1	1
4	54	2	1	2	1	109	245	2	1	1
4	55	2	4	2	1	128	264	2	1	1
4	56	2	1	2	1	126	251	2	1	1
4	57	2	3	1	5	108	335	2	1	1
4	58	2	2	1	4	127	210	2	1	1
4	59	2	1	1	1	140	164	2	1	1
4	60	2	2	1	3	128	248	2	1	1
4	61	2	3	2	2	129	227	2	1	1
4	62	2	4	2	4	107	287	2	1	1
4	63	2	3	2	4	156	224	2	1	1
4	64	2	1	2	2	127	277	2	1	1
4	65	2	3	1	2	119	256	2	1	1
4	66	2	1	2	2	142	202	2	1	1
4	67	2	2	2	2	116	23	2	1	1
4	68	2	4	1	4	143	177	2	1	1
4	69	2	1	1	4	112	237	2	1	1
4	70	2	4	1	5	108	265	2	1	1
4	71	2	3	1	1	138	298	2	1	1
4	72	2	2	2	1	119	231	2	1	1
4	73	2	3	2	2	111	258	2	1	1
4	74	2	2	2	4	109	197	2	1	1
4	75	2	1	1	3	129	287	2	1	1
4	76	2	2	2	3	145	234	2	1	1
4	77	2	4	2	1	114	199	2	1	1
4	78	2	2	2	5	121	353	2	1	1
4	79	2	1	1	2	146	363	2	1	1
4	80	2	2	1	3	146	414	2	1	1
5	1	1	3	1	4	200	272	2	2	2
5	2	1	2	1	3	200	209	2	2	2
5	3	1	3	2	2	200	239	2	2	2
5	4	1	1	1	3	200	0	1	2	2
5	5	1	4	1	2	230	346	2	2	2
5	6	1	2	2	4	230	200	2	2	2
5	7	1	3	1	1	230	96	2	2	2
5	8	1	2	1	4	230	146	2	2	2
5	9	1	4	1	4	230	0	99	2	2
5	10	1	1	2	3	230	0	1	2	2
5	11	1	2	1	1	260	301	2	2	2
5	12	1	3	2	1	260	157	2	2	2
5	13	1	1	1	4	260	25	0	2	2
5	14	1	4	2	2	230	163	2	2	2
5	15	1	3	1	4	230	158	2	2	2
5	16	1	4	1	5	230	99	2	2	2
5	17	1	2	2	5	230	96	2	2	2
5	18	1	4	1	4	230	274	2	2	2
5	19	1	2	2	3	230	201	2	2	2
5	20	1	1	2	4	230	187	0	2	2
5	21	1	4	2	4	200	249	2	2	2
5	22	1	3	1	5	200	157	2	2	2
5	23	1	1	1	4	200	0	1	2	2
5	24	1	2	2	2	230	278	2	2	2
5	25	1	4	2	5	230	147	2	2	2
5	26	1	1	1	5	230	160	0	2	2
5	27	1	2	1	1	200	201	2	2	2
5	28	1	1	1	1	200	0	1	2	2
5	29	1	3	2	3	230	175	2	2	2
5	30	1	4	1	2	230	164	2	2	2
5	31	1	2	2	1	230	209	2	2	2
5	32	1	3	2	1	230	223	2	2	2
5	33	1	1	2	2	230	130	0	2	2
5	34	1	3	2	5	200	172	2	2	2
5	35	1	2	1	4	200	196	2	2	2
5	36	1	1	2	5	200	146	0	2	2
5	37	1	2	2	1	170	241	2	2	2
5	38	1	4	1	1	170	196	2	2	2
5	39	1	2	2	3	170	309	2	2	2
5	40	1	3	2	5	170	336	2	2	2
5	41	1	4	2	2	170	288	2	2	2
5	42	1	2	1	3	170	223	2	2	2
5	43	1	1	1	5	170	0	1	2	2
5	44	1	3	1	2	200	298	2	2	2
5	45	1	2	1	5	200	170	2	2	2
5	46	1	3	2	2	200	177	2	2	2
5	47	1	4	1	3	200	150	2	2	2
5	48	1	1	2	3	200	0	1	2	2
5	49	1	4	2	3	230	326	2	2	2
5	50	1	1	2	1	230	0	1	2	2
5	51	1	3	2	3	260	170	2	2	2
5	52	1	1	2	2	260	0	1	2	2
5	53	1	3	1	3	290	188	2	2	2
5	54	1	2	2	4	290	180	2	2	2
5	55	1	1	2	4	290	169	0	2	2
5	56	1	4	2	5	260	250	2	2	2
5	57	1	1	1	3	260	81	0	2	2
5	58	1	2	1	2	230	230	2	2	2
5	59	1	4	1	3	230	196	2	2	2
5	60	1	1	1	2	230	0	1	2	2
5	61	1	4	1	1	260	194	2	2	2
5	62	1	3	1	5	260	220	2	2	2
5	63	1	4	2	1	260	293	2	2	2
5	64	1	3	1	2	260	138	2	2	2
5	65	1	2	2	5	260	97	2	2	2
5	66	1	4	2	1	260	87	2	2	2
5	67	1	1	1	2	260	72	0	2	2
5	68	1	4	2	3	230	276	2	2	2
5	69	1	3	1	1	230	260	2	2	2
5	70	1	1	2	1	230	0	1	2	2
5	71	1	3	1	3	260	107	2	2	2
5	72	1	4	2	4	260	106	2	2	2
5	73	1	2	2	2	260	154	2	2	2
5	74	1	3	2	4	260	55	2	2	2
5	75	1	4	1	5	260	98	2	2	2
5	76	1	1	1	1	260	89	0	2	2
5	77	1	2	1	5	230	219	2	2	2
5	78	1	1	2	5	230	0	1	2	2
5	79	1	3	2	4	260	89	2	2	2
5	80	1	2	1	2	260	149	2	2	2
6	1	2	4	2	2	50	297	2	1	2
6	2	2	2	1	4	50	268	2	1	2
6	3	2	1	2	1	50	175	0	1	2
6	4	2	2	2	5	50	226	2	1	2
6	5	2	1	2	3	50	198	0	1	2
6	6	2	4	2	1	50	233	2	1	2
6	7	2	2	2	5	50	252	2	1	2
6	8	2	4	1	4	50	303	2	1	2
6	9	2	1	2	2	50	625	0	1	2
6	10	2	3	1	5	50	325	2	1	2
6	11	2	1	2	1	50	712	0	1	2
6	12	2	2	1	2	50	683	2	1	2
6	13	2	4	1	3	50	351	2	1	2
6	14	2	1	2	4	50	657	0	1	2
6	15	2	4	1	5	50	357	2	1	2
6	16	2	3	1	3	50	248	2	1	2
6	17	2	1	2	2	50	268	0	1	2
6	18	2	4	2	4	50	383	2	1	2
6	19	2	1	1	4	50	577	0	1	2
6	20	2	3	1	4	50	325	2	1	2
6	21	2	1	1	5	50	169	0	1	2
6	22	2	3	2	3	50	252	2	1	2
6	23	2	2	2	3	50	319	2	1	2
6	24	2	3	2	4	50	210	2	1	2
6	25	2	2	2	3	50	181	2	1	2
6	26	2	3	2	4	50	264	2	1	2
6	27	2	2	1	3	50	443	2	1	2
6	28	2	3	2	1	50	303	2	1	2
6	29	2	4	2	3	50	354	2	1	2
6	30	2	3	1	1	50	357	2	1	2
6	31	2	4	2	4	50	392	2	1	2
6	32	2	3	2	5	50	395	2	1	2
6	33	2	2	1	3	50	351	2	1	2
6	34	2	3	2	2	50	402	2	1	2
6	35	2	2	2	4	50	437	2	1	2
6	36	2	4	1	1	50	440	2	1	2
6	37	2	2	2	1	50	347	2	1	2
6	38	2	1	2	5	50	702	0	1	2
6	39	2	3	1	2	50	513	2	1	2
6	40	2	4	1	2	50	565	2	1	2
6	41	2	3	1	3	50	520	2	1	2
6	42	2	4	1	4	50	555	2	1	2
6	43	2	3	2	2	50	510	2	1	2
6	44	2	1	2	4	50	258	0	1	2
6	45	2	4	1	5	50	373	2	1	2
6	46	2	2	2	2	50	296	2	1	2
6	47	2	1	1	3	50	571	0	1	2
6	48	2	4	2	5	50	367	2	1	2
6	49	2	1	1	5	50	322	0	1	2
6	50	2	3	2	3	50	405	2	1	2
6	51	2	4	2	1	50	280	2	1	2
6	52	2	2	1	5	50	204	2	1	2
6	53	2	4	2	2	50	191	2	1	2
6	54	2	3	1	1	50	290	2	1	2
6	55	2	1	2	5	50	549	0	1	2
6	56	2	4	1	3	50	424	2	1	2
6	57	2	2	1	1	50	300	2	1	2
6	58	2	4	1	1	50	319	2	1	2
6	59	2	3	2	1	50	306	2	1	2
6	60	2	1	1	4	50	533	0	1	2
6	61	2	3	1	5	50	200	2	1	2
6	62	2	2	1	5	50	475	2	1	2
6	63	2	1	1	1	50	734	0	1	2
6	64	2	3	1	2	50	561	2	1	2
6	65	2	2	1	4	50	357	2	1	2
6	66	2	4	2	3	50	264	2	1	2
6	67	2	1	1	3	50	204	0	1	2
6	68	2	2	1	2	50	430	2	1	2
6	69	2	1	2	3	50	897	0	1	2
6	70	2	2	2	2	50	772	2	1	2
6	71	2	3	2	5	50	600	2	1	2
6	72	2	4	2	5	50	379	2	1	2
6	73	2	2	2	4	50	510	2	1	2
6	74	2	3	1	4	50	545	2	1	2
6	75	2	1	1	2	50	0	1	1	2
6	76	2	2	1	1	50	344	2	1	2
6	77	2	4	1	2	50	267	2	1	2
6	78	2	1	1	2	50	0	1	1	2
6	79	2	2	2	1	80	288	2	1	2
6	80	2	1	1	1	80	84	0	1	2
7	1	1	1	1	1	210	97	2	2	1
7	2	1	4	1	3	240	66	2	2	1
7	3	1	3	2	2	193	56	2	2	1
7	4	1	1	1	5	199	139	2	2	1
7	5	1	4	1	1	210	174	2	2	1
7	6	1	1	1	4	210	194	2	2	1
7	7	1	3	2	5	200	193	2	2	1
7	8	1	2	2	4	252	183	2	2	1
7	9	1	3	1	1	207	263	2	2	1
7	10	1	2	2	5	218	138	2	2	1
7	11	1	4	1	3	212	107	2	2	1
7	12	1	2	2	3	242	11	2	2	1
7	13	1	3	1	3	233	26	2	2	1
7	14	1	4	1	5	243	0	99	2	1
7	15	1	2	1	3	207	5	2	2	1
7	16	1	1	2	2	202	31	2	2	1
7	17	1	4	1	2	212	34	2	2	1
7	18	1	3	1	5	207	0	99	2	1
7	19	1	1	2	3	239	0	99	2	1
7	20	1	4	1	5	222	0	99	2	1
7	21	1	3	2	4	206	370	2	2	1
7	22	1	1	1	3	195	197	2	2	1
7	23	1	2	2	1	231	151	2	2	1
7	24	1	4	2	1	247	133	2	2	1
7	25	1	1	2	5	234	141	2	2	1
7	26	1	4	2	3	196	195	2	2	1
7	27	1	2	1	3	278	210	2	2	1
7	28	1	3	2	4	250	0	99	2	1
7	29	1	4	1	4	245	117	2	2	1
7	30	1	3	1	4	253	67	2	2	1
7	31	1	4	1	1	195	101	2	2	1
7	32	1	2	2	2	281	0	99	2	1
7	33	1	3	1	5	199	73	2	2	1
7	34	1	2	1	4	223	93	2	2	1
7	35	1	4	2	5	255	0	99	2	1
7	36	1	3	2	3	189	189	2	2	1
7	37	1	1	2	1	254	117	2	2	1
7	38	1	3	1	2	273	46	2	2	1
7	39	1	2	2	2	276	87	2	2	1
7	40	1	4	2	5	203	154	2	2	1
7	41	1	2	2	3	263	317	2	2	1
7	42	1	4	2	4	253	144	2	2	1
7	43	1	3	2	1	197	102	2	2	1
7	44	1	4	2	4	267	91	2	2	1
7	45	1	2	1	1	238	179	2	2	1
7	46	1	1	2	4	249	164	2	2	1
7	47	1	3	2	1	261	223	2	2	1
7	48	1	2	2	1	276	251	2	2	1
7	49	1	1	2	5	280	216	2	2	1
7	50	1	2	1	1	274	230	2	2	1
7	51	1	3	1	3	209	414	2	2	1
7	52	1	4	1	4	229	345	2	2	1
7	53	1	2	1	5	197	237	2	2	1
7	54	1	1	2	4	231	49	2	2	1
7	55	1	2	2	4	207	243	2	2	1
7	56	1	1	1	4	278	299	2	2	1
7	57	1	4	2	1	191	353	2	2	1
7	58	1	1	1	3	251	292	2	2	1
7	59	1	2	1	4	258	141	2	2	1
7	60	1	4	2	2	192	177	2	2	1
7	61	1	1	1	2	227	91	2	2	1
7	62	1	2	1	2	201	23	2	2	1
7	63	1	1	2	2	226	63	2	2	1
7	64	1	2	1	5	232	131	2	2	1
7	65	1	3	2	3	195	203	2	2	1
7	66	1	1	1	5	278	139	2	2	1
7	67	1	4	2	3	224	0	99	2	1
7	68	1	1	2	3	200	282	2	2	1
7	69	1	3	1	2	210	230	2	2	1
7	70	1	4	1	2	203	147	2	2	1
7	71	1	3	1	4	229	178	2	2	1
7	72	1	2	1	2	217	191	2	2	1
7	73	1	1	2	1	202	143	2	2	1
7	74	1	3	1	1	280	96	2	2	1
7	75	1	1	1	1	191	0	99	2	1
7	76	1	3	2	2	244	283	2	2	1
7	77	1	2	2	5	214	161	2	2	1
7	78	1	1	1	2	190	134	2	2	1
7	79	1	3	2	5	231	66	2	2	1
7	80	1	4	2	2	244	90	2	2	1
8	1	2	4	2	5	56	70	2	1	1
8	2	2	3	2	3	54	296	2	1	1
8	3	2	1	1	4	58	172	2	1	1
8	4	2	4	1	2	64	231	2	1	1
8	5	2	3	1	5	61	258	2	1	1
8	6	2	2	1	4	65	157	2	1	1
8	7	2	1	1	2	61	0	99	1	1
8	8	2	2	1	4	58	316	2	1	1
8	9	2	4	1	4	56	319	2	1	1
8	10	2	2	2	5	54	242	2	1	1
8	11	2	4	2	5	66	93	2	1	1
8	12	2	3	2	3	53	145	2	1	1
8	13	2	2	2	3	46	292	2	1	1
8	14	2	3	1	4	48	311	2	1	1
8	15	2	4	2	2	60	274	2	1	1
8	16	2	3	1	2	57	309	2	1	1
8	17	2	4	2	3	49	0	99	1	1
8	18	2	3	2	5	55	220	2	1	1
8	19	2	1	1	2	59	255	2	1	1
8	20	2	4	1	1	60	322	2	1	1
8	21	2	2	2	1	49	333	2	1	1
8	22	2	1	2	5	46	369	2	1	1
8	23	2	2	1	2	57	300	2	1	1
8	24	2	3	2	1	47	215	2	1	1
8	25	2	1	2	1	65	202	2	1	1
8	26	2	3	1	3	47	0	99	1	1
8	27	2	1	1	1	50	129	2	1	1
8	28	2	4	1	5	52	180	2	1	1
8	29	2	1	1	5	56	95	2	1	1
8	30	2	4	1	3	53	426	2	1	1
8	31	2	1	2	3	51	397	2	1	1
8	32	2	3	2	4	57	424	2	1	1
8	33	2	1	2	1	46	276	2	1	1
8	34	2	3	1	2	51	359	2	1	1
8	35	2	2	1	5	46	251	2	1	1
8	36	2	3	1	4	55	229	2	1	1
8	37	2	2	2	2	63	208	2	1	1
8	38	2	4	2	3	55	268	2	1	1
8	39	2	3	2	2	49	199	2	1	1
8	40	2	4	2	1	47	171	2	1	1
8	41	2	2	2	2	61	118	2	1	1
8	42	2	1	1	5	46	161	2	1	1
8	43	2	4	2	2	57	188	2	1	1
8	44	2	2	1	3	66	215	2	1	1
8	45	2	3	1	5	46	235	2	1	1
8	46	2	2	2	1	51	238	2	1	1
8	47	2	3	1	3	48	241	2	1	1
8	48	2	1	1	1	62	227	2	1	1
8	49	2	3	2	4	58	191	2	1	1
8	50	2	1	2	2	53	554	2	1	1
8	51	2	3	2	2	50	381	2	1	1
8	52	2	4	2	4	50	273	2	1	1
8	53	2	1	1	4	53	883	2	1	1
8	54	2	4	1	2	66	582	2	1	1
8	55	2	1	2	4	58	450	2	1	1
8	56	2	2	1	5	59	357	2	1	1
8	57	2	4	1	4	47	161	2	1	1
8	58	2	2	1	1	56	188	2	1	1
8	59	2	4	1	3	58	239	2	1	1
8	60	2	2	1	3	61	290	2	1	1
8	61	2	4	1	5	66	349	2	1	1
8	62	2	1	2	4	58	248	2	1	1
8	63	2	3	1	1	48	292	2	1	1
8	64	2	2	2	4	48	87	2	1	1
8	65	2	3	2	5	61	0	99	1	1
8	66	2	1	1	3	50	254	2	1	1
8	67	2	2	2	3	57	392	2	1	1
8	68	2	4	2	1	65	371	2	1	1
8	69	2	1	2	2	64	231	2	1	1
8	70	2	2	2	5	57	306	2	1	1
8	71	2	1	1	3	50	254	2	1	1
8	72	2	4	2	4	46	305	2	1	1
8	73	2	2	2	4	53	372	2	1	1
8	74	2	1	2	3	50	151	2	1	1
8	75	2	3	2	1	52	346	2	1	1
8	76	2	4	1	1	64	173	2	1	1
8	77	2	2	1	1	64	48	2	1	1
8	78	2	3	1	1	45	45	2	1	1
8	79	2	1	2	5	64	0	99	1	1
8	80	2	2	1	2	53	266	2	1	1
