# Supplementary material for: Stop signals delay synchrony more for finger tapping than vocalization: a dual modality study of rhythmic synchronization in the stop signal task
Source: PeerJ. 2018 Jul 12;6:e5242. doi: 10.7717/peerj.5242 (PMC6046193; doi:10.7717/peerj.5242)
Supplement: Supplemental Information 1 [file peerj-06-5242-s001.zip › Raw data - for submission/Exclusions/P5_TT/StaircaseForStop_1.0.0.txt]

run	trial_n	duration	correct	TotalACC	Manual/Vocal	Ignore/Stop	***	run	trial_n	duration	correct	TotalACC	Manual/Vocal	Ignore/Stop
1	1	200	0	0	2	2	*****	2	2	200	0	0	1	2
1	3	170	0	0	2	2	*****	2	4	170	0	0	1	2
1	10	140	1	0.333333333333333	2	2	*****	2	7	140	0	0	1	2
1	18	170	0	0.25	2	2	*****	2	11	110	0	0	1	2
1	21	140	0	0.2	2	2	*****	2	15	80	0	0	1	2
1	25	110	0	0.166666666666667	2	2	*****	2	17	50	0	0	1	2
1	28	80	1	0.285714285714286	2	2	*****	2	24	50	0	0	1	2
1	30	110	0	0.25	2	2	*****	2	26	50	0	0	1	2
1	39	80	0	0.222222222222222	2	2	*****	2	31	50	0	0	1	2
1	43	50	1	0.3	2	2	*****	2	34	50	0	0	1	2
1	45	80	0	0.272727272727273	2	2	*****	2	40	50	0	0	1	2
1	47	50	0	0.25	2	2	*****	2	42	50	0	0	1	2
1	54	50	1	0.307692307692308	2	2	*****	2	49	50	0	0	1	2
1	59	50	0	0.285714285714286	2	2	*****	2	52	50	0	0	1	2
1	62	50	0	0.266666666666667	2	2	*****	2	54	50	0	0	1	2
1	65	50	0	0.25	2	2	*****	2	59	50	0	0	1	2
1	69	50	0	0.235294117647059	2	2	*****	2	62	50	0	0	1	2
1	72	50	0	0.222222222222222	2	2	*****	2	73	50	0	0	1	2
1	75	50	1	0.263157894736842	2	2	*****	2	75	50	0	0	1	2
1	77	50	0	0.25	2	2	*****	2	80	50	0	0	1	2
5	1	50	1	0.285714285714286	2	2	*****	6	2	50	0	0	1	2
5	5	50	0	0.272727272727273	2	2	*****	6	6	50	0	0	1	2
5	8	50	0	0.260869565217391	2	2	*****	6	9	50	0	0	1	2
5	11	50	1	0.291666666666667	2	2	*****	6	13	50	0	0	1	2
5	19	50	0	0.28	2	2	*****	6	17	50	0	0	1	2
5	22	50	1	0.307692307692308	2	2	*****	6	24	50	0	0	1	2
5	25	50	0	0.296296296296296	2	2	*****	6	29	50	0	0	1	2
5	28	50	0	0.285714285714286	2	2	*****	6	35	50	0	0	1	2
5	30	50	0	0.275862068965517	2	2	*****	6	37	50	0	0	1	2
5	38	50	0	0.266666666666667	2	2	*****	6	40	50	0	0	1	2
5	45	50	0	0.258064516129032	2	2	*****	6	43	50	0	0	1	2
5	47	50	1	0.28125	2	2	*****	6	45	50	0	0	1	2
5	54	50	1	0.303030303030303	2	2	*****	6	50	50	0	0	1	2
5	57	80	1	0.323529411764706	2	2	*****	6	53	50	0	0	1	2
5	60	110	1	0.342857142857143	2	2	*****	6	57	50	0	0	1	2
5	64	140	1	0.361111111111111	2	2	*****	6	60	50	0	0	1	2
5	67	170	0	0.351351351351351	2	2	*****	6	70	50	0	0	1	2
5	69	140	1	0.368421052631579	2	2	*****	6	75	50	0	0	1	2
5	77	170	1	0.384615384615385	2	2	*****	6	77	50	0	0	1	2
5	80	200	1	0.4	2	2	*****	6	79	50	0	0	1	2
