# Supplementary material for: Stop signals delay synchrony more for finger tapping than vocalization: a dual modality study of rhythmic synchronization in the stop signal task
Source: PeerJ. 2018 Jul 12;6:e5242. doi: 10.7717/peerj.5242 (PMC6046193; doi:10.7717/peerj.5242)
Supplement: Supplemental Information 1 [file peerj-06-5242-s001.zip › Raw data - for submission/Exclusions/P5_TT/Stop_1.0.0.txt]

run	trial_n	FactorA	FactorB	FactorC	TargItem	SSD	RT	ACC	Manual/Vocal	Ignore/Stop
1	1	1	1	1	1	200	447	0	2	2
1	2	1	4	2	1	170	445	2	2	2
1	3	1	1	1	1	170	301	0	2	2
1	4	1	3	2	1	140	387	2	2	2
1	5	1	4	2	5	140	348	2	2	2
1	6	1	2	2	2	140	412	2	2	2
1	7	1	3	2	4	140	331	2	2	2
1	8	1	2	2	1	140	393	2	2	2
1	9	1	3	1	2	140	326	2	2	2
1	10	1	1	2	2	140	0	1	2	2
1	11	1	3	2	2	170	0	99	2	2
1	12	1	4	1	1	170	0	99	2	2
1	13	1	3	1	1	170	263	2	2	2
1	14	1	4	1	3	170	200	2	2	2
1	15	1	2	2	3	170	232	2	2	2
1	16	1	3	1	5	170	219	2	2	2
1	17	1	2	2	4	170	292	2	2	2
1	18	1	1	2	5	170	562	0	2	2
1	19	1	3	2	4	140	0	99	2	2
1	20	1	4	1	5	140	0	99	2	2
1	21	1	1	2	1	140	161	0	2	2
1	22	1	4	2	2	110	142	2	2	2
1	23	1	3	2	5	110	0	99	2	2
1	24	1	2	1	4	110	338	2	2	2
1	25	1	1	1	5	110	581	0	2	2
1	26	1	4	1	2	80	561	2	2	2
1	27	1	3	1	4	80	419	2	2	2
1	28	1	1	1	4	80	0	1	2	2
1	29	1	4	2	4	110	408	2	2	2
1	30	1	1	1	5	110	296	0	2	2
1	31	1	4	1	2	80	316	2	2	2
1	32	1	2	2	4	80	0	99	2	2
1	33	1	3	1	3	80	330	2	2	2
1	34	1	2	2	5	80	385	2	2	2
1	35	1	4	1	4	80	364	2	2	2
1	36	1	2	2	5	80	441	2	2	2
1	37	1	4	2	2	80	387	2	2	2
1	38	1	2	1	5	80	452	2	2	2
1	39	1	1	1	4	80	514	0	2	2
1	40	1	3	2	3	50	491	2	2	2
1	41	1	2	1	1	50	406	2	2	2
1	42	1	3	2	3	50	0	99	2	2
1	43	1	1	1	3	50	0	1	2	2
1	44	1	3	1	1	80	462	2	2	2
1	45	1	1	1	3	80	265	0	2	2
1	46	1	2	1	2	50	347	2	2	2
1	47	1	1	2	5	50	500	0	2	2
1	48	1	3	1	3	50	408	2	2	2
1	49	1	2	1	1	50	486	2	2	2
1	50	1	4	1	5	50	353	2	2	2
1	51	1	2	1	2	50	368	2	2	2
1	52	1	4	2	1	50	294	2	2	2
1	53	1	2	1	3	50	0	99	2	2
1	54	1	1	1	2	50	0	1	2	2
1	55	1	4	1	3	50	0	99	2	2
1	56	1	3	1	5	50	406	2	2	2
1	57	1	4	1	4	50	405	2	2	2
1	58	1	3	2	2	50	553	2	2	2
1	59	1	1	2	4	50	508	0	2	2
1	60	1	2	1	4	50	434	2	2	2
1	61	1	3	1	4	50	335	2	2	2
1	62	1	1	2	2	50	284	0	2	2
1	63	1	2	1	3	50	295	2	2	2
1	64	1	4	2	4	50	0	99	2	2
1	65	1	1	2	4	50	573	0	2	2
1	66	1	2	2	2	50	473	2	2	2
1	67	1	4	2	3	50	361	2	2	2
1	68	1	3	1	2	50	400	2	2	2
1	69	1	1	1	2	50	383	0	2	2
1	70	1	4	2	3	50	452	2	2	2
1	71	1	3	2	5	50	452	2	2	2
1	72	1	1	2	1	50	592	0	2	2
1	73	1	3	2	1	50	430	2	2	2
1	74	1	2	2	1	50	0	99	2	2
1	75	1	1	2	3	50	0	1	2	2
1	76	1	4	2	5	50	0	99	2	2
1	77	1	1	2	3	50	506	0	2	2
1	78	1	2	1	5	50	520	2	2	2
1	79	1	4	1	1	50	0	99	2	2
1	80	1	2	2	3	50	346	2	2	2
2	1	2	3	1	1	200	183	2	1	2
2	2	2	1	2	4	200	186	0	1	2
2	3	2	4	1	1	170	255	2	1	2
2	4	2	1	1	5	170	465	0	1	2
2	5	2	4	2	3	140	286	2	1	2
2	6	2	2	1	4	140	193	2	1	2
2	7	2	1	1	1	140	69	0	1	2
2	8	2	3	2	5	110	249	2	1	2
2	9	2	4	2	2	110	300	2	1	2
2	10	2	2	1	1	110	319	2	1	2
2	11	2	1	2	1	110	259	0	1	2
2	12	2	2	2	4	80	399	2	1	2
2	13	2	3	1	2	80	370	2	1	2
2	14	2	2	1	1	80	373	2	1	2
2	15	2	1	1	5	80	472	0	1	2
2	16	2	4	1	4	50	317	2	1	2
2	17	2	1	2	1	50	256	0	1	2
2	18	2	2	1	5	50	275	2	1	2
2	19	2	4	2	1	50	295	2	1	2
2	20	2	3	2	3	50	362	2	1	2
2	21	2	2	2	5	50	333	2	1	2
2	22	2	4	2	5	50	400	2	1	2
2	23	2	2	2	3	50	387	2	1	2
2	24	2	1	1	2	50	486	0	1	2
2	25	2	3	2	2	50	362	2	1	2
2	26	2	1	1	4	50	285	0	1	2
2	27	2	4	1	3	50	256	2	1	2
2	28	2	3	1	4	50	259	2	1	2
2	29	2	2	1	3	50	263	2	1	2
2	30	2	4	2	3	50	314	2	1	2
2	31	2	1	2	2	50	253	0	1	2
2	32	2	3	1	5	50	304	2	1	2
2	33	2	4	1	4	50	180	2	1	2
2	34	2	1	1	3	50	486	0	1	2
2	35	2	4	1	2	50	410	2	1	2
2	36	2	3	1	3	50	349	2	1	2
2	37	2	2	1	2	50	208	2	1	2
2	38	2	3	1	2	50	244	2	1	2
2	39	2	4	1	5	50	263	2	1	2
2	40	2	1	2	5	50	266	0	1	2
2	41	2	2	2	4	50	285	2	1	2
2	42	2	1	2	4	50	272	0	1	2
2	43	2	4	2	1	50	451	2	1	2
2	44	2	3	2	1	50	406	2	1	2
2	45	2	4	1	5	50	426	2	1	2
2	46	2	2	2	1	50	477	2	1	2
2	47	2	3	2	5	50	304	2	1	2
2	48	2	2	1	3	50	259	2	1	2
2	49	2	1	2	3	50	422	0	1	2
2	50	2	3	1	4	50	426	2	1	2
2	51	2	2	2	1	50	365	2	1	2
2	52	2	1	1	4	50	272	0	1	2
2	53	2	3	2	4	50	308	2	1	2
2	54	2	1	2	5	50	502	0	1	2
2	55	2	4	1	2	50	458	2	1	2
2	56	2	2	2	3	50	429	2	1	2
2	57	2	3	2	3	50	432	2	1	2
2	58	2	2	1	5	50	387	2	1	2
2	59	2	1	2	2	50	295	0	1	2
2	60	2	2	1	2	50	298	2	1	2
2	61	2	3	2	4	50	269	2	1	2
2	62	2	1	1	2	50	240	0	1	2
2	63	2	2	2	2	50	387	2	1	2
2	64	2	3	1	5	50	439	2	1	2
2	65	2	4	2	2	50	362	2	1	2
2	66	2	3	1	3	50	381	2	1	2
2	67	2	4	2	4	50	416	2	1	2
2	68	2	3	2	1	50	419	2	1	2
2	69	2	2	2	5	50	375	2	1	2
2	70	2	4	1	1	50	362	2	1	2
2	71	2	2	2	2	50	301	2	1	2
2	72	2	4	2	4	50	273	2	1	2
2	73	2	1	1	1	50	467	0	1	2
2	74	2	4	2	5	50	407	2	1	2
2	75	2	1	2	3	50	282	0	1	2
2	76	2	3	2	2	50	205	2	1	2
2	77	2	4	1	3	50	257	2	1	2
2	78	2	2	1	4	50	260	2	1	2
2	79	2	3	1	1	50	327	2	1	2
2	80	2	1	1	3	50	314	0	1	2
3	1	1	1	2	3	110	0	99	2	1
3	2	1	2	1	5	92	385	2	2	1
3	3	1	4	1	5	76	0	99	2	1
3	4	1	3	2	2	95	0	99	2	1
3	5	1	1	1	2	109	304	2	2	1
3	6	1	4	2	1	102	328	2	2	1
3	7	1	2	2	3	110	337	2	2	1
3	8	1	4	1	4	110	389	2	2	1
3	9	1	1	2	2	85	0	99	2	1
3	10	1	2	2	3	78	0	99	2	1
3	11	1	3	2	4	77	370	2	2	1
3	12	1	2	2	5	76	274	2	2	1
3	13	1	1	1	5	92	201	2	2	1
3	14	1	4	2	2	94	200	2	2	1
3	15	1	3	1	3	107	0	99	2	1
3	16	1	2	1	2	108	0	99	2	1
3	17	1	1	2	4	91	252	2	2	1
3	18	1	2	2	4	111	239	2	2	1
3	19	1	4	2	1	98	250	2	2	1
3	20	1	3	1	1	83	296	2	2	1
3	21	1	1	2	4	92	320	2	2	1
3	22	1	4	1	1	84	338	2	2	1
3	23	1	2	2	2	105	248	2	2	1
3	24	1	3	1	5	92	0	99	2	1
3	25	1	4	2	5	79	289	2	2	1
3	26	1	1	1	3	111	241	2	2	1
3	27	1	3	2	3	104	299	2	2	1
3	28	1	2	2	1	100	0	99	2	1
3	29	1	4	2	2	84	0	99	2	1
3	30	1	1	1	1	86	250	2	2	1
3	31	1	3	1	2	110	289	2	2	1
3	32	1	4	1	4	108	355	2	2	1
3	33	1	1	1	4	79	314	2	2	1
3	34	1	3	2	5	82	0	99	2	1
3	35	1	4	2	3	99	371	2	2	1
3	36	1	3	1	4	93	0	99	2	1
3	37	1	4	1	1	111	0	99	2	1
3	38	1	2	1	4	80	0	99	2	1
3	39	1	1	2	5	107	0	99	2	1
3	40	1	3	2	1	90	0	99	2	1
3	41	1	1	2	5	78	0	99	2	1
3	42	1	2	2	4	89	272	2	2	1
3	43	1	4	1	2	106	0	99	2	1
3	44	1	2	2	5	89	0	99	2	1
3	45	1	3	2	5	78	0	99	2	1
3	46	1	1	2	1	92	246	2	2	1
3	47	1	3	1	4	82	0	99	2	1
3	48	1	2	1	2	89	393	2	2	1
3	49	1	1	2	2	99	0	99	2	1
3	50	1	3	2	2	94	347	2	2	1
3	51	1	4	1	3	82	373	2	2	1
3	52	1	1	1	3	99	254	2	2	1
3	53	1	2	1	1	77	0	99	2	1
3	54	1	3	2	3	106	331	2	2	1
3	55	1	2	2	1	93	0	99	2	1
3	56	1	4	1	3	89	333	2	2	1
3	57	1	2	1	1	77	367	2	2	1
3	58	1	3	1	3	89	0	99	2	1
3	59	1	4	1	2	89	0	99	2	1
3	60	1	3	2	4	79	0	99	2	1
3	61	1	2	1	3	95	0	99	2	1
3	62	1	1	1	2	88	0	99	2	1
3	63	1	2	2	2	90	0	99	2	1
3	64	1	4	2	5	77	0	99	2	1
3	65	1	1	2	1	89	0	99	2	1
3	66	1	3	1	5	100	0	99	2	1
3	67	1	2	1	3	83	0	99	2	1
3	68	1	4	1	5	111	0	99	2	1
3	69	1	3	2	1	76	0	99	2	1
3	70	1	1	1	1	81	318	2	2	1
3	71	1	3	1	2	98	279	2	2	1
3	72	1	1	2	3	100	0	99	2	1
3	73	1	4	2	4	99	0	99	2	1
3	74	1	2	1	5	88	315	2	2	1
3	75	1	1	1	5	111	0	99	2	1
3	76	1	3	1	1	94	0	99	2	1
3	77	1	2	1	4	80	0	99	2	1
3	78	1	4	2	4	108	0	99	2	1
3	79	1	1	1	4	82	0	99	2	1
3	80	1	4	2	3	84	333	2	2	1
4	1	2	4	2	3	87	335	2	1	1
4	2	2	2	1	4	85	298	2	1	1
4	3	2	4	2	4	82	317	2	1	1
4	4	2	1	2	2	76	297	2	1	1
4	5	2	3	1	2	78	364	2	1	1
4	6	2	2	2	2	79	327	2	1	1
4	7	2	3	2	4	76	339	2	1	1
4	8	2	1	1	4	75	246	2	1	1
4	9	2	4	1	5	71	233	2	1	1
4	10	2	2	1	1	70	261	2	1	1
4	11	2	3	2	3	80	215	2	1	1
4	12	2	1	1	3	79	234	2	1	1
4	13	2	4	2	1	70	302	2	1	1
4	14	2	1	2	4	89	264	2	1	1
4	15	2	3	1	1	71	236	2	1	1
4	16	2	4	1	1	71	224	2	1	1
4	17	2	3	1	5	74	339	2	1	1
4	18	2	1	2	1	81	270	2	1	1
4	19	2	2	2	2	65	289	2	1	1
4	20	2	4	2	5	83	340	2	1	1
4	21	2	1	1	2	62	264	2	1	1
4	22	2	3	1	3	82	171	2	1	1
4	23	2	1	2	5	79	78	2	1	1
4	24	2	2	1	2	75	297	2	1	1
4	25	2	3	1	4	85	244	2	1	1
4	26	2	1	1	5	75	303	2	1	1
4	27	2	2	2	4	62	219	2	1	1
4	28	2	1	1	1	64	270	2	1	1
4	29	2	2	2	1	87	328	2	1	1
4	30	2	4	2	4	62	293	2	1	1
4	31	2	3	2	2	64	344	2	1	1
4	32	2	4	1	5	65	331	2	1	1
4	33	2	1	2	3	78	278	2	1	1
4	34	2	3	2	5	83	193	2	1	1
4	35	2	4	1	3	67	341	2	1	1
4	36	2	2	2	5	77	240	2	1	1
4	37	2	1	2	4	68	283	2	1	1
4	38	2	3	2	2	80	398	2	1	1
4	39	2	4	2	5	67	385	2	1	1
4	40	2	2	2	4	80	276	2	1	1
4	41	2	3	1	3	84	279	2	1	1
4	42	2	2	2	5	86	251	2	1	1
4	43	2	4	2	3	72	214	2	1	1
4	44	2	3	1	5	62	290	2	1	1
4	45	2	4	1	2	71	237	2	1	1
4	46	2	1	1	1	85	295	2	1	1
4	47	2	3	2	5	88	227	2	1	1
4	48	2	1	1	5	87	326	2	1	1
4	49	2	4	2	1	77	297	2	1	1
4	50	2	3	2	1	86	260	2	1	1
4	51	2	2	1	5	86	216	2	1	1
4	52	2	1	2	5	64	283	2	1	1
4	53	2	2	1	3	71	278	2	1	1
4	54	2	3	1	1	91	361	2	1	1
4	55	2	4	1	2	90	108	2	1	1
4	56	2	1	2	2	79	359	2	1	1
4	57	2	4	1	3	66	347	2	1	1
4	58	2	3	2	4	79	382	2	1	1
4	59	2	4	2	2	89	393	2	1	1
4	60	2	2	1	3	70	309	2	1	1
4	61	2	4	1	1	78	208	2	1	1
4	62	2	2	2	1	79	347	2	1	1
4	63	2	4	1	4	80	302	2	1	1
4	64	2	3	1	4	78	266	2	1	1
4	65	2	1	1	2	76	301	2	1	1
4	66	2	3	2	3	62	296	2	1	1
4	67	2	2	1	5	72	227	2	1	1
4	68	2	1	2	1	83	302	2	1	1
4	69	2	3	1	2	73	345	2	1	1
4	70	2	1	2	3	65	405	2	1	1
4	71	2	4	2	2	89	367	2	1	1
4	72	2	2	2	3	80	442	2	1	1
4	73	2	4	1	4	67	430	2	1	1
4	74	2	2	1	2	66	386	2	1	1
4	75	2	1	1	4	89	284	2	1	1
4	76	2	2	1	1	75	336	2	1	1
4	77	2	1	1	3	68	300	2	1	1
4	78	2	2	2	3	87	230	2	1	1
4	79	2	3	2	1	62	306	2	1	1
4	80	2	2	1	4	88	316	2	1	1
5	1	1	1	1	5	50	0	1	2	2
5	2	1	2	1	4	50	516	2	2	2
5	3	1	4	1	3	50	407	2	2	2
5	4	1	3	1	1	50	0	99	2	2
5	5	1	1	2	3	50	294	0	2	2
5	6	1	4	1	1	50	341	2	2	2
5	7	1	2	2	2	50	377	2	2	2
5	8	1	1	2	1	50	515	0	2	2
5	9	1	3	2	4	50	377	2	2	2
5	10	1	4	2	2	50	0	99	2	2
5	11	1	1	1	4	50	0	1	2	2
5	12	1	4	2	3	50	351	2	2	2
5	13	1	3	2	1	50	407	2	2	2
5	14	1	4	2	5	50	365	2	2	2
5	15	1	2	1	3	50	364	2	2	2
5	16	1	4	1	2	50	339	2	2	2
5	17	1	2	2	4	50	380	2	2	2
5	18	1	4	1	4	50	475	2	2	2
5	19	1	1	2	5	50	499	0	2	2
5	20	1	2	1	1	50	521	2	2	2
5	21	1	4	1	4	50	305	2	2	2
5	22	1	1	2	3	50	0	1	2	2
5	23	1	4	1	2	50	459	2	2	2
5	24	1	3	1	4	50	387	2	2	2
5	25	1	1	1	3	50	322	0	2	2
5	26	1	3	2	5	50	0	99	2	2
5	27	1	2	1	5	50	0	99	2	2
5	28	1	1	2	1	50	347	0	2	2
5	29	1	2	2	5	50	368	2	2	2
5	30	1	1	1	2	50	258	0	2	2
5	31	1	3	2	1	50	308	2	2	2
5	32	1	4	1	3	50	333	2	2	2
5	33	1	3	1	1	50	257	2	2	2
5	34	1	4	2	2	50	196	2	2	2
5	35	1	3	1	2	50	322	2	2	2
5	36	1	2	2	3	50	358	2	2	2
5	37	1	3	1	3	50	353	2	2	2
5	38	1	1	2	4	50	316	0	2	2
5	39	1	3	2	2	50	391	2	2	2
5	40	1	2	1	1	50	0	99	2	2
5	41	1	3	2	3	50	503	2	2	2
5	42	1	4	2	1	50	444	2	2	2
5	43	1	2	2	5	50	415	2	2	2
5	44	1	3	1	2	50	0	99	2	2
5	45	1	1	2	2	50	600	0	2	2
5	46	1	2	2	3	50	530	2	2	2
5	47	1	1	1	1	50	0	1	2	2
5	48	1	2	1	4	50	414	2	2	2
5	49	1	4	2	4	50	0	99	2	2
5	50	1	2	1	2	50	288	2	2	2
5	51	1	4	2	5	50	371	2	2	2
5	52	1	2	1	5	50	450	2	2	2
5	53	1	3	1	4	50	0	99	2	2
5	54	1	1	1	3	50	0	1	2	2
5	55	1	3	2	5	80	0	99	2	2
5	56	1	4	1	1	80	373	2	2	2
5	57	1	1	2	4	80	0	1	2	2
5	58	1	4	1	5	110	0	99	2	2
5	59	1	2	2	1	110	348	2	2	2
5	60	1	1	1	4	110	0	1	2	2
5	61	1	2	2	1	140	346	2	2	2
5	62	1	3	1	5	140	0	99	2	2
5	63	1	4	2	4	140	0	99	2	2
5	64	1	1	1	1	140	0	1	2	2
5	65	1	4	2	3	170	0	99	2	2
5	66	1	3	1	5	170	0	99	2	2
5	67	1	1	1	2	170	564	0	2	2
5	68	1	2	1	2	140	0	99	2	2
5	69	1	1	2	2	140	0	1	2	2
5	70	1	2	1	3	170	0	99	2	2
5	71	1	3	2	2	170	190	2	2	2
5	72	1	2	2	2	170	85	2	2	2
5	73	1	3	1	3	170	231	2	2	2
5	74	1	2	2	4	170	252	2	2	2
5	75	1	3	2	3	170	358	2	2	2
5	76	1	4	1	5	170	349	2	2	2
5	77	1	1	2	5	170	0	1	2	2
5	78	1	4	2	1	200	0	99	2	2
5	79	1	3	2	4	200	0	99	2	2
5	80	1	1	1	5	200	0	1	2	2
6	1	2	2	2	2	50	308	2	1	2
6	2	2	1	2	1	50	295	0	1	2
6	3	2	4	2	3	50	315	2	1	2
6	4	2	3	2	4	50	350	2	1	2
6	5	2	4	2	2	50	337	2	1	2
6	6	2	1	1	4	50	292	0	1	2
6	7	2	2	2	1	50	375	2	1	2
6	8	2	4	1	1	50	251	2	1	2
6	9	2	1	1	5	50	222	0	1	2
6	10	2	3	1	2	50	273	2	1	2
6	11	2	4	1	2	50	372	2	1	2
6	12	2	3	2	5	50	407	2	1	2
6	13	2	1	2	3	50	410	0	1	2
6	14	2	2	1	4	50	366	2	1	2
6	15	2	3	1	2	50	305	2	1	2
6	16	2	4	2	4	50	244	2	1	2
6	17	2	1	2	5	50	216	0	1	2
6	18	2	4	1	1	50	378	2	1	2
6	19	2	2	1	3	50	382	2	1	2
6	20	2	3	2	4	50	401	2	1	2
6	21	2	2	1	2	50	324	2	1	2
6	22	2	3	2	2	50	311	2	1	2
6	23	2	2	2	3	50	251	2	1	2
6	24	2	1	1	3	50	430	0	1	2
6	25	2	2	1	5	50	369	2	1	2
6	26	2	4	2	4	50	292	2	1	2
6	27	2	3	2	3	50	295	2	1	2
6	28	2	4	2	5	50	315	2	1	2
6	29	2	1	1	2	50	366	0	1	2
6	30	2	3	1	4	50	417	2	1	2
6	31	2	2	2	5	50	260	2	1	2
6	32	2	4	1	2	50	263	2	1	2
6	33	2	2	2	4	50	203	2	1	2
6	34	2	4	2	1	50	270	2	1	2
6	35	2	1	1	2	50	225	0	1	2
6	36	2	3	2	2	50	276	2	1	2
6	37	2	1	2	4	50	264	0	1	2
6	38	2	3	1	4	50	363	2	1	2
6	39	2	2	2	4	50	286	2	1	2
6	40	2	1	2	2	50	465	0	1	2
6	41	2	4	1	3	50	404	2	1	2
6	42	2	2	1	1	50	327	2	1	2
6	43	2	1	2	1	50	267	0	1	2
6	44	2	2	1	5	50	478	2	1	2
6	45	2	1	1	1	50	305	0	1	2
6	46	2	3	1	5	50	340	2	1	2
6	47	2	2	2	2	50	328	2	1	2
6	48	2	4	2	5	50	411	2	1	2
6	49	2	3	2	1	50	430	2	1	2
6	50	2	1	1	5	50	481	0	1	2
6	51	2	2	1	3	50	388	2	1	2
6	52	2	3	1	1	50	296	2	1	2
6	53	2	1	1	4	50	235	0	1	2
6	54	2	2	1	1	50	334	2	1	2
6	55	2	4	2	3	50	369	2	1	2
6	56	2	2	2	5	50	356	2	1	2
6	57	2	1	2	2	50	280	0	1	2
6	58	2	3	1	5	50	363	2	1	2
6	59	2	2	2	1	50	366	2	1	2
6	60	2	1	2	4	50	465	0	1	2
6	61	2	3	2	1	50	388	2	1	2
6	62	2	2	2	3	50	328	2	1	2
6	63	2	4	2	2	50	235	2	1	2
6	64	2	3	2	5	50	302	2	1	2
6	65	2	2	1	4	50	337	2	1	2
6	66	2	3	1	1	50	388	2	1	2
6	67	2	4	1	5	50	328	2	1	2
6	68	2	3	2	3	50	235	2	1	2
6	69	2	2	1	2	50	254	2	1	2
6	70	2	1	2	5	50	273	0	1	2
6	71	2	4	1	5	50	245	2	1	2
6	72	2	3	1	3	50	328	2	1	2
6	73	2	4	1	4	50	379	2	1	2
6	74	2	3	1	3	50	334	2	1	2
6	75	2	1	1	1	50	433	0	1	2
6	76	2	4	1	4	50	484	2	1	2
6	77	2	1	2	3	50	280	0	1	2
6	78	2	4	1	3	50	299	2	1	2
6	79	2	1	1	3	50	191	0	1	2
6	80	2	4	2	1	50	290	2	1	2
7	1	1	2	1	3	77	367	2	2	1
7	2	1	4	1	3	96	0	99	2	1
7	3	1	1	2	4	101	325	2	2	1
7	4	1	3	2	1	98	0	99	2	1
7	5	1	4	1	2	95	343	2	2	1
7	6	1	3	1	5	73	337	2	2	1
7	7	1	4	2	3	87	313	2	2	1
7	8	1	3	1	3	94	321	2	2	1
7	9	1	1	1	5	78	243	2	2	1
7	10	1	4	1	3	81	246	2	2	1
7	11	1	1	2	2	95	193	2	2	1
7	12	1	3	1	4	84	261	2	2	1
7	13	1	2	2	4	84	237	2	2	1
7	14	1	4	2	3	97	0	99	2	1
7	15	1	1	1	5	71	0	99	2	1
7	16	1	2	1	2	85	0	99	2	1
7	17	1	4	1	5	91	387	2	2	1
7	18	1	3	1	2	91	347	2	2	1
7	19	1	1	2	5	74	341	2	2	1
7	20	1	4	2	1	76	0	99	2	1
7	21	1	3	2	5	71	339	2	2	1
7	22	1	1	1	2	83	296	2	2	1
7	23	1	2	1	1	82	299	2	2	1
7	24	1	1	1	2	73	354	2	2	1
7	25	1	4	2	2	98	0	99	2	1
7	26	1	2	2	1	88	0	99	2	1
7	27	1	4	1	2	83	0	99	2	1
7	28	1	1	1	3	98	442	2	2	1
7	29	1	3	2	3	78	300	2	2	1
7	30	1	1	2	1	99	0	99	2	1
7	31	1	3	2	2	82	314	2	2	1
7	32	1	1	1	4	96	169	2	2	1
7	33	1	4	1	5	80	238	2	2	1
7	34	1	1	2	1	73	0	99	2	1
7	35	1	4	2	2	78	302	2	2	1
7	36	1	2	2	3	81	291	2	2	1
7	37	1	3	2	2	74	0	99	2	1
7	38	1	1	1	1	82	332	2	2	1
7	39	1	4	1	4	97	373	2	2	1
7	40	1	2	2	3	97	358	2	2	1
7	41	1	1	1	1	83	323	2	2	1
7	42	1	3	1	1	92	316	2	2	1
7	43	1	4	2	4	77	236	2	2	1
7	44	1	2	1	2	104	176	2	2	1
7	45	1	3	1	3	77	228	2	2	1
7	46	1	2	2	4	74	0	99	2	1
7	47	1	1	2	2	81	274	2	2	1
7	48	1	2	1	3	94	350	2	2	1
7	49	1	3	1	5	81	355	2	2	1
7	50	1	4	2	4	87	235	2	2	1
7	51	1	1	2	5	90	222	2	2	1
7	52	1	2	2	1	101	214	2	2	1
7	53	1	3	2	4	104	0	99	2	1
7	54	1	4	2	1	104	254	2	2	1
7	55	1	1	1	4	96	288	2	2	1
7	56	1	3	1	4	76	0	99	2	1
7	57	1	4	2	5	87	0	99	2	1
7	58	1	2	1	1	83	418	2	2	1
7	59	1	4	1	4	91	399	2	2	1
7	60	1	3	1	2	99	0	99	2	1
7	61	1	2	2	2	91	369	2	2	1
7	62	1	4	1	1	75	429	2	2	1
7	63	1	3	2	5	90	264	2	2	1
7	64	1	1	2	3	78	290	2	2	1
7	65	1	3	2	1	95	272	2	2	1
7	66	1	2	2	5	97	0	99	2	1
7	67	1	4	1	1	84	332	2	2	1
7	68	1	2	1	4	78	0	99	2	1
7	69	1	3	1	1	104	291	2	2	1
7	70	1	2	2	2	94	339	2	2	1
7	71	1	1	2	3	82	0	99	2	1
7	72	1	3	2	3	76	383	2	2	1
7	73	1	2	2	5	87	0	99	2	1
7	74	1	1	2	4	78	0	99	2	1
7	75	1	4	2	5	103	243	2	2	1
7	76	1	2	1	5	73	301	2	2	1
7	77	1	3	2	4	101	271	2	2	1
7	78	1	2	1	4	87	276	2	2	1
7	79	1	1	1	3	103	239	2	2	1
7	80	1	2	1	5	88	281	2	2	1
8	1	2	2	2	5	60	249	2	1	1
8	2	2	1	1	3	49	181	2	1	1
8	3	2	2	1	2	45	208	2	1	1
8	4	2	3	2	3	55	147	2	1	1
8	5	2	2	2	2	60	246	2	1	1
8	6	2	4	2	2	52	337	2	1	1
8	7	2	3	1	3	61	348	2	1	1
8	8	2	2	1	5	64	311	2	1	1
8	9	2	3	1	4	60	195	2	1	1
8	10	2	2	1	3	65	221	2	1	1
8	11	2	4	1	1	47	321	2	1	1
8	12	2	1	2	3	58	252	2	1	1
8	13	2	4	1	2	65	311	2	1	1
8	14	2	1	2	2	46	299	2	1	1
8	15	2	2	2	1	62	301	2	1	1
8	16	2	4	1	4	64	272	2	1	1
8	17	2	1	2	1	65	212	2	1	1
8	18	2	4	2	1	53	360	2	1	1
8	19	2	1	1	2	52	331	2	1	1
8	20	2	3	2	1	45	294	2	1	1
8	21	2	2	1	2	55	201	2	1	1
8	22	2	1	2	4	61	284	2	1	1
8	23	2	3	2	5	46	296	2	1	1
8	24	2	4	1	2	63	282	2	1	1
8	25	2	3	1	5	48	302	2	1	1
8	26	2	2	1	4	55	233	2	1	1
8	27	2	3	1	2	50	213	2	1	1
8	28	2	1	2	3	64	151	2	1	1
8	29	2	3	1	4	57	355	2	1	1
8	30	2	4	1	4	63	381	2	1	1
8	31	2	1	1	1	46	321	2	1	1
8	32	2	2	2	3	46	277	2	1	1
8	33	2	1	1	2	60	319	2	1	1
8	34	2	2	2	2	53	331	2	1	1
8	35	2	4	1	1	51	302	2	1	1
8	36	2	2	1	1	64	305	2	1	1
8	37	2	4	2	1	47	341	2	1	1
8	38	2	2	1	5	65	343	2	1	1
8	39	2	4	2	4	46	379	2	1	1
8	40	2	2	2	5	48	318	2	1	1
8	41	2	4	1	3	49	353	2	1	1
8	42	2	2	2	4	55	268	2	1	1
8	43	2	4	2	5	60	399	2	1	1
8	44	2	3	2	1	48	363	2	1	1
8	45	2	1	1	1	55	262	2	1	1
8	46	2	3	1	2	52	306	2	1	1
8	47	2	4	1	3	57	268	2	1	1
8	48	2	1	1	3	54	224	2	1	1
8	49	2	4	2	3	59	291	2	1	1
8	50	2	2	1	3	65	318	2	1	1
8	51	2	3	1	1	45	346	2	1	1
8	52	2	1	1	4	58	332	2	1	1
8	53	2	3	2	3	47	312	2	1	1
8	54	2	1	2	2	63	346	2	1	1
8	55	2	3	2	2	59	374	2	1	1
8	56	2	1	1	5	57	265	2	1	1
8	57	2	3	1	1	61	157	2	1	1
8	58	2	1	2	1	56	336	2	1	1
8	59	2	2	2	3	62	346	2	1	1
8	60	2	4	1	5	46	334	2	1	1
8	61	2	1	1	5	59	281	2	1	1
8	62	2	2	1	4	63	340	2	1	1
8	63	2	3	2	2	55	320	2	1	1
8	64	2	1	2	4	64	267	2	1	1
8	65	2	2	2	4	56	342	2	1	1
8	66	2	4	2	2	55	329	2	1	1
8	67	2	3	2	5	59	332	2	1	1
8	68	2	1	2	5	60	352	2	1	1
8	69	2	3	1	3	50	315	2	1	1
8	70	2	1	1	4	61	294	2	1	1
8	71	2	2	1	1	63	273	2	1	1
8	72	2	3	2	4	58	253	2	1	1
8	73	2	4	1	5	64	232	2	1	1
8	74	2	1	2	5	51	315	2	1	1
8	75	2	4	2	4	57	406	2	1	1
8	76	2	3	2	4	64	481	2	1	1
8	77	2	4	2	5	52	453	2	1	1
8	78	2	2	2	1	60	368	2	1	1
8	79	2	4	2	3	48	331	2	1	1
8	80	2	3	1	5	48	303	2	1	1
