# Supplementary material for: Stop signals delay synchrony more for finger tapping than vocalization: a dual modality study of rhythmic synchronization in the stop signal task
Source: PeerJ. 2018 Jul 12;6:e5242. doi: 10.7717/peerj.5242 (PMC6046193; doi:10.7717/peerj.5242)
Supplement: Supplemental Information 1 [file peerj-06-5242-s001.zip › Raw data - for submission/Exclusions/P7_SD/StaircaseForStop_1.0.0.txt]

run	trial_n	duration	correct	TotalACC	Manual/Vocal	Ignore/Stop	***	run	trial_n	duration	correct	TotalACC	Manual/Vocal	Ignore/Stop
1	1	200	0	0	2	2	*****	2	2	200	0	0	1	2
1	4	170	1	0.5	2	2	*****	2	5	170	0	0	1	2
1	6	200	0	0.333333333333333	2	2	*****	2	8	140	1	0.333333333333333	1	2
1	8	170	0	0.25	2	2	*****	2	16	170	1	0.5	1	2
1	11	140	1	0.4	2	2	*****	2	18	200	0	0.4	1	2
1	13	170	0	0.333333333333333	2	2	*****	2	24	170	1	0.5	1	2
1	18	140	1	0.428571428571429	2	2	*****	2	37	200	1	0.571428571428571	1	2
1	20	170	1	0.5	2	2	*****	2	40	230	0	0.5	1	2
1	24	200	1	0.555555555555556	2	2	*****	2	44	200	0	0.444444444444444	1	2
1	40	230	1	0.6	2	2	*****	2	47	170	1	0.5	1	2
1	46	260	1	0.636363636363636	2	2	*****	2	50	200	0	0.454545454545455	1	2
1	55	290	0	0.583333333333333	2	2	*****	2	52	170	1	0.5	1	2
1	57	260	0	0.538461538461538	2	2	*****	2	59	200	1	0.538461538461538	1	2
1	60	230	1	0.571428571428571	2	2	*****	2	65	230	1	0.571428571428571	1	2
1	62	260	0	0.533333333333333	2	2	*****	2	67	260	1	0.6	1	2
1	64	230	0	0.5	2	2	*****	2	72	290	1	0.625	1	2
1	66	200	0	0.470588235294118	2	2	*****	2	74	300	0	0.588235294117647	1	2
1	69	170	1	0.5	2	2	*****	2	76	290	1	0.611111111111111	1	2
1	71	200	1	0.526315789473684	2	2	*****	2	78	300	0	0.578947368421053	1	2
1	75	230	1	0.55	2	2	*****	2	80	290	0	0.55	1	2
5	7	260	1	0.571428571428571	2	2	*****	6	1	260	1	0.571428571428571	1	2
5	12	290	1	0.590909090909091	2	2	*****	6	6	290	0	0.545454545454545	1	2
5	14	300	1	0.608695652173913	2	2	*****	6	9	260	1	0.565217391304348	1	2
5	18	300	1	0.625	2	2	*****	6	11	290	0	0.541666666666667	1	2
5	25	300	1	0.64	2	2	*****	6	14	260	0	0.52	1	2
5	29	300	1	0.653846153846154	2	2	*****	6	21	230	0	0.5	1	2
5	33	300	1	0.666666666666667	2	2	*****	6	24	200	1	0.518518518518518	1	2
5	38	300	1	0.678571428571429	2	2	*****	6	29	230	0	0.5	1	2
5	40	300	1	0.689655172413793	2	2	*****	6	33	200	1	0.517241379310345	1	2
5	42	300	1	0.7	2	2	*****	6	35	230	0	0.5	1	2
5	46	300	1	0.709677419354839	2	2	*****	6	37	200	1	0.516129032258065	1	2
5	48	300	1	0.71875	2	2	*****	6	40	230	0	0.5	1	2
5	52	300	1	0.727272727272727	2	2	*****	6	42	200	1	0.515151515151515	1	2
5	54	300	1	0.735294117647059	2	2	*****	6	45	230	1	0.529411764705882	1	2
5	56	300	1	0.742857142857143	2	2	*****	6	52	260	1	0.542857142857143	1	2
5	62	300	1	0.75	2	2	*****	6	54	290	0	0.527777777777778	1	2
5	67	300	1	0.756756756756757	2	2	*****	6	56	260	1	0.540540540540541	1	2
5	74	300	1	0.763157894736842	2	2	*****	6	58	290	0	0.526315789473684	1	2
5	78	300	1	0.769230769230769	2	2	*****	6	62	260	1	0.538461538461538	1	2
5	80	300	1	0.775	2	2	*****	6	74	290	0	0.525	1	2
