# Supplementary material for: Stop signals delay synchrony more for finger tapping than vocalization: a dual modality study of rhythmic synchronization in the stop signal task
Source: PeerJ. 2018 Jul 12;6:e5242. doi: 10.7717/peerj.5242 (PMC6046193; doi:10.7717/peerj.5242)
Supplement: Supplemental Information 1 [file peerj-06-5242-s001.zip › Raw data - for submission/Exclusions/P7_SD/Stop_1.0.0.txt]

run	trial_n	FactorA	FactorB	FactorC	TargItem	SSD	RT	ACC	Manual/Vocal	Ignore/Stop
1	1	1	1	1	4	200	250	0	2	2
1	2	1	3	1	5	170	274	2	2	2
1	3	1	4	2	3	170	286	2	2	2
1	4	1	1	1	4	170	0	1	2	2
1	5	1	3	2	5	200	185	2	2	2
1	6	1	1	1	3	200	155	0	2	2
1	7	1	4	1	3	170	244	2	2	2
1	8	1	1	2	4	170	223	0	2	2
1	9	1	3	1	3	140	268	2	2	2
1	10	1	2	2	1	140	304	2	2	2
1	11	1	1	2	1	140	0	1	2	2
1	12	1	4	2	1	170	198	2	2	2
1	13	1	1	1	3	170	236	0	2	2
1	14	1	4	1	4	140	256	2	2	2
1	15	1	2	2	3	140	319	2	2	2
1	16	1	4	1	2	140	371	2	2	2
1	17	1	2	1	4	140	405	2	2	2
1	18	1	1	2	2	140	0	1	2	2
1	19	1	4	1	1	170	279	2	2	2
1	20	1	1	1	1	170	0	1	2	2
1	21	1	2	2	5	200	249	2	2	2
1	22	1	3	2	1	200	252	2	2	2
1	23	1	2	2	3	200	309	2	2	2
1	24	1	1	2	5	200	0	1	2	2
1	25	1	2	2	2	230	244	2	2	2
1	26	1	3	2	2	230	234	2	2	2
1	27	1	4	2	5	230	236	2	2	2
1	28	1	3	1	4	230	298	2	2	2
1	29	1	4	1	5	230	298	2	2	2
1	30	1	3	2	5	230	325	2	2	2
1	31	1	2	2	4	230	332	2	2	2
1	32	1	4	1	4	230	314	2	2	2
1	33	1	3	2	1	230	309	2	2	2
1	34	1	2	1	4	230	271	2	2	2
1	35	1	3	1	4	230	213	2	2	2
1	36	1	4	1	2	230	91	2	2	2
1	37	1	3	2	3	230	140	2	2	2
1	38	1	4	1	1	230	205	2	2	2
1	39	1	2	2	2	230	247	2	2	2
1	40	1	1	2	4	230	0	1	2	2
1	41	1	4	2	3	260	139	2	2	2
1	42	1	3	1	3	260	180	2	2	2
1	43	1	4	1	3	260	256	2	2	2
1	44	1	3	1	2	260	208	2	2	2
1	45	1	2	1	1	260	224	2	2	2
1	46	1	1	2	5	260	0	1	2	2
1	47	1	3	2	3	290	126	2	2	2
1	48	1	2	2	5	290	82	2	2	2
1	49	1	4	2	2	290	82	2	2	2
1	50	1	2	1	2	290	63	2	2	2
1	51	1	3	2	4	290	123	2	2	2
1	52	1	2	1	2	290	169	2	2	2
1	53	1	3	1	1	290	0	99	2	2
1	54	1	2	1	3	290	85	2	2	2
1	55	1	1	2	3	290	63	0	2	2
1	56	1	2	2	1	260	209	2	2	2
1	57	1	1	2	3	260	241	0	2	2
1	58	1	4	2	5	230	267	2	2	2
1	59	1	2	1	3	230	317	2	2	2
1	60	1	1	1	2	230	0	1	2	2
1	61	1	4	2	4	260	204	2	2	2
1	62	1	1	2	2	260	174	0	2	2
1	63	1	3	1	2	230	170	2	2	2
1	64	1	1	1	5	230	187	0	2	2
1	65	1	3	1	1	200	151	2	2	2
1	66	1	1	1	1	200	178	0	2	2
1	67	1	2	2	4	170	309	2	2	2
1	68	1	3	2	4	170	380	2	2	2
1	69	1	1	1	5	170	0	1	2	2
1	70	1	4	2	2	200	224	2	2	2
1	71	1	1	1	2	200	0	1	2	2
1	72	1	3	1	5	230	271	2	2	2
1	73	1	4	2	1	230	251	2	2	2
1	74	1	2	1	5	230	226	2	2	2
1	75	1	1	2	1	230	0	1	2	2
1	76	1	2	1	1	260	134	2	2	2
1	77	1	4	1	5	260	209	2	2	2
1	78	1	3	2	2	260	294	2	2	2
1	79	1	4	2	4	260	323	2	2	2
1	80	1	2	1	5	260	307	2	2	2
2	1	2	4	2	5	200	152	2	1	2
2	2	2	1	2	3	200	92	0	1	2
2	3	2	3	1	3	170	82	2	1	2
2	4	2	2	1	5	170	102	2	1	2
2	5	2	1	2	2	170	138	0	1	2
2	6	2	4	1	5	140	168	2	1	2
2	7	2	2	2	5	140	300	2	1	2
2	8	2	1	1	5	140	0	1	1	2
2	9	2	2	2	1	170	315	2	1	2
2	10	2	4	1	4	170	447	2	1	2
2	11	2	2	1	3	170	436	2	1	2
2	12	2	3	2	1	170	232	2	1	2
2	13	2	2	1	2	170	300	2	1	2
2	14	2	4	2	1	170	273	2	1	2
2	15	2	3	1	3	170	229	2	1	2
2	16	2	1	2	1	170	0	1	1	2
2	17	2	4	2	4	200	60	2	1	2
2	18	2	1	1	4	200	272	0	1	2
2	19	2	4	2	2	170	262	2	1	2
2	20	2	3	1	1	170	346	2	1	2
2	21	2	4	1	1	170	302	2	1	2
2	22	2	2	2	2	170	274	2	1	2
2	23	2	3	2	2	170	295	2	1	2
2	24	2	1	1	3	170	0	1	1	2
2	25	2	4	1	2	200	206	2	1	2
2	26	2	2	2	3	200	306	2	1	2
2	27	2	3	2	3	200	326	2	1	2
2	28	2	2	1	4	200	314	2	1	2
2	29	2	4	1	5	200	319	2	1	2
2	30	2	3	2	4	200	243	2	1	2
2	31	2	4	2	1	200	151	2	1	2
2	32	2	2	2	3	200	108	2	1	2
2	33	2	3	1	2	200	96	2	1	2
2	34	2	2	1	5	200	36	2	1	2
2	35	2	4	2	4	200	88	2	1	2
2	36	2	2	1	2	200	173	2	1	2
2	37	2	1	1	1	200	0	1	1	2
2	38	2	4	2	2	230	148	2	1	2
2	39	2	3	2	4	230	184	2	1	2
2	40	2	1	2	4	230	124	0	1	2
2	41	2	3	1	4	200	433	2	1	2
2	42	2	4	2	5	200	310	2	1	2
2	43	2	3	2	3	200	314	2	1	2
2	44	2	1	1	4	200	158	0	1	2
2	45	2	4	2	3	170	228	2	1	2
2	46	2	3	1	5	170	248	2	1	2
2	47	2	1	1	5	170	0	1	1	2
2	48	2	4	1	2	200	335	2	1	2
2	49	2	3	1	5	200	435	2	1	2
2	50	2	1	2	5	200	232	0	1	2
2	51	2	3	1	2	170	429	2	1	2
2	52	2	1	2	4	170	0	1	1	2
2	53	2	2	1	1	200	181	2	1	2
2	54	2	3	1	1	200	345	2	1	2
2	55	2	2	1	4	200	509	2	1	2
2	56	2	3	2	1	200	257	2	1	2
2	57	2	2	2	2	200	198	2	1	2
2	58	2	3	1	4	200	250	2	1	2
2	59	2	1	2	5	200	0	1	1	2
2	60	2	3	2	5	230	113	2	1	2
2	61	2	2	2	4	230	181	2	1	2
2	62	2	4	2	3	230	266	2	1	2
2	63	2	2	2	5	230	270	2	1	2
2	64	2	4	1	4	230	290	2	1	2
2	65	2	1	2	3	230	0	1	1	2
2	66	2	4	1	1	260	98	2	1	2
2	67	2	1	1	1	260	0	1	1	2
2	68	2	2	2	1	290	137	2	1	2
2	69	2	4	1	3	290	125	2	1	2
2	70	2	3	2	2	290	209	2	1	2
2	71	2	2	1	1	290	278	2	1	2
2	72	2	1	1	2	290	0	1	1	2
2	73	2	3	2	5	300	54	2	1	2
2	74	2	1	2	2	300	154	0	1	2
2	75	2	2	1	3	290	151	2	1	2
2	76	2	1	2	1	290	0	1	1	2
2	77	2	4	1	3	300	119	2	1	2
2	78	2	1	1	3	300	187	0	1	2
2	79	2	2	2	4	290	263	2	1	2
2	80	2	1	1	2	290	204	0	1	2
3	1	1	3	1	2	175	371	2	2	1
3	2	1	4	1	1	247	336	2	2	1
3	3	1	3	1	3	194	325	2	2	1
3	4	1	2	1	3	214	262	2	2	1
3	5	1	3	1	5	230	212	2	2	1
3	6	1	4	2	4	248	212	2	2	1
3	7	1	3	2	5	219	264	2	2	1
3	8	1	4	1	4	203	261	2	2	1
3	9	1	2	2	1	248	204	2	2	1
3	10	1	3	2	2	245	204	2	2	1
3	11	1	1	2	2	187	254	2	2	1
3	12	1	2	2	1	216	323	2	2	1
3	13	1	3	1	1	217	301	2	2	1
3	14	1	1	1	4	249	281	2	2	1
3	15	1	3	2	2	241	246	2	2	1
3	16	1	1	2	4	199	219	2	2	1
3	17	1	4	1	2	171	301	2	2	1
3	18	1	2	2	2	180	299	2	2	1
3	19	1	4	1	5	244	239	2	2	1
3	20	1	2	1	5	214	276	2	2	1
3	21	1	4	1	5	236	217	2	2	1
3	22	1	1	1	3	219	189	2	2	1
3	23	1	4	2	5	213	154	2	2	1
3	24	1	2	1	2	175	249	2	2	1
3	25	1	1	2	2	246	107	2	2	1
3	26	1	4	2	2	192	201	2	2	1
3	27	1	3	2	3	186	168	2	2	1
3	28	1	1	2	5	179	215	2	2	1
3	29	1	2	1	5	212	261	2	2	1
3	30	1	1	1	3	172	224	2	2	1
3	31	1	4	1	4	249	214	2	2	1
3	32	1	3	1	3	252	227	2	2	1
3	33	1	2	1	3	179	322	2	2	1
3	34	1	1	1	5	171	303	2	2	1
3	35	1	3	2	1	186	343	2	2	1
3	36	1	4	2	1	244	200	2	2	1
3	37	1	1	1	4	223	186	2	2	1
3	38	1	2	1	1	250	151	2	2	1
3	39	1	3	2	5	169	341	2	2	1
3	40	1	1	2	5	207	308	2	2	1
3	41	1	4	2	3	171	354	2	2	1
3	42	1	2	2	4	179	256	2	2	1
3	43	1	1	2	1	186	238	2	2	1
3	44	1	2	2	3	246	146	2	2	1
3	45	1	4	1	3	173	255	2	2	1
3	46	1	1	1	5	239	238	2	2	1
3	47	1	2	2	5	175	332	2	2	1
3	48	1	3	1	5	192	251	2	2	1
3	49	1	4	2	2	179	176	2	2	1
3	50	1	2	1	4	243	209	2	2	1
3	51	1	1	2	3	181	266	2	2	1
3	52	1	3	2	4	212	276	2	2	1
3	53	1	1	1	2	231	234	2	2	1
3	54	1	2	2	3	239	197	2	2	1
3	55	1	3	1	4	188	255	2	2	1
3	56	1	2	2	2	237	187	2	2	1
3	57	1	4	1	3	225	148	2	2	1
3	58	1	1	1	1	188	202	2	2	1
3	59	1	2	2	5	248	205	2	2	1
3	60	1	3	2	1	236	176	2	2	1
3	61	1	1	2	3	221	213	2	2	1
3	62	1	4	2	5	249	271	2	2	1
3	63	1	1	2	1	243	240	2	2	1
3	64	1	4	2	3	241	234	2	2	1
3	65	1	2	2	4	251	188	2	2	1
3	66	1	4	1	2	234	287	2	2	1
3	67	1	3	2	3	181	308	2	2	1
3	68	1	4	2	1	175	328	2	2	1
3	69	1	2	1	4	251	118	2	2	1
3	70	1	1	1	1	228	118	2	2	1
3	71	1	3	1	2	191	152	2	2	1
3	72	1	2	1	1	201	293	2	2	1
3	73	1	3	1	1	175	320	2	2	1
3	74	1	4	1	1	180	340	2	2	1
3	75	1	1	1	2	244	267	2	2	1
3	76	1	4	2	4	240	253	2	2	1
3	77	1	3	1	4	215	226	2	2	1
3	78	1	2	1	2	209	232	2	2	1
3	79	1	3	2	4	196	266	2	2	1
3	80	1	1	2	4	221	323	2	2	1
4	1	2	4	2	3	217	36	2	1	1
4	2	2	1	1	5	196	121	2	1	1
4	3	2	2	2	4	226	132	2	1	1
4	4	2	3	1	5	199	177	2	1	1
4	5	2	1	1	3	228	125	2	1	1
4	6	2	2	2	4	220	89	2	1	1
4	7	2	1	2	3	263	12	2	1	1
4	8	2	4	1	4	208	10	2	1	1
4	9	2	1	1	4	198	0	99	1	1
4	10	2	4	1	4	203	0	99	1	1
4	11	2	3	2	5	196	95	2	1	1
4	12	2	2	1	5	194	156	2	1	1
4	13	2	4	1	1	219	183	2	1	1
4	14	2	3	2	4	180	141	2	1	1
4	15	2	1	2	2	237	7	2	1	1
4	16	2	3	1	4	230	131	2	1	1
4	17	2	2	2	1	214	104	2	1	1
4	18	2	3	1	3	236	92	2	1	1
4	19	2	2	1	4	241	87	2	1	1
4	20	2	3	1	1	221	13	2	1	1
4	21	2	1	1	2	199	154	2	1	1
4	22	2	2	1	1	242	132	2	1	1
4	23	2	3	2	2	190	202	2	1	1
4	24	2	4	1	2	247	116	2	1	1
4	25	2	3	1	2	244	33	2	1	1
4	26	2	4	1	2	228	0	99	1	1
4	27	2	1	1	3	186	52	2	1	1
4	28	2	2	1	5	191	64	2	1	1
4	29	2	3	1	3	227	67	2	1	1
4	30	2	2	2	5	264	0	99	1	1
4	31	2	3	2	3	191	93	2	1	1
4	32	2	1	1	5	232	0	99	1	1
4	33	2	4	2	2	246	0	99	1	1
4	34	2	2	1	3	204	0	99	1	1
4	35	2	3	1	4	192	14	2	1	1
4	36	2	1	2	5	262	0	99	1	1
4	37	2	2	2	3	247	0	99	1	1
4	38	2	1	2	4	201	0	99	1	1
4	39	2	4	2	3	187	79	2	1	1
4	40	2	1	1	2	209	114	2	1	1
4	41	2	4	1	3	227	38	2	1	1
4	42	2	3	1	2	232	178	2	1	1
4	43	2	1	1	4	265	165	2	1	1
4	44	2	4	2	2	199	92	2	1	1
4	45	2	2	2	2	191	24	2	1	1
4	46	2	3	2	5	185	101	2	1	1
4	47	2	2	2	5	207	32	2	1	1
4	48	2	1	2	2	247	267	2	1	1
4	49	2	4	2	1	197	257	2	1	1
4	50	2	2	1	1	244	76	2	1	1
4	51	2	1	2	1	250	167	2	1	1
4	52	2	2	2	2	185	127	2	1	1
4	53	2	4	2	5	216	193	2	1	1
4	54	2	2	1	2	238	172	2	1	1
4	55	2	4	2	4	201	90	2	1	1
4	56	2	3	2	1	189	87	2	1	1
4	57	2	2	2	3	208	27	2	1	1
4	58	2	1	2	1	246	0	99	1	1
4	59	2	4	2	5	262	25	2	1	1
4	60	2	1	2	5	212	79	2	1	1
4	61	2	3	1	1	201	244	2	1	1
4	62	2	1	2	3	262	149	2	1	1
4	63	2	3	2	1	192	325	2	1	1
4	64	2	1	2	4	219	272	2	1	1
4	65	2	2	1	2	212	260	2	1	1
4	66	2	4	2	4	265	118	2	1	1
4	67	2	2	2	1	236	124	2	1	1
4	68	2	3	2	3	249	16	2	1	1
4	69	2	4	1	5	204	125	2	1	1
4	70	2	1	1	1	224	81	2	1	1
4	71	2	3	2	4	215	0	99	1	1
4	72	2	4	1	5	185	179	2	1	1
4	73	2	3	1	5	185	263	2	1	1
4	74	2	2	1	3	233	138	2	1	1
4	75	2	1	1	1	233	14	2	1	1
4	76	2	4	2	1	227	0	99	1	1
4	77	2	3	2	2	230	102	2	1	1
4	78	2	4	1	3	259	34	2	1	1
4	79	2	2	1	4	237	119	2	1	1
4	80	2	4	1	1	206	156	2	1	1
5	1	1	3	2	1	260	0	99	2	2
5	2	1	2	1	4	260	0	99	2	2
5	3	1	3	1	1	260	0	99	2	2
5	4	1	4	1	3	260	0	99	2	2
5	5	1	2	1	5	260	0	99	2	2
5	6	1	4	1	1	260	0	99	2	2
5	7	1	1	1	4	260	0	1	2	2
5	8	1	3	1	2	290	0	99	2	2
5	9	1	4	2	5	290	0	99	2	2
5	10	1	2	1	2	290	0	99	2	2
5	11	1	3	1	3	290	0	99	2	2
5	12	1	1	1	5	290	0	1	2	2
5	13	1	4	2	4	300	0	99	2	2
5	14	1	1	1	3	300	0	1	2	2
5	15	1	2	2	1	300	0	99	2	2
5	16	1	3	2	1	300	0	99	2	2
5	17	1	2	1	3	300	0	99	2	2
5	18	1	1	2	4	300	0	1	2	2
5	19	1	3	2	3	300	0	99	2	2
5	20	1	2	2	3	300	0	99	2	2
5	21	1	4	2	1	300	0	99	2	2
5	22	1	3	2	5	300	0	99	2	2
5	23	1	2	2	3	300	0	99	2	2
5	24	1	4	1	2	300	0	99	2	2
5	25	1	1	2	2	300	0	1	2	2
5	26	1	2	1	3	300	0	99	2	2
5	27	1	4	1	4	300	0	99	2	2
5	28	1	3	1	2	300	0	99	2	2
5	29	1	1	2	4	300	0	1	2	2
5	30	1	3	1	5	300	0	99	2	2
5	31	1	2	2	1	300	0	99	2	2
5	32	1	4	2	2	300	0	99	2	2
5	33	1	1	2	1	300	0	1	2	2
5	34	1	2	2	2	300	0	99	2	2
5	35	1	4	2	5	300	0	99	2	2
5	36	1	3	1	4	300	0	99	2	2
5	37	1	2	1	4	300	0	99	2	2
5	38	1	1	1	5	300	0	1	2	2
5	39	1	4	2	1	300	0	99	2	2
5	40	1	1	1	1	300	0	1	2	2
5	41	1	3	1	5	300	0	99	2	2
5	42	1	1	1	2	300	0	1	2	2
5	43	1	3	2	3	300	0	99	2	2
5	44	1	4	1	5	300	0	99	2	2
5	45	1	3	2	4	300	0	99	2	2
5	46	1	1	1	4	300	0	1	2	2
5	47	1	4	1	5	300	0	99	2	2
5	48	1	1	2	5	300	0	1	2	2
5	49	1	4	1	3	300	0	99	2	2
5	50	1	3	2	5	300	0	99	2	2
5	51	1	4	2	3	300	0	99	2	2
5	52	1	1	2	3	300	0	1	2	2
5	53	1	2	2	4	300	0	99	2	2
5	54	1	1	1	3	300	0	1	2	2
5	55	1	2	2	4	300	0	99	2	2
5	56	1	1	2	3	300	0	1	2	2
5	57	1	3	2	2	300	0	99	2	2
5	58	1	2	2	5	300	0	99	2	2
5	59	1	4	2	4	300	0	99	2	2
5	60	1	3	1	3	300	0	99	2	2
5	61	1	2	2	2	300	0	99	2	2
5	62	1	1	2	5	300	0	1	2	2
5	63	1	4	1	4	300	50	2	2	2
5	64	1	2	1	5	300	0	99	2	2
5	65	1	3	2	4	300	0	99	2	2
5	66	1	2	1	1	300	0	99	2	2
5	67	1	1	2	1	300	0	1	2	2
5	68	1	2	1	2	300	0	99	2	2
5	69	1	3	2	2	300	0	99	2	2
5	70	1	4	2	2	300	0	99	2	2
5	71	1	2	1	1	300	0	99	2	2
5	72	1	4	2	3	300	0	99	2	2
5	73	1	3	1	4	300	0	99	2	2
5	74	1	1	2	2	300	0	1	2	2
5	75	1	2	2	5	300	0	99	2	2
5	76	1	4	1	2	300	0	99	2	2
5	77	1	3	1	1	300	0	99	2	2
5	78	1	1	1	1	300	0	1	2	2
5	79	1	4	1	1	300	0	99	2	2
5	80	1	1	1	2	300	0	1	2	2
6	1	2	1	1	2	260	0	1	1	2
6	2	2	2	2	1	290	121	2	1	2
6	3	2	4	2	1	290	173	2	1	2
6	4	2	3	2	4	290	273	2	1	2
6	5	2	2	2	2	290	294	2	1	2
6	6	2	1	1	5	290	186	0	1	2
6	7	2	3	1	1	260	383	2	1	2
6	8	2	4	1	2	260	228	2	1	2
6	9	2	1	1	4	260	0	1	1	2
6	10	2	2	1	2	290	123	2	1	2
6	11	2	1	2	4	290	207	0	1	2
6	12	2	2	1	5	260	437	2	1	2
6	13	2	4	2	2	260	185	2	1	2
6	14	2	1	2	2	260	173	0	1	2
6	15	2	3	2	5	230	267	2	1	2
6	16	2	4	2	4	230	255	2	1	2
6	17	2	3	1	4	230	195	2	1	2
6	18	2	4	1	4	230	136	2	1	2
6	19	2	3	2	1	230	172	2	1	2
6	20	2	4	1	1	230	192	2	1	2
6	21	2	1	1	3	230	180	0	1	2
6	22	2	4	1	4	200	234	2	1	2
6	23	2	3	2	2	200	350	2	1	2
6	24	2	1	2	1	200	0	1	1	2
6	25	2	3	1	4	230	213	2	1	2
6	26	2	2	2	2	230	393	2	1	2
6	27	2	4	2	3	230	350	2	1	2
6	28	2	3	2	1	230	162	2	1	2
6	29	2	1	2	3	230	182	0	1	2
6	30	2	3	1	3	200	188	2	1	2
6	31	2	4	1	3	200	304	2	1	2
6	32	2	2	2	5	200	436	2	1	2
6	33	2	1	1	4	200	0	1	1	2
6	34	2	4	1	2	230	124	2	1	2
6	35	2	1	1	1	230	176	0	1	2
6	36	2	4	2	1	200	341	2	1	2
6	37	2	1	1	3	200	0	1	1	2
6	38	2	3	2	4	230	109	2	1	2
6	39	2	2	2	3	230	241	2	1	2
6	40	2	1	1	5	230	357	0	1	2
6	41	2	2	2	1	200	315	2	1	2
6	42	2	1	1	1	200	0	1	1	2
6	43	2	4	2	2	230	258	2	1	2
6	44	2	3	1	5	230	278	2	1	2
6	45	2	1	1	2	230	0	1	1	2
6	46	2	2	1	3	260	0	99	1	2
6	47	2	4	1	1	260	282	2	1	2
6	48	2	3	1	2	260	270	2	1	2
6	49	2	2	1	1	260	258	2	1	2
6	50	2	4	2	5	260	359	2	1	2
6	51	2	2	2	4	260	219	2	1	2
6	52	2	1	2	4	260	0	1	1	2
6	53	2	4	1	5	290	130	2	1	2
6	54	2	1	2	5	290	294	0	1	2
6	55	2	3	2	3	260	316	2	1	2
6	56	2	1	2	1	260	0	1	1	2
6	57	2	3	2	3	290	3	2	1	2
6	58	2	1	2	3	290	135	0	1	2
6	59	2	3	1	3	260	221	2	1	2
6	60	2	2	2	3	260	273	2	1	2
6	61	2	3	1	2	260	309	2	1	2
6	62	2	1	2	2	260	0	1	1	2
6	63	2	2	1	4	290	141	2	1	2
6	64	2	3	2	2	290	321	2	1	2
6	65	2	2	2	5	290	373	2	1	2
6	66	2	4	1	5	290	153	2	1	2
6	67	2	2	1	5	290	286	2	1	2
6	68	2	4	2	3	290	226	2	1	2
6	69	2	2	1	3	290	422	2	1	2
6	70	2	3	1	5	290	139	2	1	2
6	71	2	2	1	4	290	79	2	1	2
6	72	2	4	2	5	290	179	2	1	2
6	73	2	3	1	1	290	119	2	1	2
6	74	2	1	2	5	290	156	0	1	2
6	75	2	2	1	1	260	209	2	1	2
6	76	2	4	2	4	260	230	2	1	2
6	77	2	2	1	2	260	202	2	1	2
6	78	2	4	1	3	260	142	2	1	2
6	79	2	2	2	4	260	82	2	1	2
6	80	2	3	2	5	260	135	2	1	2
7	1	1	2	1	2	307	0	99	2	1
7	2	1	4	2	1	299	0	99	2	1
7	3	1	1	2	4	299	0	99	2	1
7	4	1	4	1	4	355	0	99	2	1
7	5	1	3	2	1	321	0	99	2	1
7	6	1	4	2	5	302	0	99	2	1
7	7	1	2	2	4	350	0	99	2	1
7	8	1	3	1	5	346	0	99	2	1
7	9	1	2	2	3	253	0	99	2	1
7	10	1	1	2	2	302	0	99	2	1
7	11	1	3	1	4	302	0	99	2	1
7	12	1	1	1	1	297	0	99	2	1
7	13	1	3	2	3	268	0	99	2	1
7	14	1	1	2	5	262	0	99	2	1
7	15	1	3	2	5	284	0	99	2	1
7	16	1	2	1	4	324	0	99	2	1
7	17	1	1	1	4	329	0	99	2	1
7	18	1	2	2	1	343	0	99	2	1
7	19	1	3	1	1	283	0	99	2	1
7	20	1	1	1	2	270	0	99	2	1
7	21	1	4	2	4	352	0	99	2	1
7	22	1	2	1	1	340	0	99	2	1
7	23	1	1	2	5	297	0	99	2	1
7	24	1	4	1	5	303	0	99	2	1
7	25	1	2	2	3	326	0	99	2	1
7	26	1	3	1	2	294	0	99	2	1
7	27	1	4	1	2	327	0	99	2	1
7	28	1	2	2	1	335	0	99	2	1
7	29	1	1	2	1	288	0	99	2	1
7	30	1	3	1	1	262	0	99	2	1
7	31	1	4	2	2	249	0	99	2	1
7	32	1	2	2	4	249	0	99	2	1
7	33	1	4	2	5	322	0	99	2	1
7	34	1	3	1	3	247	0	99	2	1
7	35	1	1	2	1	296	0	99	2	1
7	36	1	3	2	4	351	0	99	2	1
7	37	1	4	1	1	275	0	99	2	1
7	38	1	1	2	4	321	0	99	2	1
7	39	1	2	2	5	304	0	99	2	1
7	40	1	3	1	4	272	0	99	2	1
7	41	1	4	1	4	271	0	99	2	1
7	42	1	3	2	4	335	0	99	2	1
7	43	1	2	1	4	349	0	99	2	1
7	44	1	1	1	3	287	0	99	2	1
7	45	1	4	1	2	265	213	2	2	1
7	46	1	2	1	3	361	61	2	2	1
7	47	1	1	2	3	315	124	2	2	1
7	48	1	4	2	1	282	17	2	2	1
7	49	1	1	1	2	306	21	2	2	1
7	50	1	2	2	2	340	43	2	2	1
7	51	1	4	2	3	311	72	2	2	1
7	52	1	3	2	2	270	145	2	2	1
7	53	1	4	1	5	288	158	2	2	1
7	54	1	3	1	2	282	0	99	2	1
7	55	1	2	2	5	282	0	99	2	1
7	56	1	3	2	2	306	0	99	2	1
7	57	1	2	1	5	322	0	99	2	1
7	58	1	1	1	1	338	0	99	2	1
7	59	1	2	1	2	306	0	99	2	1
7	60	1	3	1	3	329	0	99	2	1
7	61	1	1	1	5	275	0	99	2	1
7	62	1	4	1	3	242	0	99	2	1
7	63	1	1	2	2	333	0	99	2	1
7	64	1	4	1	1	300	0	99	2	1
7	65	1	1	1	4	329	0	99	2	1
7	66	1	3	2	5	335	0	99	2	1
7	67	1	4	2	2	304	0	99	2	1
7	68	1	2	1	5	276	0	99	2	1
7	69	1	3	1	5	292	0	99	2	1
7	70	1	2	2	2	351	0	99	2	1
7	71	1	3	2	3	332	0	99	2	1
7	72	1	4	2	4	330	0	99	2	1
7	73	1	3	2	1	337	0	99	2	1
7	74	1	4	1	3	359	0	99	2	1
7	75	1	2	1	3	271	0	99	2	1
7	76	1	1	1	3	251	0	99	2	1
7	77	1	2	1	1	303	0	99	2	1
7	78	1	1	1	5	249	0	99	2	1
7	79	1	4	2	3	267	0	99	2	1
7	80	1	1	2	3	307	0	99	2	1
8	1	2	4	2	4	266	0	99	1	1
8	2	2	2	2	5	233	0	99	1	1
8	3	2	1	2	1	243	0	99	1	1
8	4	2	3	2	2	255	0	99	1	1
8	5	2	4	1	3	234	0	99	1	1
8	6	2	3	1	3	224	0	99	1	1
8	7	2	4	2	5	209	0	99	1	1
8	8	2	2	1	4	242	0	99	1	1
8	9	2	3	1	3	279	0	99	1	1
8	10	2	1	1	5	230	0	99	1	1
8	11	2	3	2	4	223	0	99	1	1
8	12	2	1	1	5	275	0	99	1	1
8	13	2	2	1	5	217	0	99	1	1
8	14	2	1	1	3	261	0	99	1	1
8	15	2	3	2	4	225	774	2	1	1
8	16	2	2	1	3	242	746	2	1	1
8	17	2	4	2	2	234	726	2	1	1
8	18	2	2	2	3	271	705	2	1	1
8	19	2	1	2	4	213	688	2	1	1
8	20	2	3	2	2	220	756	2	1	1
8	21	2	4	1	5	244	735	2	1	1
8	22	2	1	1	2	243	707	2	1	1
8	23	2	4	1	5	275	710	2	1	1
8	24	2	2	2	1	249	0	99	1	1
8	25	2	1	1	2	292	686	2	1	1
8	26	2	3	1	2	263	619	2	1	1
8	27	2	4	2	5	294	567	2	1	1
8	28	2	1	2	4	219	550	2	1	1
8	29	2	4	1	4	218	522	2	1	1
8	30	2	3	1	1	262	429	2	1	1
8	31	2	4	2	4	253	433	2	1	1
8	32	2	1	2	5	216	439	2	1	1
8	33	2	3	2	3	288	432	2	1	1
8	34	2	4	1	2	258	470	2	1	1
8	35	2	2	2	1	267	530	2	1	1
8	36	2	3	1	4	291	493	2	1	1
8	37	2	2	2	4	239	483	2	1	1
8	38	2	3	1	5	290	517	2	1	1
8	39	2	1	2	3	208	605	2	1	1
8	40	2	2	2	3	227	737	2	1	1
8	41	2	1	1	1	217	765	2	1	1
8	42	2	2	1	4	203	0	99	1	1
8	43	2	3	1	5	223	190	2	1	1
8	44	2	4	1	3	212	171	2	1	1
8	45	2	1	1	4	277	85	2	1	1
8	46	2	4	2	1	251	66	2	1	1
8	47	2	2	1	1	238	15	2	1	1
8	48	2	4	2	2	278	0	99	1	1
8	49	2	1	1	3	286	0	99	1	1
8	50	2	4	1	4	262	0	99	1	1
8	51	2	1	1	4	207	0	99	1	1
8	52	2	4	1	2	293	0	99	1	1
8	53	2	3	1	1	290	0	99	1	1
8	54	2	1	2	2	219	0	99	1	1
8	55	2	3	2	5	210	0	99	1	1
8	56	2	2	1	2	299	0	99	1	1
8	57	2	1	2	2	233	0	99	1	1
8	58	2	2	2	2	206	0	99	1	1
8	59	2	3	1	4	269	0	99	1	1
8	60	2	4	1	1	203	799	2	1	1
8	61	2	1	2	1	260	729	2	1	1
8	62	2	2	1	1	264	725	2	1	1
8	63	2	1	2	5	273	641	2	1	1
8	64	2	2	1	2	243	726	2	1	1
8	65	2	3	2	3	287	601	2	1	1
8	66	2	2	2	2	285	0	99	1	1
8	67	2	3	2	1	272	0	99	1	1
8	68	2	4	2	3	220	0	99	1	1
8	69	2	2	2	4	296	0	99	1	1
8	70	2	4	2	1	279	0	99	1	1
8	71	2	1	2	3	237	0	99	1	1
8	72	2	2	2	5	275	0	99	1	1
8	73	2	4	1	1	231	0	99	1	1
8	74	2	3	2	1	290	0	99	1	1
8	75	2	1	1	1	263	0	99	1	1
8	76	2	2	1	3	244	0	99	1	1
8	77	2	3	1	2	225	0	99	1	1
8	78	2	4	2	3	282	0	99	1	1
8	79	2	2	1	5	247	0	99	1	1
8	80	2	3	2	5	212	0	99	1	1
