# Supplementary material for: Stop signals delay synchrony more for finger tapping than vocalization: a dual modality study of rhythmic synchronization in the stop signal task
Source: PeerJ. 2018 Jul 12;6:e5242. doi: 10.7717/peerj.5242 (PMC6046193; doi:10.7717/peerj.5242)
Supplement: Supplemental Information 1 [file peerj-06-5242-s001.zip › Raw data - for submission/p10_CT/StaircaseForStop_1.0.0.txt]

run	trial_n	duration	correct	TotalACC	Manual/Vocal	Ignore/Stop	***	run	trial_n	duration	correct	TotalACC	Manual/Vocal	Ignore/Stop
1	2	200	1	1	2	2	*****	2	5	200	0	0	1	2
1	7	230	0	0.5	2	2	*****	2	8	170	1	0.5	1	2
1	9	200	0	0.333333333333333	2	2	*****	2	19	200	0	0.333333333333333	1	2
1	13	170	1	0.5	2	2	*****	2	21	170	0	0.25	1	2
1	17	200	1	0.6	2	2	*****	2	27	140	0	0.2	1	2
1	19	230	0	0.5	2	2	*****	2	31	110	1	0.333333333333333	1	2
1	23	200	1	0.571428571428571	2	2	*****	2	33	140	1	0.428571428571429	1	2
1	26	230	0	0.5	2	2	*****	2	35	170	1	0.5	1	2
1	28	200	1	0.555555555555556	2	2	*****	2	39	200	0	0.444444444444444	1	2
1	31	230	0	0.5	2	2	*****	2	43	170	0	0.4	1	2
1	41	200	1	0.545454545454545	2	2	*****	2	48	140	0	0.363636363636364	1	2
1	49	230	0	0.5	2	2	*****	2	51	110	0	0.333333333333333	1	2
1	54	200	1	0.538461538461538	2	2	*****	2	53	80	1	0.384615384615385	1	2
1	60	230	0	0.5	2	2	*****	2	57	110	0	0.357142857142857	1	2
1	64	200	1	0.533333333333333	2	2	*****	2	70	80	1	0.4	1	2
1	66	230	0	0.5	2	2	*****	2	72	110	1	0.4375	1	2
1	68	200	0	0.470588235294118	2	2	*****	2	74	140	1	0.470588235294118	1	2
1	74	170	0	0.444444444444444	2	2	*****	2	76	170	0	0.444444444444444	1	2
1	77	140	1	0.473684210526316	2	2	*****	2	78	140	1	0.473684210526316	1	2
1	79	170	0	0.45	2	2	*****	2	80	170	1	0.5	1	2
5	4	140	0	0.428571428571429	2	2	*****	6	3	200	1	0.523809523809524	1	2
5	21	110	1	0.454545454545455	2	2	*****	6	5	230	0	0.5	1	2
5	24	140	0	0.434782608695652	2	2	*****	6	7	200	0	0.478260869565217	1	2
5	27	110	1	0.458333333333333	2	2	*****	6	9	170	1	0.5	1	2
5	30	140	1	0.48	2	2	*****	6	12	200	1	0.52	1	2
5	38	170	1	0.5	2	2	*****	6	15	230	1	0.538461538461538	1	2
5	41	200	0	0.481481481481481	2	2	*****	6	22	260	0	0.518518518518518	1	2
5	43	170	0	0.464285714285714	2	2	*****	6	36	230	0	0.5	1	2
5	51	140	1	0.482758620689655	2	2	*****	6	40	200	0	0.482758620689655	1	2
5	53	170	1	0.5	2	2	*****	6	43	170	1	0.5	1	2
5	57	200	0	0.483870967741936	2	2	*****	6	47	200	0	0.483870967741936	1	2
5	59	170	0	0.46875	2	2	*****	6	50	170	0	0.46875	1	2
5	62	140	0	0.454545454545455	2	2	*****	6	52	140	0	0.454545454545455	1	2
5	67	110	1	0.470588235294118	2	2	*****	6	54	110	1	0.470588235294118	1	2
5	69	140	1	0.485714285714286	2	2	*****	6	60	140	0	0.457142857142857	1	2
5	71	170	1	0.5	2	2	*****	6	62	110	0	0.444444444444444	1	2
5	73	200	1	0.513513513513513	2	2	*****	6	65	80	1	0.459459459459459	1	2
5	75	230	1	0.526315789473684	2	2	*****	6	70	110	1	0.473684210526316	1	2
5	77	260	0	0.512820512820513	2	2	*****	6	74	140	1	0.487179487179487	1	2
5	80	230	1	0.525	2	2	*****	6	79	170	1	0.5	1	2
