# Supplementary material for: Stop signals delay synchrony more for finger tapping than vocalization: a dual modality study of rhythmic synchronization in the stop signal task
Source: PeerJ. 2018 Jul 12;6:e5242. doi: 10.7717/peerj.5242 (PMC6046193; doi:10.7717/peerj.5242)
Supplement: Supplemental Information 1 [file peerj-06-5242-s001.zip › Raw data - for submission/p10_CT/Stop_1.0.0.txt]

run	trial_n	FactorA	FactorB	FactorC	TargItem	SSD	RT	ACC	Manual/Vocal	Ignore/Stop
1	1	1	3	2	4	200	230	2	2	2
1	2	1	1	1	5	200	0	1	2	2
1	3	1	3	2	3	230	235	2	2	2
1	4	1	4	1	4	230	157	2	2	2
1	5	1	2	2	3	230	85	2	2	2
1	6	1	4	2	2	230	75	2	2	2
1	7	1	1	1	4	230	128	0	2	2
1	8	1	4	1	2	200	400	2	2	2
1	9	1	1	2	1	200	768	0	2	2
1	10	1	3	2	5	170	496	2	2	2
1	11	1	4	1	1	170	366	2	2	2
1	12	1	2	2	4	170	258	2	2	2
1	13	1	1	1	1	170	0	1	2	2
1	14	1	4	2	5	200	280	2	2	2
1	15	1	2	2	1	200	254	2	2	2
1	16	1	3	2	2	200	173	2	2	2
1	17	1	1	1	1	200	0	1	2	2
1	18	1	2	1	1	230	318	2	2	2
1	19	1	1	1	2	230	199	0	2	2
1	20	1	4	1	5	200	467	2	2	2
1	21	1	2	2	3	200	379	2	2	2
1	22	1	4	2	3	200	312	2	2	2
1	23	1	1	2	2	200	0	1	2	2
1	24	1	3	2	3	230	310	2	2	2
1	25	1	2	2	5	230	254	2	2	2
1	26	1	1	1	4	230	162	0	2	2
1	27	1	2	1	4	200	294	2	2	2
1	28	1	1	2	5	200	0	1	2	2
1	29	1	2	1	1	230	200	2	2	2
1	30	1	3	2	1	230	78	2	2	2
1	31	1	1	2	4	230	73	0	2	2
1	32	1	2	2	2	200	235	2	2	2
1	33	1	4	1	5	200	431	2	2	2
1	34	1	2	1	5	200	296	2	2	2
1	35	1	3	1	2	200	238	2	2	2
1	36	1	4	2	4	200	235	2	2	2
1	37	1	3	1	2	200	190	2	2	2
1	38	1	4	1	3	200	189	2	2	2
1	39	1	3	1	5	200	263	2	2	2
1	40	1	4	2	5	200	371	2	2	2
1	41	1	1	1	3	200	0	1	2	2
1	42	1	3	1	3	230	159	2	2	2
1	43	1	4	2	1	230	64	2	2	2
1	44	1	3	1	5	230	75	2	2	2
1	45	1	4	1	1	230	91	2	2	2
1	46	1	3	2	5	230	218	2	2	2
1	47	1	4	1	2	230	360	2	2	2
1	48	1	2	1	3	230	243	2	2	2
1	49	1	1	2	3	230	178	0	2	2
1	50	1	4	2	4	200	91	2	2	2
1	51	1	2	2	2	200	216	2	2	2
1	52	1	3	2	1	200	271	2	2	2
1	53	1	2	2	4	200	409	2	2	2
1	54	1	1	2	5	200	0	1	2	2
1	55	1	4	1	3	230	152	2	2	2
1	56	1	2	1	4	230	138	2	2	2
1	57	1	4	2	2	230	107	2	2	2
1	58	1	2	1	3	230	10	2	2	2
1	59	1	3	1	1	230	135	2	2	2
1	60	1	1	1	2	230	139	0	2	2
1	61	1	3	2	2	200	463	2	2	2
1	62	1	2	2	5	200	381	2	2	2
1	63	1	3	2	4	200	327	2	2	2
1	64	1	1	2	4	200	0	1	2	2
1	65	1	2	1	2	230	235	2	2	2
1	66	1	1	1	5	230	246	0	2	2
1	67	1	4	2	3	200	244	2	2	2
1	68	1	1	2	2	200	241	0	2	2
1	69	1	2	1	2	170	442	2	2	2
1	70	1	4	1	4	170	437	2	2	2
1	71	1	2	2	1	170	313	2	2	2
1	72	1	4	2	1	170	192	2	2	2
1	73	1	3	1	4	170	34	2	2	2
1	74	1	1	1	3	170	97	0	2	2
1	75	1	3	1	4	140	234	2	2	2
1	76	1	2	1	5	140	288	2	2	2
1	77	1	1	2	3	140	0	1	2	2
1	78	1	3	1	3	170	341	2	2	2
1	79	1	1	2	1	170	229	0	2	2
1	80	1	3	1	1	140	214	2	2	2
2	1	2	4	1	4	200	231	2	1	2
2	2	2	3	1	2	200	267	2	1	2
2	3	2	2	2	1	200	224	2	1	2
2	4	2	4	1	2	200	228	2	1	2
2	5	2	1	2	1	200	136	0	1	2
2	6	2	3	1	4	170	189	2	1	2
2	7	2	4	1	3	170	241	2	1	2
2	8	2	1	1	2	170	0	1	1	2
2	9	2	4	2	2	200	264	2	1	2
2	10	2	2	2	3	200	141	2	1	2
2	11	2	3	2	1	200	17	2	1	2
2	12	2	4	1	2	200	101	2	1	2
2	13	2	3	2	4	200	121	2	1	2
2	14	2	2	2	1	200	93	2	1	2
2	15	2	4	2	1	200	193	2	1	2
2	16	2	3	2	5	200	245	2	1	2
2	17	2	2	1	1	200	249	2	1	2
2	18	2	3	1	4	200	142	2	1	2
2	19	2	1	1	1	200	146	0	1	2
2	20	2	2	2	2	170	71	2	1	2
2	21	2	1	2	2	170	219	0	1	2
2	22	2	2	1	4	140	520	2	1	2
2	23	2	3	1	3	140	269	2	1	2
2	24	2	4	2	3	140	273	2	1	2
2	25	2	2	1	4	140	213	2	1	2
2	26	2	4	1	5	140	185	2	1	2
2	27	2	1	1	4	140	541	0	1	2
2	28	2	3	1	5	110	403	2	1	2
2	29	2	2	1	3	110	407	2	1	2
2	30	2	3	1	3	110	491	2	1	2
2	31	2	1	1	5	110	0	1	1	2
2	32	2	3	1	1	140	290	2	1	2
2	33	2	1	1	5	140	0	1	1	2
2	34	2	2	1	1	170	353	2	1	2
2	35	2	1	1	3	170	0	1	1	2
2	36	2	3	2	2	200	296	2	1	2
2	37	2	2	2	5	200	220	2	1	2
2	38	2	3	2	2	200	304	2	1	2
2	39	2	1	1	2	200	149	0	1	2
2	40	2	4	2	5	170	346	2	1	2
2	41	2	2	1	2	170	430	2	1	2
2	42	2	4	2	4	170	179	2	1	2
2	43	2	1	2	5	170	119	0	1	2
2	44	2	4	2	5	140	388	2	1	2
2	45	2	2	1	5	140	200	2	1	2
2	46	2	3	1	1	140	124	2	1	2
2	47	2	4	2	3	140	177	2	1	2
2	48	2	1	1	4	140	197	0	1	2
2	49	2	2	2	4	110	266	2	1	2
2	50	2	4	1	1	110	430	2	1	2
2	51	2	1	2	5	110	195	0	1	2
2	52	2	3	1	5	80	559	2	1	2
2	53	2	1	2	3	80	0	1	1	2
2	54	2	2	2	2	110	319	2	1	2
2	55	2	3	2	4	110	259	2	1	2
2	56	2	4	1	1	110	199	2	1	2
2	57	2	1	2	4	110	219	0	1	2
2	58	2	2	2	5	80	265	2	1	2
2	59	2	3	2	3	80	396	2	1	2
2	60	2	4	2	4	80	529	2	1	2
2	61	2	3	2	3	80	325	2	1	2
2	62	2	4	2	1	80	185	2	1	2
2	63	2	3	2	1	80	109	2	1	2
2	64	2	2	1	3	80	145	2	1	2
2	65	2	4	1	3	80	182	2	1	2
2	66	2	3	1	2	80	138	2	1	2
2	67	2	4	1	4	80	206	2	1	2
2	68	2	3	2	5	80	370	2	1	2
2	69	2	2	2	3	80	390	2	1	2
2	70	2	1	2	1	80	0	1	1	2
2	71	2	2	1	2	110	341	2	1	2
2	72	2	1	2	2	110	0	1	1	2
2	73	2	2	1	5	140	364	2	1	2
2	74	2	1	2	4	140	0	1	1	2
2	75	2	4	2	2	170	172	2	1	2
2	76	2	1	1	3	170	112	0	1	2
2	77	2	4	1	5	140	205	2	1	2
2	78	2	1	1	1	140	0	1	1	2
2	79	2	2	2	4	170	252	2	1	2
2	80	2	1	2	3	170	0	1	1	2
3	1	1	4	1	1	215	212	2	2	1
3	2	1	3	1	1	235	128	2	2	1
3	3	1	1	2	3	238	157	2	2	1
3	4	1	4	1	5	192	234	2	2	1
3	5	1	2	2	1	205	190	2	2	1
3	6	1	4	1	4	213	246	2	2	1
3	7	1	2	2	5	207	258	2	2	1
3	8	1	4	1	3	182	304	2	2	1
3	9	1	3	2	3	211	360	2	2	1
3	10	1	1	2	5	210	317	2	2	1
3	11	1	4	1	5	195	251	2	2	1
3	12	1	2	1	3	210	252	2	2	1
3	13	1	4	2	1	238	156	2	2	1
3	14	1	2	2	4	191	127	2	2	1
3	15	1	3	2	4	201	210	2	2	1
3	16	1	2	2	3	203	261	2	2	1
3	17	1	1	2	1	240	351	2	2	1
3	18	1	3	2	3	226	307	2	2	1
3	19	1	1	1	1	234	158	2	2	1
3	20	1	3	1	2	220	95	2	2	1
3	21	1	1	1	5	229	134	2	2	1
3	22	1	3	1	3	239	80	2	2	1
3	23	1	1	1	3	208	114	2	2	1
3	24	1	4	2	1	171	158	2	2	1
3	25	1	1	1	1	186	179	2	2	1
3	26	1	4	2	3	222	163	2	2	1
3	27	1	1	1	2	202	165	2	2	1
3	28	1	3	1	1	221	134	2	2	1
3	29	1	2	2	4	236	109	2	2	1
3	30	1	3	1	4	174	192	2	2	1
3	31	1	4	1	4	176	243	2	2	1
3	32	1	3	1	2	210	277	2	2	1
3	33	1	2	1	2	211	259	2	2	1
3	34	1	4	1	2	221	270	2	2	1
3	35	1	3	2	4	215	270	2	2	1
3	36	1	4	1	1	195	344	2	2	1
3	37	1	2	2	5	179	264	2	2	1
3	38	1	3	1	3	175	312	2	2	1
3	39	1	2	1	4	248	165	2	2	1
3	40	1	4	2	4	222	199	2	2	1
3	41	1	1	2	2	188	241	2	2	1
3	42	1	3	2	2	238	200	2	2	1
3	43	1	1	1	5	175	294	2	2	1
3	44	1	2	1	1	169	369	2	2	1
3	45	1	1	1	2	238	224	2	2	1
3	46	1	2	2	3	229	159	2	2	1
3	47	1	3	1	5	187	187	2	2	1
3	48	1	2	1	5	220	223	2	2	1
3	49	1	1	1	4	201	262	2	2	1
3	50	1	3	2	1	237	270	2	2	1
3	51	1	1	2	1	172	219	2	2	1
3	52	1	3	1	5	179	317	2	2	1
3	53	1	1	2	5	179	250	2	2	1
3	54	1	2	1	4	220	263	2	2	1
3	55	1	1	2	2	201	300	2	2	1
3	56	1	4	2	4	218	331	2	2	1
3	57	1	2	2	1	221	303	2	2	1
3	58	1	4	2	5	202	382	2	2	1
3	59	1	2	2	2	245	249	2	2	1
3	60	1	4	2	3	219	269	2	2	1
3	61	1	3	2	5	213	226	2	2	1
3	62	1	1	2	4	221	185	2	2	1
3	63	1	2	1	2	221	242	2	2	1
3	64	1	3	1	4	219	199	2	2	1
3	65	1	4	2	2	206	272	2	2	1
3	66	1	2	1	3	218	285	2	2	1
3	67	1	4	2	5	246	286	2	2	1
3	68	1	1	1	4	217	171	2	2	1
3	69	1	2	2	2	232	102	2	2	1
3	70	1	3	2	2	235	234	2	2	1
3	71	1	2	1	5	198	183	2	2	1
3	72	1	3	2	1	185	81	2	2	1
3	73	1	4	1	2	172	157	2	2	1
3	74	1	1	1	3	245	51	2	2	1
3	75	1	3	2	5	171	118	2	2	1
3	76	1	1	2	4	177	101	2	2	1
3	77	1	4	1	3	183	206	2	2	1
3	78	1	1	2	3	227	139	2	2	1
3	79	1	2	1	1	227	183	2	2	1
3	80	1	4	2	2	181	234	2	2	1
4	1	2	3	1	4	129	254	2	1	1
4	2	2	4	2	2	154	233	2	1	1
4	3	2	3	2	5	141	350	2	1	1
4	4	2	2	1	5	158	321	2	1	1
4	5	2	1	2	5	156	182	2	1	1
4	6	2	4	1	5	156	170	2	1	1
4	7	2	1	1	3	160	174	2	1	1
4	8	2	2	2	5	177	82	2	1	1
4	9	2	4	2	1	166	206	2	1	1
4	10	2	3	2	2	124	188	2	1	1
4	11	2	2	1	4	132	184	2	1	1
4	12	2	3	2	4	136	252	2	1	1
4	13	2	1	2	2	176	134	2	1	1
4	14	2	4	1	2	167	195	2	1	1
4	15	2	3	1	1	171	143	2	1	1
4	16	2	2	2	2	159	163	2	1	1
4	17	2	3	2	1	144	168	2	1	1
4	18	2	1	2	3	149	68	2	1	1
4	19	2	2	1	3	160	0	99	1	1
4	20	2	4	1	3	178	68	2	1	1
4	21	2	1	1	1	162	0	99	1	1
4	22	2	3	1	3	150	245	2	1	1
4	23	2	2	2	1	122	162	2	1	1
4	24	2	3	2	1	139	213	2	1	1
4	25	2	4	1	2	124	234	2	1	1
4	26	2	1	2	4	174	172	2	1	1
4	27	2	3	1	2	158	209	2	1	1
4	28	2	2	1	1	133	398	2	1	1
4	29	2	1	1	4	166	257	2	1	1
4	30	2	2	1	2	130	183	2	1	1
4	31	2	3	1	1	174	177	2	1	1
4	32	2	2	2	3	171	405	2	1	1
4	33	2	1	1	1	170	178	2	1	1
4	34	2	4	1	4	129	135	2	1	1
4	35	2	3	1	5	164	26	2	1	1
4	36	2	4	2	4	157	55	2	1	1
4	37	2	1	1	2	146	99	2	1	1
4	38	2	2	2	3	140	223	2	1	1
4	39	2	4	1	1	173	162	2	1	1
4	40	2	1	1	2	160	183	2	1	1
4	41	2	2	2	4	140	348	2	1	1
4	42	2	1	1	5	137	495	2	1	1
4	43	2	3	2	5	155	211	2	1	1
4	44	2	4	2	5	142	88	2	1	1
4	45	2	1	2	2	162	163	2	1	1
4	46	2	4	1	5	155	64	2	1	1
4	47	2	2	2	5	136	173	2	1	1
4	48	2	4	1	4	161	200	2	1	1
4	49	2	2	1	2	142	205	2	1	1
4	50	2	1	2	5	139	97	2	1	1
4	51	2	2	2	4	130	269	2	1	1
4	52	2	1	2	4	124	154	2	1	1
4	53	2	4	2	3	137	221	2	1	1
4	54	2	2	2	1	141	209	2	1	1
4	55	2	4	2	5	168	380	2	1	1
4	56	2	2	2	2	135	162	2	1	1
4	57	2	4	2	3	152	182	2	1	1
4	58	2	1	2	1	162	105	2	1	1
4	59	2	4	1	3	127	151	2	1	1
4	60	2	3	2	3	170	0	99	1	1
4	61	2	1	1	4	136	375	2	1	1
4	62	2	3	2	2	161	178	2	1	1
4	63	2	4	2	4	164	0	99	1	1
4	64	2	2	1	1	167	0	99	1	1
4	65	2	3	1	3	130	88	2	1	1
4	66	2	1	1	3	133	172	2	1	1
4	67	2	3	1	5	167	159	2	1	1
4	68	2	2	1	4	128	156	2	1	1
4	69	2	4	2	1	121	225	2	1	1
4	70	2	3	2	4	130	92	2	1	1
4	71	2	1	2	1	166	175	2	1	1
4	72	2	4	2	2	151	276	2	1	1
4	73	2	3	1	4	167	168	2	1	1
4	74	2	1	2	3	166	252	2	1	1
4	75	2	2	1	3	170	0	99	1	1
4	76	2	3	1	2	138	125	2	1	1
4	77	2	2	1	5	130	297	2	1	1
4	78	2	3	2	3	129	318	2	1	1
4	79	2	4	1	1	167	432	2	1	1
4	80	2	1	1	5	127	238	2	1	1
5	1	1	4	1	2	140	384	2	2	2
5	2	1	3	1	3	140	331	2	2	2
5	3	1	2	1	2	140	339	2	2	2
5	4	1	1	1	3	140	266	0	2	2
5	5	1	3	1	3	110	245	2	2	2
5	6	1	2	1	4	110	196	2	2	2
5	7	1	4	2	5	110	180	2	2	2
5	8	1	3	2	2	110	243	2	2	2
5	9	1	4	1	1	110	383	2	2	2
5	10	1	3	2	3	110	262	2	2	2
5	11	1	2	2	2	110	187	2	2	2
5	12	1	3	2	5	110	259	2	2	2
5	13	1	2	1	5	110	294	2	2	2
5	14	1	4	2	1	110	357	2	2	2
5	15	1	2	2	3	110	386	2	2	2
5	16	1	3	2	4	110	366	2	2	2
5	17	1	4	2	1	110	394	2	2	2
5	18	1	2	2	5	110	339	2	2	2
5	19	1	3	1	4	110	342	2	2	2
5	20	1	2	1	2	110	421	2	2	2
5	21	1	1	1	1	110	0	1	2	2
5	22	1	2	2	1	140	204	2	2	2
5	23	1	4	2	5	140	166	2	2	2
5	24	1	1	2	4	140	222	0	2	2
5	25	1	4	2	4	110	287	2	2	2
5	26	1	3	1	5	110	306	2	2	2
5	27	1	1	2	3	110	0	1	2	2
5	28	1	2	2	1	140	171	2	2	2
5	29	1	4	1	1	140	182	2	2	2
5	30	1	1	1	5	140	0	1	2	2
5	31	1	3	2	3	170	256	2	2	2
5	32	1	4	1	3	170	346	2	2	2
5	33	1	2	1	5	170	323	2	2	2
5	34	1	4	1	4	170	271	2	2	2
5	35	1	3	1	2	170	233	2	2	2
5	36	1	4	1	5	170	240	2	2	2
5	37	1	3	1	2	170	309	2	2	2
5	38	1	1	2	3	170	0	1	2	2
5	39	1	3	2	1	200	397	2	2	2
5	40	1	2	2	2	200	234	2	2	2
5	41	1	1	1	5	200	179	0	2	2
5	42	1	3	2	2	170	134	2	2	2
5	43	1	1	2	2	170	202	0	2	2
5	44	1	2	1	1	140	217	2	2	2
5	45	1	4	1	2	140	204	2	2	2
5	46	1	3	1	5	140	163	2	2	2
5	47	1	2	1	3	140	179	2	2	2
5	48	1	4	2	4	140	158	2	2	2
5	49	1	3	1	1	140	224	2	2	2
5	50	1	2	1	3	140	288	2	2	2
5	51	1	1	1	3	140	0	1	2	2
5	52	1	2	1	1	170	326	2	2	2
5	53	1	1	2	5	170	0	1	2	2
5	54	1	3	1	1	200	107	2	2	2
5	55	1	4	2	3	200	160	2	2	2
5	56	1	3	2	4	200	166	2	2	2
5	57	1	1	1	4	200	155	0	2	2
5	58	1	4	2	2	170	164	2	2	2
5	59	1	1	2	4	170	191	0	2	2
5	60	1	3	2	1	140	214	2	2	2
5	61	1	2	2	4	140	265	2	2	2
5	62	1	1	1	2	140	215	0	2	2
5	63	1	2	2	3	110	261	2	2	2
5	64	1	4	1	4	110	0	99	2	2
5	65	1	3	2	5	110	292	2	2	2
5	66	1	4	1	3	110	307	2	2	2
5	67	1	1	2	5	110	0	1	2	2
5	68	1	4	2	2	140	228	2	2	2
5	69	1	1	1	2	140	0	1	2	2
5	70	1	2	1	4	170	280	2	2	2
5	71	1	1	2	1	170	0	1	2	2
5	72	1	2	2	4	200	191	2	2	2
5	73	1	1	1	4	200	0	1	2	2
5	74	1	4	2	3	230	77	2	2	2
5	75	1	1	2	1	230	0	1	2	2
5	76	1	3	1	4	260	125	2	2	2
5	77	1	1	2	2	260	174	0	2	2
5	78	1	2	2	5	230	176	2	2	2
5	79	1	4	1	5	230	0	99	2	2
5	80	1	1	1	1	230	0	1	2	2
6	1	2	2	1	1	200	62	2	1	2
6	2	2	4	1	1	200	162	2	1	2
6	3	2	1	1	2	200	0	1	1	2
6	4	2	4	1	3	230	89	2	1	2
6	5	2	1	2	3	230	109	0	1	2
6	6	2	2	2	5	200	466	2	1	2
6	7	2	1	2	5	200	215	0	1	2
6	8	2	4	2	4	170	188	2	1	2
6	9	2	1	2	1	170	0	1	1	2
6	10	2	2	2	2	200	0	99	1	2
6	11	2	3	2	4	200	183	2	1	2
6	12	2	1	1	1	200	0	1	1	2
6	13	2	4	2	1	230	158	2	1	2
6	14	2	3	2	5	230	114	2	1	2
6	15	2	1	2	5	230	0	1	1	2
6	16	2	3	1	3	260	129	2	1	2
6	17	2	4	2	5	260	134	2	1	2
6	18	2	3	2	4	260	298	2	1	2
6	19	2	2	1	2	260	94	2	1	2
6	20	2	3	2	1	260	18	2	1	2
6	21	2	4	1	5	260	102	2	1	2
6	22	2	1	1	4	260	154	0	1	2
6	23	2	3	1	5	230	0	99	1	2
6	24	2	4	1	4	230	204	2	1	2
6	25	2	2	2	1	230	160	2	1	2
6	26	2	3	1	2	230	52	2	1	2
6	27	2	4	2	3	230	40	2	1	2
6	28	2	3	1	4	230	92	2	1	2
6	29	2	2	2	1	230	81	2	1	2
6	30	2	4	1	3	230	85	2	1	2
6	31	2	3	2	3	230	89	2	1	2
6	32	2	2	2	5	230	0	99	1	2
6	33	2	4	1	2	230	49	2	1	2
6	34	2	3	1	1	230	21	2	1	2
6	35	2	2	1	5	230	217	2	1	2
6	36	2	1	1	5	230	190	0	1	2
6	37	2	3	1	5	200	115	2	1	2
6	38	2	4	2	4	200	135	2	1	2
6	39	2	2	1	5	200	155	2	1	2
6	40	2	1	1	4	200	80	0	1	2
6	41	2	2	1	3	170	213	2	1	2
6	42	2	3	1	4	170	233	2	1	2
6	43	2	1	2	4	170	0	1	1	2
6	44	2	4	2	2	200	272	2	1	2
6	45	2	3	2	2	200	324	2	1	2
6	46	2	4	2	5	200	137	2	1	2
6	47	2	1	2	4	200	205	0	1	2
6	48	2	4	1	4	170	194	2	1	2
6	49	2	3	2	2	170	230	2	1	2
6	50	2	1	1	1	170	187	0	1	2
6	51	2	2	2	3	140	0	99	1	2
6	52	2	1	2	2	140	252	0	1	2
6	53	2	2	2	4	110	337	2	1	2
6	54	2	1	2	3	110	0	1	1	2
6	55	2	4	2	3	140	265	2	1	2
6	56	2	3	1	3	140	0	99	1	2
6	57	2	4	1	5	140	257	2	1	2
6	58	2	3	2	5	140	309	2	1	2
6	59	2	4	1	2	140	233	2	1	2
6	60	2	1	1	5	140	93	0	1	2
6	61	2	2	2	2	110	99	2	1	2
6	62	2	1	1	3	110	167	0	1	2
6	63	2	3	1	1	80	164	2	1	2
6	64	2	2	1	1	80	408	2	1	2
6	65	2	1	1	3	80	0	1	1	2
6	66	2	2	1	3	110	279	2	1	2
6	67	2	4	2	2	110	220	2	1	2
6	68	2	3	2	3	110	352	2	1	2
6	69	2	2	2	4	110	596	2	1	2
6	70	2	1	1	2	110	0	1	1	2
6	71	2	2	1	2	140	235	2	1	2
6	72	2	3	2	1	140	255	2	1	2
6	73	2	2	1	4	140	291	2	1	2
6	74	2	1	2	1	140	0	1	1	2
6	75	2	2	1	4	170	210	2	1	2
6	76	2	3	1	2	170	262	2	1	2
6	77	2	4	2	1	170	139	2	1	2
6	78	2	2	2	3	170	303	2	1	2
6	79	2	1	2	2	170	0	1	1	2
6	80	2	4	1	1	200	230	2	1	2
7	1	1	2	2	4	152	302	2	2	1
7	2	1	4	2	5	158	339	2	2	1
7	3	1	3	2	3	176	289	2	2	1
7	4	1	4	1	1	186	215	2	2	1
7	5	1	2	1	3	138	311	2	2	1
7	6	1	3	2	1	193	199	2	2	1
7	7	1	4	1	5	163	210	2	2	1
7	8	1	3	1	2	191	178	2	2	1
7	9	1	1	1	2	189	207	2	2	1
7	10	1	3	1	3	203	339	2	2	1
7	11	1	1	2	2	172	283	2	2	1
7	12	1	3	2	5	157	294	2	2	1
7	13	1	4	1	2	196	321	2	2	1
7	14	1	3	2	5	203	229	2	2	1
7	15	1	4	2	5	175	202	2	2	1
7	16	1	3	1	5	162	273	2	2	1
7	17	1	4	2	2	203	227	2	2	1
7	18	1	2	1	1	163	331	2	2	1
7	19	1	3	1	3	176	332	2	2	1
7	20	1	1	1	1	155	307	2	2	1
7	21	1	3	1	2	163	340	2	2	1
7	22	1	1	1	5	186	259	2	2	1
7	23	1	2	1	5	154	98	2	2	1
7	24	1	1	1	4	164	178	2	2	1
7	25	1	4	2	4	192	162	2	2	1
7	26	1	2	1	1	159	270	2	2	1
7	27	1	1	2	5	191	266	2	2	1
7	28	1	4	1	2	167	228	2	2	1
7	29	1	2	2	5	182	198	2	2	1
7	30	1	1	1	4	197	155	2	2	1
7	31	1	2	2	3	151	255	2	2	1
7	32	1	4	1	4	171	195	2	2	1
7	33	1	3	1	5	187	300	2	2	1
7	34	1	1	1	3	152	207	2	2	1
7	35	1	2	2	1	174	249	2	2	1
7	36	1	4	1	3	182	103	2	2	1
7	37	1	1	2	1	171	184	2	2	1
7	38	1	3	1	1	196	167	2	2	1
7	39	1	4	2	1	200	162	2	2	1
7	40	1	1	1	2	190	155	2	2	1
7	41	1	3	2	2	140	314	2	2	1
7	42	1	1	2	3	174	189	2	2	1
7	43	1	3	2	4	202	148	2	2	1
7	44	1	2	2	4	188	227	2	2	1
7	45	1	4	2	3	147	226	2	2	1
7	46	1	1	1	3	174	206	2	2	1
7	47	1	2	1	2	150	199	2	2	1
7	48	1	4	2	4	154	194	2	2	1
7	49	1	1	2	2	150	266	2	2	1
7	50	1	2	2	1	198	374	2	2	1
7	51	1	3	1	4	160	271	2	2	1
7	52	1	2	2	2	138	203	2	2	1
7	53	1	4	1	3	151	116	2	2	1
7	54	1	2	1	5	138	174	2	2	1
7	55	1	4	1	5	186	159	2	2	1
7	56	1	3	2	2	157	184	2	2	1
7	57	1	2	1	4	191	237	2	2	1
7	58	1	1	2	4	163	310	2	2	1
7	59	1	2	2	5	195	276	2	2	1
7	60	1	1	2	3	147	295	2	2	1
7	61	1	3	1	1	204	137	2	2	1
7	62	1	2	2	2	158	226	2	2	1
7	63	1	3	1	4	164	124	2	2	1
7	64	1	2	1	2	158	197	2	2	1
7	65	1	3	2	4	183	176	2	2	1
7	66	1	1	1	5	196	138	2	2	1
7	67	1	2	1	3	189	210	2	2	1
7	68	1	1	1	1	189	229	2	2	1
7	69	1	3	2	3	197	217	2	2	1
7	70	1	4	2	2	160	184	2	2	1
7	71	1	1	2	4	182	147	2	2	1
7	72	1	2	2	3	178	168	2	2	1
7	73	1	1	2	5	145	260	2	2	1
7	74	1	4	1	4	192	203	2	2	1
7	75	1	1	2	1	196	208	2	2	1
7	76	1	4	2	1	192	223	2	2	1
7	77	1	3	2	1	189	324	2	2	1
7	78	1	4	2	3	199	145	2	2	1
7	79	1	2	1	4	189	147	2	2	1
7	80	1	4	1	1	158	143	2	2	1
8	1	2	3	1	5	155	169	2	1	1
8	2	2	2	1	3	155	173	2	1	1
8	3	2	1	1	3	152	169	2	1	1
8	4	2	4	2	5	201	75	2	1	1
8	5	2	1	1	4	147	114	2	1	1
8	6	2	3	1	4	194	124	2	1	1
8	7	2	1	1	3	155	178	2	1	1
8	8	2	4	1	2	158	310	2	1	1
8	9	2	2	2	4	154	250	2	1	1
8	10	2	1	2	4	145	239	2	1	1
8	11	2	3	2	2	148	171	2	1	1
8	12	2	1	2	3	205	196	2	1	1
8	13	2	3	2	2	160	107	2	1	1
8	14	2	4	2	2	160	127	2	1	1
8	15	2	3	2	1	182	138	2	1	1
8	16	2	1	1	5	147	207	2	1	1
8	17	2	3	1	1	167	179	2	1	1
8	18	2	1	1	1	166	215	2	1	1
8	19	2	4	1	3	159	275	2	1	1
8	20	2	3	1	4	182	287	2	1	1
8	21	2	4	2	4	208	42	2	1	1
8	22	2	2	1	1	175	16	2	1	1
8	23	2	4	2	3	149	157	2	1	1
8	24	2	3	1	2	208	70	2	1	1
8	25	2	2	1	1	191	203	2	1	1
8	26	2	1	2	5	170	136	2	1	1
8	27	2	2	2	3	156	261	2	1	1
8	28	2	1	2	1	200	287	2	1	1
8	29	2	4	1	4	165	437	2	1	1
8	30	2	1	2	3	158	145	2	1	1
8	31	2	2	2	2	189	0	99	1	1
8	32	2	1	1	1	191	0	99	1	1
8	33	2	4	1	1	210	140	2	1	1
8	34	2	2	1	3	197	200	2	1	1
8	35	2	4	1	4	193	197	2	1	1
8	36	2	1	1	4	174	218	2	1	1
8	37	2	3	2	4	148	263	2	1	1
8	38	2	4	1	5	159	259	2	1	1
8	39	2	3	1	1	190	213	2	1	1
8	40	2	4	2	5	197	225	2	1	1
8	41	2	2	1	2	187	318	2	1	1
8	42	2	4	2	1	206	161	2	1	1
8	43	2	1	1	2	201	190	2	1	1
8	44	2	2	2	3	152	324	2	1	1
8	45	2	3	1	3	165	231	2	1	1
8	46	2	1	1	2	195	242	2	1	1
8	47	2	4	2	1	200	430	2	1	1
8	48	2	3	1	3	168	228	2	1	1
8	49	2	2	1	4	209	126	2	1	1
8	50	2	4	1	3	208	274	2	1	1
8	51	2	1	2	5	193	311	2	1	1
8	52	2	4	1	2	149	245	2	1	1
8	53	2	2	1	4	210	175	2	1	1
8	54	2	3	2	5	206	179	2	1	1
8	55	2	2	2	5	153	241	2	1	1
8	56	2	4	1	1	155	333	2	1	1
8	57	2	3	2	3	173	320	2	1	1
8	58	2	2	1	5	170	205	2	1	1
8	59	2	1	2	4	189	184	2	1	1
8	60	2	3	2	4	205	140	2	1	1
8	61	2	2	1	2	192	161	2	1	1
8	62	2	1	2	1	150	286	2	1	1
8	63	2	3	2	5	156	250	2	1	1
8	64	2	2	2	1	199	117	2	1	1
8	65	2	1	2	2	152	139	2	1	1
8	66	2	4	2	4	199	93	2	1	1
8	67	2	2	2	5	207	169	2	1	1
8	68	2	4	2	2	189	302	2	1	1
8	69	2	2	1	5	204	49	2	1	1
8	70	2	1	2	2	169	143	2	1	1
8	71	2	3	1	2	151	116	2	1	1
8	72	2	2	2	2	195	190	2	1	1
8	73	2	4	1	5	201	362	2	1	1
8	74	2	1	1	5	149	336	2	1	1
8	75	2	3	2	3	210	394	2	1	1
8	76	2	4	2	3	199	199	2	1	1
8	77	2	3	2	1	187	67	2	1	1
8	78	2	2	2	1	155	137	2	1	1
8	79	2	3	1	5	182	228	2	1	1
8	80	2	2	2	4	145	306	2	1	1
