# Supplementary material for: Stop signals delay synchrony more for finger tapping than vocalization: a dual modality study of rhythmic synchronization in the stop signal task
Source: PeerJ. 2018 Jul 12;6:e5242. doi: 10.7717/peerj.5242 (PMC6046193; doi:10.7717/peerj.5242)
Supplement: Supplemental Information 1 [file peerj-06-5242-s001.zip › Raw data - for submission/P11_SC/StaircaseForStop_1.0.0.txt]

run	trial_n	duration	correct	TotalACC	Manual/Vocal	Ignore/Stop	***	run	trial_n	duration	correct	TotalACC	Manual/Vocal	Ignore/Stop
1	7	200	1	1	2	2	*****	2	1	200	1	1	1	2
1	9	230	0	0.5	2	2	*****	2	11	230	0	0.5	1	2
1	13	200	0	0.333333333333333	2	2	*****	2	14	200	0	0.333333333333333	1	2
1	15	170	1	0.5	2	2	*****	2	18	170	1	0.5	1	2
1	20	200	1	0.6	2	2	*****	2	23	200	0	0.4	1	2
1	25	230	0	0.5	2	2	*****	2	26	170	0	0.333333333333333	1	2
1	29	200	1	0.571428571428571	2	2	*****	2	30	140	1	0.428571428571429	1	2
1	34	230	1	0.625	2	2	*****	2	34	170	0	0.375	1	2
1	40	260	0	0.555555555555556	2	2	*****	2	36	140	0	0.333333333333333	1	2
1	44	230	0	0.5	2	2	*****	2	39	110	0	0.3	1	2
1	46	200	0	0.454545454545455	2	2	*****	2	43	80	0	0.272727272727273	1	2
1	48	170	0	0.416666666666667	2	2	*****	2	46	50	1	0.333333333333333	1	2
1	51	140	1	0.461538461538462	2	2	*****	2	48	80	0	0.307692307692308	1	2
1	57	170	0	0.428571428571429	2	2	*****	2	54	50	0	0.285714285714286	1	2
1	62	140	1	0.466666666666667	2	2	*****	2	59	50	0	0.266666666666667	1	2
1	67	170	0	0.4375	2	2	*****	2	67	50	1	0.3125	1	2
1	69	140	0	0.411764705882353	2	2	*****	2	71	50	0	0.294117647058824	1	2
1	74	110	0	0.388888888888889	2	2	*****	2	75	50	1	0.333333333333333	1	2
1	77	80	1	0.421052631578947	2	2	*****	2	78	50	1	0.368421052631579	1	2
1	80	110	0	0.4	2	2	*****	2	80	80	0	0.35	1	2
5	2	80	1	0.428571428571429	2	2	*****	6	1	50	0	0.333333333333333	1	2
5	14	110	1	0.454545454545455	2	2	*****	6	4	50	1	0.363636363636364	1	2
5	22	140	1	0.478260869565217	2	2	*****	6	11	50	0	0.347826086956522	1	2
5	24	170	0	0.458333333333333	2	2	*****	6	16	50	0	0.333333333333333	1	2
5	27	140	1	0.48	2	2	*****	6	19	50	0	0.32	1	2
5	33	170	1	0.5	2	2	*****	6	24	50	0	0.307692307692308	1	2
5	36	200	0	0.481481481481481	2	2	*****	6	26	50	0	0.296296296296296	1	2
5	39	170	0	0.464285714285714	2	2	*****	6	28	50	0	0.285714285714286	1	2
5	44	140	0	0.448275862068966	2	2	*****	6	31	50	0	0.275862068965517	1	2
5	47	110	1	0.466666666666667	2	2	*****	6	33	50	1	0.3	1	2
5	50	140	1	0.483870967741936	2	2	*****	6	35	50	1	0.32258064516129	1	2
5	54	170	1	0.5	2	2	*****	6	38	80	0	0.3125	1	2
5	57	200	0	0.484848484848485	2	2	*****	6	40	50	0	0.303030303030303	1	2
5	59	170	0	0.470588235294118	2	2	*****	6	42	50	0	0.294117647058824	1	2
5	61	140	1	0.485714285714286	2	2	*****	6	44	50	0	0.285714285714286	1	2
5	64	170	1	0.5	2	2	*****	6	47	50	0	0.277777777777778	1	2
5	70	200	0	0.486486486486487	2	2	*****	6	50	50	1	0.297297297297297	1	2
5	72	170	0	0.473684210526316	2	2	*****	6	61	50	0	0.289473684210526	1	2
5	75	140	1	0.487179487179487	2	2	*****	6	64	50	1	0.307692307692308	1	2
5	77	170	1	0.5	2	2	*****	6	70	50	0	0.3	1	2
