# Supplementary material for: Stop signals delay synchrony more for finger tapping than vocalization: a dual modality study of rhythmic synchronization in the stop signal task
Source: PeerJ. 2018 Jul 12;6:e5242. doi: 10.7717/peerj.5242 (PMC6046193; doi:10.7717/peerj.5242)
Supplement: Supplemental Information 1 [file peerj-06-5242-s001.zip › Raw data - for submission/P11_SC/Stop_1.0.0.txt]

run	trial_n	FactorA	FactorB	FactorC	TargItem	SSD	RT	ACC	Manual/Vocal	Ignore/Stop
1	1	1	4	2	5	200	362	2	2	2
1	2	1	3	2	1	200	311	2	2	2
1	3	1	2	2	5	200	248	2	2	2
1	4	1	4	1	3	200	210	2	2	2
1	5	1	3	2	2	200	187	2	2	2
1	6	1	2	2	1	200	233	2	2	2
1	7	1	1	1	2	200	0	1	2	2
1	8	1	2	1	5	230	185	2	2	2
1	9	1	1	2	5	230	266	0	2	2
1	10	1	2	2	4	200	278	2	2	2
1	11	1	4	2	2	200	313	2	2	2
1	12	1	2	1	2	200	151	2	2	2
1	13	1	1	1	3	200	172	0	2	2
1	14	1	3	2	4	170	260	2	2	2
1	15	1	1	2	2	170	0	1	2	2
1	16	1	3	2	5	200	222	2	2	2
1	17	1	4	1	3	200	258	2	2	2
1	18	1	2	1	3	200	237	2	2	2
1	19	1	4	1	2	200	289	2	2	2
1	20	1	1	2	3	200	0	1	2	2
1	21	1	4	2	5	230	433	2	2	2
1	22	1	3	2	5	230	285	2	2	2
1	23	1	2	2	2	230	304	2	2	2
1	24	1	3	1	1	230	182	2	2	2
1	25	1	1	1	5	230	96	0	2	2
1	26	1	2	2	3	200	223	2	2	2
1	27	1	3	1	5	200	207	2	2	2
1	28	1	2	2	5	200	248	2	2	2
1	29	1	1	2	4	200	0	1	2	2
1	30	1	2	2	3	230	209	2	2	2
1	31	1	4	1	4	230	250	2	2	2
1	32	1	3	1	2	230	222	2	2	2
1	33	1	4	1	2	230	222	2	2	2
1	34	1	1	1	4	230	0	1	2	2
1	35	1	3	2	4	260	288	2	2	2
1	36	1	4	2	4	260	230	2	2	2
1	37	1	2	2	2	260	203	2	2	2
1	38	1	3	1	4	260	288	2	2	2
1	39	1	4	1	1	260	118	2	2	2
1	40	1	1	2	3	260	183	0	2	2
1	41	1	4	1	1	230	270	2	2	2
1	42	1	3	1	5	230	279	2	2	2
1	43	1	4	1	4	230	166	2	2	2
1	44	1	1	1	4	230	138	0	2	2
1	45	1	3	2	2	200	345	2	2	2
1	46	1	1	2	4	200	219	0	2	2
1	47	1	3	1	3	170	395	2	2	2
1	48	1	1	1	1	170	681	0	2	2
1	49	1	4	2	1	140	262	2	2	2
1	50	1	2	1	5	140	283	2	2	2
1	51	1	1	2	2	140	0	1	2	2
1	52	1	2	1	1	170	368	2	2	2
1	53	1	4	1	5	170	232	2	2	2
1	54	1	2	1	4	170	249	2	2	2
1	55	1	4	1	5	170	294	2	2	2
1	56	1	3	2	1	170	257	2	2	2
1	57	1	1	2	5	170	738	0	2	2
1	58	1	4	2	3	140	317	2	2	2
1	59	1	3	1	1	140	295	2	2	2
1	60	1	4	2	2	140	317	2	2	2
1	61	1	3	1	3	140	332	2	2	2
1	62	1	1	1	1	140	0	1	2	2
1	63	1	2	1	1	170	420	2	2	2
1	64	1	3	2	3	170	253	2	2	2
1	65	1	4	2	1	170	297	2	2	2
1	66	1	2	1	3	170	341	2	2	2
1	67	1	1	1	2	170	257	0	2	2
1	68	1	2	1	2	140	421	2	2	2
1	69	1	1	1	3	140	265	0	2	2
1	70	1	2	2	4	110	374	2	2	2
1	71	1	3	1	4	110	397	2	2	2
1	72	1	4	2	4	110	307	2	2	2
1	73	1	2	2	1	110	383	2	2	2
1	74	1	1	2	1	110	412	0	2	2
1	75	1	3	2	3	80	426	2	2	2
1	76	1	4	2	3	80	391	2	2	2
1	77	1	1	2	1	80	0	1	2	2
1	78	1	2	1	4	110	446	2	2	2
1	79	1	3	1	2	110	387	2	2	2
1	80	1	1	1	5	110	276	0	2	2
2	1	2	1	1	3	200	0	1	1	2
2	2	2	4	1	4	230	8	2	1	2
2	3	2	2	2	5	230	0	99	1	2
2	4	2	3	1	5	230	0	99	1	2
2	5	2	4	1	5	230	0	99	1	2
2	6	2	2	1	1	230	0	99	1	2
2	7	2	4	2	5	230	0	99	1	2
2	8	2	3	1	4	230	0	99	1	2
2	9	2	4	1	3	230	0	99	1	2
2	10	2	3	1	5	230	11	2	1	2
2	11	2	1	1	4	230	223	0	1	2
2	12	2	3	1	2	200	181	2	1	2
2	13	2	2	1	3	200	137	2	1	2
2	14	2	1	1	1	200	30	0	1	2
2	15	2	3	2	4	170	195	2	1	2
2	16	2	2	2	1	170	104	2	1	2
2	17	2	3	1	1	170	0	99	1	2
2	18	2	1	2	2	170	0	1	1	2
2	19	2	2	2	3	200	0	99	1	2
2	20	2	3	2	5	200	136	2	1	2
2	21	2	2	1	5	200	76	2	1	2
2	22	2	4	1	5	200	97	2	1	2
2	23	2	1	1	2	200	117	0	1	2
2	24	2	4	2	3	170	155	2	1	2
2	25	2	2	1	1	170	143	2	1	2
2	26	2	1	2	5	170	99	0	1	2
2	27	2	4	2	3	140	0	99	1	2
2	28	2	2	2	1	140	0	99	1	2
2	29	2	4	2	2	140	0	99	1	2
2	30	2	1	2	1	140	0	1	1	2
2	31	2	2	2	4	170	265	2	1	2
2	32	2	3	1	3	170	93	2	1	2
2	33	2	2	2	4	170	34	2	1	2
2	34	2	1	2	3	170	150	0	1	2
2	35	2	3	2	1	140	227	2	1	2
2	36	2	1	1	1	140	184	0	1	2
2	37	2	3	1	4	110	157	2	1	2
2	38	2	2	1	4	110	130	2	1	2
2	39	2	1	1	3	110	38	0	1	2
2	40	2	4	1	1	80	116	2	1	2
2	41	2	3	2	2	80	232	2	1	2
2	42	2	4	1	3	80	284	2	1	2
2	43	2	1	2	4	80	192	0	1	2
2	44	2	4	2	5	50	342	2	1	2
2	45	2	3	2	3	50	618	2	1	2
2	46	2	1	1	2	50	0	1	1	2
2	47	2	4	2	1	80	418	2	1	2
2	48	2	1	1	4	80	566	0	1	2
2	49	2	2	1	3	50	332	2	1	2
2	50	2	4	2	4	50	240	2	1	2
2	51	2	2	1	4	50	117	2	1	2
2	52	2	3	2	1	50	57	2	1	2
2	53	2	4	1	2	50	78	2	1	2
2	54	2	1	1	5	50	226	0	1	2
2	55	2	3	2	5	50	70	2	1	2
2	56	2	2	2	2	50	203	2	1	2
2	57	2	4	1	4	50	191	2	1	2
2	58	2	2	2	5	50	115	2	1	2
2	59	2	1	2	5	50	120	0	1	2
2	60	2	2	2	2	50	156	2	1	2
2	61	2	3	1	1	50	113	2	1	2
2	62	2	4	2	2	50	37	2	1	2
2	63	2	2	2	3	50	9	2	1	2
2	64	2	3	1	2	50	0	99	1	2
2	65	2	2	1	5	50	0	99	1	2
2	66	2	3	2	2	50	0	99	1	2
2	67	2	1	2	3	50	0	1	1	2
2	68	2	3	2	3	50	63	2	1	2
2	69	2	4	1	2	50	163	2	1	2
2	70	2	2	1	2	50	152	2	1	2
2	71	2	1	2	4	50	108	0	1	2
2	72	2	4	1	1	50	0	99	1	2
2	73	2	3	1	3	50	0	99	1	2
2	74	2	4	2	1	50	777	2	1	2
2	75	2	1	2	1	50	0	1	1	2
2	76	2	3	2	4	50	178	2	1	2
2	77	2	4	2	4	50	358	2	1	2
2	78	2	1	2	2	50	0	1	1	2
2	79	2	2	1	2	80	302	2	1	2
2	80	2	1	1	5	80	258	0	1	2
3	1	1	4	1	1	178	246	2	2	1
3	2	1	3	2	3	170	325	2	2	1
3	3	1	1	2	3	170	405	2	2	1
3	4	1	3	1	4	217	226	2	2	1
3	5	1	4	1	4	166	346	2	2	1
3	6	1	3	2	4	202	318	2	2	1
3	7	1	2	1	1	158	334	2	2	1
3	8	1	1	2	5	183	311	2	2	1
3	9	1	2	2	5	212	206	2	2	1
3	10	1	4	2	1	210	229	2	2	1
3	11	1	2	2	4	175	279	2	2	1
3	12	1	4	2	5	166	201	2	2	1
3	13	1	3	2	4	206	134	2	2	1
3	14	1	2	2	1	184	339	2	2	1
3	15	1	1	2	1	216	303	2	2	1
3	16	1	2	1	3	164	261	2	2	1
3	17	1	4	2	2	161	328	2	2	1
3	18	1	1	1	3	168	196	2	2	1
3	19	1	2	1	5	214	261	2	2	1
3	20	1	4	2	2	163	303	2	2	1
3	21	1	3	1	3	219	173	2	2	1
3	22	1	1	2	1	166	196	2	2	1
3	23	1	4	1	5	176	271	2	2	1
3	24	1	2	1	4	163	285	2	2	1
3	25	1	1	1	5	158	265	2	2	1
3	26	1	4	1	4	159	330	2	2	1
3	27	1	2	1	3	216	235	2	2	1
3	28	1	4	2	1	189	267	2	2	1
3	29	1	3	2	1	197	150	2	2	1
3	30	1	4	2	5	219	196	2	2	1
3	31	1	3	2	2	154	306	2	2	1
3	32	1	4	1	3	201	233	2	2	1
3	33	1	3	2	1	162	257	2	2	1
3	34	1	2	2	5	178	184	2	2	1
3	35	1	4	2	3	204	264	2	2	1
3	36	1	3	1	2	195	247	2	2	1
3	37	1	2	1	2	188	284	2	2	1
3	38	1	3	1	5	170	311	2	2	1
3	39	1	1	1	2	181	248	2	2	1
3	40	1	4	2	3	156	361	2	2	1
3	41	1	3	2	2	212	193	2	2	1
3	42	1	1	1	4	158	359	2	2	1
3	43	1	4	1	2	206	238	2	2	1
3	44	1	3	1	1	155	380	2	2	1
3	45	1	4	2	4	218	203	2	2	1
3	46	1	3	1	3	202	276	2	2	1
3	47	1	1	2	2	162	337	2	2	1
3	48	1	4	1	5	153	260	2	2	1
3	49	1	3	1	5	188	248	2	2	1
3	50	1	1	1	1	160	283	2	2	1
3	51	1	2	1	5	218	225	2	2	1
3	52	1	3	1	1	212	220	2	2	1
3	53	1	1	1	2	175	295	2	2	1
3	54	1	2	2	2	195	197	2	2	1
3	55	1	1	1	4	204	363	2	2	1
3	56	1	2	2	2	162	227	2	2	1
3	57	1	1	2	2	204	211	2	2	1
3	58	1	2	1	4	196	277	2	2	1
3	59	1	1	2	3	213	285	2	2	1
3	60	1	3	2	5	206	196	2	2	1
3	61	1	4	1	2	188	192	2	2	1
3	62	1	1	2	5	168	194	2	2	1
3	63	1	3	1	2	167	310	2	2	1
3	64	1	4	2	4	219	255	2	2	1
3	65	1	2	2	3	187	264	2	2	1
3	66	1	3	2	5	179	116	2	2	1
3	67	1	1	1	5	218	274	2	2	1
3	68	1	2	2	3	169	162	2	2	1
3	69	1	3	1	4	152	117	2	2	1
3	70	1	1	1	3	162	271	2	2	1
3	71	1	3	2	3	179	249	2	2	1
3	72	1	4	1	3	181	193	2	2	1
3	73	1	1	2	4	199	186	2	2	1
3	74	1	2	2	4	219	180	2	2	1
3	75	1	1	2	4	213	199	2	2	1
3	76	1	2	2	1	179	214	2	2	1
3	77	1	1	1	1	177	210	2	2	1
3	78	1	2	1	1	200	166	2	2	1
3	79	1	4	1	1	173	227	2	2	1
3	80	1	2	1	2	201	150	2	2	1
4	1	2	3	1	1	136	160	2	1	1
4	2	2	1	1	4	106	189	2	1	1
4	3	2	3	1	1	143	96	2	1	1
4	4	2	2	1	4	116	61	2	1	1
4	5	2	3	1	2	105	0	99	1	1
4	6	2	1	2	4	122	0	99	1	1
4	7	2	4	1	3	143	0	99	1	1
4	8	2	2	2	3	138	325	2	1	1
4	9	2	3	1	2	114	403	2	1	1
4	10	2	1	1	5	113	295	2	1	1
4	11	2	4	1	2	141	386	2	1	1
4	12	2	1	2	5	135	351	2	1	1
4	13	2	4	2	2	131	355	2	1	1
4	14	2	3	2	1	139	255	2	1	1
4	15	2	4	2	3	120	285	2	1	1
4	16	2	2	1	5	137	232	2	1	1
4	17	2	3	2	4	121	173	2	1	1
4	18	2	4	2	3	132	57	2	1	1
4	19	2	2	2	2	143	213	2	1	1
4	20	2	3	1	3	121	0	99	1	1
4	21	2	2	1	1	121	0	99	1	1
4	22	2	4	1	5	144	0	99	1	1
4	23	2	1	2	1	98	80	2	1	1
4	24	2	4	2	5	138	0	99	1	1
4	25	2	1	2	3	121	0	99	1	1
4	26	2	3	1	5	105	0	99	1	1
4	27	2	1	1	2	129	16	2	1	1
4	28	2	4	1	1	120	0	99	1	1
4	29	2	3	2	2	124	0	99	1	1
4	30	2	1	2	2	121	102	2	1	1
4	31	2	3	2	3	122	122	2	1	1
4	32	2	2	2	4	121	15	2	1	1
4	33	2	3	2	1	132	0	99	1	1
4	34	2	1	1	3	123	0	99	1	1
4	35	2	2	2	4	99	53	2	1	1
4	36	2	4	2	1	105	0	99	1	1
4	37	2	3	1	5	120	0	99	1	1
4	38	2	4	1	5	122	233	2	1	1
4	39	2	2	1	1	136	372	2	1	1
4	40	2	1	1	1	129	313	2	1	1
4	41	2	3	2	2	125	262	2	1	1
4	42	2	2	2	5	116	242	2	1	1
4	43	2	4	2	5	122	254	2	1	1
4	44	2	3	2	4	108	227	2	1	1
4	45	2	2	2	2	128	231	2	1	1
4	46	2	1	1	1	103	69	2	1	1
4	47	2	4	1	1	124	336	2	1	1
4	48	2	3	1	4	99	0	99	1	1
4	49	2	1	2	1	123	0	99	1	1
4	50	2	4	2	1	134	292	2	1	1
4	51	2	1	1	4	106	130	2	1	1
4	52	2	4	1	4	131	0	99	1	1
4	53	2	2	2	5	104	0	99	1	1
4	54	2	1	2	5	108	47	2	1	1
4	55	2	2	1	2	104	0	99	1	1
4	56	2	4	2	2	132	0	99	1	1
4	57	2	2	2	3	111	875	2	1	1
4	58	2	1	1	2	131	0	99	1	1
4	59	2	2	1	4	117	13	2	1	1
4	60	2	4	2	4	122	168	2	1	1
4	61	2	1	2	3	115	21	2	1	1
4	62	2	4	1	4	116	58	2	1	1
4	63	2	3	2	3	131	93	2	1	1
4	64	2	4	1	2	137	25	2	1	1
4	65	2	2	1	2	144	0	99	1	1
4	66	2	3	2	5	104	0	99	1	1
4	67	2	2	1	3	106	375	2	1	1
4	68	2	1	2	2	117	100	2	1	1
4	69	2	2	1	3	139	127	2	1	1
4	70	2	1	1	3	130	156	2	1	1
4	71	2	2	2	1	136	32	2	1	1
4	72	2	1	1	5	113	0	99	1	1
4	73	2	4	1	3	101	0	99	1	1
4	74	2	2	2	1	122	5	2	1	1
4	75	2	3	2	5	101	0	99	1	1
4	76	2	1	2	4	134	0	99	1	1
4	77	2	3	1	4	141	82	2	1	1
4	78	2	2	1	5	131	302	2	1	1
4	79	2	4	2	4	120	323	2	1	1
4	80	2	3	1	3	129	87	2	1	1
5	1	1	3	1	4	80	379	2	2	2
5	2	1	1	2	1	80	0	1	2	2
5	3	1	2	1	5	110	449	2	2	2
5	4	1	4	1	4	110	319	2	2	2
5	5	1	3	1	1	110	374	2	2	2
5	6	1	2	1	3	110	360	2	2	2
5	7	1	4	2	3	110	400	2	2	2
5	8	1	2	1	4	110	357	2	2	2
5	9	1	3	1	5	110	244	2	2	2
5	10	1	4	2	2	110	359	2	2	2
5	11	1	2	2	1	110	403	2	2	2
5	12	1	4	2	4	110	290	2	2	2
5	13	1	3	2	3	110	285	2	2	2
5	14	1	1	1	5	110	0	1	2	2
5	15	1	4	1	1	140	330	2	2	2
5	16	1	2	2	3	140	362	2	2	2
5	17	1	4	1	3	140	251	2	2	2
5	18	1	3	1	3	140	334	2	2	2
5	19	1	4	2	3	140	312	2	2	2
5	20	1	3	2	3	140	277	2	2	2
5	21	1	4	2	5	140	356	2	2	2
5	22	1	1	2	5	140	0	1	2	2
5	23	1	2	1	1	170	304	2	2	2
5	24	1	1	1	4	170	270	0	2	2
5	25	1	2	1	5	140	271	2	2	2
5	26	1	3	1	2	140	262	2	2	2
5	27	1	1	1	5	140	0	1	2	2
5	28	1	4	1	4	170	265	2	2	2
5	29	1	3	1	3	170	211	2	2	2
5	30	1	2	2	4	170	282	2	2	2
5	31	1	4	1	3	170	273	2	2	2
5	32	1	3	2	4	170	359	2	2	2
5	33	1	1	1	2	170	0	1	2	2
5	34	1	4	2	2	200	291	2	2	2
5	35	1	3	1	1	200	308	2	2	2
5	36	1	1	2	4	200	233	0	2	2
5	37	1	3	2	4	170	414	2	2	2
5	38	1	2	2	5	170	134	2	2	2
5	39	1	1	1	1	170	132	0	2	2
5	40	1	2	1	1	140	283	2	2	2
5	41	1	3	1	5	140	284	2	2	2
5	42	1	4	1	2	140	237	2	2	2
5	43	1	2	1	2	140	176	2	2	2
5	44	1	1	2	3	140	281	0	2	2
5	45	1	4	2	5	110	471	2	2	2
5	46	1	2	2	5	110	272	2	2	2
5	47	1	1	1	4	110	0	1	2	2
5	48	1	3	2	5	140	432	2	2	2
5	49	1	2	2	2	140	231	2	2	2
5	50	1	1	2	4	140	0	1	2	2
5	51	1	4	1	5	170	393	2	2	2
5	52	1	3	1	4	170	242	2	2	2
5	53	1	4	1	1	170	181	2	2	2
5	54	1	1	1	2	170	0	1	2	2
5	55	1	2	2	4	200	308	2	2	2
5	56	1	4	2	1	200	168	2	2	2
5	57	1	1	2	3	200	203	0	2	2
5	58	1	2	1	4	170	392	2	2	2
5	59	1	1	2	5	170	220	0	2	2
5	60	1	2	2	1	140	379	2	2	2
5	61	1	1	2	2	140	0	1	2	2
5	62	1	3	2	2	170	331	2	2	2
5	63	1	4	2	1	170	278	2	2	2
5	64	1	1	2	1	170	0	1	2	2
5	65	1	3	2	1	200	280	2	2	2
5	66	1	2	2	2	200	276	2	2	2
5	67	1	3	2	1	200	171	2	2	2
5	68	1	2	2	3	200	171	2	2	2
5	69	1	3	2	5	200	396	2	2	2
5	70	1	1	2	2	200	198	0	2	2
5	71	1	3	1	2	170	280	2	2	2
5	72	1	1	1	3	170	202	0	2	2
5	73	1	2	1	2	140	357	2	2	2
5	74	1	3	2	2	140	399	2	2	2
5	75	1	1	1	1	140	0	1	2	2
5	76	1	4	1	2	170	280	2	2	2
5	77	1	1	1	3	170	0	1	2	2
5	78	1	4	1	5	200	304	2	2	2
5	79	1	2	1	3	200	292	2	2	2
5	80	1	4	2	4	200	299	2	2	2
6	1	2	1	1	1	50	125	0	1	2
6	2	2	4	2	5	50	65	2	1	2
6	3	2	2	1	3	50	102	2	1	2
6	4	2	1	2	3	50	0	1	1	2
6	5	2	2	2	1	50	0	99	1	2
6	6	2	3	1	5	50	914	2	1	2
6	7	2	4	1	5	50	886	2	1	2
6	8	2	3	2	5	50	0	99	1	2
6	9	2	2	2	2	50	431	2	1	2
6	10	2	3	2	4	50	260	2	1	2
6	11	2	1	1	5	50	184	0	1	2
6	12	2	4	1	3	50	173	2	1	2
6	13	2	3	1	2	50	161	2	1	2
6	14	2	2	1	2	50	86	2	1	2
6	15	2	4	1	1	50	170	2	1	2
6	16	2	1	2	5	50	62	0	1	2
6	17	2	2	2	3	50	115	2	1	2
6	18	2	3	2	2	50	199	2	1	2
6	19	2	1	2	2	50	331	0	1	2
6	20	2	2	1	1	50	479	2	1	2
6	21	2	3	1	1	50	420	2	1	2
6	22	2	2	1	3	50	344	2	1	2
6	23	2	4	1	5	50	221	2	1	2
6	24	2	1	2	3	50	257	0	1	2
6	25	2	3	2	5	50	246	2	1	2
6	26	2	1	2	4	50	266	0	1	2
6	27	2	3	2	3	50	206	2	1	2
6	28	2	1	1	2	50	147	0	1	2
6	29	2	4	2	2	50	39	2	1	2
6	30	2	3	1	4	50	0	99	1	2
6	31	2	1	2	2	50	128	0	1	2
6	32	2	4	1	4	50	132	2	1	2
6	33	2	1	1	3	50	0	1	1	2
6	34	2	2	1	1	50	0	99	1	2
6	35	2	1	1	3	50	0	1	1	2
6	36	2	3	1	5	80	0	99	1	2
6	37	2	2	2	2	80	0	99	1	2
6	38	2	1	1	4	80	828	0	1	2
6	39	2	4	1	3	50	930	2	1	2
6	40	2	1	1	5	50	886	0	1	2
6	41	2	4	1	2	50	0	99	1	2
6	42	2	1	1	4	50	927	0	1	2
6	43	2	4	1	4	50	803	2	1	2
6	44	2	1	2	1	50	664	0	1	2
6	45	2	2	1	4	50	684	2	1	2
6	46	2	3	1	2	50	513	2	1	2
6	47	2	1	2	1	50	613	0	1	2
6	48	2	3	1	4	50	649	2	1	2
6	49	2	2	2	1	50	590	2	1	2
6	50	2	1	2	5	50	0	1	1	2
6	51	2	2	1	5	50	502	2	1	2
6	52	2	4	2	3	50	331	2	1	2
6	53	2	2	2	5	50	223	2	1	2
6	54	2	3	2	4	50	228	2	1	2
6	55	2	2	1	4	50	184	2	1	2
6	56	2	4	2	1	50	348	2	1	2
6	57	2	2	2	4	50	336	2	1	2
6	58	2	4	2	1	50	357	2	1	2
6	59	2	3	2	1	50	265	2	1	2
6	60	2	4	2	4	50	254	2	1	2
6	61	2	1	1	2	50	226	0	1	2
6	62	2	4	2	4	50	54	2	1	2
6	63	2	3	2	1	50	59	2	1	2
6	64	2	1	1	1	50	0	1	1	2
6	65	2	4	2	2	50	947	2	1	2
6	66	2	3	1	3	50	887	2	1	2
6	67	2	4	1	2	50	0	99	1	2
6	68	2	3	1	1	50	0	99	1	2
6	69	2	2	2	5	50	197	2	1	2
6	70	2	1	2	4	50	201	0	1	2
6	71	2	2	1	2	50	365	2	1	2
6	72	2	4	2	3	50	290	2	1	2
6	73	2	3	2	2	50	246	2	1	2
6	74	2	2	2	3	50	298	2	1	2
6	75	2	3	2	3	50	351	2	1	2
6	76	2	4	1	1	50	243	2	1	2
6	77	2	2	1	5	50	312	2	1	2
6	78	2	3	1	3	50	316	2	1	2
6	79	2	2	2	4	50	160	2	1	2
6	80	2	4	2	5	50	133	2	1	2
7	1	1	1	2	4	153	308	2	2	1
7	2	1	3	2	5	139	421	2	2	1
7	3	1	4	1	4	166	282	2	2	1
7	4	1	1	2	1	176	155	2	2	1
7	5	1	2	2	3	180	191	2	2	1
7	6	1	3	1	1	141	204	2	2	1
7	7	1	2	1	2	170	151	2	2	1
7	8	1	4	1	3	181	231	2	2	1
7	9	1	1	2	4	151	398	2	2	1
7	10	1	2	2	1	157	233	2	2	1
7	11	1	1	1	4	169	215	2	2	1
7	12	1	3	2	1	155	175	2	2	1
7	13	1	1	2	3	177	184	2	2	1
7	14	1	4	2	4	136	284	2	2	1
7	15	1	1	1	4	135	229	2	2	1
7	16	1	2	1	5	187	121	2	2	1
7	17	1	3	1	2	135	201	2	2	1
7	18	1	1	2	1	130	228	2	2	1
7	19	1	4	2	5	168	231	2	2	1
7	20	1	1	1	2	188	206	2	2	1
7	21	1	3	2	2	144	260	2	2	1
7	22	1	1	2	2	154	261	2	2	1
7	23	1	3	1	3	145	304	2	2	1
7	24	1	1	2	5	140	296	2	2	1
7	25	1	2	2	5	134	272	2	2	1
7	26	1	4	1	2	180	207	2	2	1
7	27	1	1	1	3	132	200	2	2	1
7	28	1	4	1	1	146	277	2	2	1
7	29	1	2	1	4	167	228	2	2	1
7	30	1	4	2	2	133	310	2	2	1
7	31	1	1	1	1	182	185	2	2	1
7	32	1	4	1	5	139	249	2	2	1
7	33	1	3	1	2	153	294	2	2	1
7	34	1	2	2	2	158	342	2	2	1
7	35	1	3	2	4	152	203	2	2	1
7	36	1	4	2	3	156	224	2	2	1
7	37	1	3	2	4	169	268	2	2	1
7	38	1	4	2	1	179	282	2	2	1
7	39	1	2	1	3	174	271	2	2	1
7	40	1	1	2	2	172	165	2	2	1
7	41	1	2	1	5	170	200	2	2	1
7	42	1	3	1	1	154	231	2	2	1
7	43	1	2	1	4	146	193	2	2	1
7	44	1	4	1	1	191	291	2	2	1
7	45	1	2	2	3	165	313	2	2	1
7	46	1	1	1	5	170	309	2	2	1
7	47	1	4	1	4	155	281	2	2	1
7	48	1	2	2	4	157	213	2	2	1
7	49	1	3	2	5	152	321	2	2	1
7	50	1	2	1	3	161	285	2	2	1
7	51	1	3	1	5	166	254	2	2	1
7	52	1	2	2	2	184	298	2	2	1
7	53	1	3	1	4	182	281	2	2	1
7	54	1	4	2	1	155	384	2	2	1
7	55	1	3	2	1	173	285	2	2	1
7	56	1	1	1	1	190	217	2	2	1
7	57	1	3	1	4	154	392	2	2	1
7	58	1	4	2	3	183	256	2	2	1
7	59	1	1	1	3	165	187	2	2	1
7	60	1	2	1	1	174	205	2	2	1
7	61	1	1	1	5	159	301	2	2	1
7	62	1	4	2	4	147	432	2	2	1
7	63	1	2	2	4	136	226	2	2	1
7	64	1	4	1	5	140	280	2	2	1
7	65	1	3	2	3	178	196	2	2	1
7	66	1	4	2	5	175	275	2	2	1
7	67	1	3	1	5	132	352	2	2	1
7	68	1	2	2	5	129	335	2	2	1
7	69	1	1	1	2	161	211	2	2	1
7	70	1	2	1	2	165	365	2	2	1
7	71	1	4	2	2	173	241	2	2	1
7	72	1	1	2	3	142	306	2	2	1
7	73	1	2	1	1	189	285	2	2	1
7	74	1	1	2	5	134	266	2	2	1
7	75	1	3	2	3	183	122	2	2	1
7	76	1	2	2	1	152	129	2	2	1
7	77	1	3	1	3	185	201	2	2	1
7	78	1	4	1	2	190	204	2	2	1
7	79	1	3	2	2	140	164	2	2	1
7	80	1	4	1	3	182	151	2	2	1
8	1	2	1	1	3	54	83	2	1	1
8	2	2	4	1	1	61	56	2	1	1
8	3	2	2	2	5	64	100	2	1	1
8	4	2	1	2	5	59	48	2	1	1
8	5	2	2	1	1	60	0	99	1	1
8	6	2	1	2	4	57	0	99	1	1
8	7	2	3	1	1	53	0	99	1	1
8	8	2	4	2	1	65	105	2	1	1
8	9	2	2	1	5	64	302	2	1	1
8	10	2	3	1	5	47	355	2	1	1
8	11	2	4	1	2	45	335	2	1	1
8	12	2	2	1	4	51	331	2	1	1
8	13	2	4	2	4	45	248	2	1	1
8	14	2	3	2	3	53	276	2	1	1
8	15	2	1	2	2	48	328	2	1	1
8	16	2	3	1	4	46	285	2	1	1
8	17	2	1	1	1	48	33	2	1	1
8	18	2	2	2	3	45	0	99	1	1
8	19	2	1	2	1	64	41	2	1	1
8	20	2	2	2	1	62	0	99	1	1
8	21	2	3	2	4	47	0	99	1	1
8	22	2	1	2	1	57	0	99	1	1
8	23	2	3	2	1	57	0	99	1	1
8	24	2	2	1	3	66	814	2	1	1
8	25	2	4	1	3	52	707	2	1	1
8	26	2	2	1	4	62	791	2	1	1
8	27	2	4	2	5	52	892	2	1	1
8	28	2	3	2	5	52	880	2	1	1
8	29	2	2	1	2	49	709	2	1	1
8	30	2	4	1	2	50	745	2	1	1
8	31	2	1	1	2	51	605	2	1	1
8	32	2	4	1	4	54	426	2	1	1
8	33	2	3	2	2	60	606	2	1	1
8	34	2	4	2	2	49	427	2	1	1
8	35	2	2	2	4	61	295	2	1	1
8	36	2	3	1	1	58	219	2	1	1
8	37	2	1	1	1	47	280	2	1	1
8	38	2	4	2	3	64	235	2	1	1
8	39	2	3	2	2	49	368	2	1	1
8	40	2	4	1	4	57	284	2	1	1
8	41	2	1	1	2	55	209	2	1	1
8	42	2	2	2	4	62	173	2	1	1
8	43	2	1	1	5	51	274	2	1	1
8	44	2	2	2	1	63	86	2	1	1
8	45	2	3	2	4	47	0	99	1	1
8	46	2	1	1	3	45	183	2	1	1
8	47	2	2	1	3	63	211	2	1	1
8	48	2	3	1	4	62	87	2	1	1
8	49	2	4	2	5	47	204	2	1	1
8	50	2	1	1	5	47	272	2	1	1
8	51	2	4	1	5	49	165	2	1	1
8	52	2	2	1	2	47	169	2	1	1
8	53	2	1	1	4	63	141	2	1	1
8	54	2	4	1	3	61	42	2	1	1
8	55	2	3	2	1	58	0	99	1	1
8	56	2	1	1	4	58	0	99	1	1
8	57	2	4	2	3	47	782	2	1	1
8	58	2	1	2	5	45	715	2	1	1
8	59	2	4	2	1	52	0	99	1	1
8	60	2	2	1	5	66	443	2	1	1
8	61	2	4	1	1	53	336	2	1	1
8	62	2	1	2	2	52	245	2	1	1
8	63	2	2	2	3	60	321	2	1	1
8	64	2	4	2	4	58	261	2	1	1
8	65	2	3	1	3	52	210	2	1	1
8	66	2	4	2	2	54	94	2	1	1
8	67	2	2	2	5	65	42	2	1	1
8	68	2	3	1	2	63	47	2	1	1
8	69	2	1	2	4	45	0	99	1	1
8	70	2	3	2	5	54	112	2	1	1
8	71	2	2	1	1	62	0	99	1	1
8	72	2	3	2	3	62	272	2	1	1
8	73	2	2	2	2	66	292	2	1	1
8	74	2	1	2	3	66	296	2	1	1
8	75	2	3	1	2	46	253	2	1	1
8	76	2	4	1	5	49	0	99	1	1
8	77	2	1	2	3	59	190	2	1	1
8	78	2	3	1	5	57	0	99	1	1
8	79	2	2	2	2	66	78	2	1	1
8	80	2	3	1	3	48	195	2	1	1
