# Supplementary material for: Stop signals delay synchrony more for finger tapping than vocalization: a dual modality study of rhythmic synchronization in the stop signal task
Source: PeerJ. 2018 Jul 12;6:e5242. doi: 10.7717/peerj.5242 (PMC6046193; doi:10.7717/peerj.5242)
Supplement: Supplemental Information 1 [file peerj-06-5242-s001.zip › Raw data - for submission/P12_TZ/StaircaseForStop_1.0.0.txt]

run	trial_n	duration	correct	TotalACC	Manual/Vocal	Ignore/Stop	***	run	trial_n	duration	correct	TotalACC	Manual/Vocal	Ignore/Stop
3	1	200	0	0	2	2	*****	4	5	200	1	1	1	2
3	5	170	1	0.5	2	2	*****	4	8	230	0	0.5	1	2
3	10	200	1	0.666666666666667	2	2	*****	4	11	200	0	0.333333333333333	1	2
3	12	230	0	0.5	2	2	*****	4	14	170	1	0.5	1	2
3	15	200	1	0.6	2	2	*****	4	23	200	0	0.4	1	2
3	17	230	1	0.666666666666667	2	2	*****	4	27	170	1	0.5	1	2
3	19	260	1	0.714285714285714	2	2	*****	4	30	200	1	0.571428571428571	1	2
3	25	290	0	0.625	2	2	*****	4	32	230	1	0.625	1	2
3	27	260	0	0.555555555555556	2	2	*****	4	35	260	0	0.555555555555556	1	2
3	30	230	1	0.6	2	2	*****	4	37	230	1	0.6	1	2
3	37	260	0	0.545454545454545	2	2	*****	4	42	260	1	0.636363636363636	1	2
3	40	230	1	0.583333333333333	2	2	*****	4	45	290	0	0.583333333333333	1	2
3	43	260	0	0.538461538461538	2	2	*****	4	47	260	0	0.538461538461538	1	2
3	50	230	0	0.5	2	2	*****	4	53	230	0	0.5	1	2
3	53	200	1	0.533333333333333	2	2	*****	4	60	200	0	0.466666666666667	1	2
3	55	230	0	0.5	2	2	*****	4	65	170	0	0.4375	1	2
3	61	200	1	0.529411764705882	2	2	*****	4	70	140	0	0.411764705882353	1	2
3	64	230	0	0.5	2	2	*****	4	75	110	0	0.388888888888889	1	2
3	67	200	1	0.526315789473684	2	2	*****	4	77	80	0	0.368421052631579	1	2
3	74	230	0	0.5	2	2	*****	4	79	50	1	0.4	1	2
7	4	200	0	0.476190476190476	2	2	*****	8	1	80	1	0.428571428571429	1	2
7	6	170	1	0.5	2	2	*****	8	6	110	0	0.409090909090909	1	2
7	8	200	1	0.521739130434783	2	2	*****	8	9	80	1	0.434782608695652	1	2
7	15	230	1	0.541666666666667	2	2	*****	8	13	110	1	0.458333333333333	1	2
7	17	260	0	0.52	2	2	*****	8	16	140	0	0.44	1	2
7	20	230	0	0.5	2	2	*****	8	20	110	1	0.461538461538462	1	2
7	25	200	1	0.518518518518518	2	2	*****	8	23	140	1	0.481481481481481	1	2
7	29	230	0	0.5	2	2	*****	8	26	170	1	0.5	1	2
7	33	200	1	0.517241379310345	2	2	*****	8	28	200	0	0.482758620689655	1	2
7	40	230	0	0.5	2	2	*****	8	31	170	1	0.5	1	2
7	42	200	0	0.483870967741936	2	2	*****	8	33	200	1	0.516129032258065	1	2
7	44	170	1	0.5	2	2	*****	8	35	230	0	0.5	1	2
7	48	200	0	0.484848484848485	2	2	*****	8	39	200	1	0.515151515151515	1	2
7	52	170	0	0.470588235294118	2	2	*****	8	41	230	0	0.5	1	2
7	54	140	0	0.457142857142857	2	2	*****	8	47	200	1	0.514285714285714	1	2
7	57	110	1	0.472222222222222	2	2	*****	8	58	230	0	0.5	1	2
7	61	140	1	0.486486486486487	2	2	*****	8	67	200	1	0.513513513513513	1	2
7	63	170	1	0.5	2	2	*****	8	69	230	0	0.5	1	2
7	69	200	0	0.487179487179487	2	2	*****	8	75	200	0	0.487179487179487	1	2
7	76	170	0	0.475	2	2	*****	8	80	170	1	0.5	1	2
