# Supplementary material for: Stop signals delay synchrony more for finger tapping than vocalization: a dual modality study of rhythmic synchronization in the stop signal task
Source: PeerJ. 2018 Jul 12;6:e5242. doi: 10.7717/peerj.5242 (PMC6046193; doi:10.7717/peerj.5242)
Supplement: Supplemental Information 1 [file peerj-06-5242-s001.zip › Raw data - for submission/P12_TZ/Stop_1.0.0.txt]

run	trial_n	FactorA	FactorB	FactorC	TargItem	SSD	RT	ACC	Manual/Vocal	Ignore/Stop
1	1	1	4	2	5	174	213	2	2	1
1	2	1	2	2	1	193	185	2	2	1
1	3	1	4	1	2	217	154	2	2	1
1	4	1	3	2	4	184	178	2	2	1
1	5	1	1	1	5	219	148	2	2	1
1	6	1	4	1	5	220	161	2	2	1
1	7	1	1	2	1	185	175	2	2	1
1	8	1	3	1	2	245	192	2	2	1
1	9	1	4	1	1	208	219	2	2	1
1	10	1	2	2	4	180	211	2	2	1
1	11	1	3	2	2	168	190	2	2	1
1	12	1	4	2	4	176	196	2	2	1
1	13	1	2	1	3	183	161	2	2	1
1	14	1	3	2	3	167	268	2	2	1
1	15	1	1	2	1	168	208	2	2	1
1	16	1	2	1	4	238	173	2	2	1
1	17	1	4	1	3	209	160	2	2	1
1	18	1	2	2	2	232	131	2	2	1
1	19	1	1	2	2	226	118	2	2	1
1	20	1	2	1	1	171	231	2	2	1
1	21	1	1	1	5	233	119	2	2	1
1	22	1	4	1	3	225	212	2	2	1
1	23	1	2	2	3	178	243	2	2	1
1	24	1	4	2	2	232	116	2	2	1
1	25	1	2	2	3	165	226	2	2	1
1	26	1	1	2	3	225	190	2	2	1
1	27	1	3	1	3	210	248	2	2	1
1	28	1	4	1	4	188	218	2	2	1
1	29	1	1	2	5	190	188	2	2	1
1	30	1	3	1	5	215	141	2	2	1
1	31	1	2	1	2	210	133	2	2	1
1	32	1	1	2	5	214	189	2	2	1
1	33	1	3	1	4	189	223	2	2	1
1	34	1	1	2	4	212	172	2	2	1
1	35	1	4	2	3	170	238	2	2	1
1	36	1	2	1	2	234	147	2	2	1
1	37	1	1	1	2	231	140	2	2	1
1	38	1	4	1	5	223	170	2	2	1
1	39	1	2	1	5	220	180	2	2	1
1	40	1	3	1	1	202	188	2	2	1
1	41	1	4	2	3	180	212	2	2	1
1	42	1	3	1	5	167	192	2	2	1
1	43	1	2	2	2	175	255	2	2	1
1	44	1	4	1	2	204	228	2	2	1
1	45	1	3	1	3	205	248	2	2	1
1	46	1	2	1	5	187	218	2	2	1
1	47	1	1	1	2	234	163	2	2	1
1	48	1	3	1	1	178	213	2	2	1
1	49	1	1	2	2	197	221	2	2	1
1	50	1	3	2	1	202	153	2	2	1
1	51	1	2	1	4	171	207	2	2	1
1	52	1	1	2	3	245	126	2	2	1
1	53	1	3	2	5	196	108	2	2	1
1	54	1	1	1	3	188	197	2	2	1
1	55	1	3	1	4	205	145	2	2	1
1	56	1	2	1	3	214	137	2	2	1
1	57	1	4	2	1	201	148	2	2	1
1	58	1	1	1	4	190	160	2	2	1
1	59	1	2	2	4	220	144	2	2	1
1	60	1	4	1	1	216	234	2	2	1
1	61	1	3	2	3	243	215	2	2	1
1	62	1	1	1	1	181	221	2	2	1
1	63	1	3	1	2	182	182	2	2	1
1	64	1	1	1	3	240	223	2	2	1
1	65	1	2	1	1	179	224	2	2	1
1	66	1	4	1	4	188	170	2	2	1
1	67	1	2	2	1	238	101	2	2	1
1	68	1	4	2	1	226	189	2	2	1
1	69	1	2	2	5	193	267	2	2	1
1	70	1	4	2	5	198	194	2	2	1
1	71	1	1	2	4	207	195	2	2	1
1	72	1	3	2	4	193	191	2	2	1
1	73	1	4	2	4	167	159	2	2	1
1	74	1	3	2	2	166	198	2	2	1
1	75	1	2	2	5	216	109	2	2	1
1	76	1	1	1	1	223	131	2	2	1
1	77	1	3	2	5	181	118	2	2	1
1	78	1	4	2	2	239	182	2	2	1
1	79	1	3	2	1	212	181	2	2	1
1	80	1	1	1	4	192	209	2	2	1
2	1	2	3	2	5	223	158	2	1	1
2	2	2	1	1	4	199	107	2	1	1
2	3	2	2	1	3	237	70	2	1	1
2	4	2	3	2	2	181	197	2	1	1
2	5	2	1	2	5	208	128	2	1	1
2	6	2	2	2	2	222	195	2	1	1
2	7	2	3	2	4	175	250	2	1	1
2	8	2	1	2	4	212	133	2	1	1
2	9	2	3	2	3	210	177	2	1	1
2	10	2	2	1	1	186	175	2	1	1
2	11	2	3	2	4	201	162	2	1	1
2	12	2	1	2	2	176	96	2	1	1
2	13	2	4	1	3	165	220	2	1	1
2	14	2	3	2	2	242	102	2	1	1
2	15	2	4	1	3	245	122	2	1	1
2	16	2	2	2	2	205	160	2	1	1
2	17	2	4	2	3	181	125	2	1	1
2	18	2	2	1	5	194	153	2	1	1
2	19	2	1	1	5	213	180	2	1	1
2	20	2	4	2	5	206	97	2	1	1
2	21	2	3	1	3	167	159	2	1	1
2	22	2	1	2	2	197	162	2	1	1
2	23	2	3	1	1	214	182	2	1	1
2	24	2	2	2	5	207	194	2	1	1
2	25	2	3	1	1	202	175	2	1	1
2	26	2	4	1	4	189	188	2	1	1
2	27	2	2	2	5	228	63	2	1	1
2	28	2	3	1	5	197	60	2	1	1
2	29	2	2	2	1	203	177	2	1	1
2	30	2	3	1	2	173	206	2	1	1
2	31	2	1	1	5	203	137	2	1	1
2	32	2	3	2	5	227	181	2	1	1
2	33	2	4	2	5	244	136	2	1	1
2	34	2	3	2	1	171	223	2	1	1
2	35	2	1	2	4	186	219	2	1	1
2	36	2	2	2	1	174	264	2	1	1
2	37	2	1	1	3	166	245	2	1	1
2	38	2	3	1	3	189	160	2	1	1
2	39	2	4	2	4	241	131	2	1	1
2	40	2	1	1	3	199	81	2	1	1
2	41	2	2	2	3	225	92	2	1	1
2	42	2	1	1	2	235	168	2	1	1
2	43	2	2	1	2	194	198	2	1	1
2	44	2	1	2	1	192	155	2	1	1
2	45	2	4	2	1	236	133	2	1	1
2	46	2	1	1	1	231	122	2	1	1
2	47	2	4	2	2	225	166	2	1	1
2	48	2	3	1	4	187	140	2	1	1
2	49	2	4	2	3	200	72	2	1	1
2	50	2	2	1	2	184	253	2	1	1
2	51	2	4	1	4	182	162	2	1	1
2	52	2	1	1	2	190	206	2	1	1
2	53	2	2	1	4	212	153	2	1	1
2	54	2	4	1	5	205	150	2	1	1
2	55	2	3	2	1	198	178	2	1	1
2	56	2	1	2	1	232	245	2	1	1
2	57	2	2	2	4	174	276	2	1	1
2	58	2	1	2	3	239	198	2	1	1
2	59	2	2	1	3	209	299	2	1	1
2	60	2	3	1	2	180	185	2	1	1
2	61	2	4	1	1	240	83	2	1	1
2	62	2	2	1	4	199	161	2	1	1
2	63	2	3	1	5	233	196	2	1	1
2	64	2	2	1	1	176	290	2	1	1
2	65	2	1	1	1	217	189	2	1	1
2	66	2	2	1	5	209	122	2	1	1
2	67	2	4	1	2	180	135	2	1	1
2	68	2	1	2	5	208	82	2	1	1
2	69	2	4	1	2	199	223	2	1	1
2	70	2	2	2	3	209	187	2	1	1
2	71	2	4	1	1	170	185	2	1	1
2	72	2	2	2	4	188	292	2	1	1
2	73	2	3	2	3	243	103	2	1	1
2	74	2	4	1	5	176	222	2	1	1
2	75	2	1	1	4	195	193	2	1	1
2	76	2	4	2	4	166	159	2	1	1
2	77	2	1	2	3	174	139	2	1	1
2	78	2	4	2	2	237	220	2	1	1
2	79	2	3	1	4	185	219	2	1	1
2	80	2	4	2	1	195	151	2	1	1
3	1	1	1	1	5	200	137	0	2	2
3	2	1	2	1	2	170	266	2	2	2
3	3	1	4	2	2	170	363	2	2	2
3	4	1	2	2	4	170	316	2	2	2
3	5	1	1	1	3	170	0	1	2	2
3	6	1	4	1	4	200	156	2	2	2
3	7	1	3	1	2	200	86	2	2	2
3	8	1	4	1	2	200	146	2	2	2
3	9	1	3	2	1	200	201	2	2	2
3	10	1	1	1	5	200	0	1	2	2
3	11	1	2	2	4	230	223	2	2	2
3	12	1	1	2	3	230	185	0	2	2
3	13	1	4	2	4	200	257	2	2	2
3	14	1	3	1	5	200	224	2	2	2
3	15	1	1	2	4	200	0	1	2	2
3	16	1	3	2	5	230	212	2	2	2
3	17	1	1	1	4	230	0	1	2	2
3	18	1	2	1	4	260	196	2	2	2
3	19	1	1	2	5	260	0	1	2	2
3	20	1	2	2	2	290	151	2	2	2
3	21	1	3	1	3	290	101	2	2	2
3	22	1	2	2	2	290	101	2	2	2
3	23	1	3	2	5	290	82	2	2	2
3	24	1	2	1	1	290	194	2	2	2
3	25	1	1	1	3	290	154	0	2	2
3	26	1	4	1	5	260	217	2	2	2
3	27	1	1	1	2	260	150	0	2	2
3	28	1	4	2	1	230	288	2	2	2
3	29	1	3	2	2	230	314	2	2	2
3	30	1	1	1	4	230	0	1	2	2
3	31	1	2	2	3	260	80	2	2	2
3	32	1	4	1	2	260	32	2	2	2
3	33	1	3	2	3	260	135	2	2	2
3	34	1	2	1	2	260	213	2	2	2
3	35	1	4	1	5	260	174	2	2	2
3	36	1	2	2	1	260	105	2	2	2
3	37	1	1	1	1	260	129	0	2	2
3	38	1	3	2	3	230	206	2	2	2
3	39	1	4	1	4	230	151	2	2	2
3	40	1	1	2	3	230	0	1	2	2
3	41	1	3	2	4	260	181	2	2	2
3	42	1	4	1	3	260	145	2	2	2
3	43	1	1	1	2	260	210	0	2	2
3	44	1	3	1	4	230	236	2	2	2
3	45	1	2	1	3	230	232	2	2	2
3	46	1	3	1	3	230	187	2	2	2
3	47	1	4	2	5	230	159	2	2	2
3	48	1	3	2	2	230	189	2	2	2
3	49	1	2	2	1	230	164	2	2	2
3	50	1	1	2	2	230	132	0	2	2
3	51	1	4	1	1	200	153	2	2	2
3	52	1	3	2	4	200	160	2	2	2
3	53	1	1	2	1	200	0	1	2	2
3	54	1	4	1	1	230	132	2	2	2
3	55	1	1	2	1	230	166	0	2	2
3	56	1	2	2	5	200	263	2	2	2
3	57	1	3	1	1	200	210	2	2	2
3	58	1	2	2	3	200	376	2	2	2
3	59	1	3	1	2	200	260	2	2	2
3	60	1	4	2	3	200	324	2	2	2
3	61	1	1	2	5	200	0	1	2	2
3	62	1	4	1	3	230	194	2	2	2
3	63	1	2	1	4	230	177	2	2	2
3	64	1	1	2	4	230	153	0	2	2
3	65	1	4	2	5	200	179	2	2	2
3	66	1	2	1	5	200	238	2	2	2
3	67	1	1	1	1	200	0	1	2	2
3	68	1	4	2	3	230	196	2	2	2
3	69	1	2	1	1	230	306	2	2	2
3	70	1	3	1	1	230	206	2	2	2
3	71	1	2	1	5	230	78	2	2	2
3	72	1	4	2	2	230	98	2	2	2
3	73	1	3	1	4	230	116	2	2	2
3	74	1	1	2	2	230	139	0	2	2
3	75	1	3	1	5	200	194	2	2	2
3	76	1	4	2	1	200	232	2	2	2
3	77	1	2	1	3	200	117	2	2	2
3	78	1	3	2	1	200	220	2	2	2
3	79	1	2	2	5	200	230	2	2	2
3	80	1	4	2	4	200	285	2	2	2
4	1	2	3	1	5	200	273	2	1	2
4	2	2	2	2	4	200	150	2	1	2
4	3	2	4	1	1	200	170	2	1	2
4	4	2	3	2	1	200	238	2	1	2
4	5	2	1	2	1	200	0	1	1	2
4	6	2	4	2	4	230	294	2	1	2
4	7	2	3	2	3	230	170	2	1	2
4	8	2	1	1	2	230	15	0	1	2
4	9	2	3	1	3	200	308	2	1	2
4	10	2	4	1	3	200	169	2	1	2
4	11	2	1	2	4	200	141	0	1	2
4	12	2	2	2	2	170	195	2	1	2
4	13	2	3	2	1	170	263	2	1	2
4	14	2	1	1	3	170	0	1	1	2
4	15	2	3	2	5	200	190	2	1	2
4	16	2	4	1	2	200	163	2	1	2
4	17	2	2	1	1	200	119	2	1	2
4	18	2	3	2	2	200	108	2	1	2
4	19	2	4	1	1	200	144	2	1	2
4	20	2	3	2	5	200	164	2	1	2
4	21	2	4	1	5	200	89	2	1	2
4	22	2	2	1	2	200	29	2	1	2
4	23	2	1	1	1	200	129	0	1	2
4	24	2	3	1	2	170	295	2	1	2
4	25	2	4	1	5	170	283	2	1	2
4	26	2	2	2	1	170	384	2	1	2
4	27	2	1	1	4	170	0	1	1	2
4	28	2	2	2	5	200	103	2	1	2
4	29	2	3	1	1	200	108	2	1	2
4	30	2	1	1	5	200	0	1	1	2
4	31	2	3	2	3	230	131	2	1	2
4	32	2	1	1	3	230	0	1	1	2
4	33	2	3	1	4	260	67	2	1	2
4	34	2	2	2	5	260	71	2	1	2
4	35	2	1	2	5	260	75	0	1	2
4	36	2	4	2	5	230	249	2	1	2
4	37	2	1	1	2	230	0	1	1	2
4	38	2	4	1	4	260	121	2	1	2
4	39	2	3	2	4	260	109	2	1	2
4	40	2	2	1	5	260	193	2	1	2
4	41	2	4	2	3	260	261	2	1	2
4	42	2	1	2	3	260	0	1	1	2
4	43	2	3	1	1	290	173	2	1	2
4	44	2	4	2	1	290	113	2	1	2
4	45	2	1	2	2	290	6	0	1	2
4	46	2	3	1	3	260	219	2	1	2
4	47	2	1	2	2	260	144	0	1	2
4	48	2	2	1	5	230	269	2	1	2
4	49	2	3	1	5	230	161	2	1	2
4	50	2	4	2	3	230	230	2	1	2
4	51	2	2	1	4	230	330	2	1	2
4	52	2	3	1	4	230	254	2	1	2
4	53	2	1	2	3	230	83	0	1	2
4	54	2	4	2	5	200	264	2	1	2
4	55	2	2	1	3	200	173	2	1	2
4	56	2	4	2	1	200	113	2	1	2
4	57	2	2	2	3	200	341	2	1	2
4	58	2	4	1	4	200	362	2	1	2
4	59	2	2	2	4	200	350	2	1	2
4	60	2	1	2	1	200	210	0	1	2
4	61	2	2	1	2	170	456	2	1	2
4	62	2	3	1	2	170	332	2	1	2
4	63	2	4	2	4	170	289	2	1	2
4	64	2	2	1	4	170	133	2	1	2
4	65	2	1	1	5	170	58	0	1	2
4	66	2	4	1	3	140	231	2	1	2
4	67	2	2	2	3	140	299	2	1	2
4	68	2	3	2	4	140	367	2	1	2
4	69	2	2	2	2	140	420	2	1	2
4	70	2	1	2	5	140	552	0	1	2
4	71	2	2	1	3	110	446	2	1	2
4	72	2	4	2	2	110	322	2	1	2
4	73	2	2	1	1	110	247	2	1	2
4	74	2	4	2	2	110	91	2	1	2
4	75	2	1	1	4	110	543	0	1	2
4	76	2	2	2	1	80	477	2	1	2
4	77	2	1	1	1	80	481	0	1	2
4	78	2	4	1	2	50	0	99	1	2
4	79	2	1	2	4	50	0	1	1	2
4	80	2	3	2	2	80	31	2	1	2
5	1	1	2	1	5	245	159	2	2	1
5	2	1	1	2	2	243	154	2	2	1
5	3	1	3	2	3	239	127	2	2	1
5	4	1	4	1	4	270	152	2	2	1
5	5	1	3	1	2	195	196	2	2	1
5	6	1	1	1	1	211	185	2	2	1
5	7	1	3	2	1	273	81	2	2	1
5	8	1	4	2	2	224	217	2	2	1
5	9	1	3	2	2	203	239	2	2	1
5	10	1	2	1	3	275	91	2	2	1
5	11	1	3	2	5	189	175	2	2	1
5	12	1	2	1	5	251	103	2	2	1
5	13	1	4	2	4	208	161	2	2	1
5	14	1	2	1	1	229	160	2	2	1
5	15	1	3	2	1	265	120	2	2	1
5	16	1	1	1	4	208	156	2	2	1
5	17	1	2	2	5	202	144	2	2	1
5	18	1	3	2	2	253	90	2	2	1
5	19	1	1	1	2	244	126	2	2	1
5	20	1	2	1	2	210	189	2	2	1
5	21	1	4	1	3	188	228	2	2	1
5	22	1	2	2	3	213	211	2	2	1
5	23	1	3	1	2	243	196	2	2	1
5	24	1	2	2	3	251	227	2	2	1
5	25	1	4	1	4	234	167	2	2	1
5	26	1	3	2	5	191	155	2	2	1
5	27	1	4	2	3	236	95	2	2	1
5	28	1	3	2	3	214	143	2	2	1
5	29	1	1	2	4	228	116	2	2	1
5	30	1	4	1	5	239	115	2	2	1
5	31	1	1	1	4	245	81	2	2	1
5	32	1	4	1	1	277	36	2	2	1
5	33	1	3	1	1	237	121	2	2	1
5	34	1	2	2	1	216	111	2	2	1
5	35	1	3	1	3	258	0	99	2	1
5	36	1	2	1	3	275	71	2	2	1
5	37	1	4	1	1	231	143	2	2	1
5	38	1	3	2	4	247	131	2	2	1
5	39	1	2	2	2	272	146	2	2	1
5	40	1	3	1	5	242	241	2	2	1
5	41	1	4	2	5	261	97	2	2	1
5	42	1	1	2	1	277	95	2	2	1
5	43	1	2	1	4	251	66	2	2	1
5	44	1	4	1	2	222	164	2	2	1
5	45	1	1	1	3	246	122	2	2	1
5	46	1	4	1	2	243	157	2	2	1
5	47	1	3	1	4	193	155	2	2	1
5	48	1	1	2	2	251	157	2	2	1
5	49	1	4	2	4	251	80	2	2	1
5	50	1	3	1	1	258	155	2	2	1
5	51	1	4	2	3	273	122	2	2	1
5	52	1	2	1	4	260	157	2	2	1
5	53	1	4	2	1	242	141	2	2	1
5	54	1	2	2	5	261	80	2	2	1
5	55	1	4	1	3	243	80	2	2	1
5	56	1	1	1	1	253	73	2	2	1
5	57	1	4	1	5	231	161	2	2	1
5	58	1	2	1	2	208	118	2	2	1
5	59	1	1	1	5	235	109	2	2	1
5	60	1	3	2	4	229	148	2	2	1
5	61	1	2	2	4	210	235	2	2	1
5	62	1	3	1	5	241	233	2	2	1
5	63	1	1	1	2	258	170	2	2	1
5	64	1	2	2	1	204	227	2	2	1
5	65	1	1	2	5	256	165	2	2	1
5	66	1	2	2	4	209	176	2	2	1
5	67	1	1	2	5	236	142	2	2	1
5	68	1	3	1	3	273	183	2	2	1
5	69	1	1	2	3	198	178	2	2	1
5	70	1	3	1	4	239	170	2	2	1
5	71	1	4	2	2	240	61	2	2	1
5	72	1	1	2	4	229	61	2	2	1
5	73	1	2	1	1	187	229	2	2	1
5	74	1	1	2	1	269	123	2	2	1
5	75	1	4	2	1	262	68	2	2	1
5	76	1	1	1	3	192	181	2	2	1
5	77	1	2	2	2	243	100	2	2	1
5	78	1	1	1	5	242	113	2	2	1
5	79	1	4	2	5	270	89	2	2	1
5	80	1	1	2	3	239	97	2	2	1
6	1	2	3	2	1	197	174	2	1	1
6	2	2	1	2	1	197	178	2	1	1
6	3	2	3	1	2	177	256	2	1	1
6	4	2	2	2	4	186	124	2	1	1
6	5	2	4	2	3	189	56	2	1	1
6	6	2	2	2	3	167	149	2	1	1
6	7	2	3	1	5	216	136	2	1	1
6	8	2	1	1	2	228	68	2	1	1
6	9	2	2	2	1	195	153	2	1	1
6	10	2	1	1	1	166	199	2	1	1
6	11	2	3	2	3	176	227	2	1	1
6	12	2	4	1	5	165	144	2	1	1
6	13	2	3	1	4	191	75	2	1	1
6	14	2	2	1	1	223	0	99	1	1
6	15	2	4	2	3	175	20	2	1	1
6	16	2	1	2	4	232	14	2	1	1
6	17	2	2	1	3	176	125	2	1	1
6	18	2	3	2	2	202	88	2	1	1
6	19	2	1	2	3	225	0	99	1	1
6	20	2	4	2	4	204	121	2	1	1
6	21	2	1	1	5	172	126	2	1	1
6	22	2	2	1	5	221	160	2	1	1
6	23	2	3	2	3	179	95	2	1	1
6	24	2	1	1	4	186	51	2	1	1
6	25	2	3	1	1	194	63	2	1	1
6	26	2	1	2	1	219	10	2	1	1
6	27	2	4	1	1	215	111	2	1	1
6	28	2	3	2	1	195	140	2	1	1
6	29	2	2	1	1	161	258	2	1	1
6	30	2	3	2	5	174	181	2	1	1
6	31	2	2	2	4	209	168	2	1	1
6	32	2	3	2	2	200	165	2	1	1
6	33	2	2	2	5	211	113	2	1	1
6	34	2	4	1	2	230	76	2	1	1
6	35	2	2	2	3	212	129	2	1	1
6	36	2	4	1	3	182	103	2	1	1
6	37	2	2	2	2	189	67	2	1	1
6	38	2	1	1	5	204	167	2	1	1
6	39	2	4	1	4	236	162	2	1	1
6	40	2	2	1	4	187	160	2	1	1
6	41	2	4	2	2	222	131	2	1	1
6	42	2	1	1	3	211	120	2	1	1
6	43	2	2	2	5	191	173	2	1	1
6	44	2	3	2	4	220	89	2	1	1
6	45	2	1	2	3	180	174	2	1	1
6	46	2	3	1	5	220	97	2	1	1
6	47	2	1	2	2	176	143	2	1	1
6	48	2	4	2	1	162	76	2	1	1
6	49	2	3	2	4	183	16	2	1	1
6	50	2	2	2	2	191	0	99	1	1
6	51	2	3	1	1	169	0	99	1	1
6	52	2	1	1	4	191	180	2	1	1
6	53	2	2	1	3	192	217	2	1	1
6	54	2	4	1	1	230	259	2	1	1
6	55	2	1	1	2	233	136	2	1	1
6	56	2	4	1	3	223	101	2	1	1
6	57	2	3	1	4	185	114	2	1	1
6	58	2	1	1	3	231	101	2	1	1
6	59	2	4	1	4	161	164	2	1	1
6	60	2	2	1	2	183	32	2	1	1
6	61	2	3	2	5	174	204	2	1	1
6	62	2	4	1	2	175	129	2	1	1
6	63	2	1	2	5	200	172	2	1	1
6	64	2	4	2	5	176	90	2	1	1
6	65	2	3	1	2	200	261	2	1	1
6	66	2	4	2	1	173	162	2	1	1
6	67	2	1	2	2	215	125	2	1	1
6	68	2	3	1	3	165	195	2	1	1
6	69	2	1	1	1	224	157	2	1	1
6	70	2	4	2	4	212	186	2	1	1
6	71	2	1	2	5	175	232	2	1	1
6	72	2	3	1	3	189	172	2	1	1
6	73	2	2	1	2	226	127	2	1	1
6	74	2	4	2	2	177	117	2	1	1
6	75	2	1	2	4	237	135	2	1	1
6	76	2	2	1	5	187	61	2	1	1
6	77	2	4	2	5	173	146	2	1	1
6	78	2	2	1	4	202	141	2	1	1
6	79	2	4	1	5	171	139	2	1	1
6	80	2	2	2	1	209	94	2	1	1
7	1	1	2	1	2	200	146	2	2	2
7	2	1	3	2	3	200	112	2	2	2
7	3	1	2	1	5	200	172	2	2	2
7	4	1	1	1	4	200	71	0	2	2
7	5	1	2	1	3	170	252	2	2	2
7	6	1	1	2	4	170	0	1	2	2
7	7	1	4	1	1	200	265	2	2	2
7	8	1	1	2	3	200	0	1	2	2
7	9	1	4	2	1	230	313	2	2	2
7	10	1	3	2	2	230	173	2	2	2
7	11	1	4	2	2	230	232	2	2	2
7	12	1	3	1	3	230	171	2	2	2
7	13	1	2	2	5	230	135	2	2	2
7	14	1	4	1	5	230	160	2	2	2
7	15	1	1	1	5	230	0	1	2	2
7	16	1	3	2	5	260	102	2	2	2
7	17	1	1	2	5	260	93	0	2	2
7	18	1	4	1	2	230	140	2	2	2
7	19	1	2	2	4	230	202	2	2	2
7	20	1	1	1	1	230	131	0	2	2
7	21	1	3	1	2	200	217	2	2	2
7	22	1	2	2	3	200	185	2	2	2
7	23	1	4	2	5	200	197	2	2	2
7	24	1	2	1	2	200	165	2	2	2
7	25	1	1	1	2	200	0	1	2	2
7	26	1	4	1	3	230	181	2	2	2
7	27	1	2	2	1	230	213	2	2	2
7	28	1	3	2	4	230	136	2	2	2
7	29	1	1	2	1	230	99	0	2	2
7	30	1	3	1	5	200	154	2	2	2
7	31	1	4	2	5	200	234	2	2	2
7	32	1	2	1	1	200	148	2	2	2
7	33	1	1	2	1	200	0	1	2	2
7	34	1	4	2	3	230	157	2	2	2
7	35	1	3	2	4	230	168	2	2	2
7	36	1	4	1	4	230	318	2	2	2
7	37	1	3	1	1	230	337	2	2	2
7	38	1	2	1	3	230	232	2	2	2
7	39	1	3	2	5	230	113	2	2	2
7	40	1	1	2	4	230	115	0	2	2
7	41	1	3	1	3	200	165	2	2	2
7	42	1	1	1	5	200	162	0	2	2
7	43	1	4	1	5	170	254	2	2	2
7	44	1	1	2	2	170	0	1	2	2
7	45	1	2	2	2	200	280	2	2	2
7	46	1	3	1	4	200	181	2	2	2
7	47	1	2	1	5	200	117	2	2	2
7	48	1	1	1	4	200	175	0	2	2
7	49	1	2	1	1	170	192	2	2	2
7	50	1	3	1	2	170	191	2	2	2
7	51	1	4	2	4	170	182	2	2	2
7	52	1	1	1	3	170	179	0	2	2
7	53	1	4	1	2	140	352	2	2	2
7	54	1	1	1	2	140	229	0	2	2
7	55	1	4	2	4	110	297	2	2	2
7	56	1	2	2	2	110	286	2	2	2
7	57	1	1	1	1	110	0	1	2	2
7	58	1	3	1	4	140	217	2	2	2
7	59	1	2	1	4	140	193	2	2	2
7	60	1	4	2	2	140	371	2	2	2
7	61	1	1	2	3	140	0	1	2	2
7	62	1	2	2	4	170	216	2	2	2
7	63	1	1	1	3	170	0	1	2	2
7	64	1	4	1	3	200	209	2	2	2
7	65	1	2	2	1	200	137	2	2	2
7	66	1	3	1	1	200	83	2	2	2
7	67	1	2	2	5	200	178	2	2	2
7	68	1	3	2	3	200	118	2	2	2
7	69	1	1	2	5	200	91	0	2	2
7	70	1	4	1	4	170	273	2	2	2
7	71	1	2	2	3	170	241	2	2	2
7	72	1	4	2	1	170	267	2	2	2
7	73	1	3	2	2	170	202	2	2	2
7	74	1	4	1	1	170	196	2	2	2
7	75	1	3	2	1	170	120	2	2	2
7	76	1	1	2	2	170	103	0	2	2
7	77	1	3	2	1	140	175	2	2	2
7	78	1	4	2	3	140	151	2	2	2
7	79	1	2	1	4	140	227	2	2	2
7	80	1	3	1	5	140	209	2	2	2
8	1	2	1	2	3	80	0	1	1	2
8	2	2	3	1	4	110	307	2	1	2
8	3	2	2	2	3	110	311	2	1	2
8	4	2	3	1	3	110	316	2	1	2
8	5	2	2	2	2	110	224	2	1	2
8	6	2	1	1	2	110	244	0	1	2
8	7	2	3	1	5	80	354	2	1	2
8	8	2	4	2	5	80	294	2	1	2
8	9	2	1	2	4	80	0	1	1	2
8	10	2	2	2	4	110	278	2	1	2
8	11	2	4	2	1	110	202	2	1	2
8	12	2	3	1	4	110	302	2	1	2
8	13	2	1	1	5	110	0	1	1	2
8	14	2	2	1	5	140	294	2	1	2
8	15	2	3	2	3	140	282	2	1	2
8	16	2	1	1	4	140	190	0	1	2
8	17	2	3	2	5	110	436	2	1	2
8	18	2	4	1	4	110	360	2	1	2
8	19	2	2	2	1	110	333	2	1	2
8	20	2	1	1	1	110	0	1	1	2
8	21	2	3	2	1	140	196	2	1	2
8	22	2	2	2	3	140	232	2	1	2
8	23	2	1	1	3	140	0	1	1	2
8	24	2	4	1	5	170	280	2	1	2
8	25	2	3	1	3	170	252	2	1	2
8	26	2	1	2	5	170	0	1	1	2
8	27	2	4	2	2	200	228	2	1	2
8	28	2	1	2	1	200	184	0	1	2
8	29	2	4	1	3	170	334	2	1	2
8	30	2	3	1	5	170	210	2	1	2
8	31	2	1	2	2	170	0	1	1	2
8	32	2	4	2	3	200	218	2	1	2
8	33	2	1	1	5	200	0	1	1	2
8	34	2	4	2	1	230	193	2	1	2
8	35	2	1	2	4	230	86	0	1	2
8	36	2	3	1	1	200	219	2	1	2
8	37	2	4	1	2	200	191	2	1	2
8	38	2	2	2	1	200	212	2	1	2
8	39	2	1	1	1	200	0	1	1	2
8	40	2	2	1	5	230	203	2	1	2
8	41	2	1	2	5	230	128	0	1	2
8	42	2	2	2	5	200	277	2	1	2
8	43	2	3	2	3	200	0	99	1	2
8	44	2	2	2	2	200	222	2	1	2
8	45	2	3	2	4	200	242	2	1	2
8	46	2	2	1	1	200	231	2	1	2
8	47	2	1	1	2	200	0	1	1	2
8	48	2	3	1	2	230	238	2	1	2
8	49	2	4	1	1	230	243	2	1	2
8	50	2	2	1	3	230	167	2	1	2
8	51	2	4	2	2	230	331	2	1	2
8	52	2	3	2	4	230	128	2	1	2
8	53	2	4	2	4	230	164	2	1	2
8	54	2	2	1	2	230	216	2	1	2
8	55	2	3	1	1	230	333	2	1	2
8	56	2	2	2	4	230	97	2	1	2
8	57	2	3	2	1	230	38	2	1	2
8	58	2	1	1	4	230	74	0	1	2
8	59	2	4	1	1	200	223	2	1	2
8	60	2	3	2	2	200	212	2	1	2
8	61	2	2	1	2	200	152	2	1	2
8	62	2	3	2	5	200	61	2	1	2
8	63	2	2	1	3	200	49	2	1	2
8	64	2	3	2	2	200	165	2	1	2
8	65	2	2	2	5	200	106	2	1	2
8	66	2	4	2	3	200	286	2	1	2
8	67	2	1	1	3	200	0	1	1	2
8	68	2	4	1	2	230	149	2	1	2
8	69	2	1	2	2	230	90	0	1	2
8	70	2	4	1	3	200	303	2	1	2
8	71	2	2	1	1	200	227	2	1	2
8	72	2	4	1	5	200	232	2	1	2
8	73	2	2	1	4	200	140	2	1	2
8	74	2	4	2	4	200	161	2	1	2
8	75	2	1	2	3	200	117	0	1	2
8	76	2	3	1	2	170	250	2	1	2
8	77	2	4	2	5	170	271	2	1	2
8	78	2	2	1	4	170	179	2	1	2
8	79	2	4	1	4	170	152	2	1	2
8	80	2	1	2	1	170	0	1	1	2
