# Supplementary material for: Stop signals delay synchrony more for finger tapping than vocalization: a dual modality study of rhythmic synchronization in the stop signal task
Source: PeerJ. 2018 Jul 12;6:e5242. doi: 10.7717/peerj.5242 (PMC6046193; doi:10.7717/peerj.5242)
Supplement: Supplemental Information 1 [file peerj-06-5242-s001.zip › Raw data - for submission/P13_BL/StaircaseForStop_1.0.0.txt]

run	trial_n	duration	correct	TotalACC	Manual/Vocal	Ignore/Stop	***	run	trial_n	duration	correct	TotalACC	Manual/Vocal	Ignore/Stop
3	3	200	1	1	2	2	*****	4	1	200	0	0	1	2
3	5	230	1	1	2	2	*****	4	3	170	1	0.5	1	2
3	9	260	1	1	2	2	*****	4	6	200	1	0.666666666666667	1	2
3	15	290	0	0.75	2	2	*****	4	9	230	0	0.5	1	2
3	20	260	0	0.6	2	2	*****	4	13	200	1	0.6	1	2
3	22	230	0	0.5	2	2	*****	4	17	230	0	0.5	1	2
3	29	200	1	0.571428571428571	2	2	*****	4	19	200	1	0.571428571428571	1	2
3	38	230	1	0.625	2	2	*****	4	23	230	1	0.625	1	2
3	42	260	1	0.666666666666667	2	2	*****	4	27	260	1	0.666666666666667	1	2
3	47	290	1	0.7	2	2	*****	4	31	290	0	0.6	1	2
3	49	300	0	0.636363636363636	2	2	*****	4	38	260	1	0.636363636363636	1	2
3	51	290	1	0.666666666666667	2	2	*****	4	42	290	0	0.583333333333333	1	2
3	54	300	0	0.615384615384615	2	2	*****	4	50	260	1	0.615384615384615	1	2
3	56	290	0	0.571428571428571	2	2	*****	4	52	290	0	0.571428571428571	1	2
3	58	260	0	0.533333333333333	2	2	*****	4	56	260	0	0.533333333333333	1	2
3	67	230	0	0.5	2	2	*****	4	58	230	1	0.5625	1	2
3	70	200	1	0.529411764705882	2	2	*****	4	67	260	1	0.588235294117647	1	2
3	73	230	1	0.555555555555556	2	2	*****	4	69	290	1	0.611111111111111	1	2
3	77	260	0	0.526315789473684	2	2	*****	4	73	300	1	0.631578947368421	1	2
3	80	230	0	0.5	2	2	*****	4	78	300	0	0.6	1	2
7	3	200	0	0.476190476190476	2	2	*****	8	7	300	0	0.571428571428571	1	2
7	5	170	1	0.5	2	2	*****	8	11	290	0	0.545454545454545	1	2
7	10	200	1	0.521739130434783	2	2	*****	8	21	260	1	0.565217391304348	1	2
7	12	230	0	0.5	2	2	*****	8	26	290	1	0.583333333333333	1	2
7	20	200	1	0.52	2	2	*****	8	28	300	0	0.56	1	2
7	26	230	1	0.538461538461538	2	2	*****	8	30	290	0	0.538461538461538	1	2
7	30	260	1	0.555555555555556	2	2	*****	8	33	260	0	0.518518518518518	1	2
7	32	290	0	0.535714285714286	2	2	*****	8	35	230	1	0.535714285714286	1	2
7	36	260	1	0.551724137931034	2	2	*****	8	38	260	1	0.551724137931034	1	2
7	38	290	0	0.533333333333333	2	2	*****	8	41	290	1	0.566666666666667	1	2
7	41	260	1	0.548387096774194	2	2	*****	8	43	300	1	0.580645161290323	1	2
7	47	290	0	0.53125	2	2	*****	8	46	300	0	0.5625	1	2
7	49	260	1	0.545454545454545	2	2	*****	8	48	300	1	0.575757575757576	1	2
7	52	290	1	0.558823529411765	2	2	*****	8	63	300	1	0.588235294117647	1	2
7	55	300	0	0.542857142857143	2	2	*****	8	67	300	1	0.6	1	2
7	64	290	0	0.527777777777778	2	2	*****	8	69	300	1	0.611111111111111	1	2
7	67	260	0	0.513513513513513	2	2	*****	8	73	300	1	0.621621621621622	1	2
7	70	230	1	0.526315789473684	2	2	*****	8	76	300	0	0.605263157894737	1	2
7	73	260	0	0.512820512820513	2	2	*****	8	78	300	0	0.58974358974359	1	2
7	77	230	0	0.5	2	2	*****	8	80	300	1	0.6	1	2
