# Supplementary material for: Stop signals delay synchrony more for finger tapping than vocalization: a dual modality study of rhythmic synchronization in the stop signal task
Source: PeerJ. 2018 Jul 12;6:e5242. doi: 10.7717/peerj.5242 (PMC6046193; doi:10.7717/peerj.5242)
Supplement: Supplemental Information 1 [file peerj-06-5242-s001.zip › Raw data - for submission/P13_BL/Stop_1.0.0.txt]

run	trial_n	FactorA	FactorB	FactorC	TargItem	SSD	RT	ACC	Manual/Vocal	Ignore/Stop
1	1	1	4	2	5	185	247	2	2	1
1	2	1	2	2	3	233	150	2	2	1
1	3	1	3	2	1	166	246	2	2	1
1	4	1	4	2	3	200	195	2	2	1
1	5	1	1	1	5	183	275	2	2	1
1	6	1	3	2	3	180	239	2	2	1
1	7	1	1	2	1	227	170	2	2	1
1	8	1	2	2	2	226	149	2	2	1
1	9	1	3	1	5	235	80	2	2	1
1	10	1	4	2	3	183	222	2	2	1
1	11	1	3	2	3	239	142	2	2	1
1	12	1	1	2	3	235	164	2	2	1
1	13	1	2	2	4	195	155	2	2	1
1	14	1	4	1	4	186	186	2	2	1
1	15	1	3	1	3	197	139	2	2	1
1	16	1	4	2	2	237	145	2	2	1
1	17	1	2	1	2	191	231	2	2	1
1	18	1	3	1	4	217	157	2	2	1
1	19	1	4	1	1	174	183	2	2	1
1	20	1	2	1	3	175	228	2	2	1
1	21	1	4	1	3	237	238	2	2	1
1	22	1	2	1	1	239	176	2	2	1
1	23	1	1	2	2	216	152	2	2	1
1	24	1	2	1	3	204	119	2	2	1
1	25	1	4	1	1	187	244	2	2	1
1	26	1	2	2	4	237	197	2	2	1
1	27	1	4	1	2	168	203	2	2	1
1	28	1	2	1	4	186	221	2	2	1
1	29	1	3	2	5	180	219	2	2	1
1	30	1	1	1	1	201	199	2	2	1
1	31	1	3	1	3	242	151	2	2	1
1	32	1	2	2	2	219	189	2	2	1
1	33	1	3	1	2	177	274	2	2	1
1	34	1	1	2	1	244	162	2	2	1
1	35	1	3	2	5	167	267	2	2	1
1	36	1	1	2	2	230	142	2	2	1
1	37	1	3	1	1	220	255	2	2	1
1	38	1	1	1	5	172	257	2	2	1
1	39	1	3	1	1	175	199	2	2	1
1	40	1	4	2	5	204	114	2	2	1
1	41	1	3	2	4	168	189	2	2	1
1	42	1	2	1	4	229	53	2	2	1
1	43	1	3	2	2	201	213	2	2	1
1	44	1	1	1	2	182	276	2	2	1
1	45	1	4	2	1	228	284	2	2	1
1	46	1	3	2	2	228	181	2	2	1
1	47	1	1	1	1	217	198	2	2	1
1	48	1	2	1	5	245	143	2	2	1
1	49	1	1	2	4	190	227	2	2	1
1	50	1	3	2	4	171	228	2	2	1
1	51	1	2	2	5	230	202	2	2	1
1	52	1	1	1	2	235	244	2	2	1
1	53	1	3	1	4	179	268	2	2	1
1	54	1	4	1	3	225	203	2	2	1
1	55	1	1	1	3	188	196	2	2	1
1	56	1	3	1	2	172	283	2	2	1
1	57	1	2	1	5	207	182	2	2	1
1	58	1	4	2	2	202	182	2	2	1
1	59	1	2	1	1	179	207	2	2	1
1	60	1	1	2	3	244	145	2	2	1
1	61	1	2	2	5	241	130	2	2	1
1	62	1	1	1	4	224	111	2	2	1
1	63	1	2	2	3	166	214	2	2	1
1	64	1	4	1	5	167	228	2	2	1
1	65	1	3	2	1	228	175	2	2	1
1	66	1	1	2	4	219	148	2	2	1
1	67	1	2	1	2	213	164	2	2	1
1	68	1	4	2	4	237	29	2	2	1
1	69	1	3	1	5	185	191	2	2	1
1	70	1	2	2	1	188	224	2	2	1
1	71	1	4	1	5	185	262	2	2	1
1	72	1	1	2	5	212	191	2	2	1
1	73	1	4	2	4	171	188	2	2	1
1	74	1	1	2	5	199	158	2	2	1
1	75	1	4	1	4	190	175	2	2	1
1	76	1	1	1	3	234	123	2	2	1
1	77	1	4	1	2	237	206	2	2	1
1	78	1	2	2	1	244	238	2	2	1
1	79	1	4	2	1	218	261	2	2	1
1	80	1	1	1	4	180	220	2	2	1
2	1	2	1	1	2	220	198	2	1	1
2	2	2	3	2	3	229	122	2	1	1
2	3	2	1	2	2	225	119	2	1	1
2	4	2	3	1	1	230	19	2	1	1
2	5	2	1	2	1	202	137	2	1	1
2	6	2	4	1	1	170	110	2	1	1
2	7	2	2	2	4	209	185	2	1	1
2	8	2	4	1	4	199	102	2	1	1
2	9	2	1	1	5	192	146	2	1	1
2	10	2	2	2	1	202	126	2	1	1
2	11	2	3	2	5	196	227	2	1	1
2	12	2	1	1	4	179	216	2	1	1
2	13	2	4	1	4	225	194	2	1	1
2	14	2	3	1	3	191	216	2	1	1
2	15	2	2	2	5	176	221	2	1	1
2	16	2	3	2	1	186	169	2	1	1
2	17	2	4	2	3	168	191	2	1	1
2	18	2	3	2	4	234	48	2	1	1
2	19	2	1	2	3	212	213	2	1	1
2	20	2	4	1	2	211	114	2	1	1
2	21	2	3	2	2	210	150	2	1	1
2	22	2	2	1	5	171	204	2	1	1
2	23	2	1	2	4	187	208	2	1	1
2	24	2	3	2	5	224	67	2	1	1
2	25	2	2	2	2	169	226	2	1	1
2	26	2	1	2	5	209	124	2	1	1
2	27	2	2	1	1	173	194	2	1	1
2	28	2	4	2	5	219	61	2	1	1
2	29	2	3	1	5	227	73	2	1	1
2	30	2	2	1	3	180	151	2	1	1
2	31	2	3	1	4	176	276	2	1	1
2	32	2	1	1	5	205	167	2	1	1
2	33	2	2	2	3	170	197	2	1	1
2	34	2	1	1	4	241	30	2	1	1
2	35	2	4	1	5	230	107	2	1	1
2	36	2	2	2	4	245	103	2	1	1
2	37	2	4	1	3	239	43	2	1	1
2	38	2	1	1	1	196	105	2	1	1
2	39	2	2	1	5	210	149	2	1	1
2	40	2	1	2	5	221	9	2	1	1
2	41	2	3	1	1	237	29	2	1	1
2	42	2	1	1	2	227	146	2	1	1
2	43	2	2	1	1	173	344	2	1	1
2	44	2	3	1	3	210	203	2	1	1
2	45	2	1	1	3	199	168	2	1	1
2	46	2	4	2	4	217	76	2	1	1
2	47	2	1	1	3	172	154	2	1	1
2	48	2	2	2	1	203	133	2	1	1
2	49	2	4	2	3	235	152	2	1	1
2	50	2	2	2	5	225	85	2	1	1
2	51	2	3	2	3	207	170	2	1	1
2	52	2	4	2	2	223	78	2	1	1
2	53	2	3	1	4	176	132	2	1	1
2	54	2	4	1	2	183	176	2	1	1
2	55	2	2	1	2	217	163	2	1	1
2	56	2	3	1	2	241	94	2	1	1
2	57	2	2	1	3	238	99	2	1	1
2	58	2	4	2	5	174	170	2	1	1
2	59	2	3	1	2	217	180	2	1	1
2	60	2	4	1	1	209	65	2	1	1
2	61	2	2	1	4	170	143	2	1	1
2	62	2	1	2	3	244	88	2	1	1
2	63	2	2	1	4	190	319	2	1	1
2	64	2	3	2	4	210	147	2	1	1
2	65	2	2	1	2	198	111	2	1	1
2	66	2	3	2	2	191	124	2	1	1
2	67	2	2	2	3	184	153	2	1	1
2	68	2	1	2	1	180	77	2	1	1
2	69	2	3	2	1	205	200	2	1	1
2	70	2	4	2	4	173	94	2	1	1
2	71	2	3	1	5	190	114	2	1	1
2	72	2	4	2	1	221	5	2	1	1
2	73	2	1	2	2	175	251	2	1	1
2	74	2	4	1	5	192	175	2	1	1
2	75	2	2	2	2	212	106	2	1	1
2	76	2	4	2	1	195	120	2	1	1
2	77	2	1	2	4	200	132	2	1	1
2	78	2	4	2	2	226	127	2	1	1
2	79	2	1	1	1	170	238	2	1	1
2	80	2	4	1	3	223	184	2	1	1
3	1	1	2	1	4	200	262	2	2	2
3	2	1	3	1	5	200	258	2	2	2
3	3	1	1	1	2	200	0	1	2	2
3	4	1	3	2	1	230	206	2	2	2
3	5	1	1	1	4	230	0	1	2	2
3	6	1	2	2	1	260	184	2	2	2
3	7	1	3	1	2	260	190	2	2	2
3	8	1	4	1	1	260	214	2	2	2
3	9	1	1	2	3	260	0	1	2	2
3	10	1	4	2	3	290	162	2	2	2
3	11	1	3	2	2	290	207	2	2	2
3	12	1	4	2	5	290	285	2	2	2
3	13	1	3	1	3	290	231	2	2	2
3	14	1	4	1	4	290	236	2	2	2
3	15	1	1	1	1	290	160	0	2	2
3	16	1	4	1	4	260	274	2	2	2
3	17	1	3	2	4	260	193	2	2	2
3	18	1	4	1	3	260	208	2	2	2
3	19	1	2	2	2	260	162	2	2	2
3	20	1	1	2	5	260	178	0	2	2
3	21	1	4	2	1	230	169	2	2	2
3	22	1	1	1	2	230	158	0	2	2
3	23	1	4	1	5	200	508	2	2	2
3	24	1	3	2	3	200	403	2	2	2
3	25	1	4	2	2	200	0	99	2	2
3	26	1	3	1	3	200	369	2	2	2
3	27	1	4	1	5	200	271	2	2	2
3	28	1	2	1	1	200	340	2	2	2
3	29	1	1	1	4	200	0	1	2	2
3	30	1	2	1	3	230	14	2	2	2
3	31	1	4	1	3	230	209	2	2	2
3	32	1	3	2	1	230	249	2	2	2
3	33	1	2	2	4	230	174	2	2	2
3	34	1	3	1	5	230	196	2	2	2
3	35	1	4	2	5	230	234	2	2	2
3	36	1	3	1	1	230	199	2	2	2
3	37	1	2	1	3	230	186	2	2	2
3	38	1	1	2	1	230	0	1	2	2
3	39	1	4	2	4	260	121	2	2	2
3	40	1	2	1	5	260	225	2	2	2
3	41	1	3	1	4	260	273	2	2	2
3	42	1	1	2	5	260	0	1	2	2
3	43	1	2	2	5	290	134	2	2	2
3	44	1	3	1	4	290	134	2	2	2
3	45	1	2	2	4	290	128	2	2	2
3	46	1	4	1	2	290	2	2	2	2
3	47	1	1	2	1	290	0	1	2	2
3	48	1	3	2	2	300	105	2	2	2
3	49	1	1	1	3	300	164	0	2	2
3	50	1	3	1	1	290	194	2	2	2
3	51	1	1	1	3	290	0	1	2	2
3	52	1	3	1	2	300	146	2	2	2
3	53	1	2	2	1	300	141	2	2	2
3	54	1	1	1	5	300	141	0	2	2
3	55	1	3	2	5	290	300	2	2	2
3	56	1	1	2	2	290	174	0	2	2
3	57	1	2	2	5	260	248	2	2	2
3	58	1	1	2	4	260	174	0	2	2
3	59	1	4	1	2	230	218	2	2	2
3	60	1	3	2	3	230	265	2	2	2
3	61	1	2	1	2	230	178	2	2	2
3	62	1	4	2	1	230	169	2	2	2
3	63	1	2	2	2	230	321	2	2	2
3	64	1	4	1	1	230	212	2	2	2
3	65	1	3	2	4	230	184	2	2	2
3	66	1	2	1	1	230	143	2	2	2
3	67	1	1	1	1	230	189	0	2	2
3	68	1	2	1	2	200	138	2	2	2
3	69	1	4	2	2	200	336	2	2	2
3	70	1	1	2	2	200	0	1	2	2
3	71	1	4	2	4	230	206	2	2	2
3	72	1	2	1	4	230	143	2	2	2
3	73	1	1	2	4	230	0	1	2	2
3	74	1	2	2	3	260	558	2	2	2
3	75	1	3	2	5	260	334	2	2	2
3	76	1	2	2	3	260	318	2	2	2
3	77	1	1	1	5	260	207	0	2	2
3	78	1	2	1	5	230	144	2	2	2
3	79	1	4	2	3	230	256	2	2	2
3	80	1	1	2	3	230	197	0	2	2
4	1	2	1	2	5	200	142	0	1	2
4	2	2	4	2	3	170	180	2	1	2
4	3	2	1	2	1	170	0	1	1	2
4	4	2	4	2	4	200	251	2	1	2
4	5	2	3	1	3	200	256	2	1	2
4	6	2	1	2	4	200	0	1	1	2
4	7	2	3	2	4	230	215	2	1	2
4	8	2	4	2	2	230	204	2	1	2
4	9	2	1	1	2	230	192	0	1	2
4	10	2	2	1	3	200	389	2	1	2
4	11	2	3	1	2	200	490	2	1	2
4	12	2	4	1	1	200	382	2	1	2
4	13	2	1	1	4	200	0	1	1	2
4	14	2	2	2	1	230	38	2	1	2
4	15	2	4	2	2	230	170	2	1	2
4	16	2	2	1	2	230	143	2	1	2
4	17	2	1	2	2	230	147	0	1	2
4	18	2	3	1	1	200	153	2	1	2
4	19	2	1	2	4	200	0	1	1	2
4	20	2	4	1	3	230	128	2	1	2
4	21	2	2	1	3	230	244	2	1	2
4	22	2	3	1	1	230	153	2	1	2
4	23	2	1	1	3	230	0	1	1	2
4	24	2	2	2	4	260	25	2	1	2
4	25	2	4	2	5	260	157	2	1	2
4	26	2	3	2	1	260	33	2	1	2
4	27	2	1	1	4	260	0	1	1	2
4	28	2	2	2	5	290	217	2	1	2
4	29	2	4	1	2	290	173	2	1	2
4	30	2	3	2	2	290	17	2	1	2
4	31	2	1	1	5	290	182	0	1	2
4	32	2	4	1	4	260	28	2	1	2
4	33	2	2	2	2	260	240	2	1	2
4	34	2	3	2	2	260	180	2	1	2
4	35	2	2	1	5	260	264	2	1	2
4	36	2	3	1	4	260	173	2	1	2
4	37	2	2	1	2	260	321	2	1	2
4	38	2	1	2	5	260	0	1	1	2
4	39	2	4	1	3	290	121	2	1	2
4	40	2	2	1	1	290	77	2	1	2
4	41	2	3	2	5	290	209	2	1	2
4	42	2	1	1	1	290	134	0	1	2
4	43	2	2	1	4	260	108	2	1	2
4	44	2	4	2	1	260	16	2	1	2
4	45	2	3	2	5	260	228	2	1	2
4	46	2	4	1	5	260	201	2	1	2
4	47	2	3	1	3	260	253	2	1	2
4	48	2	4	1	2	260	145	2	1	2
4	49	2	3	1	4	260	325	2	1	2
4	50	2	1	1	1	260	0	1	1	2
4	51	2	2	2	2	290	125	2	1	2
4	52	2	1	1	5	290	34	0	1	2
4	53	2	4	2	5	260	119	2	1	2
4	54	2	3	2	1	260	44	2	1	2
4	55	2	4	1	5	260	272	2	1	2
4	56	2	1	2	2	260	148	0	1	2
4	57	2	3	2	3	230	242	2	1	2
4	58	2	1	2	3	230	0	1	1	2
4	59	2	4	1	1	260	162	2	1	2
4	60	2	3	1	2	260	166	2	1	2
4	61	2	4	2	1	260	186	2	1	2
4	62	2	2	1	1	260	271	2	1	2
4	63	2	4	1	4	260	179	2	1	2
4	64	2	3	1	5	260	199	2	1	2
4	65	2	4	2	3	260	204	2	1	2
4	66	2	2	2	3	260	240	2	1	2
4	67	2	1	1	3	260	0	1	1	2
4	68	2	2	2	3	290	72	2	1	2
4	69	2	1	2	3	290	0	1	1	2
4	70	2	2	2	4	300	88	2	1	2
4	71	2	3	2	4	300	157	2	1	2
4	72	2	2	2	5	300	145	2	1	2
4	73	2	1	1	2	300	0	1	1	2
4	74	2	2	1	4	300	10	2	1	2
4	75	2	3	1	5	300	158	2	1	2
4	76	2	4	2	4	300	114	2	1	2
4	77	2	2	1	5	300	231	2	1	2
4	78	2	1	2	1	300	171	0	1	2
4	79	2	3	2	3	300	112	2	1	2
4	80	2	2	2	1	300	100	2	1	2
5	1	1	3	2	2	280	98	2	2	1
5	2	1	4	1	5	260	76	2	2	1
5	3	1	1	2	4	222	205	2	2	1
5	4	1	4	1	2	213	187	2	2	1
5	5	1	1	1	2	285	187	2	2	1
5	6	1	4	2	3	224	224	2	2	1
5	7	1	1	1	2	304	91	2	2	1
5	8	1	3	2	5	264	52	2	2	1
5	9	1	2	2	1	239	133	2	2	1
5	10	1	4	2	5	287	96	2	2	1
5	11	1	1	1	4	231	214	2	2	1
5	12	1	2	2	5	269	141	2	2	1
5	13	1	4	1	3	230	212	2	2	1
5	14	1	3	2	1	276	178	2	2	1
5	15	1	4	2	5	274	175	2	2	1
5	16	1	2	1	4	206	174	2	2	1
5	17	1	3	1	5	275	152	2	2	1
5	18	1	4	2	1	242	206	2	2	1
5	19	1	3	2	1	291	118	2	2	1
5	20	1	1	2	3	243	128	2	2	1
5	21	1	3	1	4	274	183	2	2	1
5	22	1	2	1	5	279	174	2	2	1
5	23	1	3	2	3	287	146	2	2	1
5	24	1	2	2	2	244	197	2	2	1
5	25	1	3	1	2	257	130	2	2	1
5	26	1	1	1	5	269	90	2	2	1
5	27	1	3	2	4	207	206	2	2	1
5	28	1	2	1	4	229	169	2	2	1
5	29	1	3	1	4	245	199	2	2	1
5	30	1	4	2	2	237	116	2	2	1
5	31	1	2	2	3	233	157	2	2	1
5	32	1	3	1	3	225	57	2	2	1
5	33	1	4	1	1	286	191	2	2	1
5	34	1	1	2	4	228	195	2	2	1
5	35	1	4	1	5	294	49	2	2	1
5	36	1	2	1	2	278	134	2	2	1
5	37	1	4	2	3	282	103	2	2	1
5	38	1	2	1	2	271	111	2	2	1
5	39	1	1	1	1	253	159	2	2	1
5	40	1	2	2	3	230	203	2	2	1
5	41	1	1	2	5	289	105	2	2	1
5	42	1	2	1	5	206	154	2	2	1
5	43	1	4	2	2	293	223	2	2	1
5	44	1	2	2	2	212	248	2	2	1
5	45	1	1	1	4	303	204	2	2	1
5	46	1	2	1	3	261	166	2	2	1
5	47	1	3	1	1	287	203	2	2	1
5	48	1	4	1	4	217	185	2	2	1
5	49	1	1	2	5	244	113	2	2	1
5	50	1	3	2	5	217	139	2	2	1
5	51	1	4	1	3	247	213	2	2	1
5	52	1	1	2	1	302	98	2	2	1
5	53	1	4	2	1	249	115	2	2	1
5	54	1	1	2	1	304	87	2	2	1
5	55	1	3	1	3	233	179	2	2	1
5	56	1	2	1	3	220	168	2	2	1
5	57	1	1	1	3	307	164	2	2	1
5	58	1	4	2	4	294	115	2	2	1
5	59	1	3	2	4	231	282	2	2	1
5	60	1	4	2	4	231	168	2	2	1
5	61	1	2	2	1	245	169	2	2	1
5	62	1	3	1	5	226	170	2	2	1
5	63	1	4	1	4	303	143	2	2	1
5	64	1	3	2	2	251	172	2	2	1
5	65	1	1	1	1	215	228	2	2	1
5	66	1	2	2	4	302	151	2	2	1
5	67	1	1	1	3	253	150	2	2	1
5	68	1	3	2	3	232	124	2	2	1
5	69	1	2	2	5	209	161	2	2	1
5	70	1	3	1	2	295	147	2	2	1
5	71	1	1	1	5	272	182	2	2	1
5	72	1	2	1	1	229	205	2	2	1
5	73	1	3	1	1	207	281	2	2	1
5	74	1	1	2	2	273	210	2	2	1
5	75	1	2	1	1	218	246	2	2	1
5	76	1	1	2	3	290	127	2	2	1
5	77	1	4	1	1	292	191	2	2	1
5	78	1	2	2	4	211	195	2	2	1
5	79	1	4	1	2	263	164	2	2	1
5	80	1	1	2	2	292	65	2	2	1
6	1	2	4	2	2	279	149	2	1	1
6	2	2	3	2	2	289	81	2	1	1
6	3	2	1	2	5	272	150	2	1	1
6	4	2	4	1	2	277	59	2	1	1
6	5	2	2	2	1	267	55	2	1	1
6	6	2	3	2	1	220	0	99	1	1
6	7	2	4	2	4	249	1	2	1	1
6	8	2	3	1	2	264	0	99	1	1
6	9	2	1	1	1	251	73	2	1	1
6	10	2	4	2	5	220	95	2	1	1
6	11	2	2	2	5	268	50	2	1	1
6	12	2	4	2	3	291	93	2	1	1
6	13	2	3	2	4	234	171	2	1	1
6	14	2	4	1	1	296	189	2	1	1
6	15	2	3	1	1	202	214	2	1	1
6	16	2	1	1	5	278	31	2	1	1
6	17	2	2	2	1	211	134	2	1	1
6	18	2	1	2	2	276	0	99	1	1
6	19	2	2	1	4	262	0	99	1	1
6	20	2	4	1	2	205	115	2	1	1
6	21	2	3	2	2	208	87	2	1	1
6	22	2	2	2	3	291	0	99	1	1
6	23	2	4	2	1	283	5	2	1	1
6	24	2	1	1	5	295	0	99	1	1
6	25	2	2	1	1	261	71	2	1	1
6	26	2	4	1	5	247	0	99	1	1
6	27	2	2	1	4	249	8	2	1	1
6	28	2	4	1	4	252	0	99	1	1
6	29	2	2	1	2	283	63	2	1	1
6	30	2	1	1	3	278	12	2	1	1
6	31	2	2	1	3	231	138	2	1	1
6	32	2	3	2	3	256	102	2	1	1
6	33	2	2	2	2	213	52	2	1	1
6	34	2	1	2	4	274	30	2	1	1
6	35	2	4	2	4	221	36	2	1	1
6	36	2	3	2	5	271	22	2	1	1
6	37	2	1	1	4	287	0	99	1	1
6	38	2	3	1	5	268	0	99	1	1
6	39	2	2	2	4	221	0	99	1	1
6	40	2	3	2	5	260	9	2	1	1
6	41	2	1	1	1	228	14	2	1	1
6	42	2	4	1	4	267	0	99	1	1
6	43	2	3	1	5	215	0	2	1	1
6	44	2	2	2	3	268	0	99	1	1
6	45	2	1	2	4	264	0	99	1	1
6	46	2	2	2	2	204	21	2	1	1
6	47	2	4	2	3	204	0	99	1	1
6	48	2	3	1	2	278	0	99	1	1
6	49	2	4	2	2	260	0	99	1	1
6	50	2	3	1	3	259	20	2	1	1
6	51	2	1	1	2	275	24	2	1	1
6	52	2	2	1	3	222	47	2	1	1
6	53	2	1	1	4	227	35	2	1	1
6	54	2	4	1	3	214	176	2	1	1
6	55	2	1	2	3	289	9	2	1	1
6	56	2	3	1	4	254	143	2	1	1
6	57	2	2	2	5	250	0	99	1	1
6	58	2	1	1	2	228	57	2	1	1
6	59	2	3	1	3	204	158	2	1	1
6	60	2	1	2	5	225	98	2	1	1
6	61	2	4	1	1	257	117	2	1	1
6	62	2	2	1	2	270	65	2	1	1
6	63	2	4	2	5	274	0	99	1	1
6	64	2	1	1	3	222	0	99	1	1
6	65	2	3	2	3	261	22	2	1	1
6	66	2	2	2	4	272	26	2	1	1
6	67	2	1	2	1	279	0	99	1	1
6	68	2	2	1	5	281	90	2	1	1
6	69	2	4	1	3	247	112	2	1	1
6	70	2	3	2	4	276	59	2	1	1
6	71	2	4	1	5	276	0	2	1	1
6	72	2	2	1	5	276	68	2	1	1
6	73	2	1	2	3	258	41	2	1	1
6	74	2	3	2	1	292	76	2	1	1
6	75	2	4	2	1	203	28	2	1	1
6	76	2	3	1	1	221	88	2	1	1
6	77	2	1	2	1	298	0	99	1	1
6	78	2	3	1	4	248	39	2	1	1
6	79	2	2	1	1	281	0	99	1	1
6	80	2	1	2	2	206	42	2	1	1
7	1	1	3	1	4	200	210	2	2	2
7	2	1	4	1	1	200	192	2	2	2
7	3	1	1	2	5	200	211	0	2	2
7	4	1	4	2	4	170	264	2	2	2
7	5	1	1	1	3	170	0	1	2	2
7	6	1	3	1	2	200	252	2	2	2
7	7	1	4	2	3	200	220	2	2	2
7	8	1	3	2	4	200	304	2	2	2
7	9	1	4	2	2	200	289	2	2	2
7	10	1	1	2	1	200	0	1	2	2
7	11	1	3	2	1	230	190	2	2	2
7	12	1	1	2	3	230	241	0	2	2
7	13	1	4	1	3	200	328	2	2	2
7	14	1	3	1	3	200	305	2	2	2
7	15	1	4	1	2	200	405	2	2	2
7	16	1	3	1	3	200	325	2	2	2
7	17	1	4	2	1	200	328	2	2	2
7	18	1	3	2	3	200	288	2	2	2
7	19	1	2	1	2	200	335	2	2	2
7	20	1	1	1	4	200	0	1	2	2
7	21	1	3	1	1	230	284	2	2	2
7	22	1	2	2	3	230	162	2	2	2
7	23	1	3	1	2	230	148	2	2	2
7	24	1	2	2	2	230	195	2	2	2
7	25	1	3	2	4	230	280	2	2	2
7	26	1	1	1	1	230	0	1	2	2
7	27	1	3	2	1	260	147	2	2	2
7	28	1	2	2	4	260	129	2	2	2
7	29	1	4	1	5	260	225	2	2	2
7	30	1	1	2	5	260	0	1	2	2
7	31	1	3	1	5	290	120	2	2	2
7	32	1	1	1	2	290	123	0	2	2
7	33	1	3	1	4	260	292	2	2	2
7	34	1	4	1	1	260	309	2	2	2
7	35	1	3	2	3	260	417	2	2	2
7	36	1	1	2	2	260	0	1	2	2
7	37	1	4	2	4	290	160	2	2	2
7	38	1	1	1	5	290	198	0	2	2
7	39	1	4	1	3	260	248	2	2	2
7	40	1	2	1	2	260	138	2	2	2
7	41	1	1	2	4	260	0	1	2	2
7	42	1	3	2	2	290	161	2	2	2
7	43	1	4	2	5	290	217	2	2	2
7	44	1	2	1	3	290	218	2	2	2
7	45	1	3	2	5	290	211	2	2	2
7	46	1	2	1	5	290	214	2	2	2
7	47	1	1	2	4	290	105	0	2	2
7	48	1	4	1	4	260	114	2	2	2
7	49	1	1	1	4	260	0	1	2	2
7	50	1	3	1	5	290	151	2	2	2
7	51	1	2	2	4	290	136	2	2	2
7	52	1	1	1	1	290	0	1	2	2
7	53	1	3	2	5	300	124	2	2	2
7	54	1	2	1	4	300	196	2	2	2
7	55	1	1	1	5	300	204	0	2	2
7	56	1	2	2	5	290	155	2	2	2
7	57	1	3	2	2	290	119	2	2	2
7	58	1	2	1	4	290	277	2	2	2
7	59	1	4	2	1	290	277	2	2	2
7	60	1	2	1	1	290	331	2	2	2
7	61	1	4	1	5	290	277	2	2	2
7	62	1	2	2	5	290	426	2	2	2
7	63	1	4	2	3	290	147	2	2	2
7	64	1	1	2	3	290	182	0	2	2
7	65	1	4	1	2	260	164	2	2	2
7	66	1	2	2	2	260	134	2	2	2
7	67	1	1	1	3	260	163	0	2	2
7	68	1	2	1	1	230	241	2	2	2
7	69	1	4	2	2	230	224	2	2	2
7	70	1	1	2	1	230	0	1	2	2
7	71	1	2	2	1	260	145	2	2	2
7	72	1	3	1	1	260	195	2	2	2
7	73	1	1	1	2	260	191	0	2	2
7	74	1	2	1	5	230	174	2	2	2
7	75	1	4	1	4	230	206	2	2	2
7	76	1	2	1	3	230	296	2	2	2
7	77	1	1	2	2	230	227	0	2	2
7	78	1	2	2	3	200	253	2	2	2
7	79	1	4	2	5	200	263	2	2	2
7	80	1	2	2	1	200	395	2	2	2
8	1	2	2	2	4	300	144	2	1	2
8	2	2	4	2	1	300	149	2	1	2
8	3	2	3	2	1	300	217	2	1	2
8	4	2	2	1	5	300	237	2	1	2
8	5	2	4	2	5	300	82	2	1	2
8	6	2	3	2	2	300	54	2	1	2
8	7	2	1	2	3	300	42	0	1	2
8	8	2	2	1	4	290	87	2	1	2
8	9	2	4	1	5	290	123	2	1	2
8	10	2	3	2	5	290	128	2	1	2
8	11	2	1	1	2	290	148	0	1	2
8	12	2	3	2	5	260	106	2	1	2
8	13	2	2	1	2	260	158	2	1	2
8	14	2	4	1	4	260	131	2	1	2
8	15	2	3	2	4	260	199	2	1	2
8	16	2	2	2	2	260	123	2	1	2
8	17	2	3	1	4	260	272	2	1	2
8	18	2	4	2	3	260	212	2	1	2
8	19	2	3	1	2	260	216	2	1	2
8	20	2	2	1	5	260	285	2	1	2
8	21	2	1	1	2	260	0	1	1	2
8	22	2	3	1	5	290	148	2	1	2
8	23	2	4	1	2	290	233	2	1	2
8	24	2	2	1	2	290	205	2	1	2
8	25	2	4	1	5	290	209	2	1	2
8	26	2	1	2	2	290	0	1	1	2
8	27	2	2	1	3	300	18	2	1	2
8	28	2	1	2	4	300	134	0	1	2
8	29	2	2	2	3	290	115	2	1	2
8	30	2	1	2	3	290	151	0	1	2
8	31	2	4	2	2	260	221	2	1	2
8	32	2	2	1	3	260	433	2	1	2
8	33	2	1	2	5	260	86	0	1	2
8	34	2	3	2	3	230	147	2	1	2
8	35	2	1	2	4	230	0	1	1	2
8	36	2	4	1	4	260	99	2	1	2
8	37	2	3	2	4	260	295	2	1	2
8	38	2	1	2	1	260	0	1	1	2
8	39	2	2	2	4	290	95	2	1	2
8	40	2	3	1	3	290	243	2	1	2
8	41	2	1	1	5	290	0	1	1	2
8	42	2	3	1	3	300	0	99	1	2
8	43	2	1	1	4	300	0	1	1	2
8	44	2	4	2	4	300	0	99	1	2
8	45	2	2	1	1	300	81	2	1	2
8	46	2	1	2	1	300	181	0	1	2
8	47	2	3	2	2	300	233	2	1	2
8	48	2	1	1	1	300	0	1	1	2
8	49	2	3	2	3	300	0	99	1	2
8	50	2	4	1	3	300	71	2	1	2
8	51	2	2	2	2	300	267	2	1	2
8	52	2	4	2	2	300	159	2	1	2
8	53	2	2	1	1	300	323	2	1	2
8	54	2	3	1	1	300	232	2	1	2
8	55	2	4	2	5	300	236	2	1	2
8	56	2	3	1	4	300	257	2	1	2
8	57	2	2	2	1	300	293	2	1	2
8	58	2	4	1	2	300	169	2	1	2
8	59	2	2	2	5	300	238	2	1	2
8	60	2	4	2	3	300	98	2	1	2
8	61	2	2	2	1	300	215	2	1	2
8	62	2	4	2	1	300	267	2	1	2
8	63	2	1	1	3	300	0	1	1	2
8	64	2	2	1	4	300	100	2	1	2
8	65	2	3	2	1	300	232	2	1	2
8	66	2	4	1	1	300	268	2	1	2
8	67	2	1	1	5	300	0	1	1	2
8	68	2	3	1	1	300	5	2	1	2
8	69	2	1	2	2	300	0	1	1	2
8	70	2	3	1	2	300	0	99	1	2
8	71	2	4	1	1	300	130	2	1	2
8	72	2	3	1	5	300	215	2	1	2
8	73	2	1	1	1	300	0	1	1	2
8	74	2	4	2	4	300	0	99	1	2
8	75	2	2	2	5	300	372	2	1	2
8	76	2	1	1	3	300	72	0	1	2
8	77	2	4	1	3	300	77	2	1	2
8	78	2	1	2	5	300	145	0	1	2
8	79	2	2	2	3	300	101	2	1	2
8	80	2	1	1	4	300	0	1	1	2
