# Supplementary material for: Stop signals delay synchrony more for finger tapping than vocalization: a dual modality study of rhythmic synchronization in the stop signal task
Source: PeerJ. 2018 Jul 12;6:e5242. doi: 10.7717/peerj.5242 (PMC6046193; doi:10.7717/peerj.5242)
Supplement: Supplemental Information 1 [file peerj-06-5242-s001.zip › Raw data - for submission/P14_AP/StaircaseForStop_1.0.0.txt]

run	trial_n	duration	correct	TotalACC	Manual/Vocal	Ignore/Stop	***	run	trial_n	duration	correct	TotalACC	Manual/Vocal	Ignore/Stop
1	4	200	1	1	1	2	*****	2	3	200	0	0	2	2
1	8	230	1	1	1	2	*****	2	5	170	1	0.5	2	2
1	15	260	0	0.666666666666667	1	2	*****	2	8	200	1	0.666666666666667	2	2
1	17	230	0	0.5	1	2	*****	2	11	230	1	0.75	2	2
1	19	200	0	0.4	1	2	*****	2	14	260	1	0.8	2	2
1	22	170	0	0.333333333333333	1	2	*****	2	21	290	0	0.666666666666667	2	2
1	24	140	1	0.428571428571429	1	2	*****	2	24	260	1	0.714285714285714	2	2
1	30	170	1	0.5	1	2	*****	2	26	290	0	0.625	2	2
1	33	200	1	0.555555555555556	1	2	*****	2	28	260	0	0.555555555555556	2	2
1	36	230	0	0.5	1	2	*****	2	32	230	1	0.6	2	2
1	40	200	1	0.545454545454545	1	2	*****	2	35	260	1	0.636363636363636	2	2
1	42	230	1	0.583333333333333	1	2	*****	2	37	290	1	0.666666666666667	2	2
1	50	260	1	0.615384615384615	1	2	*****	2	43	300	1	0.692307692307692	2	2
1	55	290	0	0.571428571428571	1	2	*****	2	45	300	0	0.642857142857143	2	2
1	57	260	0	0.533333333333333	1	2	*****	2	47	300	1	0.666666666666667	2	2
1	59	230	1	0.5625	1	2	*****	2	55	300	0	0.625	2	2
1	61	260	1	0.588235294117647	1	2	*****	2	60	300	1	0.647058823529412	2	2
1	65	290	0	0.555555555555556	1	2	*****	2	64	300	0	0.611111111111111	2	2
1	69	260	1	0.578947368421053	1	2	*****	2	67	300	0	0.578947368421053	2	2
1	79	290	0	0.55	1	2	*****	2	78	290	1	0.6	2	2
5	5	260	0	0.523809523809524	1	2	*****	6	1	300	0	0.571428571428571	2	2
5	7	230	0	0.5	1	2	*****	6	7	290	1	0.590909090909091	2	2
5	11	200	1	0.521739130434783	1	2	*****	6	10	300	0	0.565217391304348	2	2
5	14	230	1	0.541666666666667	1	2	*****	6	13	290	1	0.583333333333333	2	2
5	17	260	0	0.52	1	2	*****	6	16	300	0	0.56	2	2
5	23	230	1	0.538461538461538	1	2	*****	6	21	290	0	0.538461538461538	2	2
5	25	260	0	0.518518518518518	1	2	*****	6	23	260	0	0.518518518518518	2	2
5	27	230	0	0.5	1	2	*****	6	25	230	1	0.535714285714286	2	2
5	31	200	1	0.517241379310345	1	2	*****	6	27	260	1	0.551724137931034	2	2
5	33	230	1	0.533333333333333	1	2	*****	6	32	290	0	0.533333333333333	2	2
5	36	260	1	0.548387096774194	1	2	*****	6	34	260	1	0.548387096774194	2	2
5	39	290	0	0.53125	1	2	*****	6	38	290	1	0.5625	2	2
5	41	260	0	0.515151515151515	1	2	*****	6	44	300	1	0.575757575757576	2	2
5	48	230	0	0.5	1	2	*****	6	48	300	0	0.558823529411765	2	2
5	55	200	1	0.514285714285714	1	2	*****	6	51	300	1	0.571428571428571	2	2
5	58	230	0	0.5	1	2	*****	6	64	300	1	0.583333333333333	2	2
5	70	200	1	0.513513513513513	1	2	*****	6	70	300	0	0.567567567567568	2	2
5	72	230	1	0.526315789473684	1	2	*****	6	74	300	0	0.552631578947368	2	2
5	74	260	0	0.512820512820513	1	2	*****	6	77	300	0	0.538461538461538	2	2
5	79	230	1	0.525	1	2	*****	6	79	290	0	0.525	2	2
