# Supplementary material for: Stop signals delay synchrony more for finger tapping than vocalization: a dual modality study of rhythmic synchronization in the stop signal task
Source: PeerJ. 2018 Jul 12;6:e5242. doi: 10.7717/peerj.5242 (PMC6046193; doi:10.7717/peerj.5242)
Supplement: Supplemental Information 1 [file peerj-06-5242-s001.zip › Raw data - for submission/P14_AP/Stop_1.0.0.txt]

run	trial_n	FactorA	FactorB	FactorC	TargItem	SSD	RT	ACC	Manual/Vocal	Ignore/Stop
1	1	1	3	1	1	200	276	2	1	2
1	2	1	4	1	3	200	249	2	1	2
1	3	1	2	2	5	200	253	2	1	2
1	4	1	1	1	3	200	0	1	1	2
1	5	1	4	2	5	230	133	2	1	2
1	6	1	2	2	4	230	185	2	1	2
1	7	1	3	2	2	230	237	2	1	2
1	8	1	1	1	1	230	0	1	1	2
1	9	1	3	2	3	260	125	2	1	2
1	10	1	2	2	5	260	194	2	1	2
1	11	1	3	2	2	260	182	2	1	2
1	12	1	4	2	1	260	138	2	1	2
1	13	1	3	2	4	260	191	2	1	2
1	14	1	4	1	3	260	195	2	1	2
1	15	1	1	1	2	260	152	0	1	2
1	16	1	4	1	2	230	229	2	1	2
1	17	1	1	2	3	230	217	0	1	2
1	18	1	2	1	4	200	255	2	1	2
1	19	1	1	2	1	200	180	0	1	2
1	20	1	3	2	3	170	281	2	1	2
1	21	1	4	1	2	170	222	2	1	2
1	22	1	1	1	3	170	178	0	1	2
1	23	1	3	1	2	140	287	2	1	2
1	24	1	1	1	1	140	0	1	1	2
1	25	1	2	1	2	170	303	2	1	2
1	26	1	4	1	1	170	307	2	1	2
1	27	1	2	1	5	170	328	2	1	2
1	28	1	3	1	2	170	220	2	1	2
1	29	1	4	2	4	170	305	2	1	2
1	30	1	1	1	5	170	0	1	1	2
1	31	1	4	1	5	200	248	2	1	2
1	32	1	3	2	4	200	205	2	1	2
1	33	1	1	2	4	200	0	1	1	2
1	34	1	3	1	4	230	228	2	1	2
1	35	1	4	2	3	230	216	2	1	2
1	36	1	1	2	4	230	173	0	1	2
1	37	1	3	1	3	200	195	2	1	2
1	38	1	2	2	3	200	135	2	1	2
1	39	1	4	2	1	200	347	2	1	2
1	40	1	1	1	4	200	0	1	1	2
1	41	1	2	2	4	230	243	2	1	2
1	42	1	1	1	5	230	0	1	1	2
1	43	1	2	2	2	260	130	2	1	2
1	44	1	3	2	5	260	199	2	1	2
1	45	1	4	1	4	260	219	2	1	2
1	46	1	2	1	3	260	207	2	1	2
1	47	1	4	1	4	260	148	2	1	2
1	48	1	3	1	5	260	200	2	1	2
1	49	1	2	1	1	260	220	2	1	2
1	50	1	1	2	2	260	0	1	1	2
1	51	1	4	2	3	290	212	2	1	2
1	52	1	2	2	2	290	280	2	1	2
1	53	1	3	1	1	290	157	2	1	2
1	54	1	2	2	1	290	129	2	1	2
1	55	1	1	1	2	290	149	0	1	2
1	56	1	4	2	5	260	219	2	1	2
1	57	1	1	2	3	260	159	0	1	2
1	58	1	2	1	1	230	237	2	1	2
1	59	1	1	2	5	230	0	1	1	2
1	60	1	3	2	1	260	205	2	1	2
1	61	1	1	2	1	260	0	1	1	2
1	62	1	4	2	2	290	132	2	1	2
1	63	1	3	2	1	290	216	2	1	2
1	64	1	2	1	2	290	141	2	1	2
1	65	1	1	2	2	290	161	0	1	2
1	66	1	4	2	2	260	183	2	1	2
1	67	1	2	1	4	260	139	2	1	2
1	68	1	3	2	5	260	256	2	1	2
1	69	1	1	2	5	260	0	1	1	2
1	70	1	4	1	5	290	87	2	1	2
1	71	1	3	1	5	290	108	2	1	2
1	72	1	2	1	5	290	160	2	1	2
1	73	1	3	1	4	290	164	2	1	2
1	74	1	2	1	3	290	105	2	1	2
1	75	1	3	1	3	290	269	2	1	2
1	76	1	4	1	1	290	225	2	1	2
1	77	1	2	2	3	290	150	2	1	2
1	78	1	4	2	4	290	138	2	1	2
1	79	1	1	1	4	290	175	0	1	2
1	80	1	2	2	1	260	260	2	1	2
2	1	2	3	1	5	200	308	2	2	2
2	2	2	4	2	4	200	303	2	2	2
2	3	2	1	1	4	200	224	0	2	2
2	4	2	2	2	2	170	282	2	2	2
2	5	2	1	2	2	170	0	1	2	2
2	6	2	4	1	2	200	243	2	2	2
2	7	2	2	1	4	200	255	2	2	2
2	8	2	1	2	4	200	0	1	2	2
2	9	2	3	2	4	230	208	2	2	2
2	10	2	4	1	5	230	256	2	2	2
2	11	2	1	2	4	230	0	1	2	2
2	12	2	2	2	1	260	191	2	2	2
2	13	2	4	2	1	260	230	2	2	2
2	14	2	1	1	3	260	0	1	2	2
2	15	2	4	1	1	290	159	2	2	2
2	16	2	3	1	1	290	234	2	2	2
2	17	2	2	1	3	290	203	2	2	2
2	18	2	3	2	3	290	162	2	2	2
2	19	2	4	2	2	290	239	2	2	2
2	20	2	3	1	5	290	157	2	2	2
2	21	2	1	1	4	290	162	0	2	2
2	22	2	4	2	3	260	207	2	2	2
2	23	2	2	1	2	260	197	2	2	2
2	24	2	1	1	2	260	0	1	2	2
2	25	2	4	1	4	290	129	2	2	2
2	26	2	1	1	1	290	123	0	2	2
2	27	2	4	2	1	260	189	2	2	2
2	28	2	1	2	3	260	193	0	2	2
2	29	2	3	2	4	230	231	2	2	2
2	30	2	2	2	4	230	176	2	2	2
2	31	2	3	1	2	230	243	2	2	2
2	32	2	1	1	2	230	0	1	2	2
2	33	2	3	2	5	260	173	2	2	2
2	34	2	2	1	1	260	207	2	2	2
2	35	2	1	2	5	260	0	1	2	2
2	36	2	3	1	4	290	127	2	2	2
2	37	2	1	1	5	290	0	1	2	2
2	38	2	2	1	2	300	172	2	2	2
2	39	2	3	1	3	300	147	2	2	2
2	40	2	4	1	3	300	176	2	2	2
2	41	2	2	2	2	300	176	2	2	2
2	42	2	4	2	4	300	111	2	2	2
2	43	2	1	2	1	300	0	1	2	2
2	44	2	3	2	5	300	161	2	2	2
2	45	2	1	2	3	300	163	0	2	2
2	46	2	3	1	1	300	241	2	2	2
2	47	2	1	2	2	300	0	1	2	2
2	48	2	4	1	1	300	131	2	2	2
2	49	2	2	2	1	300	126	2	2	2
2	50	2	4	2	3	300	151	2	2	2
2	51	2	3	2	1	300	166	2	2	2
2	52	2	2	1	3	300	205	2	2	2
2	53	2	3	2	2	300	161	2	2	2
2	54	2	4	2	5	300	215	2	2	2
2	55	2	1	2	5	300	174	0	2	2
2	56	2	2	2	4	300	171	2	2	2
2	57	2	3	2	1	300	120	2	2	2
2	58	2	4	1	2	300	183	2	2	2
2	59	2	2	2	3	300	179	2	2	2
2	60	2	1	1	5	300	0	1	2	2
2	61	2	2	2	5	300	62	2	2	2
2	62	2	3	2	3	300	131	2	2	2
2	63	2	4	1	4	300	210	2	2	2
2	64	2	1	1	1	300	171	0	2	2
2	65	2	2	1	1	300	122	2	2	2
2	66	2	3	1	2	300	215	2	2	2
2	67	2	1	1	3	300	172	0	2	2
2	68	2	4	2	5	290	231	2	2	2
2	69	2	2	1	4	290	220	2	2	2
2	70	2	3	1	4	290	215	2	2	2
2	71	2	2	1	5	290	193	2	2	2
2	72	2	4	1	5	290	187	2	2	2
2	73	2	2	2	5	290	108	2	2	2
2	74	2	3	2	2	290	208	2	2	2
2	75	2	2	2	3	290	181	2	2	2
2	76	2	4	1	3	290	216	2	2	2
2	77	2	2	1	5	290	260	2	2	2
2	78	2	1	2	1	290	0	1	2	2
2	79	2	3	1	3	300	116	2	2	2
2	80	2	4	2	2	300	94	2	2	2
3	1	1	2	1	2	248	144	2	1	1
3	2	1	3	1	2	225	125	2	1	1
3	3	1	2	1	5	227	321	2	1	1
3	4	1	4	1	4	267	140	2	1	1
3	5	1	3	2	1	200	307	2	1	1
3	6	1	1	2	1	224	174	2	1	1
3	7	1	2	2	4	230	203	2	1	1
3	8	1	1	1	5	263	142	2	1	1
3	9	1	3	1	1	267	178	2	1	1
3	10	1	2	2	3	226	144	2	1	1
3	11	1	1	2	1	275	210	2	1	1
3	12	1	2	2	4	191	346	2	1	1
3	13	1	4	1	3	225	301	2	1	1
3	14	1	3	2	4	273	175	2	1	1
3	15	1	1	1	2	218	142	2	1	1
3	16	1	3	1	2	239	154	2	1	1
3	17	1	1	1	4	266	149	2	1	1
3	18	1	3	2	3	228	243	2	1	1
3	19	1	2	1	1	232	271	2	1	1
3	20	1	1	2	3	227	188	2	1	1
3	21	1	2	2	1	234	248	2	1	1
3	22	1	3	1	3	273	162	2	1	1
3	23	1	2	1	4	245	200	2	1	1
3	24	1	4	2	5	265	115	2	1	1
3	25	1	2	2	1	256	208	2	1	1
3	26	1	4	2	4	210	230	2	1	1
3	27	1	2	2	5	233	210	2	1	1
3	28	1	4	2	2	256	141	2	1	1
3	29	1	3	1	1	253	138	2	1	1
3	30	1	1	1	5	212	208	2	1	1
3	31	1	3	2	1	252	243	2	1	1
3	32	1	1	2	4	262	198	2	1	1
3	33	1	2	2	5	230	236	2	1	1
3	34	1	3	2	3	256	215	2	1	1
3	35	1	4	2	3	213	229	2	1	1
3	36	1	1	1	1	229	153	2	1	1
3	37	1	4	2	2	197	239	2	1	1
3	38	1	2	1	4	193	220	2	1	1
3	39	1	4	1	1	278	173	2	1	1
3	40	1	1	1	3	193	228	2	1	1
3	41	1	3	2	5	248	190	2	1	1
3	42	1	4	1	5	253	227	2	1	1
3	43	1	3	2	2	191	241	2	1	1
3	44	1	1	1	1	199	253	2	1	1
3	45	1	3	1	3	222	185	2	1	1
3	46	1	1	2	5	273	155	2	1	1
3	47	1	4	1	5	261	192	2	1	1
3	48	1	1	2	2	211	215	2	1	1
3	49	1	4	2	3	249	114	2	1	1
3	50	1	1	2	3	206	255	2	1	1
3	51	1	2	2	2	261	290	2	1	1
3	52	1	4	1	2	244	247	2	1	1
3	53	1	2	1	5	189	253	2	1	1
3	54	1	3	1	5	251	119	2	1	1
3	55	1	4	2	1	190	230	2	1	1
3	56	1	1	1	4	192	251	2	1	1
3	57	1	3	2	4	198	263	2	1	1
3	58	1	1	1	2	263	168	2	1	1
3	59	1	4	1	3	190	312	2	1	1
3	60	1	2	2	3	265	177	2	1	1
3	61	1	4	2	1	249	150	2	1	1
3	62	1	2	1	1	190	261	2	1	1
3	63	1	4	1	4	252	143	2	1	1
3	64	1	3	1	5	258	123	2	1	1
3	65	1	2	1	3	257	143	2	1	1
3	66	1	4	2	5	215	158	2	1	1
3	67	1	1	1	3	253	176	2	1	1
3	68	1	3	2	5	214	214	2	1	1
3	69	1	4	1	2	249	153	2	1	1
3	70	1	1	2	4	251	142	2	1	1
3	71	1	3	2	2	278	201	2	1	1
3	72	1	2	1	2	281	213	2	1	1
3	73	1	3	1	4	249	203	2	1	1
3	74	1	2	2	2	256	151	2	1	1
3	75	1	4	2	4	228	236	2	1	1
3	76	1	1	2	2	273	239	2	1	1
3	77	1	4	1	1	279	235	2	1	1
3	78	1	3	1	4	212	226	2	1	1
3	79	1	2	1	3	244	141	2	1	1
3	80	1	1	2	5	239	194	2	1	1
4	1	2	1	2	2	224	189	2	2	1
4	2	2	2	2	1	262	243	2	2	1
4	3	2	1	2	1	270	233	2	2	1
4	4	2	3	2	5	288	193	2	2	1
4	5	2	2	1	3	287	272	2	2	1
4	6	2	3	2	4	310	135	2	2	1
4	7	2	1	1	1	260	224	2	2	1
4	8	2	3	2	2	223	185	2	2	1
4	9	2	2	1	1	291	145	2	2	1
4	10	2	1	2	3	312	160	2	2	1
4	11	2	4	2	3	223	161	2	2	1
4	12	2	2	1	2	310	94	2	2	1
4	13	2	3	1	3	274	166	2	2	1
4	14	2	2	2	3	318	159	2	2	1
4	15	2	3	2	1	239	220	2	2	1
4	16	2	1	2	5	224	261	2	2	1
4	17	2	3	1	5	258	272	2	2	1
4	18	2	1	1	4	243	176	2	2	1
4	19	2	2	2	1	249	244	2	2	1
4	20	2	4	2	2	310	142	2	2	1
4	21	2	3	1	4	258	227	2	2	1
4	22	2	4	1	3	324	87	2	2	1
4	23	2	2	2	4	268	177	2	2	1
4	24	2	4	2	3	230	284	2	2	1
4	25	2	3	2	2	249	298	2	2	1
4	26	2	1	1	2	290	175	2	2	1
4	27	2	4	2	1	253	224	2	2	1
4	28	2	3	1	1	293	131	2	2	1
4	29	2	2	1	3	290	113	2	2	1
4	30	2	1	1	3	269	167	2	2	1
4	31	2	3	2	3	250	0	99	2	1
4	32	2	2	2	3	309	76	2	2	1
4	33	2	4	1	2	232	180	2	2	1
4	34	2	2	1	4	226	254	2	2	1
4	35	2	4	2	5	310	170	2	2	1
4	36	2	3	2	1	252	180	2	2	1
4	37	2	4	1	5	223	185	2	2	1
4	38	2	1	1	3	229	183	2	2	1
4	39	2	4	2	4	306	217	2	2	1
4	40	2	3	2	4	256	184	2	2	1
4	41	2	1	2	5	246	178	2	2	1
4	42	2	3	1	2	298	176	2	2	1
4	43	2	1	2	1	305	171	2	2	1
4	44	2	4	1	1	285	122	2	2	1
4	45	2	1	1	2	228	198	2	2	1
4	46	2	3	1	3	278	171	2	2	1
4	47	2	2	1	4	234	224	2	2	1
4	48	2	1	1	4	268	184	2	2	1
4	49	2	2	1	2	246	301	2	2	1
4	50	2	1	1	5	250	177	2	2	1
4	51	2	4	2	4	289	200	2	2	1
4	52	2	2	2	2	257	241	2	2	1
4	53	2	3	1	4	322	129	2	2	1
4	54	2	1	2	4	296	175	2	2	1
4	55	2	2	2	5	241	267	2	2	1
4	56	2	1	2	3	255	204	2	2	1
4	57	2	3	1	2	270	125	2	2	1
4	58	2	4	1	3	290	167	2	2	1
4	59	2	2	1	1	255	186	2	2	1
4	60	2	4	1	4	251	234	2	2	1
4	61	2	2	2	2	277	219	2	2	1
4	62	2	4	2	5	283	160	2	2	1
4	63	2	3	1	1	246	241	2	2	1
4	64	2	1	1	5	220	188	2	2	1
4	65	2	3	2	5	312	127	2	2	1
4	66	2	4	2	2	306	113	2	2	1
4	67	2	1	2	4	262	122	2	2	1
4	68	2	2	1	5	260	172	2	2	1
4	69	2	4	2	1	241	243	2	2	1
4	70	2	3	2	3	311	141	2	2	1
4	71	2	4	1	2	226	198	2	2	1
4	72	2	2	2	5	299	136	2	2	1
4	73	2	4	1	4	245	218	2	2	1
4	74	2	2	2	4	225	245	2	2	1
4	75	2	4	1	5	291	181	2	2	1
4	76	2	2	1	5	255	193	2	2	1
4	77	2	4	1	1	312	156	2	2	1
4	78	2	1	1	1	255	215	2	2	1
4	79	2	3	1	5	271	179	2	2	1
4	80	2	1	2	2	249	158	2	2	1
5	1	1	3	1	2	260	186	2	1	2
5	2	1	4	1	5	260	158	2	1	2
5	3	1	3	1	3	260	99	2	1	2
5	4	1	2	2	3	260	199	2	1	2
5	5	1	1	2	1	260	139	0	1	2
5	6	1	3	1	1	230	249	2	1	2
5	7	1	1	1	2	230	189	0	1	2
5	8	1	4	2	2	200	243	2	1	2
5	9	1	3	1	4	200	183	2	1	2
5	10	1	2	2	5	200	268	2	1	2
5	11	1	1	2	5	200	0	1	1	2
5	12	1	4	2	1	230	147	2	1	2
5	13	1	3	2	1	230	167	2	1	2
5	14	1	1	1	4	230	0	1	1	2
5	15	1	4	1	1	260	151	2	1	2
5	16	1	3	1	2	260	140	2	1	2
5	17	1	1	1	4	260	160	0	1	2
5	18	1	4	1	3	230	221	2	1	2
5	19	1	2	2	4	230	241	2	1	2
5	20	1	4	1	1	230	294	2	1	2
5	21	1	2	1	1	230	250	2	1	2
5	22	1	4	2	5	230	207	2	1	2
5	23	1	1	2	5	230	0	1	1	2
5	24	1	3	2	3	260	110	2	1	2
5	25	1	1	2	2	260	211	0	1	2
5	26	1	4	2	2	230	208	2	1	2
5	27	1	1	2	2	230	165	0	1	2
5	28	1	2	2	2	200	266	2	1	2
5	29	1	4	1	4	200	255	2	1	2
5	30	1	3	2	5	200	291	2	1	2
5	31	1	1	1	5	200	0	1	1	2
5	32	1	2	1	5	230	171	2	1	2
5	33	1	1	1	5	230	0	1	1	2
5	34	1	2	1	1	260	154	2	1	2
5	35	1	4	1	3	260	191	2	1	2
5	36	1	1	2	4	260	0	1	1	2
5	37	1	4	2	3	290	118	2	1	2
5	38	1	2	2	1	290	155	2	1	2
5	39	1	1	1	1	290	127	0	1	2
5	40	1	3	2	2	260	181	2	1	2
5	41	1	1	1	1	260	153	0	1	2
5	42	1	3	1	4	230	246	2	1	2
5	43	1	4	1	2	230	107	2	1	2
5	44	1	2	2	1	230	255	2	1	2
5	45	1	3	2	2	230	196	2	1	2
5	46	1	4	1	2	230	152	2	1	2
5	47	1	3	2	4	230	300	2	1	2
5	48	1	1	1	2	230	129	0	1	2
5	49	1	2	1	2	200	262	2	1	2
5	50	1	3	2	4	200	187	2	1	2
5	51	1	4	2	3	200	335	2	1	2
5	52	1	2	1	2	200	324	2	1	2
5	53	1	3	1	5	200	216	2	1	2
5	54	1	2	1	3	200	284	2	1	2
5	55	1	1	1	3	200	0	1	1	2
5	56	1	2	2	2	230	148	2	1	2
5	57	1	4	2	4	230	168	2	1	2
5	58	1	1	2	3	230	141	0	1	2
5	59	1	3	1	3	200	258	2	1	2
5	60	1	4	2	5	200	215	2	1	2
5	61	1	2	2	3	200	299	2	1	2
5	62	1	3	1	5	200	239	2	1	2
5	63	1	4	1	5	200	276	2	1	2
5	64	1	3	2	1	200	264	2	1	2
5	65	1	2	2	5	200	268	2	1	2
5	66	1	4	2	1	200	305	2	1	2
5	67	1	3	2	3	200	261	2	1	2
5	68	1	4	1	4	200	249	2	1	2
5	69	1	2	1	3	200	270	2	1	2
5	70	1	1	2	3	200	0	1	1	2
5	71	1	3	1	1	230	197	2	1	2
5	72	1	1	1	3	230	0	1	1	2
5	73	1	2	1	4	260	101	2	1	2
5	74	1	1	2	1	260	153	0	1	2
5	75	1	4	2	4	230	247	2	1	2
5	76	1	2	1	5	230	171	2	1	2
5	77	1	3	2	5	230	175	2	1	2
5	78	1	2	1	4	230	164	2	1	2
5	79	1	1	2	4	230	0	1	1	2
5	80	1	2	2	4	260	180	2	1	2
6	1	2	1	2	1	300	197	0	2	2
6	2	2	4	2	1	290	132	2	2	2
6	3	2	2	2	2	290	153	2	2	2
6	4	2	3	2	2	290	172	2	2	2
6	5	2	2	1	3	290	186	2	2	2
6	6	2	3	2	5	290	164	2	2	2
6	7	2	1	2	5	290	0	1	2	2
6	8	2	2	2	1	300	127	2	2	2
6	9	2	3	1	3	300	149	2	2	2
6	10	2	1	1	4	300	161	0	2	2
6	11	2	3	1	1	290	175	2	2	2
6	12	2	4	1	5	290	121	2	2	2
6	13	2	1	1	4	290	0	1	2	2
6	14	2	2	2	4	300	178	2	2	2
6	15	2	3	1	2	300	123	2	2	2
6	16	2	1	1	5	300	195	0	2	2
6	17	2	3	1	4	290	141	2	2	2
6	18	2	4	1	5	290	246	2	2	2
6	19	2	3	1	2	290	173	2	2	2
6	20	2	4	2	2	290	178	2	2	2
6	21	2	1	1	3	290	109	0	2	2
6	22	2	3	1	3	260	133	2	2	2
6	23	2	1	2	2	260	162	0	2	2
6	24	2	3	2	5	230	186	2	2	2
6	25	2	1	1	2	230	0	1	2	2
6	26	2	2	2	3	260	188	2	2	2
6	27	2	1	1	2	260	0	1	2	2
6	28	2	4	2	4	290	117	2	2	2
6	29	2	2	1	2	290	74	2	2	2
6	30	2	4	2	4	290	228	2	2	2
6	31	2	3	2	4	290	210	2	2	2
6	32	2	1	2	2	290	162	0	2	2
6	33	2	4	1	4	260	235	2	2	2
6	34	2	1	2	4	260	0	1	2	2
6	35	2	3	2	2	290	186	2	2	2
6	36	2	4	1	3	290	179	2	2	2
6	37	2	2	1	5	290	153	2	2	2
6	38	2	1	2	1	290	0	1	2	2
6	39	2	3	2	3	300	179	2	2	2
6	40	2	4	1	1	300	198	2	2	2
6	41	2	3	2	3	300	195	2	2	2
6	42	2	4	1	4	300	146	2	2	2
6	43	2	2	2	5	300	155	2	2	2
6	44	2	1	1	5	300	0	1	2	2
6	45	2	2	1	4	300	88	2	2	2
6	46	2	3	2	4	300	190	2	2	2
6	47	2	2	2	5	300	169	2	2	2
6	48	2	1	2	5	300	160	0	2	2
6	49	2	3	2	1	300	175	2	2	2
6	50	2	2	2	3	300	193	2	2	2
6	51	2	1	2	3	300	0	1	2	2
6	52	2	2	1	1	300	164	2	2	2
6	53	2	4	1	3	300	154	2	2	2
6	54	2	2	1	4	300	164	2	2	2
6	55	2	3	1	5	300	201	2	2	2
6	56	2	4	2	3	300	175	2	2	2
6	57	2	2	2	1	300	182	2	2	2
6	58	2	3	1	4	300	151	2	2	2
6	59	2	2	2	2	300	198	2	2	2
6	60	2	4	2	2	300	155	2	2	2
6	61	2	3	1	1	300	174	2	2	2
6	62	2	4	1	2	300	146	2	2	2
6	63	2	2	1	5	300	189	2	2	2
6	64	2	1	1	1	300	0	1	2	2
6	65	2	2	1	1	300	100	2	2	2
6	66	2	4	1	2	300	145	2	2	2
6	67	2	2	2	4	300	109	2	2	2
6	68	2	4	2	3	300	245	2	2	2
6	69	2	2	1	3	300	156	2	2	2
6	70	2	1	2	4	300	157	0	2	2
6	71	2	4	2	1	300	75	2	2	2
6	72	2	3	1	5	300	256	2	2	2
6	73	2	4	2	5	300	140	2	2	2
6	74	2	1	1	3	300	76	0	2	2
6	75	2	3	2	1	300	159	2	2	2
6	76	2	4	1	1	300	140	2	2	2
6	77	2	1	1	1	300	164	0	2	2
6	78	2	2	1	2	290	198	2	2	2
6	79	2	1	2	3	290	159	0	2	2
6	80	2	4	2	5	260	262	2	2	2
7	1	1	3	1	4	252	138	2	1	1
7	2	1	1	2	1	246	206	2	1	1
7	3	1	3	2	3	228	268	2	1	1
7	4	1	1	2	5	213	217	2	1	1
7	5	1	2	1	4	194	198	2	1	1
7	6	1	3	1	3	222	217	2	1	1
7	7	1	2	1	4	286	147	2	1	1
7	8	1	3	1	5	224	226	2	1	1
7	9	1	1	2	4	286	108	2	1	1
7	10	1	2	2	1	260	169	2	1	1
7	11	1	1	1	5	264	117	2	1	1
7	12	1	4	2	4	193	245	2	1	1
7	13	1	1	1	3	241	167	2	1	1
7	14	1	3	1	5	255	139	2	1	1
7	15	1	2	2	3	243	176	2	1	1
7	16	1	4	1	3	253	188	2	1	1
7	17	1	2	1	3	255	184	2	1	1
7	18	1	3	2	1	267	116	2	1	1
7	19	1	4	2	1	199	219	2	1	1
7	20	1	2	2	5	269	189	2	1	1
7	21	1	3	1	1	258	137	2	1	1
7	22	1	4	1	4	233	183	2	1	1
7	23	1	3	2	4	194	197	2	1	1
7	24	1	1	1	4	229	112	2	1	1
7	25	1	4	1	5	282	146	2	1	1
7	26	1	3	1	2	203	186	2	1	1
7	27	1	4	2	4	258	228	2	1	1
7	28	1	2	2	1	233	257	2	1	1
7	29	1	3	2	5	270	132	2	1	1
7	30	1	2	1	2	219	155	2	1	1
7	31	1	3	2	5	208	183	2	1	1
7	32	1	4	2	2	195	237	2	1	1
7	33	1	2	1	2	277	157	2	1	1
7	34	1	4	1	3	237	179	2	1	1
7	35	1	1	1	3	198	241	2	1	1
7	36	1	3	1	1	202	230	2	1	1
7	37	1	1	1	1	226	177	2	1	1
7	38	1	3	2	4	242	197	2	1	1
7	39	1	2	1	1	263	160	2	1	1
7	40	1	1	2	3	231	150	2	1	1
7	41	1	4	1	1	213	203	2	1	1
7	42	1	1	2	2	197	272	2	1	1
7	43	1	2	1	1	279	161	2	1	1
7	44	1	4	1	2	245	287	2	1	1
7	45	1	2	2	4	281	137	2	1	1
7	46	1	4	2	1	227	184	2	1	1
7	47	1	2	1	3	288	170	2	1	1
7	48	1	4	2	5	226	193	2	1	1
7	49	1	1	1	2	224	133	2	1	1
7	50	1	3	1	3	232	209	2	1	1
7	51	1	1	1	4	198	215	2	1	1
7	52	1	2	2	4	205	227	2	1	1
7	53	1	3	1	2	215	191	2	1	1
7	54	1	1	1	5	268	145	2	1	1
7	55	1	3	2	1	226	255	2	1	1
7	56	1	4	1	2	269	186	2	1	1
7	57	1	2	2	3	276	182	2	1	1
7	58	1	3	2	3	219	197	2	1	1
7	59	1	1	2	2	252	120	2	1	1
7	60	1	4	1	5	247	172	2	1	1
7	61	1	1	2	3	198	243	2	1	1
7	62	1	4	1	4	201	247	2	1	1
7	63	1	1	2	4	195	228	2	1	1
7	64	1	4	1	1	258	102	2	1	1
7	65	1	2	2	5	241	234	2	1	1
7	66	1	1	2	1	228	192	2	1	1
7	67	1	4	2	3	211	213	2	1	1
7	68	1	3	2	2	200	177	2	1	1
7	69	1	2	1	5	204	269	2	1	1
7	70	1	3	1	4	252	264	2	1	1
7	71	1	2	2	2	197	270	2	1	1
7	72	1	4	2	5	217	210	2	1	1
7	73	1	2	1	5	203	231	2	1	1
7	74	1	4	2	3	260	193	2	1	1
7	75	1	1	1	2	196	192	2	1	1
7	76	1	3	2	2	280	177	2	1	1
7	77	1	1	1	1	202	169	2	1	1
7	78	1	4	2	2	230	124	2	1	1
7	79	1	1	2	5	228	153	2	1	1
7	80	1	2	2	2	206	222	2	1	1
8	1	2	2	2	4	304	160	2	2	1
8	2	2	4	2	1	338	102	2	2	1
8	3	2	2	1	4	297	148	2	2	1
8	4	2	4	2	2	286	173	2	2	1
8	5	2	3	1	1	337	166	2	2	1
8	6	2	2	2	5	345	113	2	2	1
8	7	2	1	1	2	257	218	2	2	1
8	8	2	3	2	4	271	218	2	2	1
8	9	2	1	2	1	244	152	2	2	1
8	10	2	4	1	5	325	118	2	2	1
8	11	2	3	1	5	242	212	2	2	1
8	12	2	4	2	4	283	164	2	2	1
8	13	2	2	2	4	324	170	2	2	1
8	14	2	1	2	3	344	123	2	2	1
8	15	2	2	1	2	314	114	2	2	1
8	16	2	1	1	5	250	244	2	2	1
8	17	2	4	2	4	248	188	2	2	1
8	18	2	1	2	5	272	200	2	2	1
8	19	2	2	2	3	288	139	2	2	1
8	20	2	4	1	3	245	212	2	2	1
8	21	2	1	1	1	251	217	2	2	1
8	22	2	3	1	4	250	200	2	2	1
8	23	2	2	1	2	262	123	2	2	1
8	24	2	3	2	4	295	194	2	2	1
8	25	2	4	1	2	236	243	2	2	1
8	26	2	1	2	2	250	218	2	2	1
8	27	2	3	2	1	298	207	2	2	1
8	28	2	4	2	5	252	212	2	2	1
8	29	2	2	2	5	308	171	2	2	1
8	30	2	3	2	3	320	111	2	2	1
8	31	2	2	1	1	246	213	2	2	1
8	32	2	4	2	5	256	185	2	2	1
8	33	2	2	1	5	341	175	2	2	1
8	34	2	4	1	5	277	186	2	2	1
8	35	2	3	1	3	241	246	2	2	1
8	36	2	2	2	1	304	99	2	2	1
8	37	2	3	2	3	250	228	2	2	1
8	38	2	1	2	4	248	219	2	2	1
8	39	2	2	1	4	320	168	2	2	1
8	40	2	1	1	4	294	175	2	2	1
8	41	2	3	2	5	300	197	2	2	1
8	42	2	1	1	3	344	78	2	2	1
8	43	2	2	1	5	332	156	2	2	1
8	44	2	1	1	3	248	189	2	2	1
8	45	2	3	2	1	299	196	2	2	1
8	46	2	4	1	3	301	194	2	2	1
8	47	2	2	2	1	292	177	2	2	1
8	48	2	3	2	5	334	164	2	2	1
8	49	2	4	2	3	305	115	2	2	1
8	50	2	1	1	5	285	185	2	2	1
8	51	2	2	1	1	296	169	2	2	1
8	52	2	3	1	2	330	139	2	2	1
8	53	2	4	2	3	244	240	2	2	1
8	54	2	3	2	2	295	238	2	2	1
8	55	2	1	2	2	346	128	2	2	1
8	56	2	4	1	4	347	106	2	2	1
8	57	2	1	2	4	332	89	2	2	1
8	58	2	2	1	3	244	225	2	2	1
8	59	2	3	1	3	336	169	2	2	1
8	60	2	2	2	2	240	264	2	2	1
8	61	2	4	1	4	262	203	2	2	1
8	62	2	1	2	1	320	158	2	2	1
8	63	2	3	1	1	316	129	2	2	1
8	64	2	1	1	4	240	220	2	2	1
8	65	2	4	2	2	254	268	2	2	1
8	66	2	2	2	2	293	210	2	2	1
8	67	2	1	1	1	235	228	2	2	1
8	68	2	4	1	1	331	117	2	2	1
8	69	2	1	1	2	299	100	2	2	1
8	70	2	3	2	2	307	127	2	2	1
8	71	2	4	2	1	327	157	2	2	1
8	72	2	2	1	3	260	183	2	2	1
8	73	2	4	1	1	292	130	2	2	1
8	74	2	3	1	4	263	139	2	2	1
8	75	2	1	2	5	320	163	2	2	1
8	76	2	2	2	3	323	123	2	2	1
8	77	2	1	2	3	289	227	2	2	1
8	78	2	3	1	5	263	238	2	2	1
8	79	2	4	1	2	261	164	2	2	1
8	80	2	3	1	2	253	204	2	2	1
