# Supplementary material for: Stop signals delay synchrony more for finger tapping than vocalization: a dual modality study of rhythmic synchronization in the stop signal task
Source: PeerJ. 2018 Jul 12;6:e5242. doi: 10.7717/peerj.5242 (PMC6046193; doi:10.7717/peerj.5242)
Supplement: Supplemental Information 1 [file peerj-06-5242-s001.zip › Raw data - for submission/P16_CW/StaircaseForStop_1.0.0.txt]

run	trial_n	duration	correct	TotalACC	Manual/Vocal	Ignore/Stop	***	run	trial_n	duration	correct	TotalACC	Manual/Vocal	Ignore/Stop
3	5	200	0	0	1	2	*****	4	1	200	0	0	2	2
3	18	170	1	0.5	1	2	*****	4	3	170	1	0.5	2	2
3	20	200	0	0.333333333333333	1	2	*****	4	10	200	0	0.333333333333333	2	2
3	27	170	1	0.5	1	2	*****	4	17	170	0	0.25	2	2
3	32	200	0	0.4	1	2	*****	4	21	140	1	0.4	2	2
3	35	170	0	0.333333333333333	1	2	*****	4	27	170	0	0.333333333333333	2	2
3	37	140	1	0.428571428571429	1	2	*****	4	32	140	1	0.428571428571429	2	2
3	42	170	1	0.5	1	2	*****	4	36	170	1	0.5	2	2
3	44	200	0	0.444444444444444	1	2	*****	4	39	200	0	0.444444444444444	2	2
3	48	170	0	0.4	1	2	*****	4	42	170	0	0.4	2	2
3	51	140	0	0.363636363636364	1	2	*****	4	44	140	0	0.363636363636364	2	2
3	53	110	1	0.416666666666667	1	2	*****	4	46	110	0	0.333333333333333	2	2
3	56	140	0	0.384615384615385	1	2	*****	4	49	80	1	0.384615384615385	2	2
3	59	110	1	0.428571428571429	1	2	*****	4	51	110	1	0.428571428571429	2	2
3	61	140	0	0.4	1	2	*****	4	55	140	0	0.4	2	2
3	63	110	1	0.4375	1	2	*****	4	62	110	1	0.4375	2	2
3	68	140	1	0.470588235294118	1	2	*****	4	65	140	1	0.470588235294118	2	2
3	70	170	0	0.444444444444444	1	2	*****	4	72	170	1	0.5	2	2
3	74	140	1	0.473684210526316	1	2	*****	4	78	200	1	0.526315789473684	2	2
3	77	170	1	0.5	1	2	*****	4	80	230	0	0.5	2	2
7	5	200	1	0.523809523809524	1	2	*****	8	2	200	0	0.476190476190476	2	2
7	8	230	0	0.5	1	2	*****	8	10	170	0	0.454545454545455	2	2
7	10	200	0	0.478260869565217	1	2	*****	8	17	140	1	0.478260869565217	2	2
7	13	170	0	0.458333333333333	1	2	*****	8	19	170	0	0.458333333333333	2	2
7	15	140	0	0.44	1	2	*****	8	21	140	1	0.48	2	2
7	17	110	0	0.423076923076923	1	2	*****	8	24	170	0	0.461538461538462	2	2
7	19	80	1	0.444444444444444	1	2	*****	8	27	140	1	0.481481481481481	2	2
7	23	110	0	0.428571428571429	1	2	*****	8	30	170	1	0.5	2	2
7	25	80	1	0.448275862068966	1	2	*****	8	34	200	1	0.517241379310345	2	2
7	27	110	1	0.466666666666667	1	2	*****	8	40	230	0	0.5	2	2
7	29	140	0	0.451612903225806	1	2	*****	8	43	200	1	0.516129032258065	2	2
7	32	110	1	0.46875	1	2	*****	8	48	230	0	0.5	2	2
7	43	140	1	0.484848484848485	1	2	*****	8	51	200	1	0.515151515151515	2	2
7	48	170	0	0.470588235294118	1	2	*****	8	53	230	0	0.5	2	2
7	55	140	1	0.485714285714286	1	2	*****	8	55	200	0	0.485714285714286	2	2
7	62	170	1	0.5	1	2	*****	8	60	170	1	0.5	2	2
7	67	200	0	0.486486486486487	1	2	*****	8	65	200	1	0.513513513513513	2	2
7	69	170	0	0.473684210526316	1	2	*****	8	72	230	0	0.5	2	2
7	74	140	1	0.487179487179487	1	2	*****	8	76	200	0	0.487179487179487	2	2
7	76	170	1	0.5	1	2	*****	8	79	170	0	0.475	2	2
