# Supplementary material for: Stop signals delay synchrony more for finger tapping than vocalization: a dual modality study of rhythmic synchronization in the stop signal task
Source: PeerJ. 2018 Jul 12;6:e5242. doi: 10.7717/peerj.5242 (PMC6046193; doi:10.7717/peerj.5242)
Supplement: Supplemental Information 1 [file peerj-06-5242-s001.zip › Raw data - for submission/P16_CW/Stop_1.0.0.txt]

run	trial_n	FactorA	FactorB	FactorC	TargItem	SSD	RT	ACC	Manual/Vocal	Ignore/Stop
1	1	1	3	1	4	206	162	2	1	1
1	2	1	2	1	1	220	126	2	1	1
1	3	1	1	1	5	232	49	2	1	1
1	4	1	2	2	3	171	144	2	1	1
1	5	1	4	1	5	201	107	2	1	1
1	6	1	2	1	4	194	152	2	1	1
1	7	1	1	1	2	241	90	2	1	1
1	8	1	4	2	4	244	111	2	1	1
1	9	1	3	1	4	206	84	2	1	1
1	10	1	4	2	5	198	33	2	1	1
1	11	1	2	1	5	198	133	2	1	1
1	12	1	3	2	2	200	233	2	1	1
1	13	1	2	2	2	231	172	2	1	1
1	14	1	3	2	1	195	218	2	1	1
1	15	1	1	1	2	203	246	2	1	1
1	16	1	3	1	3	236	233	2	1	1
1	17	1	4	1	3	232	206	2	1	1
1	18	1	2	1	3	238	154	2	1	1
1	19	1	4	2	3	180	201	2	1	1
1	20	1	2	2	5	230	91	2	1	1
1	21	1	3	2	4	216	96	2	1	1
1	22	1	4	1	2	220	244	2	1	1
1	23	1	2	2	1	167	251	2	1	1
1	24	1	3	1	1	208	245	2	1	1
1	25	1	1	2	4	215	161	2	1	1
1	26	1	2	1	3	188	191	2	1	1
1	27	1	1	2	5	169	172	2	1	1
1	28	1	2	1	1	194	167	2	1	1
1	29	1	1	1	5	213	115	2	1	1
1	30	1	4	2	3	243	142	2	1	1
1	31	1	1	1	3	188	5	2	1	1
1	32	1	3	2	2	185	113	2	1	1
1	33	1	4	2	1	236	68	2	1	1
1	34	1	1	2	4	228	160	2	1	1
1	35	1	4	1	5	181	190	2	1	1
1	36	1	1	1	1	198	146	2	1	1
1	37	1	2	2	3	220	102	2	1	1
1	38	1	3	2	3	169	140	2	1	1
1	39	1	4	2	2	186	80	2	1	1
1	40	1	1	2	1	182	180	2	1	1
1	41	1	3	2	5	174	225	2	1	1
1	42	1	4	1	3	225	259	2	1	1
1	43	1	2	2	4	203	176	2	1	1
1	44	1	1	2	2	215	132	2	1	1
1	45	1	3	1	5	230	152	2	1	1
1	46	1	2	2	1	229	188	2	1	1
1	47	1	1	2	3	233	224	2	1	1
1	48	1	4	1	4	202	390	2	1	1
1	49	1	3	2	5	193	147	2	1	1
1	50	1	4	2	5	172	200	2	1	1
1	51	1	1	2	1	237	137	2	1	1
1	52	1	4	2	1	170	153	2	1	1
1	53	1	2	1	5	182	92	2	1	1
1	54	1	4	1	4	224	119	2	1	1
1	55	1	2	1	2	227	219	2	1	1
1	56	1	1	1	3	244	191	2	1	1
1	57	1	3	1	2	201	349	2	1	1
1	58	1	2	1	2	226	168	2	1	1
1	59	1	4	2	4	194	94	2	1	1
1	60	1	1	2	3	212	73	2	1	1
1	61	1	3	2	4	228	69	2	1	1
1	62	1	4	1	1	196	99	2	1	1
1	63	1	1	1	4	173	144	2	1	1
1	64	1	2	2	4	196	155	2	1	1
1	65	1	1	1	1	229	206	2	1	1
1	66	1	4	1	2	232	99	2	1	1
1	67	1	2	2	2	212	168	2	1	1
1	68	1	1	2	5	208	100	2	1	1
1	69	1	4	1	1	202	145	2	1	1
1	70	1	3	1	1	222	76	2	1	1
1	71	1	2	1	4	230	136	2	1	1
1	72	1	3	2	1	184	143	2	1	1
1	73	1	1	1	4	211	154	2	1	1
1	74	1	3	2	3	171	144	2	1	1
1	75	1	2	2	5	238	81	2	1	1
1	76	1	3	1	3	243	150	2	1	1
1	77	1	1	2	2	211	219	2	1	1
1	78	1	3	1	5	177	193	2	1	1
1	79	1	4	2	2	201	60	2	1	1
1	80	1	3	1	2	165	18	2	1	1
2	1	2	1	1	1	184	188	2	2	1
2	2	2	2	2	3	193	150	2	2	1
2	3	2	3	1	2	226	170	2	2	1
2	4	2	2	2	4	235	66	2	2	1
2	5	2	4	1	3	226	185	2	2	1
2	6	2	2	1	1	207	166	2	2	1
2	7	2	4	1	3	168	249	2	2	1
2	8	2	2	2	1	205	189	2	2	1
2	9	2	1	2	5	245	184	2	2	1
2	10	2	4	1	5	229	129	2	2	1
2	11	2	1	1	2	235	187	2	2	1
2	12	2	3	2	5	204	246	2	2	1
2	13	2	4	2	1	245	268	2	2	1
2	14	2	3	2	2	204	215	2	2	1
2	15	2	2	2	5	203	166	2	2	1
2	16	2	3	2	2	224	145	2	2	1
2	17	2	4	2	3	210	292	2	2	1
2	18	2	1	2	2	242	219	2	2	1
2	19	2	3	2	1	197	219	2	2	1
2	20	2	2	2	2	171	275	2	2	1
2	21	2	1	2	4	165	304	2	2	1
2	22	2	4	1	5	211	121	2	2	1
2	23	2	2	1	2	169	153	2	2	1
2	24	2	3	2	3	205	81	2	2	1
2	25	2	1	2	1	240	215	2	2	1
2	26	2	3	1	4	234	286	2	2	1
2	27	2	2	1	1	207	240	2	2	1
2	28	2	3	1	4	188	195	2	2	1
2	29	2	2	2	2	227	145	2	2	1
2	30	2	1	2	3	212	76	2	2	1
2	31	2	3	1	1	192	62	2	2	1
2	32	2	1	2	3	191	68	2	2	1
2	33	2	3	1	2	243	121	2	2	1
2	34	2	1	1	2	212	113	2	2	1
2	35	2	4	1	4	199	145	2	2	1
2	36	2	1	2	2	213	95	2	2	1
2	37	2	2	1	5	213	151	2	2	1
2	38	2	4	2	2	218	171	2	2	1
2	39	2	2	1	5	244	168	2	2	1
2	40	2	3	2	1	234	234	2	2	1
2	41	2	2	2	1	205	214	2	2	1
2	42	2	1	2	4	189	148	2	2	1
2	43	2	3	1	5	191	74	2	2	1
2	44	2	2	1	2	222	59	2	2	1
2	45	2	4	1	2	216	118	2	2	1
2	46	2	1	1	3	170	84	2	2	1
2	47	2	3	1	3	233	78	2	2	1
2	48	2	4	2	4	242	7	2	2	1
2	49	2	2	2	3	191	194	2	2	1
2	50	2	4	2	1	183	157	2	2	1
2	51	2	3	2	5	195	136	2	2	1
2	52	2	4	1	4	201	155	2	2	1
2	53	2	3	1	5	230	105	2	2	1
2	54	2	1	1	5	221	94	2	2	1
2	55	2	4	2	2	214	25	2	2	1
2	56	2	2	1	4	230	135	2	2	1
2	57	2	3	1	1	206	122	2	2	1
2	58	2	4	1	2	195	151	2	2	1
2	59	2	2	2	5	235	32	2	2	1
2	60	2	3	1	3	239	55	2	2	1
2	61	2	4	1	1	226	62	2	2	1
2	62	2	2	1	4	174	206	2	2	1
2	63	2	3	2	4	169	187	2	2	1
2	64	2	4	2	4	166	140	2	2	1
2	65	2	2	1	3	191	46	2	2	1
2	66	2	1	1	4	167	232	2	2	1
2	67	2	4	1	1	190	229	2	2	1
2	68	2	1	1	1	225	95	2	2	1
2	69	2	3	2	3	189	186	2	2	1
2	70	2	1	1	3	199	129	2	2	1
2	71	2	2	2	4	216	84	2	2	1
2	72	2	1	1	4	220	92	2	2	1
2	73	2	4	2	3	200	137	2	2	1
2	74	2	1	1	5	178	136	2	2	1
2	75	2	4	2	5	222	230	2	2	1
2	76	2	1	2	5	185	214	2	2	1
2	77	2	2	1	3	200	153	2	2	1
2	78	2	4	2	5	236	69	2	2	1
2	79	2	1	2	1	241	169	2	2	1
2	80	2	3	2	4	175	276	2	2	1
3	1	1	3	1	3	200	253	2	1	2
3	2	1	2	1	3	200	290	2	1	2
3	3	1	4	2	1	200	438	2	1	2
3	4	1	2	1	1	200	266	2	1	2
3	5	1	1	2	2	200	239	0	1	2
3	6	1	4	2	5	170	212	2	1	2
3	7	1	3	1	3	170	169	2	1	2
3	8	1	4	2	1	170	125	2	1	2
3	9	1	3	2	3	170	257	2	1	2
3	10	1	4	1	3	170	374	2	1	2
3	11	1	2	2	5	170	282	2	1	2
3	12	1	3	2	5	170	207	2	1	2
3	13	1	2	2	4	170	195	2	1	2
3	14	1	3	1	2	170	247	2	1	2
3	15	1	2	2	2	170	284	2	1	2
3	16	1	3	1	5	170	208	2	1	2
3	17	1	2	2	1	170	164	2	1	2
3	18	1	1	2	4	170	0	1	1	2
3	19	1	2	2	3	200	204	2	1	2
3	20	1	1	2	4	200	112	0	1	2
3	21	1	3	2	1	170	102	2	1	2
3	22	1	2	2	5	170	122	2	1	2
3	23	1	4	2	5	170	190	2	1	2
3	24	1	3	1	4	170	291	2	1	2
3	25	1	2	1	4	170	247	2	1	2
3	26	1	4	1	2	170	315	2	1	2
3	27	1	1	1	5	170	0	1	1	2
3	28	1	2	1	2	200	227	2	1	2
3	29	1	4	1	2	200	119	2	1	2
3	30	1	3	2	2	200	75	2	1	2
3	31	1	4	2	4	200	208	2	1	2
3	32	1	1	1	5	200	180	0	1	2
3	33	1	2	1	1	170	266	2	1	2
3	34	1	3	2	4	170	238	2	1	2
3	35	1	1	1	2	170	162	0	1	2
3	36	1	2	2	4	140	303	2	1	2
3	37	1	1	1	3	140	0	1	1	2
3	38	1	4	2	2	170	191	2	1	2
3	39	1	2	2	2	170	227	2	1	2
3	40	1	3	2	1	170	168	2	1	2
3	41	1	4	2	3	170	220	2	1	2
3	42	1	1	1	4	170	0	1	1	2
3	43	1	3	1	4	200	132	2	1	2
3	44	1	1	2	5	200	24	0	1	2
3	45	1	4	2	2	170	254	2	1	2
3	46	1	3	2	5	170	146	2	1	2
3	47	1	4	2	4	170	230	2	1	2
3	48	1	1	2	1	170	267	0	1	2
3	49	1	3	2	3	140	184	2	1	2
3	50	1	2	1	2	140	220	2	1	2
3	51	1	1	2	1	140	273	0	1	2
3	52	1	2	2	1	110	326	2	1	2
3	53	1	1	2	3	110	0	1	1	2
3	54	1	2	1	4	140	158	2	1	2
3	55	1	3	2	4	140	18	2	1	2
3	56	1	1	1	3	140	230	0	1	2
3	57	1	3	1	1	110	204	2	1	2
3	58	1	4	1	4	110	176	2	1	2
3	59	1	1	2	3	110	0	1	1	2
3	60	1	3	1	1	140	264	2	1	2
3	61	1	1	2	5	140	204	0	1	2
3	62	1	4	1	5	110	194	2	1	2
3	63	1	1	1	4	110	0	1	1	2
3	64	1	2	1	5	140	201	2	1	2
3	65	1	4	1	4	140	78	2	1	2
3	66	1	2	1	5	140	146	2	1	2
3	67	1	3	2	2	140	278	2	1	2
3	68	1	1	1	1	140	0	1	1	2
3	69	1	4	1	5	170	374	2	1	2
3	70	1	1	2	2	170	202	0	1	2
3	71	1	4	1	1	140	423	2	1	2
3	72	1	2	2	3	140	364	2	1	2
3	73	1	4	2	3	140	512	2	1	2
3	74	1	1	1	1	140	0	1	1	2
3	75	1	4	1	3	170	192	2	1	2
3	76	1	3	1	5	170	21	2	1	2
3	77	1	1	1	2	170	0	1	1	2
3	78	1	3	1	2	200	140	2	1	2
3	79	1	4	1	1	200	80	2	1	2
3	80	1	2	1	3	200	164	2	1	2
4	1	2	1	2	1	200	206	0	2	2
4	2	2	3	2	2	170	247	2	2	2
4	3	2	1	2	1	170	0	1	2	2
4	4	2	3	2	4	200	165	2	2	2
4	5	2	2	2	4	200	176	2	2	2
4	6	2	4	2	4	200	267	2	2	2
4	7	2	2	2	5	200	328	2	2	2
4	8	2	4	2	1	200	201	2	2	2
4	9	2	3	1	1	200	108	2	2	2
4	10	2	1	1	2	200	173	0	2	2
4	11	2	2	2	2	170	253	2	2	2
4	12	2	4	2	2	170	332	2	2	2
4	13	2	3	1	4	170	303	2	2	2
4	14	2	2	1	4	170	331	2	2	2
4	15	2	3	2	4	170	345	2	2	2
4	16	2	2	2	3	170	250	2	2	2
4	17	2	1	1	4	170	253	0	2	2
4	18	2	4	1	2	140	223	2	2	2
4	19	2	2	1	2	140	280	2	2	2
4	20	2	4	1	1	140	291	2	2	2
4	21	2	1	1	4	140	0	1	2	2
4	22	2	3	1	3	170	185	2	2	2
4	23	2	4	2	5	170	184	2	2	2
4	24	2	2	2	1	170	301	2	2	2
4	25	2	4	1	3	170	388	2	2	2
4	26	2	2	2	2	170	249	2	2	2
4	27	2	1	2	3	170	195	0	2	2
4	28	2	2	2	4	140	168	2	2	2
4	29	2	3	1	5	140	291	2	2	2
4	30	2	4	1	5	140	344	2	2	2
4	31	2	3	2	3	140	316	2	2	2
4	32	2	1	1	3	140	0	1	2	2
4	33	2	4	1	4	170	244	2	2	2
4	34	2	2	1	3	170	93	2	2	2
4	35	2	4	2	4	170	138	2	2	2
4	36	2	1	2	2	170	0	1	2	2
4	37	2	2	1	1	200	205	2	2	2
4	38	2	3	2	5	200	183	2	2	2
4	39	2	1	1	2	200	261	0	2	2
4	40	2	3	1	1	170	256	2	2	2
4	41	2	4	1	1	170	202	2	2	2
4	42	2	1	1	1	170	205	0	2	2
4	43	2	4	2	5	140	212	2	2	2
4	44	2	1	1	3	140	207	0	2	2
4	45	2	3	1	4	110	296	2	2	2
4	46	2	1	2	5	110	263	0	2	2
4	47	2	2	1	1	80	231	2	2	2
4	48	2	3	2	3	80	567	2	2	2
4	49	2	1	2	2	80	0	1	2	2
4	50	2	2	2	5	110	225	2	2	2
4	51	2	1	1	5	110	0	1	2	2
4	52	2	3	1	3	140	314	2	2	2
4	53	2	2	1	3	140	324	2	2	2
4	54	2	3	1	2	140	293	2	2	2
4	55	2	1	2	4	140	283	0	2	2
4	56	2	4	2	3	110	339	2	2	2
4	57	2	3	2	1	110	379	2	2	2
4	58	2	2	1	2	110	403	2	2	2
4	59	2	3	1	5	110	339	2	2	2
4	60	2	2	2	3	110	456	2	2	2
4	61	2	4	2	2	110	372	2	2	2
4	62	2	1	1	1	110	0	1	2	2
4	63	2	2	1	5	140	290	2	2	2
4	64	2	4	1	5	140	273	2	2	2
4	65	2	1	2	5	140	0	1	2	2
4	66	2	2	2	1	170	170	2	2	2
4	67	2	4	1	2	170	154	2	2	2
4	68	2	2	1	4	170	138	2	2	2
4	69	2	4	1	3	170	177	2	2	2
4	70	2	3	2	5	170	236	2	2	2
4	71	2	4	2	3	170	223	2	2	2
4	72	2	1	2	4	170	0	1	2	2
4	73	2	4	1	4	200	160	2	2	2
4	74	2	3	2	2	200	147	2	2	2
4	75	2	4	2	1	200	228	2	2	2
4	76	2	2	1	5	200	279	2	2	2
4	77	2	3	2	1	200	341	2	2	2
4	78	2	1	2	3	200	0	1	2	2
4	79	2	3	1	2	230	146	2	2	2
4	80	2	1	1	5	230	140	0	2	2
5	1	1	4	2	5	156	152	2	1	1
5	2	1	2	1	5	194	139	2	1	1
5	3	1	3	1	1	157	209	2	1	1
5	4	1	1	1	5	131	142	2	1	1
5	5	1	3	1	4	134	131	2	1	1
5	6	1	4	1	4	145	175	2	1	1
5	7	1	2	1	1	150	155	2	1	1
5	8	1	1	2	3	157	151	2	1	1
5	9	1	3	1	4	151	83	2	1	1
5	10	1	1	2	1	135	56	2	1	1
5	11	1	3	2	4	160	52	2	1	1
5	12	1	4	2	4	141	73	2	1	1
5	13	1	1	2	2	151	85	2	1	1
5	14	1	2	1	3	161	145	2	1	1
5	15	1	1	2	3	186	156	2	1	1
5	16	1	4	1	2	178	169	2	1	1
5	17	1	1	2	5	156	126	2	1	1
5	18	1	4	1	4	178	113	2	1	1
5	19	1	3	2	3	134	239	2	1	1
5	20	1	1	2	4	132	244	2	1	1
5	21	1	2	2	4	155	207	2	1	1
5	22	1	4	2	3	132	268	2	1	1
5	23	1	3	1	1	172	183	2	1	1
5	24	1	4	1	2	184	163	2	1	1
5	25	1	1	1	2	180	247	2	1	1
5	26	1	2	2	1	143	309	2	1	1
5	27	1	1	1	1	175	168	2	1	1
5	28	1	4	1	3	159	93	2	1	1
5	29	1	1	2	4	175	97	2	1	1
5	30	1	2	2	3	136	191	2	1	1
5	31	1	3	1	2	185	113	2	1	1
5	32	1	4	2	5	158	31	2	1	1
5	33	1	3	2	2	175	146	2	1	1
5	34	1	1	2	5	141	216	2	1	1
5	35	1	3	1	5	131	229	2	1	1
5	36	1	4	2	4	186	231	2	1	1
5	37	1	3	2	1	181	187	2	1	1
5	38	1	2	1	2	156	169	2	1	1
5	39	1	4	1	1	157	189	2	1	1
5	40	1	3	1	2	158	97	2	1	1
5	41	1	2	2	2	138	167	2	1	1
5	42	1	4	2	1	146	226	2	1	1
5	43	1	2	1	1	191	157	2	1	1
5	44	1	1	1	4	185	170	2	1	1
5	45	1	2	1	2	161	71	2	1	1
5	46	1	3	2	2	138	108	2	1	1
5	47	1	1	1	3	183	87	2	1	1
5	48	1	3	2	5	149	141	2	1	1
5	49	1	2	2	5	157	153	2	1	1
5	50	1	3	2	1	138	142	2	1	1
5	51	1	1	1	3	131	122	2	1	1
5	52	1	4	1	5	131	95	2	1	1
5	53	1	1	1	5	147	34	2	1	1
5	54	1	4	1	5	182	69	2	1	1
5	55	1	3	2	5	137	115	2	1	1
5	56	1	4	2	3	137	120	2	1	1
5	57	1	2	2	4	150	228	2	1	1
5	58	1	3	1	5	138	208	2	1	1
5	59	1	1	1	2	146	172	2	1	1
5	60	1	2	2	1	184	79	2	1	1
5	61	1	4	1	3	158	109	2	1	1
5	62	1	1	1	4	158	129	2	1	1
5	63	1	2	1	5	169	109	2	1	1
5	64	1	4	2	1	135	51	2	1	1
5	65	1	1	1	1	182	0	99	1	1
5	66	1	2	2	5	131	11	2	1	1
5	67	1	3	1	3	166	62	2	1	1
5	68	1	2	1	3	167	147	2	1	1
5	69	1	1	2	1	187	62	2	1	1
5	70	1	4	2	2	180	171	2	1	1
5	71	1	3	2	3	139	89	2	1	1
5	72	1	1	2	2	190	43	2	1	1
5	73	1	2	1	4	161	97	2	1	1
5	74	1	4	2	2	176	0	99	1	1
5	75	1	2	2	3	165	1	2	1	1
5	76	1	3	2	4	180	133	2	1	1
5	77	1	2	1	4	180	89	2	1	1
5	78	1	3	1	3	160	326	2	1	1
5	79	1	2	2	2	174	170	2	1	1
5	80	1	4	1	1	164	230	2	1	1
6	1	2	2	2	4	136	134	2	2	1
6	2	2	1	2	5	172	22	2	2	1
6	3	2	2	2	2	163	84	2	2	1
6	4	2	1	1	5	191	75	2	2	1
6	5	2	2	1	2	157	122	2	2	1
6	6	2	3	2	4	191	96	2	2	1
6	7	2	4	1	2	166	84	2	2	1
6	8	2	3	2	1	157	121	2	2	1
6	9	2	2	1	5	168	123	2	2	1
6	10	2	1	2	2	181	118	2	2	1
6	11	2	2	1	1	163	81	2	2	1
6	12	2	3	1	5	189	141	2	2	1
6	13	2	4	2	5	159	99	2	2	1
6	14	2	1	2	4	189	167	2	2	1
6	15	2	3	2	4	141	273	2	2	1
6	16	2	4	2	3	154	193	2	2	1
6	17	2	2	1	1	159	152	2	2	1
6	18	2	1	2	4	187	8	2	2	1
6	19	2	2	2	4	135	102	2	2	1
6	20	2	4	2	4	183	51	2	2	1
6	21	2	1	1	1	153	129	2	2	1
6	22	2	3	2	3	192	188	2	2	1
6	23	2	4	2	3	169	291	2	2	1
6	24	2	3	1	2	159	274	2	2	1
6	25	2	4	2	1	189	220	2	2	1
6	26	2	3	1	4	155	213	2	2	1
6	27	2	1	1	3	162	135	2	2	1
6	28	2	2	2	3	136	239	2	2	1
6	29	2	3	1	1	157	255	2	2	1
6	30	2	1	2	5	166	235	2	2	1
6	31	2	4	1	1	140	253	2	2	1
6	32	2	1	2	1	158	39	2	2	1
6	33	2	2	2	1	140	183	2	2	1
6	34	2	3	1	2	191	176	2	2	1
6	35	2	1	2	1	176	196	2	2	1
6	36	2	4	1	4	145	221	2	2	1
6	37	2	3	1	1	153	210	2	2	1
6	38	2	4	1	1	139	157	2	2	1
6	39	2	2	2	3	156	5	2	2	1
6	40	2	4	1	3	150	260	2	2	1
6	41	2	3	2	5	169	165	2	2	1
6	42	2	2	2	5	153	196	2	2	1
6	43	2	4	2	5	180	175	2	2	1
6	44	2	3	1	3	156	172	2	2	1
6	45	2	4	1	4	178	95	2	2	1
6	46	2	1	1	5	185	87	2	2	1
6	47	2	4	1	3	161	289	2	2	1
6	48	2	2	1	4	131	322	2	2	1
6	49	2	1	1	4	150	224	2	2	1
6	50	2	4	2	2	151	89	2	2	1
6	51	2	2	1	5	149	171	2	2	1
6	52	2	1	2	3	164	218	2	2	1
6	53	2	2	1	3	146	247	2	2	1
6	54	2	3	1	3	143	192	2	2	1
6	55	2	1	1	1	135	140	2	2	1
6	56	2	2	2	1	194	224	2	2	1
6	57	2	4	2	1	143	214	2	2	1
6	58	2	3	2	3	187	146	2	2	1
6	59	2	2	2	5	139	206	2	2	1
6	60	2	1	1	4	144	228	2	2	1
6	61	2	3	2	2	190	219	2	2	1
6	62	2	2	1	4	174	198	2	2	1
6	63	2	3	1	4	141	212	2	2	1
6	64	2	1	1	3	163	311	2	2	1
6	65	2	2	1	2	158	302	2	2	1
6	66	2	3	2	5	142	282	2	2	1
6	67	2	2	1	3	177	302	2	2	1
6	68	2	4	1	2	173	255	2	2	1
6	69	2	2	2	2	159	286	2	2	1
6	70	2	4	2	4	169	241	2	2	1
6	71	2	1	2	3	171	240	2	2	1
6	72	2	3	2	2	142	355	2	2	1
6	73	2	1	2	2	140	253	2	2	1
6	74	2	3	1	5	161	228	2	2	1
6	75	2	4	1	5	183	203	2	2	1
6	76	2	1	1	2	165	236	2	2	1
6	77	2	4	1	5	141	256	2	2	1
6	78	2	3	2	1	182	250	2	2	1
6	79	2	1	1	2	170	234	2	2	1
6	80	2	4	2	2	170	172	2	2	1
7	1	1	4	1	5	200	117	2	1	2
7	2	1	2	1	2	200	121	2	1	2
7	3	1	3	2	3	200	189	2	1	2
7	4	1	4	2	5	200	226	2	1	2
7	5	1	1	1	3	200	0	1	1	2
7	6	1	2	2	3	230	105	2	1	2
7	7	1	4	1	2	230	93	2	1	2
7	8	1	1	1	4	230	130	0	1	2
7	9	1	4	2	2	200	183	2	1	2
7	10	1	1	2	4	200	204	0	1	2
7	11	1	4	2	5	170	194	2	1	2
7	12	1	2	1	4	170	422	2	1	2
7	13	1	1	2	2	170	282	0	1	2
7	14	1	4	1	3	140	264	2	1	2
7	15	1	1	1	4	140	220	0	1	2
7	16	1	3	1	2	110	210	2	1	2
7	17	1	1	2	5	110	214	0	1	2
7	18	1	3	1	2	80	243	2	1	2
7	19	1	1	1	5	80	0	1	1	2
7	20	1	3	2	4	110	163	2	1	2
7	21	1	4	1	1	110	263	2	1	2
7	22	1	2	2	2	110	252	2	1	2
7	23	1	1	1	1	110	240	0	1	2
7	24	1	3	2	1	80	302	2	1	2
7	25	1	1	1	1	80	0	1	1	2
7	26	1	4	2	3	110	253	2	1	2
7	27	1	1	2	3	110	0	1	1	2
7	28	1	3	1	1	140	261	2	1	2
7	29	1	1	2	2	140	41	0	1	2
7	30	1	2	1	4	110	319	2	1	2
7	31	1	3	2	1	110	403	2	1	2
7	32	1	1	2	4	110	0	1	1	2
7	33	1	2	1	3	140	346	2	1	2
7	34	1	3	2	5	140	351	2	1	2
7	35	1	4	2	4	140	323	2	1	2
7	36	1	2	1	1	140	487	2	1	2
7	37	1	3	2	4	140	412	2	1	2
7	38	1	2	1	1	140	336	2	1	2
7	39	1	3	1	5	140	292	2	1	2
7	40	1	4	1	2	140	233	2	1	2
7	41	1	3	2	5	140	317	2	1	2
7	42	1	4	1	1	140	353	2	1	2
7	43	1	1	2	5	140	0	1	1	2
7	44	1	2	2	1	170	209	2	1	2
7	45	1	3	1	4	170	245	2	1	2
7	46	1	4	1	5	170	330	2	1	2
7	47	1	2	2	5	170	446	2	1	2
7	48	1	1	1	2	170	162	0	1	2
7	49	1	3	2	3	140	160	2	1	2
7	50	1	4	2	2	140	276	2	1	2
7	51	1	2	2	4	140	344	2	1	2
7	52	1	4	2	1	140	460	2	1	2
7	53	1	2	1	5	140	321	2	1	2
7	54	1	3	1	5	140	357	2	1	2
7	55	1	1	1	2	140	0	1	1	2
7	56	1	3	2	2	170	229	2	1	2
7	57	1	2	1	2	170	185	2	1	2
7	58	1	4	1	4	170	349	2	1	2
7	59	1	3	2	2	170	258	2	1	2
7	60	1	4	1	4	170	278	2	1	2
7	61	1	2	1	3	170	331	2	1	2
7	62	1	1	2	3	170	0	1	1	2
7	63	1	4	2	4	200	130	2	1	2
7	64	1	2	2	2	200	230	2	1	2
7	65	1	3	1	3	200	298	2	1	2
7	66	1	4	2	1	200	431	2	1	2
7	67	1	1	2	1	200	211	0	1	2
7	68	1	3	1	4	170	249	2	1	2
7	69	1	1	1	3	170	173	0	1	2
7	70	1	2	2	5	140	123	2	1	2
7	71	1	3	1	1	140	399	2	1	2
7	72	1	2	2	3	140	499	2	1	2
7	73	1	4	2	3	140	328	2	1	2
7	74	1	1	2	1	140	0	1	1	2
7	75	1	2	2	1	170	263	2	1	2
7	76	1	1	1	5	170	0	1	1	2
7	77	1	2	2	4	200	175	2	1	2
7	78	1	4	1	3	200	243	2	1	2
7	79	1	3	1	3	200	199	2	1	2
7	80	1	2	1	5	200	156	2	1	2
8	1	2	2	2	4	200	81	2	2	2
8	2	2	1	1	4	200	56	0	2	2
8	3	2	3	1	3	170	147	2	2	2
8	4	2	4	2	1	170	116	2	2	2
8	5	2	2	1	1	170	75	2	2	2
8	6	2	4	2	3	170	200	2	2	2
8	7	2	2	1	1	170	213	2	2	2
8	8	2	4	2	5	170	257	2	2	2
8	9	2	3	1	2	170	255	2	2	2
8	10	2	1	2	3	170	271	0	2	2
8	11	2	3	1	4	140	292	2	2	2
8	12	2	2	2	2	140	265	2	2	2
8	13	2	4	1	3	140	263	2	2	2
8	14	2	2	1	4	140	216	2	2	2
8	15	2	4	1	1	140	192	2	2	2
8	16	2	2	2	5	140	244	2	2	2
8	17	2	1	1	2	140	0	1	2	2
8	18	2	2	1	5	170	246	2	2	2
8	19	2	1	2	3	170	205	0	2	2
8	20	2	3	2	2	140	239	2	2	2
8	21	2	1	2	4	140	0	1	2	2
8	22	2	3	1	1	170	234	2	2	2
8	23	2	4	1	3	170	296	2	2	2
8	24	2	1	2	5	170	63	0	2	2
8	25	2	3	1	1	140	287	2	2	2
8	26	2	4	1	5	140	282	2	2	2
8	27	2	1	1	3	140	0	1	2	2
8	28	2	4	1	5	170	211	2	2	2
8	29	2	2	1	2	170	264	2	2	2
8	30	2	1	2	2	170	0	1	2	2
8	31	2	3	1	4	200	204	2	2	2
8	32	2	4	1	1	200	202	2	2	2
8	33	2	2	1	4	200	298	2	2	2
8	34	2	1	1	1	200	0	1	2	2
8	35	2	3	2	5	230	122	2	2	2
8	36	2	2	2	1	230	66	2	2	2
8	37	2	3	2	3	230	81	2	2	2
8	38	2	4	2	4	230	191	2	2	2
8	39	2	3	1	2	230	0	99	2	2
8	40	2	1	2	1	230	86	0	2	2
8	41	2	3	1	5	200	184	2	2	2
8	42	2	4	2	3	200	267	2	2	2
8	43	2	1	1	4	200	0	1	2	2
8	44	2	3	2	2	230	61	2	2	2
8	45	2	2	1	2	230	82	2	2	2
8	46	2	3	2	3	230	222	2	2	2
8	47	2	4	2	4	230	184	2	2	2
8	48	2	1	2	2	230	119	0	2	2
8	49	2	2	2	3	200	231	2	2	2
8	50	2	4	1	2	200	177	2	2	2
8	51	2	1	2	5	200	0	1	2	2
8	52	2	3	2	4	230	139	2	2	2
8	53	2	1	2	1	230	180	0	2	2
8	54	2	2	2	1	200	178	2	2	2
8	55	2	1	1	5	200	236	0	2	2
8	56	2	2	2	5	170	150	2	2	2
8	57	2	4	2	5	170	394	2	2	2
8	58	2	2	1	3	170	384	2	2	2
8	59	2	4	2	2	170	295	2	2	2
8	60	2	1	1	3	170	0	1	2	2
8	61	2	3	2	1	200	133	2	2	2
8	62	2	2	2	3	200	220	2	2	2
8	63	2	4	1	4	200	317	2	2	2
8	64	2	3	1	5	200	381	2	2	2
8	65	2	1	2	4	200	0	1	2	2
8	66	2	3	2	1	230	143	2	2	2
8	67	2	2	2	2	230	40	2	2	2
8	68	2	4	1	4	230	133	2	2	2
8	69	2	2	1	5	230	218	2	2	2
8	70	2	3	2	4	230	164	2	2	2
8	71	2	2	2	4	230	201	2	2	2
8	72	2	1	1	5	230	209	0	2	2
8	73	2	3	1	3	200	303	2	2	2
8	74	2	4	1	2	200	207	2	2	2
8	75	2	2	1	3	200	203	2	2	2
8	76	2	1	1	1	200	216	0	2	2
8	77	2	4	2	1	170	167	2	2	2
8	78	2	3	2	5	170	147	2	2	2
8	79	2	1	1	2	170	201	0	2	2
8	80	2	4	2	2	140	238	2	2	2
