# Supplementary material for: Stop signals delay synchrony more for finger tapping than vocalization: a dual modality study of rhythmic synchronization in the stop signal task
Source: PeerJ. 2018 Jul 12;6:e5242. doi: 10.7717/peerj.5242 (PMC6046193; doi:10.7717/peerj.5242)
Supplement: Supplemental Information 1 [file peerj-06-5242-s001.zip › Raw data - for submission/P17_KJ/StaircaseForStop_1.0.0.txt]

run	trial_n	duration	correct	TotalACC	Manual/Vocal	Ignore/Stop	***	run	trial_n	duration	correct	TotalACC	Manual/Vocal	Ignore/Stop
1	4	200	1	1	2	2	*****	2	1	200	0	0	1	2
1	13	230	1	1	2	2	*****	2	10	170	1	0.5	1	2
1	15	260	1	1	2	2	*****	2	15	200	0	0.333333333333333	1	2
1	17	290	0	0.75	2	2	*****	2	17	170	1	0.5	1	2
1	20	260	1	0.8	2	2	*****	2	20	200	1	0.6	1	2
1	25	290	1	0.833333333333333	2	2	*****	2	25	230	0	0.5	1	2
1	29	300	1	0.857142857142857	2	2	*****	2	30	200	1	0.571428571428571	1	2
1	32	300	0	0.75	2	2	*****	2	33	230	0	0.5	1	2
1	37	300	0	0.666666666666667	2	2	*****	2	42	200	1	0.555555555555556	1	2
1	40	290	1	0.7	2	2	*****	2	44	230	0	0.5	1	2
1	42	300	0	0.636363636363636	2	2	*****	2	47	200	1	0.545454545454545	1	2
1	45	290	1	0.666666666666667	2	2	*****	2	50	230	0	0.5	1	2
1	49	300	1	0.692307692307692	2	2	*****	2	61	200	1	0.538461538461538	1	2
1	51	300	0	0.642857142857143	2	2	*****	2	63	230	0	0.5	1	2
1	53	300	1	0.666666666666667	2	2	*****	2	67	200	1	0.533333333333333	1	2
1	55	300	1	0.6875	2	2	*****	2	70	230	0	0.5	1	2
1	59	300	1	0.705882352941177	2	2	*****	2	72	200	0	0.470588235294118	1	2
1	61	300	0	0.666666666666667	2	2	*****	2	75	170	0	0.444444444444444	1	2
1	63	300	0	0.631578947368421	2	2	*****	2	78	140	1	0.473684210526316	1	2
1	72	300	0	0.6	2	2	*****	2	80	170	1	0.5	1	2
5	2	300	0	0.571428571428571	2	2	*****	6	2	200	1	0.523809523809524	1	2
5	5	290	0	0.545454545454545	2	2	*****	6	6	230	1	0.545454545454545	1	2
5	10	260	1	0.565217391304348	2	2	*****	6	12	260	1	0.565217391304348	1	2
5	19	290	1	0.583333333333333	2	2	*****	6	14	290	0	0.541666666666667	1	2
5	21	300	0	0.56	2	2	*****	6	17	260	0	0.52	1	2
5	24	290	0	0.538461538461538	2	2	*****	6	21	230	1	0.538461538461538	1	2
5	26	260	0	0.518518518518518	2	2	*****	6	25	260	1	0.555555555555556	1	2
5	30	230	1	0.535714285714286	2	2	*****	6	34	290	0	0.535714285714286	1	2
5	32	260	0	0.517241379310345	2	2	*****	6	36	260	0	0.517241379310345	1	2
5	39	230	1	0.533333333333333	2	2	*****	6	39	230	1	0.533333333333333	1	2
5	47	260	1	0.548387096774194	2	2	*****	6	41	260	0	0.516129032258065	1	2
5	52	290	0	0.53125	2	2	*****	6	48	230	0	0.5	1	2
5	55	260	0	0.515151515151515	2	2	*****	6	52	200	0	0.484848484848485	1	2
5	58	230	1	0.529411764705882	2	2	*****	6	60	170	0	0.470588235294118	1	2
5	63	260	1	0.542857142857143	2	2	*****	6	62	140	1	0.485714285714286	1	2
5	65	290	0	0.527777777777778	2	2	*****	6	66	170	1	0.5	1	2
5	68	260	1	0.540540540540541	2	2	*****	6	68	200	0	0.486486486486487	1	2
5	75	290	0	0.526315789473684	2	2	*****	6	73	170	0	0.473684210526316	1	2
5	77	260	0	0.512820512820513	2	2	*****	6	77	140	1	0.487179487179487	1	2
5	80	230	1	0.525	2	2	*****	6	80	170	1	0.5	1	2
