# Supplementary material for: Stop signals delay synchrony more for finger tapping than vocalization: a dual modality study of rhythmic synchronization in the stop signal task
Source: PeerJ. 2018 Jul 12;6:e5242. doi: 10.7717/peerj.5242 (PMC6046193; doi:10.7717/peerj.5242)
Supplement: Supplemental Information 1 [file peerj-06-5242-s001.zip › Raw data - for submission/P17_KJ/Stop_1.0.0.txt]

run	trial_n	FactorA	FactorB	FactorC	TargItem	SSD	RT	ACC	Manual/Vocal	Ignore/Stop
1	1	1	3	2	3	200	172	2	2	2
1	2	1	4	1	4	200	189	2	2	2
1	3	1	3	2	1	200	319	2	2	2
1	4	1	1	2	4	200	0	1	2	2
1	5	1	3	1	4	230	96	2	2	2
1	6	1	2	2	4	230	193	2	2	2
1	7	1	4	2	1	230	260	2	2	2
1	8	1	3	2	1	230	174	2	2	2
1	9	1	2	1	1	230	192	2	2	2
1	10	1	3	1	1	230	305	2	2	2
1	11	1	4	1	5	230	224	2	2	2
1	12	1	2	2	5	230	183	2	2	2
1	13	1	1	1	1	230	0	1	2	2
1	14	1	4	1	3	260	150	2	2	2
1	15	1	1	1	1	260	0	1	2	2
1	16	1	3	2	4	290	53	2	2	2
1	17	1	1	1	4	290	161	0	2	2
1	18	1	4	2	4	260	287	2	2	2
1	19	1	3	2	3	260	202	2	2	2
1	20	1	1	2	2	260	0	1	2	2
1	21	1	4	1	4	290	99	2	2	2
1	22	1	3	1	2	290	74	2	2	2
1	23	1	4	2	5	290	118	2	2	2
1	24	1	2	2	2	290	121	2	2	2
1	25	1	1	2	1	290	0	1	2	2
1	26	1	2	1	2	300	68	2	2	2
1	27	1	4	2	3	300	92	2	2	2
1	28	1	2	2	2	300	151	2	2	2
1	29	1	1	1	3	300	0	1	2	2
1	30	1	3	1	3	300	50	2	2	2
1	31	1	2	2	1	300	98	2	2	2
1	32	1	1	1	5	300	127	0	2	2
1	33	1	4	2	2	300	134	2	2	2
1	34	1	2	1	4	300	95	2	2	2
1	35	1	4	1	5	300	73	2	2	2
1	36	1	2	2	3	300	89	2	2	2
1	37	1	1	1	3	300	146	0	2	2
1	38	1	4	2	5	290	83	2	2	2
1	39	1	2	2	5	290	214	2	2	2
1	40	1	1	2	5	290	0	1	2	2
1	41	1	2	1	4	300	375	2	2	2
1	42	1	1	2	3	300	139	0	2	2
1	43	1	3	2	4	290	151	2	2	2
1	44	1	2	2	3	290	222	2	2	2
1	45	1	1	2	4	290	0	1	2	2
1	46	1	3	1	1	300	40	2	2	2
1	47	1	4	1	1	300	128	2	2	2
1	48	1	3	2	2	300	276	2	2	2
1	49	1	1	2	1	300	0	1	2	2
1	50	1	2	1	1	300	8	2	2	2
1	51	1	1	1	4	300	78	0	2	2
1	52	1	3	1	2	300	52	2	2	2
1	53	1	1	1	2	300	0	1	2	2
1	54	1	3	2	5	300	27	2	2	2
1	55	1	1	2	3	300	0	1	2	2
1	56	1	4	2	1	300	13	2	2	2
1	57	1	3	1	4	300	281	2	2	2
1	58	1	2	1	3	300	295	2	2	2
1	59	1	1	2	5	300	0	1	2	2
1	60	1	4	1	2	300	0	99	2	2
1	61	1	1	2	2	300	116	0	2	2
1	62	1	2	1	2	300	252	2	2	2
1	63	1	1	1	5	300	155	0	2	2
1	64	1	2	1	5	300	83	2	2	2
1	65	1	4	1	3	300	59	2	2	2
1	66	1	3	2	2	300	161	2	2	2
1	67	1	2	1	3	300	240	2	2	2
1	68	1	3	2	5	300	170	2	2	2
1	69	1	4	2	3	300	249	2	2	2
1	70	1	2	2	4	300	174	2	2	2
1	71	1	4	2	4	300	49	2	2	2
1	72	1	1	1	2	300	7	0	2	2
1	73	1	4	1	1	300	102	2	2	2
1	74	1	3	1	3	300	12	2	2	2
1	75	1	2	2	1	300	93	2	2	2
1	76	1	3	1	5	300	63	2	2	2
1	77	1	2	1	5	300	103	2	2	2
1	78	1	4	2	2	300	87	2	2	2
1	79	1	3	1	5	300	149	2	2	2
1	80	1	4	1	2	300	115	2	2	2
2	1	2	1	2	2	200	147	0	1	2
2	2	2	4	1	4	170	105	2	1	2
2	3	2	2	2	1	170	173	2	1	2
2	4	2	3	2	5	170	241	2	1	2
2	5	2	4	1	4	170	245	2	1	2
2	6	2	2	2	1	170	90	2	1	2
2	7	2	4	2	5	170	222	2	1	2
2	8	2	2	2	2	170	338	2	1	2
2	9	2	3	1	2	170	198	2	1	2
2	10	2	1	2	3	170	0	1	1	2
2	11	2	4	1	1	200	237	2	1	2
2	12	2	2	1	3	200	225	2	1	2
2	13	2	3	2	4	200	150	2	1	2
2	14	2	4	2	4	200	218	2	1	2
2	15	2	1	1	1	200	142	0	1	2
2	16	2	3	1	4	170	388	2	1	2
2	17	2	1	2	4	170	0	1	1	2
2	18	2	3	2	2	200	283	2	1	2
2	19	2	2	2	4	200	191	2	1	2
2	20	2	1	1	3	200	0	1	1	2
2	21	2	3	2	5	230	118	2	1	2
2	22	2	2	1	1	230	378	2	1	2
2	23	2	3	1	4	230	271	2	1	2
2	24	2	4	2	2	230	211	2	1	2
2	25	2	1	1	4	230	135	0	1	2
2	26	2	4	2	3	200	237	2	1	2
2	27	2	3	2	3	200	241	2	1	2
2	28	2	4	1	5	200	213	2	1	2
2	29	2	2	2	3	200	345	2	1	2
2	30	2	1	1	4	200	0	1	1	2
2	31	2	2	2	4	230	144	2	1	2
2	32	2	4	1	1	230	133	2	1	2
2	33	2	1	2	2	230	73	0	1	2
2	34	2	4	1	3	200	142	2	1	2
2	35	2	2	1	5	200	83	2	1	2
2	36	2	3	1	5	200	199	2	1	2
2	37	2	4	1	5	200	203	2	1	2
2	38	2	2	1	5	200	303	2	1	2
2	39	2	3	1	1	200	211	2	1	2
2	40	2	2	1	4	200	120	2	1	2
2	41	2	3	1	1	200	236	2	1	2
2	42	2	1	1	1	200	0	1	1	2
2	43	2	4	2	2	230	163	2	1	2
2	44	2	1	2	1	230	119	0	1	2
2	45	2	3	1	3	200	173	2	1	2
2	46	2	2	2	2	200	177	2	1	2
2	47	2	1	1	5	200	0	1	1	2
2	48	2	4	2	4	230	136	2	1	2
2	49	2	3	2	1	230	93	2	1	2
2	50	2	1	2	3	230	145	0	1	2
2	51	2	3	2	1	200	390	2	1	2
2	52	2	4	2	5	200	378	2	1	2
2	53	2	3	2	2	200	207	2	1	2
2	54	2	2	2	3	200	179	2	1	2
2	55	2	3	1	3	200	183	2	1	2
2	56	2	2	1	2	200	108	2	1	2
2	57	2	3	1	5	200	240	2	1	2
2	58	2	4	1	3	200	404	2	1	2
2	59	2	2	2	5	200	248	2	1	2
2	60	2	3	2	3	200	316	2	1	2
2	61	2	1	2	5	200	0	1	1	2
2	62	2	2	1	4	230	212	2	1	2
2	63	2	1	2	1	230	184	0	1	2
2	64	2	2	1	2	200	158	2	1	2
2	65	2	4	2	3	200	226	2	1	2
2	66	2	2	1	3	200	278	2	1	2
2	67	2	1	1	2	200	0	1	1	2
2	68	2	2	2	5	230	157	2	1	2
2	69	2	4	2	1	230	34	2	1	2
2	70	2	1	1	2	230	102	0	1	2
2	71	2	4	1	2	200	203	2	1	2
2	72	2	1	1	5	200	143	0	1	2
2	73	2	3	1	2	170	357	2	1	2
2	74	2	2	1	1	170	0	99	1	2
2	75	2	1	2	5	170	126	0	1	2
2	76	2	4	2	1	140	251	2	1	2
2	77	2	3	2	4	140	175	2	1	2
2	78	2	1	1	3	140	0	1	1	2
2	79	2	4	1	2	170	206	2	1	2
2	80	2	1	2	4	170	0	1	1	2
3	1	1	1	2	5	326	91	2	2	1
3	2	1	4	2	4	243	107	2	2	1
3	3	1	1	2	4	247	120	2	2	1
3	4	1	3	2	2	261	120	2	2	1
3	5	1	1	1	1	327	77	2	2	1
3	6	1	2	1	1	334	88	2	2	1
3	7	1	4	1	2	324	73	2	2	1
3	8	1	2	1	5	301	204	2	2	1
3	9	1	1	1	2	314	127	2	2	1
3	10	1	3	2	3	347	57	2	2	1
3	11	1	4	1	5	274	50	2	2	1
3	12	1	2	2	3	248	118	2	2	1
3	13	1	1	2	2	298	212	2	2	1
3	14	1	3	1	3	333	63	2	2	1
3	15	1	2	1	4	346	0	99	2	1
3	16	1	1	2	3	341	61	2	2	1
3	17	1	2	2	3	309	9	2	2	1
3	18	1	4	2	2	291	18	2	2	1
3	19	1	2	2	2	342	97	2	2	1
3	20	1	3	2	5	313	18	2	2	1
3	21	1	4	2	5	309	18	2	2	1
3	22	1	2	2	5	340	90	2	2	1
3	23	1	3	1	5	259	194	2	2	1
3	24	1	1	2	2	292	177	2	2	1
3	25	1	2	1	3	344	105	2	2	1
3	26	1	4	1	1	312	21	2	2	1
3	27	1	1	2	1	346	70	2	2	1
3	28	1	4	1	3	272	133	2	2	1
3	29	1	2	1	1	323	202	2	2	1
3	30	1	3	1	1	238	127	2	2	1
3	31	1	4	2	1	333	113	2	2	1
3	32	1	3	2	1	342	67	2	2	1
3	33	1	4	2	3	257	83	2	2	1
3	34	1	1	1	4	280	56	2	2	1
3	35	1	3	1	2	317	44	2	2	1
3	36	1	2	1	2	344	4	2	2	1
3	37	1	3	2	2	277	191	2	2	1
3	38	1	2	2	1	282	51	2	2	1
3	39	1	3	2	3	266	179	2	2	1
3	40	1	2	1	4	248	183	2	2	1
3	41	1	1	1	3	280	169	2	2	1
3	42	1	3	1	4	235	154	2	2	1
3	43	1	4	2	2	304	133	2	2	1
3	44	1	1	1	5	300	152	2	2	1
3	45	1	4	2	5	329	162	2	2	1
3	46	1	2	2	4	264	88	2	2	1
3	47	1	4	2	1	262	187	2	2	1
3	48	1	1	1	1	250	190	2	2	1
3	49	1	4	1	4	282	130	2	2	1
3	50	1	2	1	3	317	49	2	2	1
3	51	1	3	1	4	335	148	2	2	1
3	52	1	1	2	4	247	102	2	2	1
3	53	1	4	2	4	325	101	2	2	1
3	54	1	2	2	4	337	55	2	2	1
3	55	1	3	2	5	253	183	2	2	1
3	56	1	2	2	1	268	110	2	2	1
3	57	1	1	2	1	284	148	2	2	1
3	58	1	3	2	1	243	270	2	2	1
3	59	1	2	2	5	313	171	2	2	1
3	60	1	4	1	5	275	80	2	2	1
3	61	1	2	2	2	276	277	2	2	1
3	62	1	3	1	1	258	154	2	2	1
3	63	1	4	1	1	251	158	2	2	1
3	64	1	2	1	5	318	5	2	2	1
3	65	1	1	1	4	272	0	99	2	1
3	66	1	4	1	4	253	54	2	2	1
3	67	1	1	2	3	337	136	2	2	1
3	68	1	3	1	3	264	137	2	2	1
3	69	1	1	2	5	286	51	2	2	1
3	70	1	3	1	2	249	180	2	2	1
3	71	1	4	1	3	317	154	2	2	1
3	72	1	1	1	5	334	20	2	2	1
3	73	1	3	1	5	340	15	2	2	1
3	74	1	4	2	3	258	216	2	2	1
3	75	1	2	1	2	240	127	2	2	1
3	76	1	3	2	4	329	130	2	2	1
3	77	1	1	1	2	316	24	2	2	1
3	78	1	3	2	4	257	75	2	2	1
3	79	1	4	1	2	332	108	2	2	1
3	80	1	1	1	3	318	101	2	2	1
4	1	2	4	2	3	188	240	2	1	1
4	2	2	2	2	4	182	205	2	1	1
4	3	2	1	2	3	180	225	2	1	1
4	4	2	4	2	5	183	165	2	1	1
4	5	2	3	2	5	184	217	2	1	1
4	6	2	4	1	5	241	147	2	1	1
4	7	2	2	2	2	184	178	2	1	1
4	8	2	4	1	5	202	197	2	1	1
4	9	2	3	1	1	185	170	2	1	1
4	10	2	2	1	4	176	215	2	1	1
4	11	2	1	1	2	224	185	2	1	1
4	12	2	2	1	3	188	382	2	1	1
4	13	2	1	1	5	170	172	2	1	1
4	14	2	2	2	2	180	128	2	1	1
4	15	2	3	1	4	215	146	2	1	1
4	16	2	2	2	4	214	119	2	1	1
4	17	2	4	1	2	234	90	2	1	1
4	18	2	3	2	4	238	54	2	1	1
4	19	2	4	1	3	226	107	2	1	1
4	20	2	2	1	1	220	0	99	1	1
4	21	2	1	1	1	179	221	2	1	1
4	22	2	3	2	5	218	208	2	1	1
4	23	2	1	2	4	232	68	2	1	1
4	24	2	2	1	4	218	121	2	1	1
4	25	2	4	1	3	175	102	2	1	1
4	26	2	1	2	5	230	240	2	1	1
4	27	2	4	1	4	207	190	2	1	1
4	28	2	3	1	4	183	171	2	1	1
4	29	2	1	2	2	165	224	2	1	1
4	30	2	2	1	2	188	203	2	1	1
4	31	2	4	2	2	227	174	2	1	1
4	32	2	2	2	3	219	202	2	1	1
4	33	2	3	1	3	228	182	2	1	1
4	34	2	1	1	4	171	221	2	1	1
4	35	2	3	1	3	201	104	2	1	1
4	36	2	2	2	1	166	269	2	1	1
4	37	2	3	2	1	244	119	2	1	1
4	38	2	1	2	3	210	92	2	1	1
4	39	2	3	2	3	229	215	2	1	1
4	40	2	4	2	1	195	213	2	1	1
4	41	2	2	2	3	200	129	2	1	1
4	42	2	4	2	2	218	117	2	1	1
4	43	2	2	2	5	222	161	2	1	1
4	44	2	3	2	2	221	117	2	1	1
4	45	2	4	1	1	220	82	2	1	1
4	46	2	2	1	3	177	192	2	1	1
4	47	2	1	1	1	242	33	2	1	1
4	48	2	2	2	5	170	176	2	1	1
4	49	2	1	1	3	242	106	2	1	1
4	50	2	4	2	3	169	201	2	1	1
4	51	2	3	2	4	166	205	2	1	1
4	52	2	2	1	1	195	184	2	1	1
4	53	2	3	2	2	172	205	2	1	1
4	54	2	4	2	4	240	127	2	1	1
4	55	2	3	2	3	229	155	2	1	1
4	56	2	4	2	1	204	216	2	1	1
4	57	2	1	1	3	209	157	2	1	1
4	58	2	3	1	2	211	289	2	1	1
4	59	2	2	1	2	204	133	2	1	1
4	60	2	4	2	5	234	192	2	1	1
4	61	2	1	2	1	175	287	2	1	1
4	62	2	3	1	2	245	256	2	1	1
4	63	2	1	2	5	207	262	2	1	1
4	64	2	4	1	2	189	203	2	1	1
4	65	2	3	1	5	210	239	2	1	1
4	66	2	1	2	2	167	236	2	1	1
4	67	2	2	1	5	170	145	2	1	1
4	68	2	3	1	1	217	99	2	1	1
4	69	2	1	2	4	196	232	2	1	1
4	70	2	3	1	5	210	148	2	1	1
4	71	2	1	1	2	190	201	2	1	1
4	72	2	2	1	5	205	124	2	1	1
4	73	2	4	2	4	211	48	2	1	1
4	74	2	1	2	1	178	182	2	1	1
4	75	2	4	1	1	191	89	2	1	1
4	76	2	2	2	1	201	197	2	1	1
4	77	2	1	1	4	211	177	2	1	1
4	78	2	3	2	1	237	228	2	1	1
4	79	2	1	1	5	177	235	2	1	1
4	80	2	4	1	4	167	184	2	1	1
5	1	1	4	2	4	300	94	2	2	2
5	2	1	1	2	3	300	123	0	2	2
5	3	1	2	2	4	290	196	2	2	2
5	4	1	4	1	4	290	143	2	2	2
5	5	1	1	1	2	290	203	0	2	2
5	6	1	3	1	4	260	136	2	2	2
5	7	1	2	2	5	260	133	2	2	2
5	8	1	4	1	5	260	118	2	2	2
5	9	1	3	2	2	260	53	2	2	2
5	10	1	1	2	2	260	0	1	2	2
5	11	1	4	1	3	290	170	2	2	2
5	12	1	3	1	1	290	276	2	2	2
5	13	1	4	2	3	290	158	2	2	2
5	14	1	3	2	2	290	49	2	2	2
5	15	1	2	2	3	290	117	2	2	2
5	16	1	4	2	2	290	163	2	2	2
5	17	1	2	1	5	290	232	2	2	2
5	18	1	4	2	3	290	138	2	2	2
5	19	1	1	1	3	290	0	1	2	2
5	20	1	4	2	4	300	0	99	2	2
5	21	1	1	1	1	300	130	0	2	2
5	22	1	2	1	1	290	181	2	2	2
5	23	1	3	1	3	290	92	2	2	2
5	24	1	1	2	4	290	108	0	2	2
5	25	1	2	2	1	260	200	2	2	2
5	26	1	1	2	1	260	133	0	2	2
5	27	1	3	1	3	230	126	2	2	2
5	28	1	2	2	2	230	198	2	2	2
5	29	1	3	2	4	230	236	2	2	2
5	30	1	1	1	3	230	0	1	2	2
5	31	1	3	1	5	260	109	2	2	2
5	32	1	1	2	5	260	130	0	2	2
5	33	1	4	2	5	230	195	2	2	2
5	34	1	3	2	5	230	255	2	2	2
5	35	1	4	1	1	230	315	2	2	2
5	36	1	2	2	2	230	252	2	2	2
5	37	1	4	1	5	230	299	2	2	2
5	38	1	3	2	3	230	209	2	2	2
5	39	1	1	1	5	230	0	1	2	2
5	40	1	3	1	2	260	119	2	2	2
5	41	1	4	2	1	260	87	2	2	2
5	42	1	3	2	1	260	82	2	2	2
5	43	1	2	1	4	260	137	2	2	2
5	44	1	4	1	3	260	207	2	2	2
5	45	1	3	1	5	260	141	2	2	2
5	46	1	2	1	1	260	0	99	2	2
5	47	1	1	1	2	260	0	1	2	2
5	48	1	3	2	3	290	149	2	2	2
5	49	1	2	2	1	290	59	2	2	2
5	50	1	3	2	5	290	124	2	2	2
5	51	1	2	1	4	290	170	2	2	2
5	52	1	1	2	4	290	204	0	2	2
5	53	1	2	2	3	260	119	2	2	2
5	54	1	3	1	2	260	117	2	2	2
5	55	1	1	2	1	260	459	0	2	2
5	56	1	4	1	4	230	73	2	2	2
5	57	1	2	1	3	230	232	2	2	2
5	58	1	1	2	5	230	0	1	2	2
5	59	1	2	1	3	260	55	2	2	2
5	60	1	4	1	2	260	197	2	2	2
5	61	1	2	1	2	260	175	2	2	2
5	62	1	3	2	1	260	185	2	2	2
5	63	1	1	1	4	260	0	1	2	2
5	64	1	2	1	5	290	5	2	2	2
5	65	1	1	1	4	290	71	0	2	2
5	66	1	3	1	1	260	216	2	2	2
5	67	1	4	1	2	260	213	2	2	2
5	68	1	1	1	5	260	0	1	2	2
5	69	1	2	1	2	290	40	2	2	2
5	70	1	4	1	1	290	107	2	2	2
5	71	1	2	2	5	290	177	2	2	2
5	72	1	4	2	1	290	264	2	2	2
5	73	1	3	1	4	290	70	2	2	2
5	74	1	2	2	4	290	90	2	2	2
5	75	1	1	2	2	290	123	0	2	2
5	76	1	4	2	5	260	178	2	2	2
5	77	1	1	1	1	260	132	0	2	2
5	78	1	3	2	4	230	70	2	2	2
5	79	1	4	2	2	230	172	2	2	2
5	80	1	1	2	3	230	0	1	2	2
6	1	2	3	2	3	200	58	2	1	2
6	2	2	1	2	1	200	0	1	1	2
6	3	2	4	1	2	230	144	2	1	2
6	4	2	3	1	2	230	133	2	1	2
6	5	2	2	2	2	230	105	2	1	2
6	6	2	1	1	5	230	0	1	1	2
6	7	2	2	2	4	260	168	2	1	2
6	8	2	4	2	1	260	29	2	1	2
6	9	2	3	1	3	260	241	2	1	2
6	10	2	2	1	2	260	0	99	1	2
6	11	2	4	1	4	260	42	2	1	2
6	12	2	1	2	4	260	0	1	1	2
6	13	2	3	1	1	290	145	2	1	2
6	14	2	1	2	3	290	165	0	1	2
6	15	2	4	1	1	260	122	2	1	2
6	16	2	2	1	4	260	63	2	1	2
6	17	2	1	1	5	260	35	0	1	2
6	18	2	2	1	2	230	160	2	1	2
6	19	2	4	1	1	230	276	2	1	2
6	20	2	2	1	4	230	217	2	1	2
6	21	2	1	1	1	230	0	1	1	2
6	22	2	3	2	1	260	200	2	1	2
6	23	2	2	2	1	260	188	2	1	2
6	24	2	4	1	2	260	0	99	1	2
6	25	2	1	2	3	260	0	1	1	2
6	26	2	3	2	4	290	200	2	1	2
6	27	2	4	2	2	290	44	2	1	2
6	28	2	3	1	5	290	112	2	1	2
6	29	2	2	2	3	290	21	2	1	2
6	30	2	3	1	4	290	121	2	1	2
6	31	2	2	1	5	290	93	2	1	2
6	32	2	4	2	5	290	113	2	1	2
6	33	2	3	1	2	290	261	2	1	2
6	34	2	1	2	5	290	90	0	1	2
6	35	2	3	2	2	260	0	99	1	2
6	36	2	1	1	4	260	52	0	1	2
6	37	2	4	1	3	230	97	2	1	2
6	38	2	2	1	5	230	21	2	1	2
6	39	2	1	1	1	230	0	1	1	2
6	40	2	4	2	4	260	149	2	1	2
6	41	2	1	1	3	260	41	0	1	2
6	42	2	2	1	1	230	230	2	1	2
6	43	2	4	2	5	230	0	99	1	2
6	44	2	2	1	3	230	414	2	1	2
6	45	2	4	1	5	230	99	2	1	2
6	46	2	3	1	1	230	87	2	1	2
6	47	2	4	1	4	230	139	2	1	2
6	48	2	1	2	4	230	127	0	1	2
6	49	2	4	2	1	200	245	2	1	2
6	50	2	3	1	3	200	201	2	1	2
6	51	2	2	2	3	200	285	2	1	2
6	52	2	1	1	2	200	130	0	1	2
6	53	2	2	1	3	170	215	2	1	2
6	54	2	4	2	4	170	123	2	1	2
6	55	2	3	1	5	170	288	2	1	2
6	56	2	2	2	5	170	324	2	1	2
6	57	2	3	2	1	170	328	2	1	2
6	58	2	2	2	1	170	380	2	1	2
6	59	2	3	2	2	170	192	2	1	2
6	60	2	1	1	4	170	165	0	1	2
6	61	2	4	2	2	140	258	2	1	2
6	62	2	1	2	5	140	0	1	1	2
6	63	2	4	2	3	170	241	2	1	2
6	64	2	3	1	4	170	86	2	1	2
6	65	2	4	2	3	170	266	2	1	2
6	66	2	1	2	2	170	0	1	1	2
6	67	2	2	2	2	200	161	2	1	2
6	68	2	1	1	3	200	117	0	1	2
6	69	2	3	2	4	170	443	2	1	2
6	70	2	2	2	4	170	175	2	1	2
6	71	2	3	2	5	170	147	2	1	2
6	72	2	2	2	5	170	152	2	1	2
6	73	2	1	2	1	170	140	0	1	2
6	74	2	3	2	5	140	185	2	1	2
6	75	2	4	1	5	140	94	2	1	2
6	76	2	2	1	1	140	146	2	1	2
6	77	2	1	1	2	140	0	1	1	2
6	78	2	4	1	3	170	289	2	1	2
6	79	2	3	2	3	170	261	2	1	2
6	80	2	1	2	2	170	0	1	1	2
7	1	1	1	2	2	288	105	2	2	1
7	2	1	4	1	2	321	44	2	2	1
7	3	1	2	1	1	228	162	2	2	1
7	4	1	4	2	1	231	104	2	2	1
7	5	1	3	1	2	286	148	2	2	1
7	6	1	1	1	5	263	130	2	2	1
7	7	1	3	2	5	268	121	2	2	1
7	8	1	2	1	2	325	55	2	2	1
7	9	1	4	2	2	253	196	2	2	1
7	10	1	3	1	3	300	193	2	2	1
7	11	1	4	1	3	273	210	2	2	1
7	12	1	3	1	5	231	8	2	2	1
7	13	1	4	2	2	303	32	2	2	1
7	14	1	1	2	5	319	193	2	2	1
7	15	1	4	1	5	281	198	2	2	1
7	16	1	3	2	4	309	121	2	2	1
7	17	1	2	2	5	325	39	2	2	1
7	18	1	1	1	4	232	223	2	2	1
7	19	1	3	2	4	242	114	2	2	1
7	20	1	4	2	5	266	198	2	2	1
7	21	1	1	2	1	230	188	2	2	1
7	22	1	2	1	5	255	127	2	2	1
7	23	1	4	1	4	218	190	2	2	1
7	24	1	1	1	4	262	150	2	2	1
7	25	1	4	2	3	242	213	2	2	1
7	26	1	3	2	2	263	132	2	2	1
7	27	1	2	2	1	253	156	2	2	1
7	28	1	4	2	4	244	122	2	2	1
7	29	1	3	2	3	301	0	99	2	1
7	30	1	4	1	1	310	67	2	2	1
7	31	1	3	2	1	318	106	2	2	1
7	32	1	1	1	2	221	220	2	2	1
7	33	1	4	1	5	248	156	2	2	1
7	34	1	3	2	5	231	198	2	2	1
7	35	1	2	1	1	225	237	2	2	1
7	36	1	3	1	2	231	173	2	2	1
7	37	1	1	2	3	268	51	2	2	1
7	38	1	2	1	4	315	152	2	2	1
7	39	1	3	1	5	218	186	2	2	1
7	40	1	4	1	4	224	68	2	2	1
7	41	1	2	1	5	269	106	2	2	1
7	42	1	1	2	2	262	288	2	2	1
7	43	1	3	2	1	314	87	2	2	1
7	44	1	2	1	4	244	100	2	2	1
7	45	1	1	2	1	227	103	2	2	1
7	46	1	2	1	2	263	98	2	2	1
7	47	1	3	1	4	299	118	2	2	1
7	48	1	2	2	3	241	91	2	2	1
7	49	1	3	1	4	257	90	2	2	1
7	50	1	1	1	2	222	116	2	2	1
7	51	1	2	2	1	244	237	2	2	1
7	52	1	4	2	5	318	73	2	2	1
7	53	1	1	2	4	258	84	2	2	1
7	54	1	4	2	1	275	97	2	2	1
7	55	1	2	2	3	267	180	2	2	1
7	56	1	3	2	3	264	170	2	2	1
7	57	1	2	2	4	274	178	2	2	1
7	58	1	1	2	4	295	190	2	2	1
7	59	1	4	1	3	272	155	2	2	1
7	60	1	2	1	3	225	225	2	2	1
7	61	1	4	2	4	274	101	2	2	1
7	62	1	2	2	5	303	121	2	2	1
7	63	1	1	1	3	242	188	2	2	1
7	64	1	3	1	1	289	115	2	2	1
7	65	1	4	2	3	244	129	2	2	1
7	66	1	1	1	3	253	199	2	2	1
7	67	1	4	1	1	248	271	2	2	1
7	68	1	2	1	3	230	174	2	2	1
7	69	1	1	1	1	257	110	2	2	1
7	70	1	3	1	1	261	66	2	2	1
7	71	1	2	2	2	262	186	2	2	1
7	72	1	1	2	5	317	185	2	2	1
7	73	1	3	2	2	232	118	2	2	1
7	74	1	1	2	3	281	12	2	2	1
7	75	1	2	2	2	309	0	99	2	1
7	76	1	3	1	3	321	0	99	2	1
7	77	1	1	1	1	271	168	2	2	1
7	78	1	2	2	4	259	140	2	2	1
7	79	1	4	1	2	218	0	99	2	1
7	80	1	1	1	5	315	61	2	2	1
8	1	2	3	2	2	184	117	2	1	1
8	2	2	1	2	3	242	15	2	1	1
8	3	2	2	1	1	201	236	2	1	1
8	4	2	4	2	4	185	210	2	1	1
8	5	2	2	1	4	194	173	2	1	1
8	6	2	4	1	4	215	169	2	1	1
8	7	2	3	2	1	185	174	2	1	1
8	8	2	4	2	5	265	143	2	1	1
8	9	2	2	2	4	237	204	2	1	1
8	10	2	1	2	4	209	178	2	1	1
8	11	2	4	2	2	207	134	2	1	1
8	12	2	2	1	5	181	132	2	1	1
8	13	2	4	2	3	228	94	2	1	1
8	14	2	1	1	1	238	194	2	1	1
8	15	2	2	2	1	225	103	2	1	1
8	16	2	4	2	5	225	235	2	1	1
8	17	2	3	1	1	238	110	2	1	1
8	18	2	2	1	3	203	204	2	1	1
8	19	2	4	1	5	216	160	2	1	1
8	20	2	1	1	4	242	171	2	1	1
8	21	2	3	2	4	221	96	2	1	1
8	22	2	4	2	4	229	108	2	1	1
8	23	2	3	2	5	190	202	2	1	1
8	24	2	1	1	3	195	126	2	1	1
8	25	2	3	1	4	224	225	2	1	1
8	26	2	2	2	4	236	93	2	1	1
8	27	2	1	2	5	196	83	2	1	1
8	28	2	4	1	4	186	183	2	1	1
8	29	2	2	1	1	218	106	2	1	1
8	30	2	4	2	1	219	79	2	1	1
8	31	2	1	1	2	248	161	2	1	1
8	32	2	3	1	3	239	126	2	1	1
8	33	2	2	2	5	193	244	2	1	1
8	34	2	4	1	3	191	184	2	1	1
8	35	2	1	2	5	183	181	2	1	1
8	36	2	3	1	5	250	134	2	1	1
8	37	2	1	1	5	202	157	2	1	1
8	38	2	2	1	5	207	169	2	1	1
8	39	2	1	2	1	209	77	2	1	1
8	40	2	3	2	5	262	55	2	1	1
8	41	2	2	2	2	223	0	99	1	1
8	42	2	1	2	1	205	233	2	1	1
8	43	2	3	2	3	253	196	2	1	1
8	44	2	1	2	4	240	192	2	1	1
8	45	2	4	2	3	180	207	2	1	1
8	46	2	2	1	4	186	179	2	1	1
8	47	2	1	1	2	249	101	2	1	1
8	48	2	2	2	3	182	204	2	1	1
8	49	2	3	1	3	239	182	2	1	1
8	50	2	1	2	3	219	195	2	1	1
8	51	2	3	1	5	233	151	2	1	1
8	52	2	4	1	1	231	139	2	1	1
8	53	2	2	1	2	214	176	2	1	1
8	54	2	1	2	2	264	0	99	1	1
8	55	2	2	1	2	260	159	2	1	1
8	56	2	3	2	4	194	261	2	1	1
8	57	2	2	2	1	243	200	2	1	1
8	58	2	4	1	2	194	206	2	1	1
8	59	2	1	1	5	190	114	2	1	1
8	60	2	3	1	2	238	85	2	1	1
8	61	2	1	1	3	205	90	2	1	1
8	62	2	3	2	3	225	158	2	1	1
8	63	2	4	1	2	230	122	2	1	1
8	64	2	3	1	4	233	78	2	1	1
8	65	2	4	2	1	241	106	2	1	1
8	66	2	3	1	1	206	127	2	1	1
8	67	2	1	2	2	190	212	2	1	1
8	68	2	2	1	3	219	160	2	1	1
8	69	2	3	2	1	241	59	2	1	1
8	70	2	1	1	4	185	217	2	1	1
8	71	2	2	2	5	186	158	2	1	1
8	72	2	4	1	1	219	97	2	1	1
8	73	2	2	2	3	223	189	2	1	1
8	74	2	1	1	1	212	137	2	1	1
8	75	2	4	2	2	187	150	2	1	1
8	76	2	3	2	2	264	208	2	1	1
8	77	2	4	1	5	179	247	2	1	1
8	78	2	2	2	2	217	170	2	1	1
8	79	2	3	1	2	185	176	2	1	1
8	80	2	4	1	3	197	131	2	1	1
