# Supplementary material for: Stop signals delay synchrony more for finger tapping than vocalization: a dual modality study of rhythmic synchronization in the stop signal task
Source: PeerJ. 2018 Jul 12;6:e5242. doi: 10.7717/peerj.5242 (PMC6046193; doi:10.7717/peerj.5242)
Supplement: Supplemental Information 1 [file peerj-06-5242-s001.zip › Raw data - for submission/P18_RM/StaircaseForStop_1.0.0 (1).txt]

run	trial_n	duration	correct	TotalACC	Manual/Vocal	Ignore/Stop	***	run	trial_n	duration	correct	TotalACC	Manual/Vocal	Ignore/Stop
1	3	200	1	1	2	2	*****	2	2	200	1	1	1	2
1	7	230	0	0.5	2	2	*****	2	5	230	0	0.5	1	2
1	13	200	1	0.666666666666667	2	2	*****	2	8	200	1	0.666666666666667	1	2
1	16	230	1	0.75	2	2	*****	2	11	230	0	0.5	1	2
1	20	260	0	0.6	2	2	*****	2	14	200	1	0.6	1	2
1	22	230	0	0.5	2	2	*****	2	18	230	1	0.666666666666667	1	2
1	28	200	1	0.571428571428571	2	2	*****	2	22	260	0	0.571428571428571	1	2
1	32	230	0	0.5	2	2	*****	2	24	230	0	0.5	1	2
1	34	200	1	0.555555555555556	2	2	*****	2	27	200	0	0.444444444444444	1	2
1	37	230	0	0.5	2	2	*****	2	30	170	1	0.5	1	2
1	42	200	1	0.545454545454545	2	2	*****	2	49	200	1	0.545454545454545	1	2
1	45	230	1	0.583333333333333	2	2	*****	2	55	230	0	0.5	1	2
1	47	260	0	0.538461538461538	2	2	*****	2	57	200	0	0.461538461538462	1	2
1	51	230	1	0.571428571428571	2	2	*****	2	59	170	0	0.428571428571429	1	2
1	54	260	1	0.6	2	2	*****	2	63	140	1	0.466666666666667	1	2
1	60	290	0	0.5625	2	2	*****	2	69	170	1	0.5	1	2
1	64	260	1	0.588235294117647	2	2	*****	2	73	200	0	0.470588235294118	1	2
1	68	290	1	0.611111111111111	2	2	*****	2	75	170	0	0.444444444444444	1	2
1	72	300	0	0.578947368421053	2	2	*****	2	77	140	0	0.421052631578947	1	2
1	78	290	0	0.55	2	2	*****	2	80	110	1	0.45	1	2
5	2	260	0	0.523809523809524	2	2	*****	6	2	140	1	0.476190476190476	1	2
5	5	230	0	0.5	2	2	*****	6	4	170	0	0.454545454545455	1	2
5	8	200	1	0.521739130434783	2	2	*****	6	10	140	0	0.434782608695652	1	2
5	13	230	1	0.541666666666667	2	2	*****	6	19	110	1	0.458333333333333	1	2
5	19	260	1	0.56	2	2	*****	6	21	140	1	0.48	1	2
5	21	290	0	0.538461538461538	2	2	*****	6	24	170	0	0.461538461538462	1	2
5	25	260	1	0.555555555555556	2	2	*****	6	27	140	0	0.444444444444444	1	2
5	29	290	1	0.571428571428571	2	2	*****	6	32	110	1	0.464285714285714	1	2
5	32	300	1	0.586206896551724	2	2	*****	6	42	140	1	0.482758620689655	1	2
5	35	300	0	0.566666666666667	2	2	*****	6	44	170	0	0.466666666666667	1	2
5	37	300	0	0.548387096774194	2	2	*****	6	46	140	1	0.483870967741936	1	2
5	40	290	1	0.5625	2	2	*****	6	48	170	0	0.46875	1	2
5	43	300	0	0.545454545454545	2	2	*****	6	51	140	1	0.484848484848485	1	2
5	45	290	0	0.529411764705882	2	2	*****	6	56	170	1	0.5	1	2
5	48	260	1	0.542857142857143	2	2	*****	6	58	200	1	0.514285714285714	1	2
5	59	290	1	0.555555555555556	2	2	*****	6	61	230	1	0.527777777777778	1	2
5	63	300	0	0.540540540540541	2	2	*****	6	63	260	0	0.513513513513513	1	2
5	65	290	0	0.526315789473684	2	2	*****	6	65	230	1	0.526315789473684	1	2
5	68	260	1	0.538461538461538	2	2	*****	6	68	260	1	0.538461538461538	1	2
5	80	290	1	0.55	2	2	*****	6	74	290	0	0.525	1	2
