# Supplementary material for: Stop signals delay synchrony more for finger tapping than vocalization: a dual modality study of rhythmic synchronization in the stop signal task
Source: PeerJ. 2018 Jul 12;6:e5242. doi: 10.7717/peerj.5242 (PMC6046193; doi:10.7717/peerj.5242)
Supplement: Supplemental Information 1 [file peerj-06-5242-s001.zip › Raw data - for submission/P18_RM/Stop_1.0.0.txt]

run	trial_n	FactorA	FactorB	FactorC	TargItem	SSD	RT	ACC	Manual/Vocal	Ignore/Stop
1	1	1	3	2	2	200	244	2	2	2
1	2	1	4	2	3	200	254	2	2	2
1	3	1	1	2	1	200	0	1	2	2
1	4	1	4	1	1	230	198	2	2	2
1	5	1	3	2	4	230	163	2	2	2
1	6	1	2	2	4	230	208	2	2	2
1	7	1	1	1	4	230	192	0	2	2
1	8	1	4	2	1	200	262	2	2	2
1	9	1	2	2	3	200	209	2	2	2
1	10	1	4	2	1	200	189	2	2	2
1	11	1	2	1	4	200	234	2	2	2
1	12	1	4	1	5	200	211	2	2	2
1	13	1	1	2	3	200	0	1	2	2
1	14	1	4	2	4	230	233	2	2	2
1	15	1	3	2	5	230	235	2	2	2
1	16	1	1	2	5	230	0	1	2	2
1	17	1	4	1	2	260	163	2	2	2
1	18	1	2	1	4	260	85	2	2	2
1	19	1	4	1	4	260	98	2	2	2
1	20	1	1	2	4	260	161	0	2	2
1	21	1	2	2	1	230	218	2	2	2
1	22	1	1	1	4	230	131	0	2	2
1	23	1	3	1	3	200	160	2	2	2
1	24	1	2	2	2	200	213	2	2	2
1	25	1	3	1	5	200	301	2	2	2
1	26	1	2	1	5	200	308	2	2	2
1	27	1	3	2	4	200	302	2	2	2
1	28	1	1	1	1	200	0	1	2	2
1	29	1	2	1	3	230	245	2	2	2
1	30	1	4	1	5	230	214	2	2	2
1	31	1	2	2	4	230	133	2	2	2
1	32	1	1	1	5	230	148	0	2	2
1	33	1	4	1	1	200	222	2	2	2
1	34	1	1	1	2	200	0	1	2	2
1	35	1	3	1	2	230	274	2	2	2
1	36	1	2	1	1	230	169	2	2	2
1	37	1	1	2	4	230	110	0	2	2
1	38	1	3	2	2	200	208	2	2	2
1	39	1	2	2	3	200	228	2	2	2
1	40	1	3	1	2	200	193	2	2	2
1	41	1	2	2	2	200	280	2	2	2
1	42	1	1	2	5	200	0	1	2	2
1	43	1	4	1	4	230	238	2	2	2
1	44	1	3	2	1	230	154	2	2	2
1	45	1	1	1	5	230	0	1	2	2
1	46	1	4	1	3	260	246	2	2	2
1	47	1	1	1	2	260	127	0	2	2
1	48	1	3	2	3	230	176	2	2	2
1	49	1	2	2	5	230	204	2	2	2
1	50	1	3	1	1	230	213	2	2	2
1	51	1	1	2	3	230	0	1	2	2
1	52	1	2	1	5	260	206	2	2	2
1	53	1	4	2	5	260	127	2	2	2
1	54	1	1	2	1	260	0	1	2	2
1	55	1	4	1	2	290	160	2	2	2
1	56	1	2	2	1	290	103	2	2	2
1	57	1	3	1	4	290	145	2	2	2
1	58	1	4	2	2	290	128	2	2	2
1	59	1	3	2	5	290	184	2	2	2
1	60	1	1	2	2	290	138	0	2	2
1	61	1	3	1	3	260	206	2	2	2
1	62	1	4	2	5	260	166	2	2	2
1	63	1	2	1	2	260	210	2	2	2
1	64	1	1	1	1	260	0	1	2	2
1	65	1	3	1	4	290	251	2	2	2
1	66	1	4	2	2	290	165	2	2	2
1	67	1	3	1	1	290	169	2	2	2
1	68	1	1	1	3	290	0	1	2	2
1	69	1	4	1	3	300	118	2	2	2
1	70	1	2	2	5	300	53	2	2	2
1	71	1	3	1	5	300	99	2	2	2
1	72	1	1	1	3	300	143	0	2	2
1	73	1	2	1	2	290	239	2	2	2
1	74	1	4	2	3	290	186	2	2	2
1	75	1	3	2	1	290	195	2	2	2
1	76	1	2	1	3	290	227	2	2	2
1	77	1	3	2	3	290	158	2	2	2
1	78	1	1	2	2	290	113	0	2	2
1	79	1	4	2	4	260	159	2	2	2
1	80	1	2	1	1	260	138	2	2	2
2	1	2	4	2	2	200	189	2	1	2
2	2	2	1	2	1	200	0	1	1	2
2	3	2	3	2	2	230	228	2	1	2
2	4	2	4	2	1	230	200	2	1	2
2	5	2	1	1	5	230	204	0	1	2
2	6	2	4	1	1	200	162	2	1	2
2	7	2	2	1	2	200	262	2	1	2
2	8	2	1	1	3	200	0	1	1	2
2	9	2	2	2	1	230	206	2	1	2
2	10	2	4	2	1	230	210	2	1	2
2	11	2	1	1	5	230	183	0	1	2
2	12	2	2	1	2	200	252	2	1	2
2	13	2	3	1	4	200	240	2	1	2
2	14	2	1	1	1	200	0	1	1	2
2	15	2	4	1	1	230	168	2	1	2
2	16	2	3	1	2	230	252	2	1	2
2	17	2	4	2	2	230	272	2	1	2
2	18	2	1	2	5	230	0	1	1	2
2	19	2	2	1	1	260	80	2	1	2
2	20	2	3	1	3	260	116	2	1	2
2	21	2	4	1	3	260	153	2	1	2
2	22	2	1	1	3	260	125	0	1	2
2	23	2	2	2	4	230	155	2	1	2
2	24	2	1	2	3	230	191	0	1	2
2	25	2	3	2	1	200	276	2	1	2
2	26	2	2	2	3	200	0	99	1	2
2	27	2	1	1	2	200	189	0	1	2
2	28	2	3	2	4	170	211	2	1	2
2	29	2	4	2	5	170	247	2	1	2
2	30	2	1	2	5	170	0	1	1	2
2	31	2	2	2	5	200	270	2	1	2
2	32	2	4	2	3	200	259	2	1	2
2	33	2	2	2	1	200	215	2	1	2
2	34	2	4	1	2	200	219	2	1	2
2	35	2	2	1	1	200	240	2	1	2
2	36	2	4	1	5	200	228	2	1	2
2	37	2	2	1	5	200	168	2	1	2
2	38	2	3	2	2	200	205	2	1	2
2	39	2	4	1	3	200	321	2	1	2
2	40	2	3	2	3	200	245	2	1	2
2	41	2	2	2	5	200	266	2	1	2
2	42	2	3	2	4	200	302	2	1	2
2	43	2	4	1	4	200	370	2	1	2
2	44	2	2	2	2	200	215	2	1	2
2	45	2	3	1	1	200	171	2	1	2
2	46	2	2	2	4	200	224	2	1	2
2	47	2	3	2	5	200	244	2	1	2
2	48	2	4	1	2	200	264	2	1	2
2	49	2	1	2	2	200	0	1	1	2
2	50	2	2	1	3	230	224	2	1	2
2	51	2	3	1	5	230	212	2	1	2
2	52	2	2	1	5	230	184	2	1	2
2	53	2	4	2	5	230	205	2	1	2
2	54	2	3	2	1	230	289	2	1	2
2	55	2	1	2	2	230	213	0	1	2
2	56	2	2	2	3	200	155	2	1	2
2	57	2	1	2	4	200	191	0	1	2
2	58	2	3	1	1	170	197	2	1	2
2	59	2	1	1	4	170	233	0	1	2
2	60	2	3	1	5	140	183	2	1	2
2	61	2	4	2	4	140	267	2	1	2
2	62	2	2	1	3	140	271	2	1	2
2	63	2	1	1	1	140	0	1	1	2
2	64	2	2	1	4	170	239	2	1	2
2	65	2	3	1	4	170	227	2	1	2
2	66	2	2	2	2	170	232	2	1	2
2	67	2	4	1	4	170	188	2	1	2
2	68	2	2	1	4	170	176	2	1	2
2	69	2	1	2	3	170	0	1	1	2
2	70	2	3	1	2	200	264	2	1	2
2	71	2	4	1	5	200	300	2	1	2
2	72	2	3	1	3	200	288	2	1	2
2	73	2	1	1	2	200	229	0	1	2
2	74	2	4	2	4	170	266	2	1	2
2	75	2	1	2	4	170	175	0	1	2
2	76	2	3	2	5	140	204	2	1	2
2	77	2	1	2	1	140	192	0	1	2
2	78	2	4	2	3	110	198	2	1	2
2	79	2	3	2	3	110	282	2	1	2
2	80	2	1	1	4	110	0	1	1	2
3	1	1	1	2	3	238	205	2	2	1
3	2	1	2	2	1	289	138	2	2	1
3	3	1	1	1	5	237	177	2	2	1
3	4	1	2	2	5	205	207	2	2	1
3	5	1	4	1	3	225	195	2	2	1
3	6	1	2	2	3	209	200	2	2	1
3	7	1	4	2	1	198	176	2	2	1
3	8	1	1	2	2	269	142	2	2	1
3	9	1	4	1	4	199	290	2	2	1
3	10	1	3	2	2	214	244	2	2	1
3	11	1	2	2	3	217	214	2	2	1
3	12	1	1	2	4	225	192	2	2	1
3	13	1	2	2	1	286	118	2	2	1
3	14	1	1	1	4	209	191	2	2	1
3	15	1	3	2	5	285	129	2	2	1
3	16	1	1	1	2	262	175	2	2	1
3	17	1	3	1	1	283	202	2	2	1
3	18	1	2	2	2	236	263	2	2	1
3	19	1	1	2	1	257	170	2	2	1
3	20	1	3	1	2	198	202	2	2	1
3	21	1	4	2	4	266	195	2	2	1
3	22	1	1	1	1	271	187	2	2	1
3	23	1	4	1	1	231	210	2	2	1
3	24	1	3	1	4	284	157	2	2	1
3	25	1	2	2	4	289	178	2	2	1
3	26	1	4	1	1	262	187	2	2	1
3	27	1	1	1	3	235	218	2	2	1
3	28	1	4	2	1	244	184	2	2	1
3	29	1	1	2	5	205	195	2	2	1
3	30	1	3	1	3	291	65	2	2	1
3	31	1	4	1	4	277	117	2	2	1
3	32	1	2	1	2	293	115	2	2	1
3	33	1	4	1	2	271	175	2	2	1
3	34	1	1	2	5	280	160	2	2	1
3	35	1	4	1	3	235	217	2	2	1
3	36	1	1	2	1	219	261	2	2	1
3	37	1	3	2	5	279	157	2	2	1
3	38	1	4	2	3	260	211	2	2	1
3	39	1	1	1	2	224	175	2	2	1
3	40	1	4	1	5	286	167	2	2	1
3	41	1	3	2	4	241	214	2	2	1
3	42	1	2	1	1	255	207	2	2	1
3	43	1	3	2	1	265	205	2	2	1
3	44	1	2	2	4	276	133	2	2	1
3	45	1	3	1	5	264	232	2	2	1
3	46	1	4	2	4	288	162	2	2	1
3	47	1	3	1	1	227	188	2	2	1
3	48	1	4	2	3	263	174	2	2	1
3	49	1	1	1	1	240	169	2	2	1
3	50	1	2	1	3	209	240	2	2	1
3	51	1	1	2	2	288	157	2	2	1
3	52	1	3	2	1	241	183	2	2	1
3	53	1	2	2	5	235	94	2	2	1
3	54	1	3	2	3	229	263	2	2	1
3	55	1	2	1	1	200	206	2	2	1
3	56	1	3	2	4	232	258	2	2	1
3	57	1	1	1	3	294	169	2	2	1
3	58	1	3	1	3	225	253	2	2	1
3	59	1	4	1	5	283	151	2	2	1
3	60	1	1	1	4	218	221	2	2	1
3	61	1	3	1	5	198	205	2	2	1
3	62	1	4	1	2	207	216	2	2	1
3	63	1	1	1	5	263	155	2	2	1
3	64	1	3	2	2	258	149	2	2	1
3	65	1	2	1	4	263	160	2	2	1
3	66	1	4	2	2	285	142	2	2	1
3	67	1	1	2	4	272	154	2	2	1
3	68	1	3	1	2	201	138	2	2	1
3	69	1	2	1	4	236	191	2	2	1
3	70	1	3	2	3	266	150	2	2	1
3	71	1	4	2	5	221	176	2	2	1
3	72	1	2	1	3	259	102	2	2	1
3	73	1	4	2	5	212	170	2	2	1
3	74	1	2	2	2	252	196	2	2	1
3	75	1	1	2	3	283	213	2	2	1
3	76	1	2	1	5	252	237	2	2	1
3	77	1	3	1	4	210	258	2	2	1
3	78	1	2	1	5	259	144	2	2	1
3	79	1	4	2	2	212	224	2	2	1
3	80	1	2	1	2	253	174	2	2	1
4	1	2	4	1	2	171	230	2	1	1
4	2	2	2	2	1	199	145	2	1	1
4	3	2	3	1	1	182	166	2	1	1
4	4	2	4	1	4	169	203	2	1	1
4	5	2	1	2	2	160	168	2	1	1
4	6	2	4	2	5	194	139	2	1	1
4	7	2	3	2	1	231	133	2	1	1
4	8	2	4	1	4	183	236	2	1	1
4	9	2	2	1	5	205	199	2	1	1
4	10	2	3	1	2	181	213	2	1	1
4	11	2	4	1	1	162	186	2	1	1
4	12	2	3	2	3	160	182	2	1	1
4	13	2	2	1	3	186	130	2	1	1
4	14	2	3	1	4	168	246	2	1	1
4	15	2	1	2	3	207	209	2	1	1
4	16	2	3	2	5	216	141	2	1	1
4	17	2	4	2	2	173	171	2	1	1
4	18	2	1	1	3	237	125	2	1	1
4	19	2	4	1	3	185	156	2	1	1
4	20	2	2	2	3	197	79	2	1	1
4	21	2	3	1	3	210	171	2	1	1
4	22	2	1	2	5	215	167	2	1	1
4	23	2	2	2	4	201	220	2	1	1
4	24	2	4	1	2	237	247	2	1	1
4	25	2	1	2	4	210	253	2	1	1
4	26	2	2	2	5	170	299	2	1	1
4	27	2	4	2	2	166	207	2	1	1
4	28	2	2	1	4	194	250	2	1	1
4	29	2	3	1	1	212	214	2	1	1
4	30	2	4	2	4	195	211	2	1	1
4	31	2	3	1	5	223	198	2	1	1
4	32	2	1	2	2	203	212	2	1	1
4	33	2	4	2	5	226	175	2	1	1
4	34	2	2	2	1	225	211	2	1	1
4	35	2	1	2	4	199	193	2	1	1
4	36	2	4	2	3	216	148	2	1	1
4	37	2	1	1	2	205	177	2	1	1
4	38	2	4	1	5	181	190	2	1	1
4	39	2	3	1	5	209	154	2	1	1
4	40	2	1	1	4	172	207	2	1	1
4	41	2	4	2	1	195	259	2	1	1
4	42	2	2	2	3	175	248	2	1	1
4	43	2	4	1	3	173	236	2	1	1
4	44	2	2	1	3	181	184	2	1	1
4	45	2	3	1	2	226	211	2	1	1
4	46	2	2	2	2	180	353	2	1	1
4	47	2	3	2	3	194	237	2	1	1
4	48	2	2	1	2	235	216	2	1	1
4	49	2	3	2	2	206	245	2	1	1
4	50	2	1	2	1	180	242	2	1	1
4	51	2	2	1	2	233	133	2	1	1
4	52	2	4	2	1	184	123	2	1	1
4	53	2	1	1	5	215	94	2	1	1
4	54	2	3	1	4	184	180	2	1	1
4	55	2	4	1	1	163	264	2	1	1
4	56	2	2	2	4	227	242	2	1	1
4	57	2	3	1	3	183	288	2	1	1
4	58	2	1	2	5	186	229	2	1	1
4	59	2	3	2	1	163	218	2	1	1
4	60	2	1	1	3	192	197	2	1	1
4	61	2	3	2	5	233	144	2	1	1
4	62	2	1	2	3	193	238	2	1	1
4	63	2	2	2	2	212	185	2	1	1
4	64	2	1	1	5	208	230	2	1	1
4	65	2	2	2	5	234	177	2	1	1
4	66	2	3	2	4	236	213	2	1	1
4	67	2	2	1	1	186	236	2	1	1
4	68	2	1	1	4	226	150	2	1	1
4	69	2	4	2	3	172	205	2	1	1
4	70	2	1	1	2	175	177	2	1	1
4	71	2	2	1	4	212	188	2	1	1
4	72	2	3	2	2	232	175	2	1	1
4	73	2	2	1	1	181	214	2	1	1
4	74	2	1	2	1	165	251	2	1	1
4	75	2	3	2	4	173	231	2	1	1
4	76	2	1	1	1	232	145	2	1	1
4	77	2	2	1	5	235	197	2	1	1
4	78	2	4	1	5	234	249	2	1	1
4	79	2	1	1	1	230	238	2	1	1
4	80	2	4	2	4	230	258	2	1	1
5	1	1	3	1	1	260	192	2	2	2
5	2	1	1	2	5	260	165	0	2	2
5	3	1	4	2	1	230	167	2	2	2
5	4	1	3	1	4	230	245	2	2	2
5	5	1	1	2	4	230	216	0	2	2
5	6	1	3	2	2	200	384	2	2	2
5	7	1	4	2	5	200	353	2	2	2
5	8	1	1	2	1	200	0	1	2	2
5	9	1	3	1	5	230	258	2	2	2
5	10	1	2	1	2	230	204	2	2	2
5	11	1	3	2	3	230	214	2	2	2
5	12	1	4	1	1	230	232	2	2	2
5	13	1	1	2	2	230	0	1	2	2
5	14	1	3	2	3	260	181	2	2	2
5	15	1	2	1	4	260	71	2	2	2
5	16	1	4	1	5	260	130	2	2	2
5	17	1	2	1	4	260	158	2	2	2
5	18	1	4	2	3	260	282	2	2	2
5	19	1	1	2	5	260	0	1	2	2
5	20	1	4	2	2	290	128	2	2	2
5	21	1	1	1	5	290	52	0	2	2
5	22	1	4	1	4	260	133	2	2	2
5	23	1	3	2	1	260	168	2	2	2
5	24	1	4	2	5	260	161	2	2	2
5	25	1	1	1	1	260	0	1	2	2
5	26	1	3	1	2	290	96	2	2	2
5	27	1	2	2	5	290	72	2	2	2
5	28	1	3	2	4	290	123	2	2	2
5	29	1	1	1	5	290	0	1	2	2
5	30	1	4	2	2	300	233	2	2	2
5	31	1	3	2	2	300	118	2	2	2
5	32	1	1	1	1	300	0	1	2	2
5	33	1	4	1	4	300	161	2	2	2
5	34	1	3	1	3	300	66	2	2	2
5	35	1	1	1	2	300	64	0	2	2
5	36	1	2	1	1	300	25	2	2	2
5	37	1	1	2	3	300	154	0	2	2
5	38	1	4	1	2	290	96	2	2	2
5	39	1	2	2	4	290	103	2	2	2
5	40	1	1	2	2	290	0	1	2	2
5	41	1	2	2	2	300	98	2	2	2
5	42	1	3	2	5	300	26	2	2	2
5	43	1	1	2	1	300	147	0	2	2
5	44	1	4	1	5	290	98	2	2	2
5	45	1	1	1	4	290	121	0	2	2
5	46	1	2	1	2	260	195	2	2	2
5	47	1	4	1	2	260	187	2	2	2
5	48	1	1	2	4	260	0	1	2	2
5	49	1	2	1	5	290	160	2	2	2
5	50	1	4	2	1	290	124	2	2	2
5	51	1	2	1	5	290	245	2	2	2
5	52	1	4	1	1	290	225	2	2	2
5	53	1	3	2	4	290	182	2	2	2
5	54	1	2	2	4	290	131	2	2	2
5	55	1	3	1	5	290	134	2	2	2
5	56	1	2	1	3	290	152	2	2	2
5	57	1	3	1	4	290	168	2	2	2
5	58	1	2	2	2	290	239	2	2	2
5	59	1	1	1	3	290	0	1	2	2
5	60	1	3	1	2	300	166	2	2	2
5	61	1	4	2	4	300	137	2	2	2
5	62	1	2	1	1	300	171	2	2	2
5	63	1	1	1	2	300	97	0	2	2
5	64	1	2	2	1	290	166	2	2	2
5	65	1	1	2	3	290	130	0	2	2
5	66	1	2	1	3	260	234	2	2	2
5	67	1	4	1	3	260	208	2	2	2
5	68	1	1	1	3	260	0	1	2	2
5	69	1	3	2	5	290	185	2	2	2
5	70	1	2	2	3	290	85	2	2	2
5	71	1	4	2	3	290	140	2	2	2
5	72	1	3	1	1	290	135	2	2	2
5	73	1	4	2	4	290	153	2	2	2
5	74	1	2	2	1	290	147	2	2	2
5	75	1	3	1	3	290	204	2	2	2
5	76	1	2	2	5	290	164	2	2	2
5	77	1	3	2	1	290	138	2	2	2
5	78	1	2	2	3	290	140	2	2	2
5	79	1	4	1	3	290	173	2	2	2
5	80	1	1	1	4	290	0	1	2	2
6	1	2	4	2	1	140	229	2	1	2
6	2	2	1	2	3	140	0	1	1	2
6	3	2	4	2	2	170	261	2	1	2
6	4	2	1	1	4	170	170	0	1	2
6	5	2	3	1	5	140	231	2	1	2
6	6	2	4	1	4	140	235	2	1	2
6	7	2	3	2	2	140	256	2	1	2
6	8	2	4	2	3	140	260	2	1	2
6	9	2	2	1	5	140	136	2	1	2
6	10	2	1	2	1	140	237	0	1	2
6	11	2	3	2	5	110	322	2	1	2
6	12	2	2	1	5	110	295	2	1	2
6	13	2	3	1	3	110	347	2	1	2
6	14	2	2	1	3	110	335	2	1	2
6	15	2	4	2	4	110	356	2	1	2
6	16	2	2	1	2	110	312	2	1	2
6	17	2	4	1	2	110	348	2	1	2
6	18	2	2	2	3	110	400	2	1	2
6	19	2	1	2	2	110	0	1	1	2
6	20	2	2	2	2	140	296	2	1	2
6	21	2	1	2	4	140	0	1	1	2
6	22	2	3	1	3	170	311	2	1	2
6	23	2	4	2	3	170	236	2	1	2
6	24	2	1	1	5	170	208	0	1	2
6	25	2	4	2	2	140	158	2	1	2
6	26	2	3	2	2	140	178	2	1	2
6	27	2	1	1	3	140	278	0	1	2
6	28	2	3	2	4	110	268	2	1	2
6	29	2	4	2	4	110	272	2	1	2
6	30	2	3	2	4	110	292	2	1	2
6	31	2	2	2	4	110	297	2	1	2
6	32	2	1	1	4	110	0	1	1	2
6	33	2	3	2	3	140	272	2	1	2
6	34	2	4	1	5	140	196	2	1	2
6	35	2	3	2	3	140	201	2	1	2
6	36	2	4	1	1	140	253	2	1	2
6	37	2	3	1	4	140	225	2	1	2
6	38	2	2	2	4	140	342	2	1	2
6	39	2	3	1	1	140	442	2	1	2
6	40	2	4	2	5	140	238	2	1	2
6	41	2	3	1	2	140	211	2	1	2
6	42	2	1	2	4	140	0	1	1	2
6	43	2	2	1	1	170	194	2	1	2
6	44	2	1	1	2	170	199	0	1	2
6	45	2	4	2	1	140	260	2	1	2
6	46	2	1	2	1	140	0	1	1	2
6	47	2	2	2	2	170	244	2	1	2
6	48	2	1	2	5	170	168	0	1	2
6	49	2	3	1	1	140	229	2	1	2
6	50	2	4	1	3	140	330	2	1	2
6	51	2	1	2	5	140	0	1	1	2
6	52	2	2	1	4	170	233	2	1	2
6	53	2	3	2	1	170	302	2	1	2
6	54	2	4	1	3	170	290	2	1	2
6	55	2	2	1	2	170	246	2	1	2
6	56	2	1	1	1	170	0	1	1	2
6	57	2	4	1	5	200	238	2	1	2
6	58	2	1	1	1	200	0	1	1	2
6	59	2	3	1	4	230	165	2	1	2
6	60	2	2	2	5	230	281	2	1	2
6	61	2	1	2	3	230	0	1	1	2
6	62	2	3	2	5	260	137	2	1	2
6	63	2	1	1	2	260	109	0	1	2
6	64	2	2	2	1	230	203	2	1	2
6	65	2	1	2	2	230	0	1	1	2
6	66	2	2	1	3	260	155	2	1	2
6	67	2	3	2	1	260	31	2	1	2
6	68	2	1	1	5	260	0	1	1	2
6	69	2	3	1	5	290	134	2	1	2
6	70	2	2	2	5	290	170	2	1	2
6	71	2	4	1	2	290	207	2	1	2
6	72	2	2	1	4	290	227	2	1	2
6	73	2	3	1	2	290	183	2	1	2
6	74	2	1	1	3	290	124	0	1	2
6	75	2	2	1	1	260	241	2	1	2
6	76	2	4	2	5	260	150	2	1	2
6	77	2	2	2	1	260	170	2	1	2
6	78	2	4	1	1	260	127	2	1	2
6	79	2	2	2	3	260	131	2	1	2
6	80	2	4	1	4	260	215	2	1	2
7	1	1	4	1	3	260	193	2	2	1
7	2	1	2	1	5	262	127	2	2	1
7	3	1	1	1	2	288	124	2	2	1
7	4	1	2	2	4	272	151	2	2	1
7	5	1	3	2	3	259	203	2	2	1
7	6	1	2	1	3	289	161	2	2	1
7	7	1	1	1	5	252	245	2	2	1
7	8	1	2	1	4	315	119	2	2	1
7	9	1	4	2	3	224	229	2	2	1
7	10	1	1	2	1	235	175	2	2	1
7	11	1	4	2	2	313	92	2	2	1
7	12	1	1	1	4	252	196	2	2	1
7	13	1	2	2	3	287	113	2	2	1
7	14	1	1	2	5	228	186	2	2	1
7	15	1	4	2	1	230	202	2	2	1
7	16	1	3	2	3	271	194	2	2	1
7	17	1	4	2	4	285	127	2	2	1
7	18	1	1	1	1	289	42	2	2	1
7	19	1	4	1	1	308	63	2	2	1
7	20	1	3	2	5	254	149	2	2	1
7	21	1	2	1	4	314	73	2	2	1
7	22	1	3	1	4	256	117	2	2	1
7	23	1	4	2	1	312	119	2	2	1
7	24	1	1	2	3	274	193	2	2	1
7	25	1	4	1	5	276	170	2	2	1
7	26	1	2	2	5	271	178	2	2	1
7	27	1	1	2	1	294	128	2	2	1
7	28	1	3	1	1	316	155	2	2	1
7	29	1	2	1	1	237	243	2	2	1
7	30	1	4	2	5	281	135	2	2	1
7	31	1	2	2	2	290	92	2	2	1
7	32	1	3	2	1	302	137	2	2	1
7	33	1	4	2	5	236	213	2	2	1
7	34	1	2	1	2	256	267	2	2	1
7	35	1	3	2	4	262	210	2	2	1
7	36	1	1	1	1	227	210	2	2	1
7	37	1	2	2	4	239	180	2	2	1
7	38	1	4	1	2	265	151	2	2	1
7	39	1	2	2	1	270	179	2	2	1
7	40	1	1	1	2	290	194	2	2	1
7	41	1	4	1	4	273	190	2	2	1
7	42	1	3	1	2	296	154	2	2	1
7	43	1	1	2	4	256	148	2	2	1
7	44	1	2	2	1	309	102	2	2	1
7	45	1	3	1	5	271	91	2	2	1
7	46	1	2	1	1	247	183	2	2	1
7	47	1	1	2	3	298	180	2	2	1
7	48	1	3	1	1	287	164	2	2	1
7	49	1	1	2	2	277	158	2	2	1
7	50	1	4	1	5	331	121	2	2	1
7	51	1	3	1	4	307	177	2	2	1
7	52	1	2	1	3	301	116	2	2	1
7	53	1	1	2	2	312	68	2	2	1
7	54	1	2	1	2	282	101	2	2	1
7	55	1	3	2	2	330	26	2	2	1
7	56	1	4	1	2	237	188	2	2	1
7	57	1	3	1	3	293	121	2	2	1
7	58	1	4	2	4	235	146	2	2	1
7	59	1	1	1	5	272	77	2	2	1
7	60	1	3	1	5	323	15	2	2	1
7	61	1	1	2	5	227	223	2	2	1
7	62	1	4	1	4	233	187	2	2	1
7	63	1	1	2	4	231	204	2	2	1
7	64	1	4	1	3	234	172	2	2	1
7	65	1	3	1	2	278	107	2	2	1
7	66	1	4	1	1	296	112	2	2	1
7	67	1	1	1	3	240	132	2	2	1
7	68	1	4	2	2	278	152	2	2	1
7	69	1	2	1	5	303	175	2	2	1
7	70	1	3	2	2	285	124	2	2	1
7	71	1	1	1	3	274	117	2	2	1
7	72	1	3	1	3	230	134	2	2	1
7	73	1	2	2	5	262	117	2	2	1
7	74	1	1	1	4	286	133	2	2	1
7	75	1	3	2	4	318	77	2	2	1
7	76	1	2	2	3	288	89	2	2	1
7	77	1	3	2	5	260	103	2	2	1
7	78	1	4	2	3	274	122	2	2	1
7	79	1	2	2	2	294	126	2	2	1
7	80	1	3	2	1	251	175	2	2	1
8	1	2	3	2	2	192	259	2	1	1
8	2	2	4	1	1	170	193	2	1	1
8	3	2	3	1	3	169	149	2	1	1
8	4	2	1	2	2	190	160	2	1	1
8	5	2	4	1	3	154	166	2	1	1
8	6	2	1	2	5	159	234	2	1	1
8	7	2	2	1	4	152	199	2	1	1
8	8	2	3	2	3	154	179	2	1	1
8	9	2	4	2	3	189	214	2	1	1
8	10	2	1	2	3	189	250	2	1	1
8	11	2	2	1	3	178	191	2	1	1
8	12	2	1	2	5	208	162	2	1	1
8	13	2	4	2	3	171	168	2	1	1
8	14	2	2	1	3	165	260	2	1	1
8	15	2	4	1	1	202	167	2	1	1
8	16	2	3	1	1	212	155	2	1	1
8	17	2	1	1	3	145	186	2	1	1
8	18	2	2	1	5	215	164	2	1	1
8	19	2	3	2	2	182	201	2	1	1
8	20	2	4	1	4	176	230	2	1	1
8	21	2	3	1	5	206	233	2	1	1
8	22	2	1	1	1	185	246	2	1	1
8	23	2	4	1	5	169	188	2	1	1
8	24	2	1	1	4	209	150	2	1	1
8	25	2	2	1	2	170	276	2	1	1
8	26	2	3	1	5	183	200	2	1	1
8	27	2	1	2	3	200	187	2	1	1
8	28	2	3	1	4	166	177	2	1	1
8	29	2	1	2	4	186	149	2	1	1
8	30	2	4	1	3	159	242	2	1	1
8	31	2	2	2	2	210	165	2	1	1
8	32	2	3	1	2	192	186	2	1	1
8	33	2	2	1	1	206	157	2	1	1
8	34	2	1	1	5	196	106	2	1	1
8	35	2	3	2	5	169	192	2	1	1
8	36	2	2	2	3	172	188	2	1	1
8	37	2	1	2	1	213	182	2	1	1
8	38	2	3	1	2	191	260	2	1	1
8	39	2	4	2	2	216	271	2	1	1
8	40	2	2	1	1	168	261	2	1	1
8	41	2	4	1	2	174	209	2	1	1
8	42	2	3	2	4	212	156	2	1	1
8	43	2	4	2	4	190	185	2	1	1
8	44	2	2	2	5	200	245	2	1	1
8	45	2	3	2	5	150	300	2	1	1
8	46	2	2	2	4	159	232	2	1	1
8	47	2	1	1	2	177	188	2	1	1
8	48	2	4	2	1	167	200	2	1	1
8	49	2	2	2	4	170	253	2	1	1
8	50	2	3	1	1	167	321	2	1	1
8	51	2	2	2	3	185	260	2	1	1
8	52	2	1	2	2	168	249	2	1	1
8	53	2	3	2	1	151	286	2	1	1
8	54	2	2	2	1	193	185	2	1	1
8	55	2	4	2	2	211	205	2	1	1
8	56	2	3	2	3	182	234	2	1	1
8	57	2	2	1	5	196	158	2	1	1
8	58	2	1	1	2	181	259	2	1	1
8	59	2	2	2	5	193	111	2	1	1
8	60	2	1	1	3	148	237	2	1	1
8	61	2	2	1	2	154	201	2	1	1
8	62	2	4	2	1	205	139	2	1	1
8	63	2	1	2	4	204	191	2	1	1
8	64	2	4	2	5	164	237	2	1	1
8	65	2	3	2	4	180	241	2	1	1
8	66	2	2	1	4	203	197	2	1	1
8	67	2	4	2	5	174	194	2	1	1
8	68	2	3	1	4	211	181	2	1	1
8	69	2	4	1	4	166	243	2	1	1
8	70	2	1	1	1	202	134	2	1	1
8	71	2	2	2	2	168	236	2	1	1
8	72	2	1	1	5	198	207	2	1	1
8	73	2	2	2	1	183	196	2	1	1
8	74	2	3	1	3	159	161	2	1	1
8	75	2	1	2	1	207	99	2	1	1
8	76	2	4	1	2	154	170	2	1	1
8	77	2	3	2	1	213	163	2	1	1
8	78	2	4	1	5	182	249	2	1	1
8	79	2	1	1	4	214	268	2	1	1
8	80	2	4	2	4	188	218	2	1	1
