# Supplementary material for: Stop signals delay synchrony more for finger tapping than vocalization: a dual modality study of rhythmic synchronization in the stop signal task
Source: PeerJ. 2018 Jul 12;6:e5242. doi: 10.7717/peerj.5242 (PMC6046193; doi:10.7717/peerj.5242)
Supplement: Supplemental Information 1 [file peerj-06-5242-s001.zip › Raw data - for submission/P19_CG/StaircaseForStop_1.0.0.txt]

run	trial_n	duration	correct	TotalACC	Manual/Vocal	Ignore/Stop	***	run	trial_n	duration	correct	TotalACC	Manual/Vocal	Ignore/Stop
1	4	200	0	0	2	2	*****	2	1	200	0	0	1	2
1	9	170	0	0	2	2	*****	2	3	170	0	0	1	2
1	14	140	1	0.333333333333333	2	2	*****	2	13	140	0	0	1	2
1	16	170	0	0.25	2	2	*****	2	17	110	1	0.25	1	2
1	20	140	1	0.4	2	2	*****	2	30	140	1	0.4	1	2
1	23	170	0	0.333333333333333	2	2	*****	2	32	170	0	0.333333333333333	1	2
1	25	140	1	0.428571428571429	2	2	*****	2	37	140	0	0.285714285714286	1	2
1	27	170	0	0.375	2	2	*****	2	39	110	1	0.375	1	2
1	29	140	1	0.444444444444444	2	2	*****	2	41	140	0	0.333333333333333	1	2
1	32	170	0	0.4	2	2	*****	2	53	110	0	0.3	1	2
1	36	140	1	0.454545454545455	2	2	*****	2	56	80	1	0.363636363636364	1	2
1	44	170	1	0.5	2	2	*****	2	58	110	0	0.333333333333333	1	2
1	48	200	1	0.538461538461538	2	2	*****	2	60	80	1	0.384615384615385	1	2
1	54	230	0	0.5	2	2	*****	2	66	110	0	0.357142857142857	1	2
1	56	200	0	0.466666666666667	2	2	*****	2	68	80	1	0.4	1	2
1	59	170	0	0.4375	2	2	*****	2	71	110	1	0.4375	1	2
1	74	140	1	0.470588235294118	2	2	*****	2	73	140	0	0.411764705882353	1	2
1	76	170	0	0.444444444444444	2	2	*****	2	76	110	1	0.444444444444444	1	2
1	78	140	0	0.421052631578947	2	2	*****	2	78	140	0	0.421052631578947	1	2
1	80	110	1	0.45	2	2	*****	2	80	110	0	0.4	1	2
5	1	140	1	0.476190476190476	2	2	*****	6	1	80	0	0.380952380952381	1	2
5	3	170	1	0.5	2	2	*****	6	6	50	0	0.363636363636364	1	2
5	5	200	0	0.478260869565217	2	2	*****	6	10	50	0	0.347826086956522	1	2
5	8	170	0	0.458333333333333	2	2	*****	6	14	50	0	0.333333333333333	1	2
5	10	140	1	0.48	2	2	*****	6	16	50	1	0.36	1	2
5	12	170	1	0.5	2	2	*****	6	19	50	0	0.346153846153846	1	2
5	16	200	0	0.481481481481481	2	2	*****	6	22	50	0	0.333333333333333	1	2
5	18	170	0	0.464285714285714	2	2	*****	6	25	50	0	0.321428571428571	1	2
5	20	140	0	0.448275862068966	2	2	*****	6	28	50	1	0.344827586206897	1	2
5	23	110	0	0.433333333333333	2	2	*****	6	34	50	0	0.333333333333333	1	2
5	25	80	1	0.451612903225806	2	2	*****	6	40	50	0	0.32258064516129	1	2
5	36	110	1	0.46875	2	2	*****	6	43	50	1	0.34375	1	2
5	41	140	0	0.454545454545455	2	2	*****	6	48	50	0	0.333333333333333	1	2
5	45	110	0	0.441176470588235	2	2	*****	6	50	50	0	0.323529411764706	1	2
5	52	80	0	0.428571428571429	2	2	*****	6	53	50	1	0.342857142857143	1	2
5	57	50	0	0.416666666666667	2	2	*****	6	60	50	1	0.361111111111111	1	2
5	61	50	1	0.432432432432432	2	2	*****	6	63	80	0	0.351351351351351	1	2
5	72	50	0	0.421052631578947	2	2	*****	6	66	50	0	0.342105263157895	1	2
5	74	50	1	0.435897435897436	2	2	*****	6	72	50	1	0.358974358974359	1	2
5	78	50	0	0.425	2	2	*****	6	78	50	0	0.35	1	2
