# Supplementary material for: Stop signals delay synchrony more for finger tapping than vocalization: a dual modality study of rhythmic synchronization in the stop signal task
Source: PeerJ. 2018 Jul 12;6:e5242. doi: 10.7717/peerj.5242 (PMC6046193; doi:10.7717/peerj.5242)
Supplement: Supplemental Information 1 [file peerj-06-5242-s001.zip › Raw data - for submission/P19_CG/Stop_1.0.0.txt]

run	trial_n	FactorA	FactorB	FactorC	TargItem	SSD	RT	ACC	Manual/Vocal	Ignore/Stop
1	1	1	2	2	3	200	240	2	2	2
1	2	1	3	2	5	200	210	2	2	2
1	3	1	2	2	5	200	189	2	2	2
1	4	1	1	2	5	200	230	0	2	2
1	5	1	3	2	5	170	0	99	2	2
1	6	1	2	1	2	170	207	2	2	2
1	7	1	3	1	3	170	127	2	2	2
1	8	1	2	2	2	170	107	2	2	2
1	9	1	1	1	2	170	172	0	2	2
1	10	1	3	1	4	140	264	2	2	2
1	11	1	4	1	4	140	258	2	2	2
1	12	1	2	2	2	140	195	2	2	2
1	13	1	3	1	2	140	161	2	2	2
1	14	1	1	1	5	140	0	1	2	2
1	15	1	4	2	1	170	129	2	2	2
1	16	1	1	2	1	170	110	0	2	2
1	17	1	4	1	3	140	200	2	2	2
1	18	1	3	2	2	140	183	2	2	2
1	19	1	4	2	5	140	198	2	2	2
1	20	1	1	1	1	140	0	1	2	2
1	21	1	2	1	3	170	336	2	2	2
1	22	1	3	2	1	170	239	2	2	2
1	23	1	1	2	2	170	178	0	2	2
1	24	1	3	2	3	140	269	2	2	2
1	25	1	1	2	4	140	0	1	2	2
1	26	1	4	2	3	170	113	2	2	2
1	27	1	1	2	5	170	128	0	2	2
1	28	1	2	2	4	140	279	2	2	2
1	29	1	1	1	1	140	0	1	2	2
1	30	1	2	1	5	170	326	2	2	2
1	31	1	3	1	1	170	196	2	2	2
1	32	1	1	2	2	170	134	0	2	2
1	33	1	4	1	1	140	257	2	2	2
1	34	1	2	1	2	140	215	2	2	2
1	35	1	4	2	4	140	153	2	2	2
1	36	1	1	2	1	140	0	1	2	2
1	37	1	2	1	4	170	290	2	2	2
1	38	1	3	2	3	170	234	2	2	2
1	39	1	2	1	4	170	221	2	2	2
1	40	1	4	1	3	170	137	2	2	2
1	41	1	2	2	1	170	181	2	2	2
1	42	1	3	2	2	170	215	2	2	2
1	43	1	4	1	5	170	265	2	2	2
1	44	1	1	2	4	170	0	1	2	2
1	45	1	2	2	5	200	297	2	2	2
1	46	1	3	1	3	200	311	2	2	2
1	47	1	4	1	2	200	197	2	2	2
1	48	1	1	2	3	200	0	1	2	2
1	49	1	4	2	3	230	310	2	2	2
1	50	1	3	1	5	230	173	2	2	2
1	51	1	2	1	1	230	88	2	2	2
1	52	1	3	2	4	230	73	2	2	2
1	53	1	4	1	2	230	93	2	2	2
1	54	1	1	1	4	230	139	0	2	2
1	55	1	4	1	5	200	244	2	2	2
1	56	1	1	1	2	200	172	0	2	2
1	57	1	3	2	4	170	279	2	2	2
1	58	1	2	2	4	170	276	2	2	2
1	59	1	1	1	5	170	220	0	2	2
1	60	1	3	1	2	140	379	2	2	2
1	61	1	2	2	3	140	202	2	2	2
1	62	1	3	1	4	140	189	2	2	2
1	63	1	4	2	2	140	165	2	2	2
1	64	1	2	2	1	140	196	2	2	2
1	65	1	4	1	4	140	225	2	2	2
1	66	1	3	1	1	140	254	2	2	2
1	67	1	4	2	4	140	301	2	2	2
1	68	1	2	1	5	140	296	2	2	2
1	69	1	3	2	1	140	300	2	2	2
1	70	1	4	2	1	140	260	2	2	2
1	71	1	3	1	5	140	288	2	2	2
1	72	1	2	1	3	140	352	2	2	2
1	73	1	4	1	1	140	182	2	2	2
1	74	1	1	1	3	140	0	1	2	2
1	75	1	4	2	2	170	350	2	2	2
1	76	1	1	1	3	170	174	0	2	2
1	77	1	2	1	1	140	170	2	2	2
1	78	1	1	2	3	140	118	0	2	2
1	79	1	4	2	5	110	151	2	2	2
1	80	1	1	1	4	110	0	1	2	2
2	1	2	1	2	5	200	164	0	1	2
2	2	2	4	2	5	170	170	2	1	2
2	3	2	1	1	4	170	446	0	1	2
2	4	2	2	2	1	140	476	2	1	2
2	5	2	4	2	2	140	272	2	1	2
2	6	2	2	1	3	140	213	2	1	2
2	7	2	4	2	3	140	137	2	1	2
2	8	2	3	2	5	140	93	2	1	2
2	9	2	4	1	3	140	66	2	1	2
2	10	2	3	1	5	140	182	2	1	2
2	11	2	2	2	3	140	170	2	1	2
2	12	2	4	1	1	140	207	2	1	2
2	13	2	1	2	2	140	291	0	1	2
2	14	2	3	2	2	110	457	2	1	2
2	15	2	4	2	2	110	285	2	1	2
2	16	2	2	1	1	110	289	2	1	2
2	17	2	1	1	4	110	0	1	1	2
2	18	2	2	2	4	140	313	2	1	2
2	19	2	4	1	3	140	173	2	1	2
2	20	2	2	2	5	140	146	2	1	2
2	21	2	3	2	3	140	150	2	1	2
2	22	2	2	1	2	140	154	2	1	2
2	23	2	3	2	5	140	222	2	1	2
2	24	2	2	2	2	140	275	2	1	2
2	25	2	3	1	3	140	263	2	1	2
2	26	2	4	1	2	140	315	2	1	2
2	27	2	2	2	5	140	336	2	1	2
2	28	2	4	1	5	140	244	2	1	2
2	29	2	2	2	1	140	232	2	1	2
2	30	2	1	1	3	140	0	1	1	2
2	31	2	3	1	2	170	376	2	1	2
2	32	2	1	2	1	170	172	0	1	2
2	33	2	3	1	5	140	250	2	1	2
2	34	2	4	1	2	140	270	2	1	2
2	35	2	2	2	3	140	258	2	1	2
2	36	2	3	1	1	140	263	2	1	2
2	37	2	1	2	1	140	587	0	1	2
2	38	2	2	1	1	110	384	2	1	2
2	39	2	1	2	4	110	0	1	1	2
2	40	2	3	2	1	140	280	2	1	2
2	41	2	1	2	2	140	156	0	1	2
2	42	2	2	1	4	110	210	2	1	2
2	43	2	4	2	3	110	230	2	1	2
2	44	2	2	1	4	110	235	2	1	2
2	45	2	3	1	3	110	303	2	1	2
2	46	2	4	2	4	110	339	2	1	2
2	47	2	3	2	1	110	296	2	1	2
2	48	2	2	1	3	110	284	2	1	2
2	49	2	4	2	5	110	288	2	1	2
2	50	2	3	1	4	110	309	2	1	2
2	51	2	4	1	4	110	361	2	1	2
2	52	2	2	2	2	110	397	2	1	2
2	53	2	1	2	4	110	577	0	1	2
2	54	2	3	1	4	80	0	99	1	2
2	55	2	4	2	4	80	355	2	1	2
2	56	2	1	1	3	80	0	1	1	2
2	57	2	2	1	5	110	499	2	1	2
2	58	2	1	1	1	110	295	0	1	2
2	59	2	3	1	2	80	277	2	1	2
2	60	2	1	1	1	80	0	1	1	2
2	61	2	4	2	1	110	165	2	1	2
2	62	2	2	2	4	110	201	2	1	2
2	63	2	3	2	3	110	157	2	1	2
2	64	2	2	1	5	110	114	2	1	2
2	65	2	3	2	4	110	182	2	1	2
2	66	2	1	1	5	110	138	0	1	2
2	67	2	3	2	4	80	343	2	1	2
2	68	2	1	1	2	80	0	1	1	2
2	69	2	4	1	1	110	375	2	1	2
2	70	2	3	1	1	110	331	2	1	2
2	71	2	1	2	5	110	0	1	1	2
2	72	2	4	2	1	140	307	2	1	2
2	73	2	1	1	2	140	295	0	1	2
2	74	2	2	1	2	110	237	2	1	2
2	75	2	4	1	4	110	273	2	1	2
2	76	2	1	2	3	110	0	1	1	2
2	77	2	3	2	2	140	249	2	1	2
2	78	2	1	2	3	140	189	0	1	2
2	79	2	4	1	5	110	706	2	1	2
2	80	2	1	1	5	110	247	0	1	2
3	1	1	1	1	1	178	304	2	2	1
3	2	1	2	1	4	198	349	2	2	1
3	3	1	3	2	5	195	331	2	2	1
3	4	1	4	2	5	194	338	2	2	1
3	5	1	1	1	3	153	266	2	2	1
3	6	1	2	2	3	185	214	2	2	1
3	7	1	4	2	4	175	186	2	2	1
3	8	1	1	1	2	139	260	2	2	1
3	9	1	3	2	2	142	289	2	2	1
3	10	1	1	2	4	154	268	2	2	1
3	11	1	2	1	2	190	231	2	2	1
3	12	1	4	1	5	182	271	2	2	1
3	13	1	3	1	4	164	339	2	2	1
3	14	1	2	2	4	182	321	2	2	1
3	15	1	4	1	4	185	298	2	2	1
3	16	1	2	1	2	169	301	2	2	1
3	17	1	3	2	4	177	236	2	2	1
3	18	1	1	2	2	191	228	2	2	1
3	19	1	2	2	4	159	318	2	2	1
3	20	1	1	2	1	176	275	2	2	1
3	21	1	3	2	2	176	250	2	2	1
3	22	1	4	2	3	154	267	2	2	1
3	23	1	1	1	5	166	268	2	2	1
3	24	1	3	1	3	136	232	2	2	1
3	25	1	4	2	1	143	230	2	2	1
3	26	1	1	1	3	176	197	2	2	1
3	27	1	3	1	4	175	240	2	2	1
3	28	1	4	2	4	181	192	2	2	1
3	29	1	2	1	1	142	184	2	2	1
3	30	1	1	2	5	201	197	2	2	1
3	31	1	4	2	2	149	225	2	2	1
3	32	1	2	2	1	157	169	2	2	1
3	33	1	3	1	1	172	116	2	2	1
3	34	1	1	1	2	148	154	2	2	1
3	35	1	2	2	1	198	76	2	2	1
3	36	1	3	2	1	161	144	2	2	1
3	37	1	4	1	4	151	174	2	2	1
3	38	1	1	2	2	190	90	2	2	1
3	39	1	3	2	1	145	125	2	2	1
3	40	1	1	2	5	185	126	2	2	1
3	41	1	2	2	3	184	92	2	2	1
3	42	1	4	1	2	137	185	2	2	1
3	43	1	1	1	5	169	220	2	2	1
3	44	1	3	1	5	173	313	2	2	1
3	45	1	4	2	1	188	248	2	2	1
3	46	1	2	2	2	159	228	2	2	1
3	47	1	3	1	3	138	251	2	2	1
3	48	1	1	1	4	159	231	2	2	1
3	49	1	4	1	2	137	208	2	2	1
3	50	1	3	2	5	166	235	2	2	1
3	51	1	4	1	3	140	154	2	2	1
3	52	1	3	1	2	179	63	2	2	1
3	53	1	4	2	3	153	207	2	2	1
3	54	1	2	1	3	145	212	2	2	1
3	55	1	4	1	1	151	230	2	2	1
3	56	1	2	1	5	157	294	2	2	1
3	57	1	1	2	1	139	223	2	2	1
3	58	1	2	2	5	188	267	2	2	1
3	59	1	3	1	5	167	196	2	2	1
3	60	1	4	1	3	191	192	2	2	1
3	61	1	1	2	4	196	211	2	2	1
3	62	1	3	1	2	200	206	2	2	1
3	63	1	2	1	4	195	123	2	2	1
3	64	1	4	1	5	166	99	2	2	1
3	65	1	3	1	1	148	117	2	2	1
3	66	1	1	2	3	144	66	2	2	1
3	67	1	4	2	5	185	59	2	2	1
3	68	1	2	2	5	137	173	2	2	1
3	69	1	1	1	4	172	198	2	2	1
3	70	1	3	2	4	176	38	2	2	1
3	71	1	2	1	1	152	183	2	2	1
3	72	1	3	2	3	147	286	2	2	1
3	73	1	4	1	1	194	317	2	2	1
3	74	1	2	1	5	188	219	2	2	1
3	75	1	1	1	1	144	288	2	2	1
3	76	1	2	1	3	155	288	2	2	1
3	77	1	4	2	2	192	282	2	2	1
3	78	1	1	2	3	158	290	2	2	1
3	79	1	3	2	3	150	310	2	2	1
3	80	1	2	2	2	146	314	2	2	1
4	1	2	1	1	5	152	349	2	1	1
4	2	2	2	2	3	151	258	2	1	1
4	3	2	1	2	2	108	304	2	1	1
4	4	2	2	1	3	115	284	2	1	1
4	5	2	3	1	1	113	272	2	1	1
4	6	2	2	2	4	149	211	2	1	1
4	7	2	3	1	4	143	224	2	1	1
4	8	2	2	1	5	138	212	2	1	1
4	9	2	1	2	3	154	104	2	1	1
4	10	2	4	2	4	126	237	2	1	1
4	11	2	3	2	5	107	306	2	1	1
4	12	2	4	1	5	144	245	2	1	1
4	13	2	1	1	3	123	234	2	1	1
4	14	2	4	2	1	118	279	2	1	1
4	15	2	1	2	5	137	162	2	1	1
4	16	2	4	2	3	150	206	2	1	1
4	17	2	2	1	2	105	140	2	1	1
4	18	2	1	1	5	110	177	2	1	1
4	19	2	3	2	5	144	196	2	1	1
4	20	2	4	1	5	138	216	2	1	1
4	21	2	3	2	1	114	293	2	1	1
4	22	2	4	2	5	137	161	2	1	1
4	23	2	3	2	4	132	173	2	1	1
4	24	2	2	1	5	154	137	2	1	1
4	25	2	4	2	1	108	191	2	1	1
4	26	2	1	2	1	151	90	2	1	1
4	27	2	4	1	2	107	168	2	1	1
4	28	2	2	1	2	111	188	2	1	1
4	29	2	3	2	2	139	175	2	1	1
4	30	2	2	2	3	118	220	2	1	1
4	31	2	4	1	4	115	273	2	1	1
4	32	2	3	1	3	151	212	2	1	1
4	33	2	1	2	1	129	121	2	1	1
4	34	2	4	2	2	118	238	2	1	1
4	35	2	2	2	1	122	186	2	1	1
4	36	2	3	2	3	151	101	2	1	1
4	37	2	1	2	5	147	105	2	1	1
4	38	2	2	1	1	150	110	2	1	1
4	39	2	1	2	2	112	179	2	1	1
4	40	2	3	1	4	123	191	2	1	1
4	41	2	4	2	4	127	164	2	1	1
4	42	2	2	1	4	123	168	2	1	1
4	43	2	3	1	5	134	196	2	1	1
4	44	2	1	2	4	125	225	2	1	1
4	45	2	3	2	4	145	148	2	1	1
4	46	2	4	2	3	155	120	2	1	1
4	47	2	2	2	2	136	133	2	1	1
4	48	2	1	1	2	155	81	2	1	1
4	49	2	4	1	3	132	126	2	1	1
4	50	2	2	2	4	117	147	2	1	1
4	51	2	3	1	3	107	192	2	1	1
4	52	2	2	1	3	111	196	2	1	1
4	53	2	3	2	3	132	239	2	1	1
4	54	2	1	1	3	111	205	2	1	1
4	55	2	4	2	2	149	120	2	1	1
4	56	2	3	2	1	153	204	2	1	1
4	57	2	2	1	1	113	242	2	1	1
4	58	2	4	1	2	120	214	2	1	1
4	59	2	2	2	2	152	121	2	1	1
4	60	2	3	1	2	119	127	2	1	1
4	61	2	4	1	1	143	186	2	1	1
4	62	2	1	2	4	134	167	2	1	1
4	63	2	4	1	4	116	236	2	1	1
4	64	2	3	1	1	142	199	2	1	1
4	65	2	1	1	1	137	91	2	1	1
4	66	2	3	2	2	148	71	2	1	1
4	67	2	2	2	5	131	60	2	1	1
4	68	2	3	1	2	138	88	2	1	1
4	69	2	4	1	3	134	85	2	1	1
4	70	2	1	1	1	122	209	2	1	1
4	71	2	3	1	5	149	205	2	1	1
4	72	2	4	2	5	124	186	2	1	1
4	73	2	1	1	4	152	165	2	1	1
4	74	2	4	1	1	113	267	2	1	1
4	75	2	1	2	3	129	271	2	1	1
4	76	2	2	1	4	139	267	2	1	1
4	77	2	1	1	4	113	232	2	1	1
4	78	2	2	2	5	139	227	2	1	1
4	79	2	1	1	2	132	272	2	1	1
4	80	2	2	2	1	148	339	2	1	1
5	1	1	1	2	4	140	0	1	2	2
5	2	1	2	2	3	170	226	2	2	2
5	3	1	1	1	5	170	0	1	2	2
5	4	1	3	1	5	200	266	2	2	2
5	5	1	1	1	2	200	165	0	2	2
5	6	1	2	2	4	170	281	2	2	2
5	7	1	4	1	1	170	175	2	2	2
5	8	1	1	2	1	170	213	0	2	2
5	9	1	3	1	1	140	315	2	2	2
5	10	1	1	2	3	140	0	1	2	2
5	11	1	4	2	2	170	310	2	2	2
5	12	1	1	1	1	170	0	1	2	2
5	13	1	3	2	5	200	350	2	2	2
5	14	1	4	2	1	200	215	2	2	2
5	15	1	2	1	4	200	127	2	2	2
5	16	1	1	2	2	200	97	0	2	2
5	17	1	3	1	5	170	127	2	2	2
5	18	1	1	1	5	170	94	0	2	2
5	19	1	3	1	3	140	89	2	2	2
5	20	1	1	1	4	140	122	0	2	2
5	21	1	4	2	1	110	287	2	2	2
5	22	1	3	2	5	110	96	2	2	2
5	23	1	1	1	3	110	198	0	2	2
5	24	1	4	1	5	80	293	2	2	2
5	25	1	1	1	3	80	0	1	2	2
5	26	1	2	1	5	110	307	2	2	2
5	27	1	4	1	2	110	200	2	2	2
5	28	1	2	2	2	110	175	2	2	2
5	29	1	4	1	3	110	153	2	2	2
5	30	1	3	2	2	110	198	2	2	2
5	31	1	2	2	4	110	183	2	2	2
5	32	1	3	1	2	110	216	2	2	2
5	33	1	4	2	3	110	212	2	2	2
5	34	1	2	2	5	110	203	2	2	2
5	35	1	4	1	5	110	206	2	2	2
5	36	1	1	1	1	110	0	1	2	2
5	37	1	3	1	4	140	276	2	2	2
5	38	1	2	1	1	140	203	2	2	2
5	39	1	4	1	2	140	236	2	2	2
5	40	1	3	2	1	140	128	2	2	2
5	41	1	1	2	1	140	134	0	2	2
5	42	1	4	1	4	110	112	2	2	2
5	43	1	2	2	3	110	156	2	2	2
5	44	1	4	1	1	110	167	2	2	2
5	45	1	1	2	5	110	121	0	2	2
5	46	1	2	1	1	80	93	2	2	2
5	47	1	3	1	1	80	176	2	2	2
5	48	1	2	2	2	80	173	2	2	2
5	49	1	3	2	1	80	232	2	2	2
5	50	1	2	2	1	80	200	2	2	2
5	51	1	4	2	4	80	76	2	2	2
5	52	1	1	2	5	80	117	0	2	2
5	53	1	3	2	4	50	80	2	2	2
5	54	1	2	1	4	50	61	2	2	2
5	55	1	4	2	5	50	304	2	2	2
5	56	1	2	1	2	50	208	2	2	2
5	57	1	1	1	2	50	219	0	2	2
5	58	1	3	1	4	50	246	2	2	2
5	59	1	2	1	5	50	303	2	2	2
5	60	1	3	2	3	50	220	2	2	2
5	61	1	1	2	2	50	0	1	2	2
5	62	1	4	2	2	50	264	2	2	2
5	63	1	2	1	2	50	137	2	2	2
5	64	1	3	2	2	50	172	2	2	2
5	65	1	2	2	1	50	122	2	2	2
5	66	1	3	2	4	50	284	2	2	2
5	67	1	2	1	3	50	268	2	2	2
5	68	1	3	1	3	50	267	2	2	2
5	69	1	4	2	4	50	215	2	2	2
5	70	1	3	1	2	50	410	2	2	2
5	71	1	2	2	5	50	295	2	2	2
5	72	1	1	2	4	50	244	0	2	2
5	73	1	4	1	4	50	260	2	2	2
5	74	1	1	2	3	50	0	1	2	2
5	75	1	4	2	5	50	316	2	2	2
5	76	1	2	1	3	50	232	2	2	2
5	77	1	4	2	3	50	170	2	2	2
5	78	1	1	1	4	50	65	0	2	2
5	79	1	4	1	3	50	49	2	2	2
5	80	1	3	2	3	50	361	2	2	2
6	1	2	1	2	5	80	242	0	1	2
6	2	2	3	2	2	50	263	2	1	2
6	3	2	4	2	1	50	268	2	1	2
6	4	2	2	1	3	50	208	2	1	2
6	5	2	3	1	1	50	132	2	1	2
6	6	2	1	2	3	50	153	0	1	2
6	7	2	4	2	2	50	253	2	1	2
6	8	2	3	2	4	50	241	2	1	2
6	9	2	4	1	4	50	213	2	1	2
6	10	2	1	1	5	50	266	0	1	2
6	11	2	2	1	4	50	366	2	1	2
6	12	2	4	2	5	50	370	2	1	2
6	13	2	2	1	2	50	295	2	1	2
6	14	2	1	2	2	50	715	0	1	2
6	15	2	2	1	4	50	527	2	1	2
6	16	2	1	1	1	50	0	1	1	2
6	17	2	4	1	2	50	344	2	1	2
6	18	2	2	2	2	50	205	2	1	2
6	19	2	1	2	4	50	49	0	1	2
6	20	2	2	1	1	50	357	2	1	2
6	21	2	3	1	3	50	297	2	1	2
6	22	2	1	1	1	50	238	0	1	2
6	23	2	2	2	1	50	258	2	1	2
6	24	2	4	1	3	50	135	2	1	2
6	25	2	1	1	4	50	203	0	1	2
6	26	2	3	2	1	50	303	2	1	2
6	27	2	2	2	4	50	275	2	1	2
6	28	2	1	2	1	50	0	1	1	2
6	29	2	4	2	2	50	396	2	1	2
6	30	2	2	2	4	50	257	2	1	2
6	31	2	4	1	3	50	197	2	1	2
6	32	2	3	1	5	50	185	2	1	2
6	33	2	2	1	1	50	110	2	1	2
6	34	2	1	2	1	50	242	0	1	2
6	35	2	4	1	5	50	198	2	1	2
6	36	2	3	1	2	50	187	2	1	2
6	37	2	2	1	3	50	111	2	1	2
6	38	2	3	1	1	50	52	2	1	2
6	39	2	2	2	1	50	168	2	1	2
6	40	2	1	1	3	50	220	0	1	2
6	41	2	3	1	5	50	320	2	1	2
6	42	2	4	1	4	50	341	2	1	2
6	43	2	1	1	3	50	0	1	1	2
6	44	2	3	1	2	50	429	2	1	2
6	45	2	2	2	3	50	242	2	1	2
6	46	2	4	2	4	50	214	2	1	2
6	47	2	3	2	4	50	218	2	1	2
6	48	2	1	2	5	50	175	0	1	2
6	49	2	4	1	2	50	339	2	1	2
6	50	2	1	2	4	50	247	0	1	2
6	51	2	4	2	3	50	364	2	1	2
6	52	2	3	1	4	50	240	2	1	2
6	53	2	1	2	3	50	0	1	1	2
6	54	2	3	1	4	50	440	2	1	2
6	55	2	4	2	4	50	221	2	1	2
6	56	2	3	1	3	50	145	2	1	2
6	57	2	4	1	5	50	54	2	1	2
6	58	2	3	2	3	50	202	2	1	2
6	59	2	2	1	5	50	334	2	1	2
6	60	2	1	1	4	50	0	1	1	2
6	61	2	3	2	5	80	277	2	1	2
6	62	2	4	2	1	80	202	2	1	2
6	63	2	1	1	5	80	126	0	1	2
6	64	2	3	2	2	50	308	2	1	2
6	65	2	2	2	5	50	312	2	1	2
6	66	2	1	2	2	50	220	0	1	2
6	67	2	4	1	1	50	273	2	1	2
6	68	2	3	2	3	50	325	2	1	2
6	69	2	2	2	2	50	329	2	1	2
6	70	2	3	2	5	50	318	2	1	2
6	71	2	4	2	5	50	386	2	1	2
6	72	2	1	1	2	50	0	1	1	2
6	73	2	2	2	3	50	347	2	1	2
6	74	2	4	2	3	50	239	2	1	2
6	75	2	2	2	5	50	244	2	1	2
6	76	2	4	1	1	50	72	2	1	2
6	77	2	2	1	5	50	236	2	1	2
6	78	2	1	1	2	50	241	0	1	2
6	79	2	2	1	2	50	357	2	1	2
6	80	2	3	2	1	50	377	2	1	2
7	1	1	3	1	1	123	307	2	2	1
7	2	1	1	2	3	109	317	2	2	1
7	3	1	3	2	2	122	355	2	2	1
7	4	1	2	2	4	143	299	2	2	1
7	5	1	1	1	5	120	262	2	2	1
7	6	1	3	1	2	123	253	2	2	1
7	7	1	2	2	1	127	345	2	2	1
7	8	1	4	1	2	131	380	2	2	1
7	9	1	3	1	4	106	276	2	2	1
7	10	1	2	1	3	111	267	2	2	1
7	11	1	3	2	5	129	202	2	2	1
7	12	1	1	2	2	134	212	2	2	1
7	13	1	4	1	5	119	366	2	2	1
7	14	1	3	2	4	127	378	2	2	1
7	15	1	1	2	4	108	221	2	2	1
7	16	1	2	1	1	138	272	2	2	1
7	17	1	3	1	1	110	197	2	2	1
7	18	1	1	1	3	136	203	2	2	1
7	19	1	4	2	4	108	152	2	2	1
7	20	1	2	1	3	111	169	2	2	1
7	21	1	4	1	1	142	159	2	2	1
7	22	1	1	2	5	139	197	2	2	1
7	23	1	2	1	2	146	227	2	2	1
7	24	1	4	1	3	112	281	2	2	1
7	25	1	2	2	2	125	387	2	2	1
7	26	1	3	1	5	133	334	2	2	1
7	27	1	2	2	4	123	275	2	2	1
7	28	1	3	1	2	127	364	2	2	1
7	29	1	4	2	1	128	332	2	2	1
7	30	1	1	2	1	123	277	2	2	1
7	31	1	3	1	5	135	351	2	2	1
7	32	1	2	2	1	138	315	2	2	1
7	33	1	4	2	3	118	383	2	2	1
7	34	1	2	2	3	128	300	2	2	1
7	35	1	1	1	1	100	304	2	2	1
7	36	1	3	2	2	107	221	2	2	1
7	37	1	4	2	2	142	198	2	2	1
7	38	1	1	2	1	129	22	2	2	1
7	39	1	3	2	1	129	337	2	2	1
7	40	1	2	1	4	139	284	2	2	1
7	41	1	1	1	5	138	356	2	2	1
7	42	1	2	1	5	129	375	2	2	1
7	43	1	4	1	3	109	383	2	2	1
7	44	1	3	1	4	127	325	2	2	1
7	45	1	2	2	3	138	205	2	2	1
7	46	1	4	2	3	146	299	2	2	1
7	47	1	3	2	3	136	265	2	2	1
7	48	1	4	1	2	117	367	2	2	1
7	49	1	1	2	4	105	396	2	2	1
7	50	1	4	2	4	143	195	2	2	1
7	51	1	3	1	3	103	209	2	2	1
7	52	1	2	1	2	142	155	2	2	1
7	53	1	4	1	5	132	191	2	2	1
7	54	1	2	1	1	142	100	2	2	1
7	55	1	4	1	4	100	206	2	2	1
7	56	1	3	2	1	100	243	2	2	1
7	57	1	4	2	2	142	219	2	2	1
7	58	1	1	2	5	106	308	2	2	1
7	59	1	3	2	4	121	403	2	2	1
7	60	1	1	2	2	131	288	2	2	1
7	61	1	4	1	1	129	297	2	2	1
7	62	1	1	1	3	102	262	2	2	1
7	63	1	3	2	5	146	250	2	2	1
7	64	1	1	1	1	115	304	2	2	1
7	65	1	3	2	3	130	83	2	2	1
7	66	1	4	2	1	104	307	2	2	1
7	67	1	2	1	4	130	293	2	2	1
7	68	1	4	2	5	115	276	2	2	1
7	69	1	2	2	5	128	312	2	2	1
7	70	1	4	1	4	123	391	2	2	1
7	71	1	1	2	3	133	364	2	2	1
7	72	1	3	1	3	100	214	2	2	1
7	73	1	1	1	4	145	186	2	2	1
7	74	1	4	2	5	105	319	2	2	1
7	75	1	1	1	2	137	315	2	2	1
7	76	1	2	2	5	106	356	2	2	1
7	77	1	1	1	4	129	303	2	2	1
7	78	1	2	2	2	135	320	2	2	1
7	79	1	1	1	2	127	321	2	2	1
7	80	1	2	1	5	121	265	2	2	1
8	1	2	4	1	1	61	279	2	1	1
8	2	2	3	1	2	67	291	2	1	1
8	3	2	1	1	1	47	280	2	1	1
8	4	2	4	2	3	48	284	2	1	1
8	5	2	3	1	5	65	256	2	1	1
8	6	2	2	2	2	63	292	2	1	1
8	7	2	3	2	5	63	360	2	1	1
8	8	2	4	1	2	53	461	2	1	1
8	9	2	1	2	3	49	306	2	1	1
8	10	2	2	1	5	54	334	2	1	1
8	11	2	3	1	4	67	266	2	1	1
8	12	2	2	2	3	64	318	2	1	1
8	13	2	1	2	2	59	251	2	1	1
8	14	2	2	1	4	55	207	2	1	1
8	15	2	1	1	4	64	299	2	1	1
8	16	2	3	1	5	47	240	2	1	1
8	17	2	1	1	3	55	348	2	1	1
8	18	2	4	1	4	52	217	2	1	1
8	19	2	2	1	1	61	165	2	1	1
8	20	2	1	2	1	48	194	2	1	1
8	21	2	2	2	4	53	182	2	1	1
8	22	2	3	2	4	65	154	2	1	1
8	23	2	4	2	2	53	191	2	1	1
8	24	2	1	2	5	66	290	2	1	1
8	25	2	3	2	3	51	311	2	1	1
8	26	2	1	2	4	51	300	2	1	1
8	27	2	3	2	1	58	488	2	1	1
8	28	2	4	1	1	64	260	2	1	1
8	29	2	2	2	5	66	184	2	1	1
8	30	2	1	2	3	63	140	2	1	1
8	31	2	4	1	3	50	210	2	1	1
8	32	2	1	2	1	51	214	2	1	1
8	33	2	4	1	3	56	354	2	1	1
8	34	2	3	1	2	62	222	2	1	1
8	35	2	4	2	4	62	322	2	1	1
8	36	2	1	1	5	48	279	2	1	1
8	37	2	2	1	4	59	307	2	1	1
8	38	2	1	1	1	50	304	2	1	1
8	39	2	4	2	3	62	355	2	1	1
8	40	2	2	2	4	56	272	2	1	1
8	41	2	4	2	5	59	260	2	1	1
8	42	2	2	1	5	67	288	2	1	1
8	43	2	1	1	2	64	372	2	1	1
8	44	2	4	2	4	68	425	2	1	1
8	45	2	1	2	4	60	341	2	1	1
8	46	2	4	1	4	65	210	2	1	1
8	47	2	1	2	2	62	54	2	1	1
8	48	2	2	2	5	67	330	2	1	1
8	49	2	4	1	2	55	327	2	1	1
8	50	2	2	2	1	57	235	2	1	1
8	51	2	3	1	3	49	328	2	1	1
8	52	2	2	1	2	65	299	2	1	1
8	53	2	3	1	4	60	520	2	1	1
8	54	2	4	2	1	53	325	2	1	1
8	55	2	3	1	3	68	200	2	1	1
8	56	2	2	2	1	63	269	2	1	1
8	57	2	3	2	2	47	386	2	1	1
8	58	2	1	1	5	50	390	2	1	1
8	59	2	2	1	1	68	378	2	1	1
8	60	2	3	2	3	55	374	2	1	1
8	61	2	4	2	2	57	219	2	1	1
8	62	2	1	1	2	56	271	2	1	1
8	63	2	3	2	2	48	300	2	1	1
8	64	2	2	1	2	49	256	2	1	1
8	65	2	3	2	4	54	332	2	1	1
8	66	2	2	2	2	62	376	2	1	1
8	67	2	4	1	5	63	237	2	1	1
8	68	2	2	1	3	61	249	2	1	1
8	69	2	4	2	1	66	309	2	1	1
8	70	2	2	2	3	51	442	2	1	1
8	71	2	1	1	3	48	318	2	1	1
8	72	2	3	1	1	54	267	2	1	1
8	73	2	2	1	3	59	239	2	1	1
8	74	2	3	2	1	67	283	2	1	1
8	75	2	4	2	5	54	375	2	1	1
8	76	2	3	2	5	66	292	2	1	1
8	77	2	1	2	5	51	313	2	1	1
8	78	2	4	1	5	55	325	2	1	1
8	79	2	1	1	4	53	353	2	1	1
8	80	2	3	1	1	51	358	2	1	1
