# Supplementary material for: Stop signals delay synchrony more for finger tapping than vocalization: a dual modality study of rhythmic synchronization in the stop signal task
Source: PeerJ. 2018 Jul 12;6:e5242. doi: 10.7717/peerj.5242 (PMC6046193; doi:10.7717/peerj.5242)
Supplement: Supplemental Information 1 [file peerj-06-5242-s001.zip › Raw data - for submission/P20_AV/StaircaseForStop_1.0.0.txt]

run	trial_n	duration	correct	TotalACC	Manual/Vocal	Ignore/Stop	***	run	trial_n	duration	correct	TotalACC	Manual/Vocal	Ignore/Stop
1	2	200	0	0	1	2	*****	2	1	200	0	0	2	2
1	6	170	0	0	1	2	*****	2	3	170	1	0.5	2	2
1	14	140	0	0	1	2	*****	2	6	200	1	0.666666666666667	2	2
1	17	110	0	0	1	2	*****	2	8	230	0	0.5	2	2
1	23	80	0	0	1	2	*****	2	10	200	1	0.6	2	2
1	25	50	1	0.166666666666667	1	2	*****	2	12	230	0	0.5	2	2
1	27	80	0	0.142857142857143	1	2	*****	2	18	200	1	0.571428571428571	2	2
1	31	50	1	0.25	1	2	*****	2	23	230	0	0.5	2	2
1	33	80	1	0.333333333333333	1	2	*****	2	26	200	0	0.444444444444444	2	2
1	37	110	1	0.4	1	2	*****	2	31	170	1	0.5	2	2
1	39	140	1	0.454545454545455	1	2	*****	2	33	200	0	0.454545454545455	2	2
1	42	170	0	0.416666666666667	1	2	*****	2	35	170	1	0.5	2	2
1	46	140	0	0.384615384615385	1	2	*****	2	39	200	0	0.461538461538462	2	2
1	50	110	1	0.428571428571429	1	2	*****	2	42	170	0	0.428571428571429	2	2
1	53	140	0	0.4	1	2	*****	2	47	140	1	0.466666666666667	2	2
1	56	110	1	0.4375	1	2	*****	2	60	170	1	0.5	2	2
1	60	140	0	0.411764705882353	1	2	*****	2	62	200	0	0.470588235294118	2	2
1	62	110	0	0.388888888888889	1	2	*****	2	65	170	1	0.5	2	2
1	65	80	0	0.368421052631579	1	2	*****	2	71	200	0	0.473684210526316	2	2
1	67	50	0	0.35	1	2	*****	2	78	170	1	0.5	2	2
5	2	50	1	0.380952380952381	1	2	*****	6	5	200	0	0.476190476190476	2	2
5	4	50	1	0.409090909090909	1	2	*****	6	12	170	0	0.454545454545455	2	2
5	9	80	1	0.434782608695652	1	2	*****	6	14	140	1	0.478260869565217	2	2
5	12	110	0	0.416666666666667	1	2	*****	6	16	170	1	0.5	2	2
5	25	80	1	0.44	1	2	*****	6	20	200	0	0.48	2	2
5	32	110	0	0.423076923076923	1	2	*****	6	23	170	0	0.461538461538462	2	2
5	40	80	0	0.407407407407407	1	2	*****	6	27	140	1	0.481481481481481	2	2
5	42	50	0	0.392857142857143	1	2	*****	6	29	170	1	0.5	2	2
5	48	50	1	0.413793103448276	1	2	*****	6	34	200	1	0.517241379310345	2	2
5	51	50	1	0.433333333333333	1	2	*****	6	36	230	0	0.5	2	2
5	53	80	0	0.419354838709677	1	2	*****	6	42	200	0	0.483870967741936	2	2
5	55	50	0	0.40625	1	2	*****	6	44	170	0	0.46875	2	2
5	59	50	1	0.424242424242424	1	2	*****	6	46	140	1	0.484848484848485	2	2
5	61	50	1	0.441176470588235	1	2	*****	6	48	170	1	0.5	2	2
5	66	80	1	0.457142857142857	1	2	*****	6	51	200	0	0.485714285714286	2	2
5	68	110	0	0.444444444444444	1	2	*****	6	58	170	0	0.472222222222222	2	2
5	70	80	0	0.432432432432432	1	2	*****	6	63	140	1	0.486486486486487	2	2
5	72	50	1	0.447368421052632	1	2	*****	6	74	170	0	0.473684210526316	2	2
5	74	80	1	0.461538461538462	1	2	*****	6	77	140	0	0.461538461538462	2	2
5	80	110	0	0.45	1	2	*****	6	79	110	0	0.45	2	2
