# Supplementary material for: Stop signals delay synchrony more for finger tapping than vocalization: a dual modality study of rhythmic synchronization in the stop signal task
Source: PeerJ. 2018 Jul 12;6:e5242. doi: 10.7717/peerj.5242 (PMC6046193; doi:10.7717/peerj.5242)
Supplement: Supplemental Information 1 [file peerj-06-5242-s001.zip › Raw data - for submission/P20_AV/Stop_1.0.0.txt]

run	trial_n	FactorA	FactorB	FactorC	TargItem	SSD	RT	ACC	Manual/Vocal	Ignore/Stop
1	1	1	4	1	2	200	145	2	1	2
1	2	1	1	2	4	200	149	0	1	2
1	3	1	3	1	3	170	219	2	1	2
1	4	1	2	1	3	170	271	2	1	2
1	5	1	3	2	5	170	291	2	1	2
1	6	1	1	1	1	170	455	0	1	2
1	7	1	3	1	1	140	404	2	1	2
1	8	1	2	2	1	140	345	2	1	2
1	9	1	4	1	3	140	493	2	1	2
1	10	1	3	1	2	140	385	2	1	2
1	11	1	4	2	5	140	405	2	1	2
1	12	1	2	1	4	140	282	2	1	2
1	13	1	4	1	4	140	222	2	1	2
1	14	1	1	2	1	140	146	0	1	2
1	15	1	4	1	4	110	296	2	1	2
1	16	1	2	2	3	110	236	2	1	2
1	17	1	1	2	2	110	256	0	1	2
1	18	1	3	2	5	80	318	2	1	2
1	19	1	4	2	3	80	306	2	1	2
1	20	1	3	1	2	80	246	2	1	2
1	21	1	2	1	2	80	251	2	1	2
1	22	1	3	2	4	80	287	2	1	2
1	23	1	1	2	5	80	243	0	1	2
1	24	1	2	2	1	50	409	2	1	2
1	25	1	1	1	2	50	0	1	1	2
1	26	1	3	2	1	80	192	2	1	2
1	27	1	1	2	3	80	132	0	1	2
1	28	1	2	2	4	50	234	2	1	2
1	29	1	3	2	3	50	302	2	1	2
1	30	1	2	2	2	50	194	2	1	2
1	31	1	1	1	3	50	0	1	1	2
1	32	1	4	2	2	80	201	2	1	2
1	33	1	1	2	4	80	0	1	1	2
1	34	1	3	2	4	110	233	2	1	2
1	35	1	4	2	3	110	237	2	1	2
1	36	1	2	1	3	110	257	2	1	2
1	37	1	1	1	4	110	0	1	1	2
1	38	1	2	1	2	140	105	2	1	2
1	39	1	1	1	5	140	0	1	1	2
1	40	1	3	1	5	170	56	2	1	2
1	41	1	4	2	5	170	92	2	1	2
1	42	1	1	1	3	170	97	0	1	2
1	43	1	3	2	2	140	286	2	1	2
1	44	1	2	1	5	140	194	2	1	2
1	45	1	3	2	2	140	326	2	1	2
1	46	1	1	1	2	140	346	0	1	2
1	47	1	2	2	2	110	512	2	1	2
1	48	1	4	1	1	110	340	2	1	2
1	49	1	2	1	4	110	472	2	1	2
1	50	1	1	2	3	110	0	1	1	2
1	51	1	2	2	3	140	239	2	1	2
1	52	1	4	2	1	140	180	2	1	2
1	53	1	1	2	1	140	104	0	1	2
1	54	1	4	2	4	110	317	2	1	2
1	55	1	3	1	4	110	402	2	1	2
1	56	1	1	2	2	110	0	1	1	2
1	57	1	2	2	4	140	249	2	1	2
1	58	1	4	1	3	140	189	2	1	2
1	59	1	2	1	5	140	145	2	1	2
1	60	1	1	1	4	140	102	0	1	2
1	61	1	4	2	2	110	0	99	1	2
1	62	1	1	2	5	110	144	0	1	2
1	63	1	2	2	5	80	157	2	1	2
1	64	1	4	1	1	80	0	99	1	2
1	65	1	1	1	1	80	197	0	1	2
1	66	1	4	1	5	50	171	2	1	2
1	67	1	1	1	5	50	143	0	1	2
1	68	1	3	2	1	50	147	2	1	2
1	69	1	2	2	5	50	312	2	1	2
1	70	1	3	1	1	50	156	2	1	2
1	71	1	4	1	2	50	208	2	1	2
1	72	1	2	1	1	50	164	2	1	2
1	73	1	3	1	3	50	217	2	1	2
1	74	1	4	2	1	50	189	2	1	2
1	75	1	3	1	5	50	257	2	1	2
1	76	1	4	1	5	50	166	2	1	2
1	77	1	2	1	1	50	250	2	1	2
1	78	1	3	1	4	50	302	2	1	2
1	79	1	4	2	4	50	370	2	1	2
1	80	1	3	2	3	50	438	2	1	2
2	1	2	1	2	4	200	266	0	2	2
2	2	2	3	1	5	170	217	2	2	2
2	3	2	1	1	1	170	0	1	2	2
2	4	2	2	2	5	200	217	2	2	2
2	5	2	3	1	1	200	209	2	2	2
2	6	2	1	2	2	200	0	1	2	2
2	7	2	3	1	3	230	108	2	2	2
2	8	2	1	1	2	230	120	0	2	2
2	9	2	3	1	2	200	167	2	2	2
2	10	2	1	1	2	200	0	1	2	2
2	11	2	3	2	2	230	105	2	2	2
2	12	2	1	1	3	230	138	0	2	2
2	13	2	2	1	5	200	205	2	2	2
2	14	2	3	1	2	200	243	2	2	2
2	15	2	2	2	2	200	254	2	2	2
2	16	2	3	2	4	200	331	2	2	2
2	17	2	4	1	4	200	269	2	2	2
2	18	2	1	2	3	200	0	1	2	2
2	19	2	4	2	1	230	269	2	2	2
2	20	2	2	1	3	230	171	2	2	2
2	21	2	4	1	5	230	139	2	2	2
2	22	2	2	1	4	230	112	2	2	2
2	23	2	1	1	5	230	153	0	2	2
2	24	2	4	1	1	200	174	2	2	2
2	25	2	2	2	2	200	157	2	2	2
2	26	2	1	2	5	200	146	0	2	2
2	27	2	3	1	5	170	223	2	2	2
2	28	2	2	2	5	170	257	2	2	2
2	29	2	4	2	5	170	273	2	2	2
2	30	2	3	2	5	170	329	2	2	2
2	31	2	1	1	4	170	0	1	2	2
2	32	2	3	2	1	200	73	2	2	2
2	33	2	1	2	4	200	178	0	2	2
2	34	2	3	2	5	170	207	2	2	2
2	35	2	1	2	3	170	0	1	2	2
2	36	2	2	2	4	200	51	2	2	2
2	37	2	3	2	3	200	188	2	2	2
2	38	2	4	2	5	200	203	2	2	2
2	39	2	1	1	5	200	143	0	2	2
2	40	2	4	1	3	170	179	2	2	2
2	41	2	2	2	4	170	211	2	2	2
2	42	2	1	2	5	170	199	0	2	2
2	43	2	4	1	2	140	109	2	2	2
2	44	2	3	2	2	140	117	2	2	2
2	45	2	2	1	4	140	169	2	2	2
2	46	2	4	2	2	140	206	2	2	2
2	47	2	1	2	1	140	0	1	2	2
2	48	2	3	2	1	170	119	2	2	2
2	49	2	4	1	1	170	140	2	2	2
2	50	2	3	1	3	170	240	2	2	2
2	51	2	4	1	5	170	247	2	2	2
2	52	2	3	2	4	170	146	2	2	2
2	53	2	2	1	2	170	187	2	2	2
2	54	2	3	2	3	170	192	2	2	2
2	55	2	4	1	2	170	343	2	2	2
2	56	2	2	1	1	170	225	2	2	2
2	57	2	4	2	3	170	198	2	2	2
2	58	2	2	1	5	170	223	2	2	2
2	59	2	4	1	3	170	230	2	2	2
2	60	2	1	1	4	170	0	1	2	2
2	61	2	4	1	4	200	38	2	2	2
2	62	2	1	2	1	200	120	0	2	2
2	63	2	4	2	4	170	118	2	2	2
2	64	2	2	2	1	170	261	2	2	2
2	65	2	1	2	2	170	0	1	2	2
2	66	2	2	1	1	200	61	2	2	2
2	67	2	4	2	2	200	146	2	2	2
2	68	2	3	1	1	200	229	2	2	2
2	69	2	2	2	3	200	183	2	2	2
2	70	2	4	2	1	200	175	2	2	2
2	71	2	1	1	1	200	165	0	2	2
2	72	2	3	1	4	170	218	2	2	2
2	73	2	2	1	2	170	68	2	2	2
2	74	2	4	2	4	170	199	2	2	2
2	75	2	2	2	1	170	35	2	2	2
2	76	2	3	1	4	170	185	2	2	2
2	77	2	2	1	3	170	273	2	2	2
2	78	2	1	1	3	170	0	1	2	2
2	79	2	2	2	3	200	28	2	2	2
2	80	2	4	2	3	200	291	2	2	2
3	1	1	2	2	1	135	19	2	1	1
3	2	1	1	2	3	106	80	2	1	1
3	3	1	3	2	1	98	0	99	1	1
3	4	1	1	2	1	99	65	2	1	1
3	5	1	3	2	5	114	0	99	1	1
3	6	1	4	2	4	109	81	2	1	1
3	7	1	2	2	1	107	245	2	1	1
3	8	1	3	1	4	116	241	2	1	1
3	9	1	2	1	2	132	277	2	1	1
3	10	1	3	1	1	107	242	2	1	1
3	11	1	2	1	4	109	294	2	1	1
3	12	1	4	1	1	118	226	2	1	1
3	13	1	3	2	4	101	263	2	1	1
3	14	1	4	1	3	133	154	2	1	1
3	15	1	1	2	1	131	175	2	1	1
3	16	1	2	2	2	123	235	2	1	1
3	17	1	1	1	2	131	263	2	1	1
3	18	1	4	1	1	98	253	2	1	1
3	19	1	3	1	3	123	216	2	1	1
3	20	1	1	2	4	140	187	2	1	1
3	21	1	3	1	5	104	161	2	1	1
3	22	1	1	1	5	95	118	2	1	1
3	23	1	4	2	3	98	98	2	1	1
3	24	1	3	1	2	138	0	99	1	1
3	25	1	1	2	5	128	0	99	1	1
3	26	1	4	1	3	133	45	2	1	1
3	27	1	2	1	3	100	67	2	1	1
3	28	1	4	1	5	104	31	2	1	1
3	29	1	2	2	4	133	42	2	1	1
3	30	1	3	1	4	127	0	99	1	1
3	31	1	1	1	2	119	51	2	1	1
3	32	1	4	2	2	123	0	99	1	1
3	33	1	3	1	2	109	20	2	1	1
3	34	1	1	2	3	101	192	2	1	1
3	35	1	4	1	4	96	197	2	1	1
3	36	1	1	2	4	125	32	2	1	1
3	37	1	2	2	5	113	0	99	1	1
3	38	1	1	1	1	96	2	2	1	1
3	39	1	3	2	2	128	29	2	1	1
3	40	1	1	1	5	103	0	99	1	1
3	41	1	3	1	5	120	0	99	1	1
3	42	1	2	1	5	126	0	99	1	1
3	43	1	3	2	3	135	0	99	1	1
3	44	1	2	2	2	98	0	99	1	1
3	45	1	4	1	4	114	0	99	1	1
3	46	1	3	2	5	125	74	2	1	1
3	47	1	4	2	1	128	95	2	1	1
3	48	1	2	2	3	119	91	2	1	1
3	49	1	3	1	1	102	160	2	1	1
3	50	1	2	1	3	135	179	2	1	1
3	51	1	3	2	1	111	176	2	1	1
3	52	1	1	2	2	119	76	2	1	1
3	53	1	4	2	5	118	113	2	1	1
3	54	1	3	2	3	129	100	2	1	1
3	55	1	4	2	4	107	130	2	1	1
3	56	1	1	1	4	125	37	2	1	1
3	57	1	2	2	3	102	83	2	1	1
3	58	1	3	2	2	97	135	2	1	1
3	59	1	4	2	1	131	74	2	1	1
3	60	1	1	2	2	103	79	2	1	1
3	61	1	2	1	1	123	106	2	1	1
3	62	1	4	2	5	121	143	2	1	1
3	63	1	2	1	1	139	194	2	1	1
3	64	1	3	2	4	103	208	2	1	1
3	65	1	4	1	5	106	188	2	1	1
3	66	1	1	2	5	109	144	2	1	1
3	67	1	2	2	4	119	236	2	1	1
3	68	1	4	2	3	101	129	2	1	1
3	69	1	2	2	5	139	92	2	1	1
3	70	1	3	1	3	106	50	2	1	1
3	71	1	2	1	4	112	0	99	1	1
3	72	1	4	2	2	140	57	2	1	1
3	73	1	1	1	4	120	118	2	1	1
3	74	1	4	1	2	121	114	2	1	1
3	75	1	2	1	2	114	111	2	1	1
3	76	1	1	1	1	135	146	2	1	1
3	77	1	2	1	5	106	143	2	1	1
3	78	1	1	1	3	112	0	99	1	1
3	79	1	4	1	2	140	0	99	1	1
3	80	1	1	1	3	98	164	2	1	1
4	1	2	4	1	5	186	172	2	2	1
4	2	2	2	1	2	219	145	2	2	1
4	3	2	3	2	5	188	173	2	2	1
4	4	2	2	1	5	159	194	2	2	1
4	5	2	3	1	2	188	151	2	2	1
4	6	2	2	1	2	224	124	2	2	1
4	7	2	3	2	1	164	191	2	2	1
4	8	2	1	1	3	162	169	2	2	1
4	9	2	3	1	5	164	207	2	2	1
4	10	2	1	2	2	218	178	2	2	1
4	11	2	4	1	1	215	208	2	2	1
4	12	2	1	2	4	230	161	2	2	1
4	13	2	3	1	1	167	85	2	2	1
4	14	2	4	2	1	179	176	2	2	1
4	15	2	2	2	5	218	224	2	2	1
4	16	2	1	2	3	189	199	2	2	1
4	17	2	2	1	3	211	237	2	2	1
4	18	2	4	1	5	185	221	2	2	1
4	19	2	2	2	4	232	176	2	2	1
4	20	2	4	2	5	186	249	2	2	1
4	21	2	3	1	4	226	184	2	2	1
4	22	2	2	2	3	160	219	2	2	1
4	23	2	1	1	5	171	25	2	2	1
4	24	2	2	2	2	230	134	2	2	1
4	25	2	4	2	3	180	222	2	2	1
4	26	2	3	2	1	166	255	2	2	1
4	27	2	1	2	1	226	265	2	2	1
4	28	2	2	1	1	213	247	2	2	1
4	29	2	1	1	4	187	277	2	2	1
4	30	2	3	2	2	171	220	2	2	1
4	31	2	1	2	4	218	175	2	2	1
4	32	2	3	1	2	196	143	2	2	1
4	33	2	2	1	1	165	211	2	2	1
4	34	2	3	2	4	177	137	2	2	1
4	35	2	4	2	4	175	97	2	2	1
4	36	2	1	2	3	211	188	2	2	1
4	37	2	4	1	3	163	323	2	2	1
4	38	2	3	1	1	176	254	2	2	1
4	39	2	2	1	3	180	30	2	2	1
4	40	2	1	2	5	221	151	2	2	1
4	41	2	4	1	2	198	274	2	2	1
4	42	2	3	1	4	169	220	2	2	1
4	43	2	2	2	5	201	175	2	2	1
4	44	2	3	2	5	193	153	2	2	1
4	45	2	1	1	2	159	256	2	2	1
4	46	2	4	2	2	161	246	2	2	1
4	47	2	1	1	2	169	314	2	2	1
4	48	2	4	2	4	230	201	2	2	1
4	49	2	2	2	1	214	233	2	2	1
4	50	2	3	2	2	168	172	2	2	1
4	51	2	2	2	1	222	182	2	2	1
4	52	2	4	2	5	163	135	2	2	1
4	53	2	2	1	4	211	221	2	2	1
4	54	2	4	1	4	177	212	2	2	1
4	55	2	1	1	3	170	322	2	2	1
4	56	2	3	1	5	185	259	2	2	1
4	57	2	2	2	3	212	131	2	2	1
4	58	2	4	1	2	185	55	2	2	1
4	59	2	1	2	5	215	14	2	2	1
4	60	2	4	2	3	203	33	2	2	1
4	61	2	2	1	5	175	233	2	2	1
4	62	2	1	1	4	218	190	2	2	1
4	63	2	3	1	3	215	191	2	2	1
4	64	2	4	1	1	173	205	2	2	1
4	65	2	2	2	4	208	158	2	2	1
4	66	2	1	2	2	220	176	2	2	1
4	67	2	2	1	4	175	307	2	2	1
4	68	2	4	1	3	199	290	2	2	1
4	69	2	1	1	1	158	248	2	2	1
4	70	2	3	1	3	184	143	2	2	1
4	71	2	2	2	2	225	204	2	2	1
4	72	2	4	2	1	218	168	2	2	1
4	73	2	1	1	5	161	236	2	2	1
4	74	2	3	2	3	181	173	2	2	1
4	75	2	4	1	4	224	71	2	2	1
4	76	2	1	2	1	202	236	2	2	1
4	77	2	3	2	4	211	80	2	2	1
4	78	2	1	1	1	193	247	2	2	1
4	79	2	4	2	2	216	240	2	2	1
4	80	2	3	2	3	184	212	2	2	1
5	1	1	3	1	2	50	289	2	1	2
5	2	1	1	2	2	50	0	1	1	2
5	3	1	4	2	3	50	265	2	1	2
5	4	1	1	1	2	50	0	1	1	2
5	5	1	4	2	5	80	64	2	1	2
5	6	1	3	1	3	80	148	2	1	2
5	7	1	4	2	2	80	360	2	1	2
5	8	1	2	1	5	80	333	2	1	2
5	9	1	1	2	3	80	0	1	1	2
5	10	1	3	1	1	110	172	2	1	2
5	11	1	2	1	5	110	81	2	1	2
5	12	1	1	1	1	110	69	0	1	2
5	13	1	4	1	3	80	34	2	1	2
5	14	1	3	2	4	80	182	2	1	2
5	15	1	4	2	1	80	171	2	1	2
5	16	1	3	2	1	80	127	2	1	2
5	17	1	4	1	1	80	147	2	1	2
5	18	1	2	1	4	80	279	2	1	2
5	19	1	4	1	4	80	315	2	1	2
5	20	1	2	2	1	80	463	2	1	2
5	21	1	4	1	5	80	324	2	1	2
5	22	1	3	2	5	80	296	2	1	2
5	23	1	4	2	4	80	252	2	1	2
5	24	1	2	1	3	80	289	2	1	2
5	25	1	1	2	4	80	0	1	1	2
5	26	1	3	1	4	110	128	2	1	2
5	27	1	2	2	3	110	100	2	1	2
5	28	1	4	1	2	110	105	2	1	2
5	29	1	2	1	3	110	173	2	1	2
5	30	1	3	2	2	110	257	2	1	2
5	31	1	4	2	5	110	165	2	1	2
5	32	1	1	1	4	110	90	0	1	2
5	33	1	4	2	2	80	135	2	1	2
5	34	1	3	2	3	80	155	2	1	2
5	35	1	2	2	2	80	239	2	1	2
5	36	1	3	1	5	80	228	2	1	2
5	37	1	2	1	1	80	264	2	1	2
5	38	1	4	1	1	80	284	2	1	2
5	39	1	2	1	2	80	241	2	1	2
5	40	1	1	1	4	80	181	0	1	2
5	41	1	4	1	3	50	170	2	1	2
5	42	1	1	2	1	50	175	0	1	2
5	43	1	4	2	3	50	131	2	1	2
5	44	1	3	2	4	50	55	2	1	2
5	45	1	2	1	2	50	315	2	1	2
5	46	1	4	2	1	50	208	2	1	2
5	47	1	2	2	4	50	164	2	1	2
5	48	1	1	1	1	50	0	1	1	2
5	49	1	2	2	4	50	269	2	1	2
5	50	1	3	2	3	50	225	2	1	2
5	51	1	1	1	2	50	0	1	1	2
5	52	1	3	1	2	80	152	2	1	2
5	53	1	1	1	5	80	172	0	1	2
5	54	1	4	1	5	50	130	2	1	2
5	55	1	1	2	5	50	198	0	1	2
5	56	1	3	1	4	50	154	2	1	2
5	57	1	2	1	1	50	175	2	1	2
5	58	1	3	1	5	50	19	2	1	2
5	59	1	1	2	5	50	0	1	1	2
5	60	1	4	1	4	50	171	2	1	2
5	61	1	1	1	3	50	0	1	1	2
5	62	1	2	2	3	80	131	2	1	2
5	63	1	3	2	2	80	359	2	1	2
5	64	1	2	2	2	80	251	2	1	2
5	65	1	4	2	4	80	271	2	1	2
5	66	1	1	2	1	80	0	1	1	2
5	67	1	3	2	5	110	79	2	1	2
5	68	1	1	2	2	110	67	0	1	2
5	69	1	3	1	1	80	112	2	1	2
5	70	1	1	2	4	80	196	0	1	2
5	71	1	2	2	5	50	138	2	1	2
5	72	1	1	2	3	50	0	1	1	2
5	73	1	2	1	4	80	33	2	1	2
5	74	1	1	1	5	80	0	1	1	2
5	75	1	2	2	1	110	81	2	1	2
5	76	1	3	1	3	110	325	2	1	2
5	77	1	2	2	5	110	249	2	1	2
5	78	1	3	2	1	110	0	99	1	2
5	79	1	4	1	2	110	98	2	1	2
5	80	1	1	1	3	110	150	0	1	2
6	1	2	3	2	5	200	39	2	2	2
6	2	2	2	1	5	200	147	2	2	2
6	3	2	3	2	3	200	196	2	2	2
6	4	2	2	1	2	200	36	2	2	2
6	5	2	1	1	4	200	147	0	2	2
6	6	2	2	2	4	170	161	2	2	2
6	7	2	4	2	3	170	256	2	2	2
6	8	2	2	2	1	170	217	2	2	2
6	9	2	4	2	2	170	24	2	2	2
6	10	2	3	1	2	170	224	2	2	2
6	11	2	4	1	2	170	206	2	2	2
6	12	2	1	1	3	170	185	0	2	2
6	13	2	3	2	5	140	204	2	2	2
6	14	2	1	2	1	140	0	1	2	2
6	15	2	4	2	2	170	193	2	2	2
6	16	2	1	1	3	170	0	1	2	2
6	17	2	4	2	1	200	396	2	2	2
6	18	2	2	2	3	200	259	2	2	2
6	19	2	4	2	4	200	161	2	2	2
6	20	2	1	2	5	200	66	0	2	2
6	21	2	4	1	4	170	194	2	2	2
6	22	2	3	2	4	170	207	2	2	2
6	23	2	1	2	4	170	112	0	2	2
6	24	2	4	1	1	140	12	2	2	2
6	25	2	2	2	2	140	469	2	2	2
6	26	2	3	1	2	140	328	2	2	2
6	27	2	1	1	1	140	0	1	2	2
6	28	2	3	1	3	170	105	2	2	2
6	29	2	1	1	2	170	0	1	2	2
6	30	2	3	2	3	200	96	2	2	2
6	31	2	2	1	3	200	165	2	2	2
6	32	2	4	1	4	200	302	2	2	2
6	33	2	3	1	4	200	222	2	2	2
6	34	2	1	1	4	200	0	1	2	2
6	35	2	4	2	1	230	139	2	2	2
6	36	2	1	2	3	230	26	0	2	2
6	37	2	3	1	1	200	56	2	2	2
6	38	2	2	1	3	200	178	2	2	2
6	39	2	4	2	3	200	279	2	2	2
6	40	2	3	1	1	200	173	2	2	2
6	41	2	4	1	3	200	104	2	2	2
6	42	2	1	2	1	200	154	0	2	2
6	43	2	4	1	2	170	187	2	2	2
6	44	2	1	2	5	170	131	0	2	2
6	45	2	3	2	4	140	210	2	2	2
6	46	2	1	1	2	140	0	1	2	2
6	47	2	2	1	1	170	186	2	2	2
6	48	2	1	1	5	170	0	1	2	2
6	49	2	2	2	1	200	261	2	2	2
6	50	2	4	2	5	200	0	99	2	2
6	51	2	1	2	4	200	22	0	2	2
6	52	2	4	1	5	170	110	2	2	2
6	53	2	3	1	5	170	137	2	2	2
6	54	2	2	2	5	170	178	2	2	2
6	55	2	4	2	4	170	226	2	2	2
6	56	2	3	1	3	170	89	2	2	2
6	57	2	2	2	3	170	154	2	2	2
6	58	2	1	1	1	170	177	0	2	2
6	59	2	4	1	1	140	201	2	2	2
6	60	2	3	2	1	140	216	2	2	2
6	61	2	4	2	5	140	302	2	2	2
6	62	2	2	1	4	140	271	2	2	2
6	63	2	1	2	3	140	0	1	2	2
6	64	2	3	2	2	170	263	2	2	2
6	65	2	4	1	5	170	198	2	2	2
6	66	2	2	1	4	170	212	2	2	2
6	67	2	4	1	3	170	231	2	2	2
6	68	2	3	2	2	170	148	2	2	2
6	69	2	2	1	5	170	310	2	2	2
6	70	2	3	1	4	170	280	2	2	2
6	71	2	2	1	2	170	242	2	2	2
6	72	2	3	1	5	170	154	2	2	2
6	73	2	2	2	5	170	147	2	2	2
6	74	2	1	2	2	170	198	0	2	2
6	75	2	2	2	2	140	191	2	2	2
6	76	2	3	2	1	140	125	2	2	2
6	77	2	1	2	2	140	797	0	2	2
6	78	2	2	1	1	110	77	2	2	2
6	79	2	1	1	5	110	197	0	2	2
6	80	2	2	2	4	80	269	2	2	2
7	1	1	2	1	2	63	371	2	1	1
7	2	1	4	2	4	80	247	2	1	1
7	3	1	3	2	4	91	147	2	1	1
7	4	1	2	1	4	69	48	2	1	1
7	5	1	3	2	1	80	52	2	1	1
7	6	1	1	1	4	87	32	2	1	1
7	7	1	4	1	5	87	4	2	1	1
7	8	1	1	2	3	70	97	2	1	1
7	9	1	4	1	3	89	0	99	1	1
7	10	1	2	1	3	72	1	2	1	1
7	11	1	1	2	2	68	30	2	1	1
7	12	1	4	1	4	90	9	2	1	1
7	13	1	2	1	2	81	38	2	1	1
7	14	1	1	1	3	88	0	99	1	1
7	15	1	4	2	5	81	94	2	1	1
7	16	1	3	1	1	81	67	2	1	1
7	17	1	4	1	1	91	0	99	1	1
7	18	1	3	2	2	75	67	2	1	1
7	19	1	1	1	1	91	0	99	1	1
7	20	1	3	1	5	72	108	2	1	1
7	21	1	1	2	5	85	184	2	1	1
7	22	1	3	2	2	90	180	2	1	1
7	23	1	1	2	1	82	128	2	1	1
7	24	1	2	1	5	64	229	2	1	1
7	25	1	1	1	4	62	186	2	1	1
7	26	1	4	2	2	73	133	2	1	1
7	27	1	3	1	2	87	153	2	1	1
7	28	1	1	2	2	75	222	2	1	1
7	29	1	2	2	3	72	226	2	1	1
7	30	1	4	2	1	89	182	2	1	1
7	31	1	3	1	2	77	187	2	1	1
7	32	1	2	2	3	81	119	2	1	1
7	33	1	1	1	5	69	140	2	1	1
7	34	1	3	1	3	82	159	2	1	1
7	35	1	2	2	5	62	196	2	1	1
7	36	1	3	2	5	79	136	2	1	1
7	37	1	2	2	2	81	124	2	1	1
7	38	1	4	1	2	71	169	2	1	1
7	39	1	2	2	1	77	109	2	1	1
7	40	1	1	1	5	88	17	2	1	1
7	41	1	2	2	2	74	101	2	1	1
7	42	1	1	2	5	75	42	2	1	1
7	43	1	4	2	3	75	78	2	1	1
7	44	1	3	1	4	90	65	2	1	1
7	45	1	4	2	4	70	15	2	1	1
7	46	1	2	1	3	80	18	2	1	1
7	47	1	4	1	3	75	159	2	1	1
7	48	1	2	2	4	72	67	2	1	1
7	49	1	3	1	3	70	159	2	1	1
7	50	1	4	1	2	81	99	2	1	1
7	51	1	1	2	4	63	56	2	1	1
7	52	1	3	2	4	77	84	2	1	1
7	53	1	4	2	3	91	103	2	1	1
7	54	1	3	2	3	68	149	2	1	1
7	55	1	4	1	4	84	168	2	1	1
7	56	1	3	2	5	62	109	2	1	1
7	57	1	4	2	1	77	89	2	1	1
7	58	1	3	1	1	67	6	2	1	1
7	59	1	4	2	5	85	153	2	1	1
7	60	1	2	2	1	83	141	2	1	1
7	61	1	1	1	1	63	146	2	1	1
7	62	1	3	1	5	68	103	2	1	1
7	63	1	2	1	5	88	146	2	1	1
7	64	1	1	1	2	68	175	2	1	1
7	65	1	4	2	2	64	259	2	1	1
7	66	1	2	2	4	86	199	2	1	1
7	67	1	1	2	3	80	187	2	1	1
7	68	1	3	2	1	63	288	2	1	1
7	69	1	2	2	5	78	284	2	1	1
7	70	1	3	2	3	69	185	2	1	1
7	71	1	1	1	3	71	228	2	1	1
7	72	1	2	1	1	88	120	2	1	1
7	73	1	4	1	5	80	165	2	1	1
7	74	1	1	2	1	74	225	2	1	1
7	75	1	3	1	4	66	110	2	1	1
7	76	1	1	1	2	85	114	2	1	1
7	77	1	4	1	1	81	102	2	1	1
7	78	1	2	1	1	62	139	2	1	1
7	79	1	1	2	4	80	142	2	1	1
7	80	1	2	1	4	77	139	2	1	1
8	1	2	2	1	5	196	207	2	2	1
8	2	2	4	2	3	172	199	2	2	1
8	3	2	2	2	3	147	275	2	2	1
8	4	2	1	2	4	146	239	2	2	1
8	5	2	4	2	4	189	149	2	2	1
8	6	2	2	2	1	175	274	2	2	1
8	7	2	3	2	5	153	296	2	2	1
8	8	2	4	1	2	177	228	2	2	1
8	9	2	3	1	4	186	175	2	2	1
8	10	2	1	1	5	205	29	2	2	1
8	11	2	3	2	3	162	194	2	2	1
8	12	2	1	1	5	197	169	2	2	1
8	13	2	4	2	3	164	225	2	2	1
8	14	2	2	2	4	184	235	2	2	1
8	15	2	3	2	3	202	45	2	2	1
8	16	2	1	2	5	184	208	2	2	1
8	17	2	2	2	5	206	112	2	2	1
8	18	2	4	2	5	148	121	2	2	1
8	19	2	2	1	5	205	99	2	2	1
8	20	2	1	1	1	160	249	2	2	1
8	21	2	4	1	4	203	245	2	2	1
8	22	2	1	1	3	198	260	2	2	1
8	23	2	2	1	3	167	113	2	2	1
8	24	2	1	1	2	168	153	2	2	1
8	25	2	2	1	1	177	85	2	2	1
8	26	2	3	1	3	189	164	2	2	1
8	27	2	1	1	3	191	147	2	2	1
8	28	2	4	1	5	188	170	2	2	1
8	29	2	3	1	5	163	166	2	2	1
8	30	2	4	2	1	174	246	2	2	1
8	31	2	3	2	2	149	311	2	2	1
8	32	2	2	2	4	191	147	2	2	1
8	33	2	3	1	4	205	164	2	2	1
8	34	2	2	2	2	203	177	2	2	1
8	35	2	3	1	3	150	203	2	2	1
8	36	2	4	1	3	152	225	2	2	1
8	37	2	1	2	1	181	145	2	2	1
8	38	2	4	1	1	187	164	2	2	1
8	39	2	3	2	1	200	192	2	2	1
8	40	2	2	1	4	167	191	2	2	1
8	41	2	4	2	5	184	248	2	2	1
8	42	2	3	1	1	164	91	2	2	1
8	43	2	1	2	3	194	219	2	2	1
8	44	2	3	2	4	183	42	2	2	1
8	45	2	4	2	2	205	270	2	2	1
8	46	2	2	2	3	146	319	2	2	1
8	47	2	1	2	5	162	199	2	2	1
8	48	2	2	1	3	195	152	2	2	1
8	49	2	3	1	2	177	206	2	2	1
8	50	2	1	2	2	204	45	2	2	1
8	51	2	3	1	5	186	233	2	2	1
8	52	2	1	1	4	207	0	99	2	1
8	53	2	4	1	2	164	256	2	2	1
8	54	2	3	1	1	181	164	2	2	1
8	55	2	1	2	3	147	70	2	2	1
8	56	2	2	2	2	150	214	2	2	1
8	57	2	4	2	4	186	226	2	2	1
8	58	2	1	2	2	179	179	2	2	1
8	59	2	2	1	2	144	320	2	2	1
8	60	2	3	2	4	188	197	2	2	1
8	61	2	1	2	4	197	243	2	2	1
8	62	2	2	1	2	163	203	2	2	1
8	63	2	4	1	4	179	235	2	2	1
8	64	2	3	2	2	204	159	2	2	1
8	65	2	2	1	1	153	46	2	2	1
8	66	2	1	1	1	145	207	2	2	1
8	67	2	4	2	1	174	241	2	2	1
8	68	2	3	1	2	174	183	2	2	1
8	69	2	1	1	4	203	132	2	2	1
8	70	2	2	2	1	196	20	2	2	1
8	71	2	4	2	2	146	189	2	2	1
8	72	2	1	2	1	164	207	2	2	1
8	73	2	4	1	3	143	264	2	2	1
8	74	2	1	1	2	208	162	2	2	1
8	75	2	4	1	5	142	248	2	2	1
8	76	2	3	2	5	152	292	2	2	1
8	77	2	2	1	4	178	287	2	2	1
8	78	2	3	2	1	147	288	2	2	1
8	79	2	4	1	1	199	264	2	2	1
8	80	2	2	2	5	187	244	2	2	1
