# Supplementary material for: Stop signals delay synchrony more for finger tapping than vocalization: a dual modality study of rhythmic synchronization in the stop signal task
Source: PeerJ. 2018 Jul 12;6:e5242. doi: 10.7717/peerj.5242 (PMC6046193; doi:10.7717/peerj.5242)
Supplement: Supplemental Information 1 [file peerj-06-5242-s001.zip › Raw data - for submission/P21_DB/StaircaseForStop_1.0.0.txt]

run	trial_n	duration	correct	TotalACC	Manual/Vocal	Ignore/Stop	***	run	trial_n	duration	correct	TotalACC	Manual/Vocal	Ignore/Stop
3	7	200	0	0	1	2	*****	4	3	200	1	1	2	2
3	17	170	0	0	1	2	*****	4	7	230	0	0.5	2	2
3	24	140	0	0	1	2	*****	4	9	200	0	0.333333333333333	2	2
3	27	110	1	0.25	1	2	*****	4	11	170	1	0.5	2	2
3	33	140	1	0.4	1	2	*****	4	16	200	1	0.6	2	2
3	38	170	1	0.5	1	2	*****	4	18	230	1	0.666666666666667	2	2
3	41	200	1	0.571428571428571	1	2	*****	4	20	260	1	0.714285714285714	2	2
3	44	230	1	0.625	1	2	*****	4	24	290	1	0.75	2	2
3	52	260	1	0.666666666666667	1	2	*****	4	30	300	0	0.666666666666667	2	2
3	54	290	0	0.6	1	2	*****	4	33	290	1	0.7	2	2
3	58	260	1	0.636363636363636	1	2	*****	4	37	300	1	0.727272727272727	2	2
3	62	290	1	0.666666666666667	1	2	*****	4	47	300	0	0.666666666666667	2	2
3	66	300	0	0.615384615384615	1	2	*****	4	53	300	0	0.615384615384615	2	2
3	68	290	0	0.571428571428571	1	2	*****	4	58	290	1	0.642857142857143	2	2
3	70	260	0	0.533333333333333	1	2	*****	4	61	300	0	0.6	2	2
3	72	230	1	0.5625	1	2	*****	4	63	290	0	0.5625	2	2
3	74	260	1	0.588235294117647	1	2	*****	4	67	260	0	0.529411764705882	2	2
3	76	290	0	0.555555555555556	1	2	*****	4	69	230	1	0.555555555555556	2	2
3	78	260	1	0.578947368421053	1	2	*****	4	75	260	1	0.578947368421053	2	2
3	80	290	1	0.6	1	2	*****	4	78	290	0	0.55	2	2
7	9	300	1	0.619047619047619	1	2	*****	8	2	260	0	0.523809523809524	2	2
7	14	300	0	0.590909090909091	1	2	*****	8	4	230	0	0.5	2	2
7	16	300	0	0.565217391304348	1	2	*****	8	8	200	1	0.521739130434783	2	2
7	20	290	0	0.541666666666667	1	2	*****	8	10	230	0	0.5	2	2
7	23	260	0	0.52	1	2	*****	8	12	200	1	0.52	2	2
7	25	230	0	0.5	1	2	*****	8	20	230	1	0.538461538461538	2	2
7	27	200	0	0.481481481481481	1	2	*****	8	29	260	0	0.518518518518518	2	2
7	32	170	1	0.5	1	2	*****	8	33	230	0	0.5	2	2
7	37	200	1	0.517241379310345	1	2	*****	8	35	200	0	0.482758620689655	2	2
7	39	230	1	0.533333333333333	1	2	*****	8	38	170	1	0.5	2	2
7	42	260	0	0.516129032258065	1	2	*****	8	42	200	1	0.516129032258065	2	2
7	44	230	1	0.53125	1	2	*****	8	49	230	1	0.53125	2	2
7	47	260	1	0.545454545454545	1	2	*****	8	52	260	1	0.545454545454545	2	2
7	54	290	0	0.529411764705882	1	2	*****	8	60	290	0	0.529411764705882	2	2
7	63	260	0	0.514285714285714	1	2	*****	8	62	260	0	0.514285714285714	2	2
7	66	230	0	0.5	1	2	*****	8	64	230	1	0.527777777777778	2	2
7	68	200	1	0.513513513513513	1	2	*****	8	69	260	0	0.513513513513513	2	2
7	71	230	1	0.526315789473684	1	2	*****	8	72	230	0	0.5	2	2
7	75	260	1	0.538461538461538	1	2	*****	8	74	200	1	0.512820512820513	2	2
7	79	290	1	0.55	1	2	*****	8	80	230	1	0.525	2	2
