# Supplementary material for: Stop signals delay synchrony more for finger tapping than vocalization: a dual modality study of rhythmic synchronization in the stop signal task
Source: PeerJ. 2018 Jul 12;6:e5242. doi: 10.7717/peerj.5242 (PMC6046193; doi:10.7717/peerj.5242)
Supplement: Supplemental Information 1 [file peerj-06-5242-s001.zip › Raw data - for submission/P21_DB/Stop_1.0.0.txt]

run	trial_n	FactorA	FactorB	FactorC	TargItem	SSD	RT	ACC	Manual/Vocal	Ignore/Stop
1	1	1	2	2	4	211	217	2	1	1
1	2	1	4	1	3	176	271	2	1	1
1	3	1	3	1	4	235	185	2	1	1
1	4	1	2	2	5	228	85	2	1	1
1	5	1	1	2	4	182	195	2	1	1
1	6	1	3	2	5	215	150	2	1	1
1	7	1	4	1	2	180	300	2	1	1
1	8	1	2	1	5	213	127	2	1	1
1	9	1	1	1	4	232	147	2	1	1
1	10	1	4	1	5	171	225	2	1	1
1	11	1	3	1	2	203	173	2	1	1
1	12	1	2	2	4	240	119	2	1	1
1	13	1	4	2	3	227	188	2	1	1
1	14	1	2	1	4	177	227	2	1	1
1	15	1	1	2	4	179	239	2	1	1
1	16	1	3	1	3	211	202	2	1	1
1	17	1	1	1	5	231	181	2	1	1
1	18	1	3	1	5	194	291	2	1	1
1	19	1	1	2	2	215	191	2	1	1
1	20	1	4	1	4	210	108	2	1	1
1	21	1	2	1	3	172	161	2	1	1
1	22	1	4	1	4	217	60	2	1	1
1	23	1	2	1	5	185	66	2	1	1
1	24	1	1	1	2	206	109	2	1	1
1	25	1	2	2	2	194	210	2	1	1
1	26	1	1	1	1	201	254	2	1	1
1	27	1	4	2	5	221	233	2	1	1
1	28	1	3	1	2	195	223	2	1	1
1	29	1	1	1	4	224	290	2	1	1
1	30	1	2	2	5	178	216	2	1	1
1	31	1	3	1	1	238	186	2	1	1
1	32	1	4	2	5	216	135	2	1	1
1	33	1	3	1	4	222	51	2	1	1
1	34	1	2	2	3	186	129	2	1	1
1	35	1	3	1	1	176	110	2	1	1
1	36	1	4	2	4	241	0	99	1	1
1	37	1	2	1	2	203	110	2	1	1
1	38	1	4	2	1	167	132	2	1	1
1	39	1	3	2	4	237	77	2	1	1
1	40	1	4	1	1	205	114	2	1	1
1	41	1	3	2	2	176	104	2	1	1
1	42	1	1	2	1	198	195	2	1	1
1	43	1	3	2	4	175	241	2	1	1
1	44	1	4	2	1	172	293	2	1	1
1	45	1	1	1	3	171	201	2	1	1
1	46	1	2	1	1	219	132	2	1	1
1	47	1	3	2	1	166	154	2	1	1
1	48	1	4	2	3	201	189	2	1	1
1	49	1	1	1	2	166	227	2	1	1
1	50	1	2	2	1	223	221	2	1	1
1	51	1	3	1	5	207	194	2	1	1
1	52	1	1	1	5	213	190	2	1	1
1	53	1	2	1	1	234	162	2	1	1
1	54	1	4	2	2	201	71	2	1	1
1	55	1	3	2	2	177	133	2	1	1
1	56	1	1	2	2	244	86	2	1	1
1	57	1	4	2	2	180	149	2	1	1
1	58	1	1	2	3	175	210	2	1	1
1	59	1	4	2	4	193	181	2	1	1
1	60	1	1	1	3	183	226	2	1	1
1	61	1	3	2	1	212	181	2	1	1
1	62	1	2	2	1	235	137	2	1	1
1	63	1	1	2	3	221	149	2	1	1
1	64	1	2	1	3	232	97	2	1	1
1	65	1	4	1	1	179	184	2	1	1
1	66	1	1	2	5	235	138	2	1	1
1	67	1	3	2	3	179	80	2	1	1
1	68	1	1	2	5	202	276	2	1	1
1	69	1	2	2	3	190	225	2	1	1
1	70	1	1	1	1	187	21	2	1	1
1	71	1	2	1	4	175	218	2	1	1
1	72	1	3	1	3	210	189	2	1	1
1	73	1	2	1	2	171	242	2	1	1
1	74	1	1	2	1	198	222	2	1	1
1	75	1	4	1	2	238	153	2	1	1
1	76	1	3	2	5	235	149	2	1	1
1	77	1	4	1	3	166	268	2	1	1
1	78	1	2	2	2	206	151	2	1	1
1	79	1	4	1	5	218	115	2	1	1
1	80	1	3	2	3	169	185	2	1	1
2	1	2	2	1	1	165	257	2	2	1
2	2	2	3	2	2	202	304	2	2	1
2	3	2	2	1	5	229	223	2	2	1
2	4	2	3	2	4	180	448	2	2	1
2	5	2	4	2	5	197	233	2	2	1
2	6	2	3	1	1	197	283	2	2	1
2	7	2	4	1	2	182	302	2	2	1
2	8	2	3	2	2	194	345	2	2	1
2	9	2	4	2	2	204	193	2	2	1
2	10	2	1	2	4	209	238	2	2	1
2	11	2	2	1	3	195	377	2	2	1
2	12	2	4	1	4	171	218	2	2	1
2	13	2	1	1	4	185	190	2	2	1
2	14	2	4	2	1	231	131	2	2	1
2	15	2	2	1	1	220	120	2	2	1
2	16	2	1	1	5	180	215	2	2	1
2	17	2	2	2	2	227	147	2	2	1
2	18	2	4	1	1	171	195	2	2	1
2	19	2	3	2	5	172	241	2	2	1
2	20	2	1	1	4	188	285	2	2	1
2	21	2	3	1	1	188	168	2	2	1
2	22	2	2	1	2	236	229	2	2	1
2	23	2	4	1	3	202	246	2	2	1
2	24	2	1	2	4	211	228	2	2	1
2	25	2	4	1	4	172	334	2	2	1
2	26	2	2	1	5	178	326	2	2	1
2	27	2	3	1	3	244	204	2	2	1
2	28	2	4	2	4	226	218	2	2	1
2	29	2	3	1	4	191	213	2	2	1
2	30	2	4	2	5	173	336	2	2	1
2	31	2	2	2	3	193	331	2	2	1
2	32	2	4	1	1	243	215	2	2	1
2	33	2	1	1	3	228	299	2	2	1
2	34	2	4	2	3	212	286	2	2	1
2	35	2	3	2	3	222	215	2	2	1
2	36	2	1	2	5	232	255	2	2	1
2	37	2	2	2	1	192	260	2	2	1
2	38	2	3	1	5	184	289	2	2	1
2	39	2	1	1	2	230	198	2	2	1
2	40	2	4	2	3	209	265	2	2	1
2	41	2	2	2	2	223	234	2	2	1
2	42	2	4	2	1	175	277	2	2	1
2	43	2	3	1	5	240	305	2	2	1
2	44	2	1	2	5	223	233	2	2	1
2	45	2	2	2	4	175	296	2	2	1
2	46	2	3	1	4	232	221	2	2	1
2	47	2	4	2	2	184	205	2	2	1
2	48	2	2	2	3	182	168	2	2	1
2	49	2	4	2	4	172	227	2	2	1
2	50	2	3	1	2	230	208	2	2	1
2	51	2	2	2	5	208	158	2	2	1
2	52	2	3	2	1	201	244	2	2	1
2	53	2	2	1	3	172	193	2	2	1
2	54	2	1	2	2	187	254	2	2	1
2	55	2	3	2	5	209	248	2	2	1
2	56	2	2	1	4	174	244	2	2	1
2	57	2	3	2	4	165	239	2	2	1
2	58	2	1	1	1	172	243	2	2	1
2	59	2	2	1	4	216	214	2	2	1
2	60	2	1	2	3	175	296	2	2	1
2	61	2	4	1	5	168	290	2	2	1
2	62	2	1	2	1	175	234	2	2	1
2	63	2	4	1	2	232	147	2	2	1
2	64	2	2	2	4	237	174	2	2	1
2	65	2	1	1	5	186	194	2	2	1
2	66	2	2	2	1	183	256	2	2	1
2	67	2	3	1	2	240	214	2	2	1
2	68	2	1	1	3	232	216	2	2	1
2	69	2	3	2	3	233	272	2	2	1
2	70	2	1	2	3	178	310	2	2	1
2	71	2	4	1	3	227	252	2	2	1
2	72	2	3	1	3	196	290	2	2	1
2	73	2	2	1	2	212	311	2	2	1
2	74	2	1	2	1	222	183	2	2	1
2	75	2	2	2	5	222	153	2	2	1
2	76	2	1	2	2	174	146	2	2	1
2	77	2	4	1	5	188	239	2	2	1
2	78	2	1	1	2	183	218	2	2	1
2	79	2	3	2	1	215	211	2	2	1
2	80	2	1	1	1	212	212	2	2	1
3	1	1	3	1	2	200	281	2	1	2
3	2	1	4	2	2	200	254	2	1	2
3	3	1	3	2	1	200	290	2	1	2
3	4	1	2	1	4	200	231	2	1	2
3	5	1	3	1	2	200	219	2	1	2
3	6	1	2	2	2	200	175	2	1	2
3	7	1	1	1	3	200	148	0	1	2
3	8	1	3	2	2	170	185	2	1	2
3	9	1	4	1	3	170	206	2	1	2
3	10	1	3	1	1	170	226	2	1	2
3	11	1	2	2	3	170	230	2	1	2
3	12	1	3	2	5	170	235	2	1	2
3	13	1	4	1	1	170	239	2	1	2
3	14	1	3	2	3	170	211	2	1	2
3	15	1	2	1	4	170	279	2	1	2
3	16	1	4	1	1	170	396	2	1	2
3	17	1	1	1	2	170	256	0	1	2
3	18	1	4	1	2	140	254	2	1	2
3	19	1	2	1	1	140	322	2	1	2
3	20	1	4	1	2	140	294	2	1	2
3	21	1	2	2	4	140	314	2	1	2
3	22	1	4	1	4	140	271	2	1	2
3	23	1	2	1	3	140	275	2	1	2
3	24	1	1	2	1	140	199	0	1	2
3	25	1	4	1	5	110	237	2	1	2
3	26	1	3	1	5	110	337	2	1	2
3	27	1	1	1	3	110	0	1	1	2
3	28	1	3	2	5	140	345	2	1	2
3	29	1	2	2	5	140	285	2	1	2
3	30	1	4	1	3	140	289	2	1	2
3	31	1	3	2	1	140	278	2	1	2
3	32	1	4	2	1	140	266	2	1	2
3	33	1	1	2	3	140	0	1	1	2
3	34	1	4	1	5	170	234	2	1	2
3	35	1	3	2	3	170	222	2	1	2
3	36	1	2	2	1	170	258	2	1	2
3	37	1	3	2	2	170	231	2	1	2
3	38	1	1	2	4	170	0	1	1	2
3	39	1	4	2	1	200	286	2	1	2
3	40	1	3	1	3	200	210	2	1	2
3	41	1	1	1	5	200	0	1	1	2
3	42	1	4	2	2	230	266	2	1	2
3	43	1	3	1	1	230	286	2	1	2
3	44	1	1	1	5	230	0	1	1	2
3	45	1	2	2	4	260	222	2	1	2
3	46	1	4	2	3	260	98	2	1	2
3	47	1	3	1	3	260	102	2	1	2
3	48	1	2	1	2	260	171	2	1	2
3	49	1	3	1	4	260	207	2	1	2
3	50	1	2	1	2	260	227	2	1	2
3	51	1	4	2	4	260	232	2	1	2
3	52	1	1	2	5	260	0	1	1	2
3	53	1	2	1	5	290	271	2	1	2
3	54	1	1	2	4	290	99	0	1	2
3	55	1	2	1	1	260	105	2	1	2
3	56	1	3	2	4	260	221	2	1	2
3	57	1	2	2	3	260	226	2	1	2
3	58	1	1	1	4	260	0	1	1	2
3	59	1	2	1	5	290	137	2	1	2
3	60	1	3	1	4	290	30	2	1	2
3	61	1	4	2	4	290	609	2	1	2
3	62	1	1	2	3	290	0	1	1	2
3	63	1	3	1	5	300	0	99	1	2
3	64	1	2	2	2	300	374	2	1	2
3	65	1	4	1	4	300	315	2	1	2
3	66	1	1	1	1	300	111	0	1	2
3	67	1	4	2	5	290	444	2	1	2
3	68	1	1	1	2	290	160	0	1	2
3	69	1	2	2	5	260	230	2	1	2
3	70	1	1	1	4	260	218	0	1	2
3	71	1	3	2	4	230	232	2	1	2
3	72	1	1	2	5	230	0	1	1	2
3	73	1	2	1	3	260	215	2	1	2
3	74	1	1	2	2	260	0	1	1	2
3	75	1	2	2	1	290	191	2	1	2
3	76	1	1	1	1	290	131	0	1	2
3	77	1	4	2	5	260	233	2	1	2
3	78	1	1	2	2	260	0	1	1	2
3	79	1	4	2	3	290	256	2	1	2
3	80	1	1	2	1	290	0	1	1	2
4	1	2	4	1	3	200	304	2	2	2
4	2	2	3	2	1	200	291	2	2	2
4	3	2	1	1	5	200	0	1	2	2
4	4	2	3	1	4	230	183	2	2	2
4	5	2	2	2	2	230	262	2	2	2
4	6	2	3	2	1	230	259	2	2	2
4	7	2	1	2	2	230	182	0	2	2
4	8	2	4	1	2	200	242	2	2	2
4	9	2	1	1	2	200	208	0	2	2
4	10	2	3	2	3	170	337	2	2	2
4	11	2	1	1	5	170	0	1	2	2
4	12	2	4	1	4	200	183	2	2	2
4	13	2	2	1	1	200	394	2	2	2
4	14	2	3	2	2	200	307	2	2	2
4	15	2	2	2	3	200	280	2	2	2
4	16	2	1	1	4	200	0	1	2	2
4	17	2	4	2	4	230	198	2	2	2
4	18	2	1	2	2	230	0	1	2	2
4	19	2	4	1	5	260	135	2	2	2
4	20	2	1	2	1	260	0	1	2	2
4	21	2	4	2	5	290	257	2	2	2
4	22	2	3	2	3	290	298	2	2	2
4	23	2	2	2	4	290	495	2	2	2
4	24	2	1	2	5	290	0	1	2	2
4	25	2	3	1	2	300	294	2	2	2
4	26	2	4	1	2	300	357	2	2	2
4	27	2	2	2	4	300	284	2	2	2
4	28	2	4	1	5	300	297	2	2	2
4	29	2	3	1	1	300	328	2	2	2
4	30	2	1	1	1	300	237	0	2	2
4	31	2	4	2	2	290	309	2	2	2
4	32	2	2	1	5	290	189	2	2	2
4	33	2	1	2	5	290	0	1	2	2
4	34	2	3	1	4	300	345	2	2	2
4	35	2	2	1	3	300	209	2	2	2
4	36	2	3	1	3	300	184	2	2	2
4	37	2	1	1	1	300	0	1	2	2
4	38	2	2	1	1	300	109	2	2	2
4	39	2	3	2	5	300	126	2	2	2
4	40	2	4	2	1	300	179	2	2	2
4	41	2	2	1	3	300	172	2	2	2
4	42	2	3	1	5	300	149	2	2	2
4	43	2	2	2	5	300	186	2	2	2
4	44	2	3	1	3	300	214	2	2	2
4	45	2	2	2	1	300	203	2	2	2
4	46	2	4	2	3	300	140	2	2	2
4	47	2	1	2	4	300	137	0	2	2
4	48	2	2	1	2	300	270	2	2	2
4	49	2	4	1	1	300	173	2	2	2
4	50	2	2	1	5	300	176	2	2	2
4	51	2	4	1	1	300	143	2	2	2
4	52	2	2	2	2	300	120	2	2	2
4	53	2	1	1	3	300	124	0	2	2
4	54	2	4	1	4	290	199	2	2	2
4	55	2	2	2	5	290	211	2	2	2
4	56	2	4	1	3	290	218	2	2	2
4	57	2	2	1	2	290	169	2	2	2
4	58	2	1	1	2	290	0	1	2	2
4	59	2	3	2	4	300	165	2	2	2
4	60	2	2	1	4	300	284	2	2	2
4	61	2	1	1	3	300	185	0	2	2
4	62	2	4	2	3	290	284	2	2	2
4	63	2	1	2	4	290	150	0	2	2
4	64	2	4	2	2	260	214	2	2	2
4	65	2	3	1	2	260	84	2	2	2
4	66	2	2	2	3	260	122	2	2	2
4	67	2	1	2	1	260	194	0	2	2
4	68	2	2	2	1	230	189	2	2	2
4	69	2	1	2	3	230	0	1	2	2
4	70	2	3	2	2	260	365	2	2	2
4	71	2	2	1	4	260	412	2	2	2
4	72	2	3	1	1	260	382	2	2	2
4	73	2	4	2	1	260	334	2	2	2
4	74	2	3	1	5	260	283	2	2	2
4	75	2	1	1	4	260	0	1	2	2
4	76	2	4	2	5	290	49	2	2	2
4	77	2	3	2	4	290	71	2	2	2
4	78	2	1	2	3	290	162	0	2	2
4	79	2	3	2	5	260	255	2	2	2
4	80	2	4	2	4	260	161	2	2	2
5	1	1	1	1	3	206	159	2	1	1
5	2	1	2	1	1	227	226	2	1	1
5	3	1	1	1	4	283	92	2	1	1
5	4	1	2	1	3	255	42	2	1	1
5	5	1	3	2	4	281	53	2	1	1
5	6	1	1	1	2	282	89	2	1	1
5	7	1	3	1	3	244	167	2	1	1
5	8	1	1	2	1	222	60	2	1	1
5	9	1	4	1	3	231	104	2	1	1
5	10	1	1	1	3	229	93	2	1	1
5	11	1	4	1	2	271	87	2	1	1
5	12	1	2	1	4	202	198	2	1	1
5	13	1	4	1	1	278	160	2	1	1
5	14	1	1	1	1	250	237	2	1	1
5	15	1	4	2	5	272	233	2	1	1
5	16	1	2	1	5	237	142	2	1	1
5	17	1	3	1	4	217	124	2	1	1
5	18	1	1	1	5	208	168	2	1	1
5	19	1	3	2	2	230	132	2	1	1
5	20	1	4	1	3	268	103	2	1	1
5	21	1	1	2	2	240	164	2	1	1
5	22	1	3	1	1	215	209	2	1	1
5	23	1	1	1	4	243	189	2	1	1
5	24	1	3	1	2	237	209	2	1	1
5	25	1	2	2	4	214	222	2	1	1
5	26	1	4	2	5	234	98	2	1	1
5	27	1	2	2	3	259	77	2	1	1
5	28	1	1	2	4	201	188	2	1	1
5	29	1	3	2	2	236	143	2	1	1
5	30	1	4	2	4	190	157	2	1	1
5	31	1	1	2	1	249	167	2	1	1
5	32	1	3	1	2	211	101	2	1	1
5	33	1	1	1	1	234	113	2	1	1
5	34	1	4	1	4	258	92	2	1	1
5	35	1	1	1	2	275	128	2	1	1
5	36	1	4	1	5	249	141	2	1	1
5	37	1	1	2	5	196	211	2	1	1
5	38	1	3	1	4	205	207	2	1	1
5	39	1	2	2	3	250	90	2	1	1
5	40	1	4	2	1	193	217	2	1	1
5	41	1	2	2	4	196	228	2	1	1
5	42	1	1	2	2	259	159	2	1	1
5	43	1	3	1	5	215	189	2	1	1
5	44	1	1	2	5	195	186	2	1	1
5	45	1	2	1	1	223	189	2	1	1
5	46	1	3	2	1	228	161	2	1	1
5	47	1	4	1	1	233	173	2	1	1
5	48	1	2	1	4	268	80	2	1	1
5	49	1	4	2	4	208	207	2	1	1
5	50	1	2	2	2	268	137	2	1	1
5	51	1	4	1	4	235	191	2	1	1
5	52	1	3	2	1	239	123	2	1	1
5	53	1	2	1	5	199	184	2	1	1
5	54	1	4	1	5	208	181	2	1	1
5	55	1	3	1	3	248	223	2	1	1
5	56	1	2	2	5	267	227	2	1	1
5	57	1	4	2	2	264	199	2	1	1
5	58	1	2	2	5	233	237	2	1	1
5	59	1	1	2	3	196	258	2	1	1
5	60	1	3	2	3	252	197	2	1	1
5	61	1	1	2	4	224	242	2	1	1
5	62	1	3	2	5	197	255	2	1	1
5	63	1	2	1	3	210	219	2	1	1
5	64	1	3	2	5	272	125	2	1	1
5	65	1	2	1	2	209	196	2	1	1
5	66	1	4	2	2	234	207	2	1	1
5	67	1	1	1	5	199	229	2	1	1
5	68	1	2	2	2	243	176	2	1	1
5	69	1	3	1	1	191	294	2	1	1
5	70	1	2	2	1	278	167	2	1	1
5	71	1	4	2	3	213	230	2	1	1
5	72	1	3	2	4	271	224	2	1	1
5	73	1	2	1	2	190	247	2	1	1
5	74	1	4	2	1	192	220	2	1	1
5	75	1	3	1	5	237	190	2	1	1
5	76	1	4	1	2	243	210	2	1	1
5	77	1	3	2	3	282	173	2	1	1
5	78	1	4	2	3	238	203	2	1	1
5	79	1	2	2	1	252	151	2	1	1
5	80	1	1	2	3	279	58	2	1	1
6	1	2	1	2	4	264	149	2	2	1
6	2	2	2	2	5	260	173	2	2	1
6	3	2	1	1	5	311	83	2	2	1
6	4	2	2	2	2	271	107	2	2	1
6	5	2	4	1	2	305	137	2	2	1
6	6	2	3	2	3	302	79	2	2	1
6	7	2	2	2	4	248	120	2	2	1
6	8	2	1	1	4	218	166	2	2	1
6	9	2	2	1	1	245	181	2	2	1
6	10	2	4	1	3	220	200	2	2	1
6	11	2	3	2	4	226	215	2	2	1
6	12	2	2	2	5	312	137	2	2	1
6	13	2	1	1	2	290	128	2	2	1
6	14	2	2	2	1	285	154	2	2	1
6	15	2	3	1	1	254	143	2	2	1
6	16	2	4	1	1	212	246	2	2	1
6	17	2	3	2	1	217	146	2	2	1
6	18	2	1	2	2	252	197	2	2	1
6	19	2	2	1	5	296	163	2	2	1
6	20	2	4	2	4	306	158	2	2	1
6	21	2	3	1	1	224	262	2	2	1
6	22	2	2	1	4	312	122	2	2	1
6	23	2	1	2	4	272	164	2	2	1
6	24	2	3	1	3	294	201	2	2	1
6	25	2	2	1	5	285	126	2	2	1
6	26	2	4	2	1	215	194	2	2	1
6	27	2	1	2	5	244	192	2	2	1
6	28	2	4	1	1	279	120	2	2	1
6	29	2	2	1	1	291	118	2	2	1
6	30	2	4	1	4	275	164	2	2	1
6	31	2	3	1	2	289	132	2	2	1
6	32	2	2	1	2	294	136	2	2	1
6	33	2	4	1	5	313	75	2	2	1
6	34	2	3	1	5	313	74	2	2	1
6	35	2	1	1	2	213	182	2	2	1
6	36	2	3	2	4	269	125	2	2	1
6	37	2	2	1	4	243	187	2	2	1
6	38	2	1	1	4	256	145	2	2	1
6	39	2	4	2	4	252	138	2	2	1
6	40	2	2	2	1	259	44	2	2	1
6	41	2	1	2	3	277	90	2	2	1
6	42	2	2	2	3	303	139	2	2	1
6	43	2	1	2	5	220	193	2	2	1
6	44	2	2	2	2	223	241	2	2	1
6	45	2	1	1	5	272	216	2	2	1
6	46	2	4	1	3	303	205	2	2	1
6	47	2	2	2	4	212	248	2	2	1
6	48	2	3	1	3	257	193	2	2	1
6	49	2	4	1	4	251	276	2	2	1
6	50	2	3	1	2	223	183	2	2	1
6	51	2	1	2	1	288	110	2	2	1
6	52	2	2	2	3	283	104	2	2	1
6	53	2	1	1	3	242	218	2	2	1
6	54	2	3	1	5	258	195	2	2	1
6	55	2	1	2	2	309	112	2	2	1
6	56	2	2	1	2	226	207	2	2	1
6	57	2	4	2	2	315	80	2	2	1
6	58	2	3	2	2	313	102	2	2	1
6	59	2	2	1	3	264	132	2	2	1
6	60	2	3	2	1	255	133	2	2	1
6	61	2	2	1	3	249	135	2	2	1
6	62	2	1	2	1	223	185	2	2	1
6	63	2	3	1	4	292	187	2	2	1
6	64	2	1	2	3	215	175	2	2	1
6	65	2	4	2	1	281	121	2	2	1
6	66	2	3	1	4	261	145	2	2	1
6	67	2	4	2	3	219	143	2	2	1
6	68	2	3	2	2	244	224	2	2	1
6	69	2	4	2	2	230	223	2	2	1
6	70	2	1	1	1	237	254	2	2	1
6	71	2	3	2	3	263	217	2	2	1
6	72	2	4	2	5	311	163	2	2	1
6	73	2	3	2	5	250	214	2	2	1
6	74	2	4	1	2	254	164	2	2	1
6	75	2	1	1	3	240	145	2	2	1
6	76	2	4	2	5	276	99	2	2	1
6	77	2	3	2	5	259	73	2	2	1
6	78	2	4	1	5	289	107	2	2	1
6	79	2	1	1	1	262	125	2	2	1
6	80	2	4	2	3	284	214	2	2	1
7	1	1	2	2	3	300	0	99	1	2
7	2	1	4	1	1	300	0	99	1	2
7	3	1	2	2	4	300	142	2	1	2
7	4	1	3	2	5	300	115	2	1	2
7	5	1	2	1	4	300	87	2	1	2
7	6	1	4	1	1	300	75	2	1	2
7	7	1	3	1	5	300	96	2	1	2
7	8	1	2	1	5	300	68	2	1	2
7	9	1	1	1	3	300	0	1	1	2
7	10	1	3	2	5	300	109	2	1	2
7	11	1	2	2	1	300	49	2	1	2
7	12	1	3	1	2	300	69	2	1	2
7	13	1	2	1	3	300	58	2	1	2
7	14	1	1	2	4	300	94	0	1	2
7	15	1	3	1	5	300	66	2	1	2
7	16	1	1	1	5	300	103	0	1	2
7	17	1	2	1	2	290	115	2	1	2
7	18	1	3	2	2	290	136	2	1	2
7	19	1	4	1	2	290	60	2	1	2
7	20	1	1	2	1	290	288	0	1	2
7	21	1	4	2	5	260	326	2	1	2
7	22	1	2	2	5	260	330	2	1	2
7	23	1	1	1	1	260	206	0	1	2
7	24	1	4	2	2	230	284	2	1	2
7	25	1	1	2	1	230	256	0	1	2
7	26	1	4	1	5	200	214	2	1	2
7	27	1	1	1	2	200	202	0	1	2
7	28	1	3	2	3	170	320	2	1	2
7	29	1	2	1	5	170	292	2	1	2
7	30	1	4	1	3	170	296	2	1	2
7	31	1	3	2	1	170	317	2	1	2
7	32	1	1	2	3	170	0	1	1	2
7	33	1	4	1	4	200	276	2	1	2
7	34	1	2	1	3	200	344	2	1	2
7	35	1	4	2	3	200	237	2	1	2
7	36	1	2	1	4	200	241	2	1	2
7	37	1	1	2	5	200	0	1	1	2
7	38	1	2	2	2	230	232	2	1	2
7	39	1	1	1	2	230	0	1	1	2
7	40	1	4	1	5	260	168	2	1	2
7	41	1	3	1	4	260	252	2	1	2
7	42	1	1	1	4	260	209	0	1	2
7	43	1	3	1	2	230	206	2	1	2
7	44	1	1	2	5	230	0	1	1	2
7	45	1	3	1	1	260	142	2	1	2
7	46	1	2	1	1	260	162	2	1	2
7	47	1	1	2	3	260	0	1	1	2
7	48	1	4	2	2	290	218	2	1	2
7	49	1	2	2	3	290	286	2	1	2
7	50	1	3	1	4	290	194	2	1	2
7	51	1	2	1	2	290	262	2	1	2
7	52	1	3	2	4	290	203	2	1	2
7	53	1	4	2	1	290	287	2	1	2
7	54	1	1	2	2	290	164	0	1	2
7	55	1	4	2	3	260	361	2	1	2
7	56	1	3	2	2	260	222	2	1	2
7	57	1	4	2	4	260	242	2	1	2
7	58	1	2	2	2	260	246	2	1	2
7	59	1	3	1	3	260	235	2	1	2
7	60	1	4	1	3	260	207	2	1	2
7	61	1	2	2	4	260	211	2	1	2
7	62	1	4	2	5	260	200	2	1	2
7	63	1	1	2	4	260	124	0	1	2
7	64	1	3	1	3	230	409	2	1	2
7	65	1	4	1	4	230	270	2	1	2
7	66	1	1	1	1	230	274	0	1	2
7	67	1	4	2	1	200	312	2	1	2
7	68	1	1	1	3	200	0	1	1	2
7	69	1	3	1	1	230	159	2	1	2
7	70	1	2	1	1	230	195	2	1	2
7	71	1	1	1	5	230	0	1	1	2
7	72	1	2	2	1	260	115	2	1	2
7	73	1	4	2	4	260	135	2	1	2
7	74	1	3	2	1	260	300	2	1	2
7	75	1	1	1	4	260	0	1	1	2
7	76	1	3	2	4	290	99	2	1	2
7	77	1	4	1	2	290	215	2	1	2
7	78	1	2	2	5	290	156	2	1	2
7	79	1	1	2	2	290	0	1	1	2
7	80	1	3	2	3	300	140	2	1	2
8	1	2	4	2	1	260	206	2	2	2
8	2	2	1	1	2	260	135	0	2	2
8	3	2	4	1	2	230	124	2	2	2
8	4	2	1	2	2	230	170	0	2	2
8	5	2	3	2	1	200	250	2	2	2
8	6	2	4	2	3	200	256	2	2	2
8	7	2	2	2	4	200	295	2	2	2
8	8	2	1	1	1	200	0	1	2	2
8	9	2	2	2	2	230	193	2	2	2
8	10	2	1	2	4	230	189	0	2	2
8	11	2	4	1	5	200	205	2	2	2
8	12	2	1	1	3	200	0	1	2	2
8	13	2	2	1	4	230	275	2	2	2
8	14	2	3	1	5	230	295	2	2	2
8	15	2	2	1	4	230	357	2	2	2
8	16	2	4	2	2	230	332	2	2	2
8	17	2	3	1	5	230	488	2	2	2
8	18	2	2	1	1	230	305	2	2	2
8	19	2	3	1	3	230	449	2	2	2
8	20	2	1	2	5	230	0	1	2	2
8	21	2	2	1	3	260	254	2	2	2
8	22	2	3	2	3	260	208	2	2	2
8	23	2	4	2	4	260	190	2	2	2
8	24	2	3	1	4	260	158	2	2	2
8	25	2	4	1	5	260	179	2	2	2
8	26	2	3	2	3	260	176	2	2	2
8	27	2	4	1	1	260	261	2	2	2
8	28	2	3	1	1	260	395	2	2	2
8	29	2	1	1	2	260	196	0	2	2
8	30	2	2	2	4	230	161	2	2	2
8	31	2	3	1	1	230	148	2	2	2
8	32	2	2	1	2	230	172	2	2	2
8	33	2	1	2	2	230	141	0	2	2
8	34	2	2	2	1	200	219	2	2	2
8	35	2	1	1	3	200	189	0	2	2
8	36	2	2	1	2	170	362	2	2	2
8	37	2	4	1	3	170	285	2	2	2
8	38	2	1	2	4	170	0	1	2	2
8	39	2	3	2	2	200	307	2	2	2
8	40	2	2	1	5	200	279	2	2	2
8	41	2	3	2	5	200	329	2	2	2
8	42	2	1	2	1	200	0	1	2	2
8	43	2	3	1	2	230	125	2	2	2
8	44	2	2	2	3	230	124	2	2	2
8	45	2	4	1	2	230	164	2	2	2
8	46	2	3	1	2	230	234	2	2	2
8	47	2	2	1	5	230	427	2	2	2
8	48	2	4	1	4	230	299	2	2	2
8	49	2	1	2	5	230	0	1	2	2
8	50	2	4	2	3	260	165	2	2	2
8	51	2	3	1	3	260	192	2	2	2
8	52	2	1	2	1	260	0	1	2	2
8	53	2	4	1	1	290	128	2	2	2
8	54	2	2	1	3	290	139	2	2	2
8	55	2	3	2	4	290	151	2	2	2
8	56	2	4	2	2	290	271	2	2	2
8	57	2	2	2	5	290	193	2	2	2
8	58	2	3	2	1	290	101	2	2	2
8	59	2	4	1	3	290	128	2	2	2
8	60	2	1	2	3	290	142	0	2	2
8	61	2	4	2	5	260	188	2	2	2
8	62	2	1	1	5	260	183	0	2	2
8	63	2	3	2	4	230	241	2	2	2
8	64	2	1	1	4	230	0	1	2	2
8	65	2	2	2	3	260	183	2	2	2
8	66	2	3	1	4	260	346	2	2	2
8	67	2	2	1	1	260	243	2	2	2
8	68	2	4	2	4	260	221	2	2	2
8	69	2	1	2	3	260	76	0	2	2
8	70	2	4	2	1	230	255	2	2	2
8	71	2	3	2	5	230	219	2	2	2
8	72	2	1	1	5	230	182	0	2	2
8	73	2	2	2	1	200	354	2	2	2
8	74	2	1	1	1	200	0	1	2	2
8	75	2	2	2	5	230	200	2	2	2
8	76	2	4	2	5	230	320	2	2	2
8	77	2	2	2	2	230	278	2	2	2
8	78	2	3	2	2	230	316	2	2	2
8	79	2	4	1	4	230	250	2	2	2
8	80	2	1	1	4	230	0	1	2	2
