# Supplementary material for: Stop signals delay synchrony more for finger tapping than vocalization: a dual modality study of rhythmic synchronization in the stop signal task
Source: PeerJ. 2018 Jul 12;6:e5242. doi: 10.7717/peerj.5242 (PMC6046193; doi:10.7717/peerj.5242)
Supplement: Supplemental Information 1 [file peerj-06-5242-s001.zip › Raw data - for submission/P23_NP/StaircaseForStop_1.0.0.txt]

run	trial_n	duration	correct	TotalACC	Manual/Vocal	Ignore/Stop	***	run	trial_n	duration	correct	TotalACC	Manual/Vocal	Ignore/Stop
3	3	200	0	0	2	2	*****	4	2	200	0	0	1	2
3	5	170	0	0	2	2	*****	4	4	170	1	0.5	1	2
3	7	140	0	0	2	2	*****	4	11	200	1	0.666666666666667	1	2
3	22	110	0	0	2	2	*****	4	13	230	1	0.75	1	2
3	30	80	1	0.2	2	2	*****	4	19	260	0	0.6	1	2
3	36	110	1	0.333333333333333	2	2	*****	4	22	230	0	0.5	1	2
3	39	140	1	0.428571428571429	2	2	*****	4	25	200	0	0.428571428571429	1	2
3	41	170	1	0.5	2	2	*****	4	27	170	0	0.375	1	2
3	46	200	1	0.555555555555556	2	2	*****	4	30	140	1	0.444444444444444	1	2
3	50	230	1	0.6	2	2	*****	4	34	170	1	0.5	1	2
3	52	260	0	0.545454545454545	2	2	*****	4	47	200	1	0.545454545454545	1	2
3	55	230	0	0.5	2	2	*****	4	49	230	0	0.5	1	2
3	57	200	1	0.538461538461538	2	2	*****	4	54	200	0	0.461538461538462	1	2
3	59	230	1	0.571428571428571	2	2	*****	4	57	170	1	0.5	1	2
3	62	260	0	0.533333333333333	2	2	*****	4	61	200	1	0.533333333333333	1	2
3	66	230	0	0.5	2	2	*****	4	64	230	1	0.5625	1	2
3	68	200	1	0.529411764705882	2	2	*****	4	66	260	1	0.588235294117647	1	2
3	75	230	0	0.5	2	2	*****	4	71	290	0	0.555555555555556	1	2
3	77	200	1	0.526315789473684	2	2	*****	4	73	260	1	0.578947368421053	1	2
3	79	230	0	0.5	2	2	*****	4	79	290	1	0.6	1	2
7	5	200	1	0.523809523809524	2	2	*****	8	3	300	0	0.571428571428571	1	2
7	9	230	0	0.5	2	2	*****	8	7	290	1	0.590909090909091	1	2
7	14	200	0	0.478260869565217	2	2	*****	8	12	300	1	0.608695652173913	1	2
7	18	170	1	0.5	2	2	*****	8	14	300	1	0.625	1	2
7	23	200	1	0.52	2	2	*****	8	24	300	0	0.6	1	2
7	25	230	0	0.5	2	2	*****	8	29	300	1	0.615384615384615	1	2
7	27	200	0	0.481481481481481	2	2	*****	8	32	300	0	0.592592592592593	1	2
7	29	170	0	0.464285714285714	2	2	*****	8	42	300	1	0.607142857142857	1	2
7	32	140	1	0.482758620689655	2	2	*****	8	44	300	0	0.586206896551724	1	2
7	39	170	1	0.5	2	2	*****	8	47	300	0	0.566666666666667	1	2
7	53	200	1	0.516129032258065	2	2	*****	8	51	300	0	0.548387096774194	1	2
7	55	230	1	0.53125	2	2	*****	8	53	290	0	0.53125	1	2
7	57	260	0	0.515151515151515	2	2	*****	8	60	260	0	0.515151515151515	1	2
7	61	230	1	0.529411764705882	2	2	*****	8	64	230	1	0.529411764705882	1	2
7	64	260	1	0.542857142857143	2	2	*****	8	68	260	0	0.514285714285714	1	2
7	67	290	0	0.527777777777778	2	2	*****	8	70	230	0	0.5	1	2
7	72	260	0	0.513513513513513	2	2	*****	8	74	200	1	0.513513513513513	1	2
7	74	230	1	0.526315789473684	2	2	*****	8	76	230	1	0.526315789473684	1	2
7	76	260	1	0.538461538461538	2	2	*****	8	78	260	0	0.512820512820513	1	2
7	80	290	0	0.525	2	2	*****	8	80	230	1	0.525	1	2
