# Supplementary material for: Stop signals delay synchrony more for finger tapping than vocalization: a dual modality study of rhythmic synchronization in the stop signal task
Source: PeerJ. 2018 Jul 12;6:e5242. doi: 10.7717/peerj.5242 (PMC6046193; doi:10.7717/peerj.5242)
Supplement: Supplemental Information 1 [file peerj-06-5242-s001.zip › Raw data - for submission/P23_NP/Stop_1.0.0.txt]

run	trial_n	FactorA	FactorB	FactorC	TargItem	SSD	RT	ACC	Manual/Vocal	Ignore/Stop
1	1	1	4	1	5	226	232	2	2	1
1	2	1	2	2	5	212	250	2	2	1
1	3	1	3	2	4	245	220	2	2	1
1	4	1	1	2	5	243	268	2	2	1
1	5	1	2	1	5	193	304	2	2	1
1	6	1	3	2	3	193	259	2	2	1
1	7	1	4	1	3	215	273	2	2	1
1	8	1	1	1	5	214	240	2	2	1
1	9	1	2	2	4	169	321	2	2	1
1	10	1	4	1	2	194	297	2	2	1
1	11	1	1	2	4	166	300	2	2	1
1	12	1	3	2	2	177	233	2	2	1
1	13	1	2	1	4	232	284	2	2	1
1	14	1	1	2	2	180	248	2	2	1
1	15	1	3	2	3	168	267	2	2	1
1	16	1	4	2	4	216	218	2	2	1
1	17	1	1	1	4	239	220	2	2	1
1	18	1	3	1	3	219	279	2	2	1
1	19	1	2	1	2	234	289	2	2	1
1	20	1	3	1	5	238	216	2	2	1
1	21	1	2	2	2	166	308	2	2	1
1	22	1	3	1	3	168	287	2	2	1
1	23	1	2	2	3	242	252	2	2	1
1	24	1	3	1	5	166	279	2	2	1
1	25	1	4	1	4	190	246	2	2	1
1	26	1	2	2	5	188	275	2	2	1
1	27	1	3	2	1	238	243	2	2	1
1	28	1	2	2	1	219	228	2	2	1
1	29	1	1	2	5	233	257	2	2	1
1	30	1	2	2	1	235	268	2	2	1
1	31	1	4	1	1	221	260	2	2	1
1	32	1	1	2	1	169	323	2	2	1
1	33	1	4	1	1	188	401	2	2	1
1	34	1	3	1	4	242	244	2	2	1
1	35	1	2	1	4	210	433	2	2	1
1	36	1	4	1	3	228	180	2	2	1
1	37	1	3	1	1	230	210	2	2	1
1	38	1	1	1	5	171	209	2	2	1
1	39	1	4	1	4	228	204	2	2	1
1	40	1	1	1	3	201	198	2	2	1
1	41	1	3	1	2	242	233	2	2	1
1	42	1	4	2	4	197	291	2	2	1
1	43	1	1	1	2	181	309	2	2	1
1	44	1	3	2	5	242	182	2	2	1
1	45	1	1	1	1	180	269	2	2	1
1	46	1	4	2	2	206	266	2	2	1
1	47	1	2	1	1	181	301	2	2	1
1	48	1	4	2	5	183	304	2	2	1
1	49	1	2	1	5	217	234	2	2	1
1	50	1	1	1	1	192	213	2	2	1
1	51	1	4	2	1	226	222	2	2	1
1	52	1	3	2	1	219	240	2	2	1
1	53	1	4	1	2	213	284	2	2	1
1	54	1	1	1	4	227	235	2	2	1
1	55	1	2	2	2	201	269	2	2	1
1	56	1	1	1	2	244	213	2	2	1
1	57	1	2	1	3	169	313	2	2	1
1	58	1	1	2	2	190	323	2	2	1
1	59	1	4	1	5	191	288	2	2	1
1	60	1	2	2	4	219	226	2	2	1
1	61	1	3	2	4	236	240	2	2	1
1	62	1	2	1	2	198	271	2	2	1
1	63	1	3	1	4	169	244	2	2	1
1	64	1	4	2	1	205	203	2	2	1
1	65	1	3	2	2	177	266	2	2	1
1	66	1	4	2	2	216	195	2	2	1
1	67	1	2	1	1	215	202	2	2	1
1	68	1	3	1	1	183	228	2	2	1
1	69	1	1	2	1	243	207	2	2	1
1	70	1	4	2	3	224	194	2	2	1
1	71	1	2	2	3	204	215	2	2	1
1	72	1	4	2	3	238	203	2	2	1
1	73	1	3	2	5	219	228	2	2	1
1	74	1	1	2	4	220	220	2	2	1
1	75	1	2	1	3	179	189	2	2	1
1	76	1	1	2	3	200	228	2	2	1
1	77	1	3	1	2	201	246	2	2	1
1	78	1	1	1	3	210	255	2	2	1
1	79	1	4	2	5	240	218	2	2	1
1	80	1	1	2	3	224	228	2	2	1
2	1	2	2	1	3	227	102	2	1	1
2	2	2	3	1	3	235	82	2	1	1
2	3	2	2	2	3	195	112	2	1	1
2	4	2	1	2	1	235	0	99	1	1
2	5	2	2	2	1	170	178	2	1	1
2	6	2	4	2	1	192	141	2	1	1
2	7	2	2	1	4	182	249	2	1	1
2	8	2	4	2	5	233	188	2	1	1
2	9	2	2	2	1	204	169	2	1	1
2	10	2	3	2	3	199	198	2	1	1
2	11	2	4	1	4	206	162	2	1	1
2	12	2	3	2	2	233	109	2	1	1
2	13	2	1	1	2	194	219	2	1	1
2	14	2	2	1	5	175	272	2	1	1
2	15	2	3	1	5	212	219	2	1	1
2	16	2	2	1	2	190	232	2	1	1
2	17	2	1	2	5	197	228	2	1	1
2	18	2	4	2	2	234	231	2	1	1
2	19	2	2	2	2	202	253	2	1	1
2	20	2	4	1	4	214	192	2	1	1
2	21	2	1	2	5	214	0	99	1	1
2	22	2	3	2	2	233	72	2	1	1
2	23	2	1	2	2	166	271	2	1	1
2	24	2	4	2	2	188	267	2	1	1
2	25	2	3	2	1	193	175	2	1	1
2	26	2	4	1	2	198	187	2	1	1
2	27	2	1	1	1	215	95	2	1	1
2	28	2	4	2	3	235	114	2	1	1
2	29	2	3	1	4	219	215	2	1	1
2	30	2	1	2	1	194	181	2	1	1
2	31	2	4	1	3	221	152	2	1	1
2	32	2	2	2	2	191	93	2	1	1
2	33	2	1	1	5	200	121	2	1	1
2	34	2	2	1	4	199	206	2	1	1
2	35	2	4	1	2	196	178	2	1	1
2	36	2	1	1	2	190	223	2	1	1
2	37	2	3	1	2	196	298	2	1	1
2	38	2	2	1	2	205	199	2	1	1
2	39	2	1	1	3	170	149	2	1	1
2	40	2	3	2	3	193	224	2	1	1
2	41	2	1	1	4	226	131	2	1	1
2	42	2	4	2	1	244	262	2	1	1
2	43	2	2	1	1	193	365	2	1	1
2	44	2	1	1	5	223	272	2	1	1
2	45	2	4	1	3	204	373	2	1	1
2	46	2	2	2	4	208	393	2	1	1
2	47	2	3	1	4	185	406	2	1	1
2	48	2	2	1	1	210	178	2	1	1
2	49	2	1	2	4	221	101	2	1	1
2	50	2	4	2	4	213	178	2	1	1
2	51	2	2	2	5	227	238	2	1	1
2	52	2	3	2	5	186	220	2	1	1
2	53	2	4	1	5	244	118	2	1	1
2	54	2	3	2	4	239	58	2	1	1
2	55	2	2	2	4	188	176	2	1	1
2	56	2	1	1	4	184	45	2	1	1
2	57	2	3	1	5	192	169	2	1	1
2	58	2	4	1	1	227	156	2	1	1
2	59	2	3	1	2	192	194	2	1	1
2	60	2	4	2	5	172	135	2	1	1
2	61	2	3	1	1	222	105	2	1	1
2	62	2	2	2	5	189	143	2	1	1
2	63	2	3	1	1	199	139	2	1	1
2	64	2	1	1	3	218	158	2	1	1
2	65	2	2	2	3	214	210	2	1	1
2	66	2	1	2	3	237	158	2	1	1
2	67	2	4	2	3	239	194	2	1	1
2	68	2	1	2	3	225	183	2	1	1
2	69	2	2	1	3	244	203	2	1	1
2	70	2	3	1	3	234	231	2	1	1
2	71	2	1	2	2	230	236	2	1	1
2	72	2	3	2	1	225	152	2	1	1
2	73	2	4	1	5	216	85	2	1	1
2	74	2	2	1	5	177	211	2	1	1
2	75	2	4	2	4	187	262	2	1	1
2	76	2	1	1	1	176	379	2	1	1
2	77	2	3	2	4	188	351	2	1	1
2	78	2	4	1	1	179	268	2	1	1
2	79	2	1	2	4	231	46	2	1	1
2	80	2	3	2	5	167	69	2	1	1
3	1	1	3	1	3	200	238	2	2	2
3	2	1	4	2	5	200	242	2	2	2
3	3	1	1	2	5	200	232	0	2	2
3	4	1	3	1	2	170	498	2	2	2
3	5	1	1	2	4	170	323	0	2	2
3	6	1	3	1	3	140	0	99	2	2
3	7	1	1	2	3	140	185	0	2	2
3	8	1	3	1	5	110	0	99	2	2
3	9	1	4	2	1	110	232	2	2	2
3	10	1	2	2	1	110	289	2	2	2
3	11	1	4	2	5	110	328	2	2	2
3	12	1	3	2	2	110	306	2	2	2
3	13	1	4	1	5	110	317	2	2	2
3	14	1	3	1	1	110	398	2	2	2
3	15	1	2	1	2	110	428	2	2	2
3	16	1	3	1	4	110	330	2	2	2
3	17	1	2	1	3	110	338	2	2	2
3	18	1	3	1	1	110	267	2	2	2
3	19	1	2	2	3	110	268	2	2	2
3	20	1	4	2	3	110	229	2	2	2
3	21	1	3	2	3	110	256	2	2	2
3	22	1	1	2	4	110	221	0	2	2
3	23	1	3	1	4	80	477	2	2	2
3	24	1	4	2	4	80	464	2	2	2
3	25	1	2	2	2	80	373	2	2	2
3	26	1	4	2	1	80	326	2	2	2
3	27	1	3	2	5	80	333	2	2	2
3	28	1	2	1	4	80	324	2	2	2
3	29	1	4	1	1	80	376	2	2	2
3	30	1	1	1	1	80	0	1	2	2
3	31	1	4	1	3	110	368	2	2	2
3	32	1	2	2	4	110	264	2	2	2
3	33	1	3	2	1	110	280	2	2	2
3	34	1	2	1	5	110	273	2	2	2
3	35	1	4	2	2	110	370	2	2	2
3	36	1	1	1	5	110	0	1	2	2
3	37	1	4	2	3	140	257	2	2	2
3	38	1	3	2	4	140	240	2	2	2
3	39	1	1	1	3	140	0	1	2	2
3	40	1	2	1	3	170	188	2	2	2
3	41	1	1	1	5	170	0	1	2	2
3	42	1	2	1	1	200	375	2	2	2
3	43	1	4	2	4	200	252	2	2	2
3	44	1	2	1	2	200	330	2	2	2
3	45	1	3	2	4	200	308	2	2	2
3	46	1	1	1	4	200	0	1	2	2
3	47	1	4	2	2	230	89	2	2	2
3	48	1	2	1	1	230	118	2	2	2
3	49	1	4	1	3	230	230	2	2	2
3	50	1	1	1	2	230	0	1	2	2
3	51	1	2	2	2	260	42	2	2	2
3	52	1	1	2	2	260	106	0	2	2
3	53	1	4	1	2	230	237	2	2	2
3	54	1	2	2	3	230	188	2	2	2
3	55	1	1	2	1	230	418	0	2	2
3	56	1	2	2	1	200	219	2	2	2
3	57	1	1	2	5	200	0	1	2	2
3	58	1	3	2	2	230	311	2	2	2
3	59	1	1	1	2	230	0	1	2	2
3	60	1	2	2	4	260	327	2	2	2
3	61	1	4	1	5	260	205	2	2	2
3	62	1	1	2	1	260	201	0	2	2
3	63	1	3	2	3	230	294	2	2	2
3	64	1	4	1	4	230	240	2	2	2
3	65	1	2	1	4	230	141	2	2	2
3	66	1	1	1	1	230	270	0	2	2
3	67	1	2	2	5	200	373	2	2	2
3	68	1	1	1	4	200	0	1	2	2
3	69	1	3	2	5	230	303	2	2	2
3	70	1	2	1	5	230	153	2	2	2
3	71	1	3	1	5	230	148	2	2	2
3	72	1	4	1	4	230	186	2	2	2
3	73	1	2	2	5	230	202	2	2	2
3	74	1	3	1	2	230	171	2	2	2
3	75	1	1	2	3	230	184	0	2	2
3	76	1	4	1	2	200	302	2	2	2
3	77	1	1	1	3	200	0	1	2	2
3	78	1	4	1	1	230	181	2	2	2
3	79	1	1	2	2	230	101	0	2	2
3	80	1	3	2	1	200	372	2	2	2
4	1	2	3	1	4	200	201	2	1	2
4	2	2	1	2	3	200	190	0	1	2
4	3	2	2	1	1	170	243	2	1	2
4	4	2	1	1	3	170	0	1	1	2
4	5	2	2	2	3	200	0	99	1	2
4	6	2	4	1	4	200	143	2	1	2
4	7	2	3	1	3	200	259	2	1	2
4	8	2	4	2	4	200	327	2	1	2
4	9	2	2	2	2	200	380	2	1	2
4	10	2	3	1	1	200	384	2	1	2
4	11	2	1	2	4	200	0	1	1	2
4	12	2	2	2	1	230	216	2	1	2
4	13	2	1	2	5	230	0	1	1	2
4	14	2	2	1	3	260	119	2	1	2
4	15	2	4	1	2	260	60	2	1	2
4	16	2	2	2	4	260	112	2	1	2
4	17	2	4	1	1	260	116	2	1	2
4	18	2	2	2	4	260	73	2	1	2
4	19	2	1	2	2	260	109	0	1	2
4	20	2	3	2	5	230	186	2	1	2
4	21	2	2	1	5	230	158	2	1	2
4	22	2	1	2	2	230	115	0	1	2
4	23	2	3	2	3	200	616	2	1	2
4	24	2	4	2	5	200	157	2	1	2
4	25	2	1	2	4	200	129	0	1	2
4	26	2	4	1	3	170	119	2	1	2
4	27	2	1	1	4	170	139	0	1	2
4	28	2	2	2	3	140	216	2	1	2
4	29	2	3	2	4	140	348	2	1	2
4	30	2	1	2	1	140	0	1	1	2
4	31	2	3	2	1	170	220	2	1	2
4	32	2	2	2	2	170	273	2	1	2
4	33	2	3	1	5	170	325	2	1	2
4	34	2	1	1	3	170	0	1	1	2
4	35	2	2	1	5	200	188	2	1	2
4	36	2	3	2	3	200	192	2	1	2
4	37	2	4	2	2	200	149	2	1	2
4	38	2	2	1	2	200	233	2	1	2
4	39	2	3	2	4	200	285	2	1	2
4	40	2	4	1	1	200	258	2	1	2
4	41	2	3	1	3	200	310	2	1	2
4	42	2	4	1	5	200	186	2	1	2
4	43	2	3	1	2	200	207	2	1	2
4	44	2	2	1	4	200	259	2	1	2
4	45	2	3	1	5	200	231	2	1	2
4	46	2	4	2	3	200	267	2	1	2
4	47	2	1	1	1	200	0	1	1	2
4	48	2	2	1	3	230	179	2	1	2
4	49	2	1	1	4	230	151	0	1	2
4	50	2	2	1	4	200	205	2	1	2
4	51	2	4	2	3	200	321	2	1	2
4	52	2	3	1	2	200	293	2	1	2
4	53	2	2	1	1	200	249	2	1	2
4	54	2	1	1	5	200	238	0	1	2
4	55	2	2	2	5	170	323	2	1	2
4	56	2	4	2	1	170	280	2	1	2
4	57	2	1	2	1	170	0	1	1	2
4	58	2	3	2	1	200	207	2	1	2
4	59	2	2	2	1	200	212	2	1	2
4	60	2	4	2	5	200	216	2	1	2
4	61	2	1	1	2	200	0	1	1	2
4	62	2	3	2	5	230	127	2	1	2
4	63	2	2	2	5	230	164	2	1	2
4	64	2	1	2	3	230	0	1	1	2
4	65	2	4	1	3	260	195	2	1	2
4	66	2	1	2	5	260	0	1	1	2
4	67	2	4	2	4	290	0	99	1	2
4	68	2	3	2	2	290	31	2	1	2
4	69	2	2	1	2	290	35	2	1	2
4	70	2	4	1	2	290	87	2	1	2
4	71	2	1	1	1	290	44	0	1	2
4	72	2	3	1	4	260	289	2	1	2
4	73	2	1	1	5	260	0	1	1	2
4	74	2	4	2	1	290	0	99	1	2
4	75	2	3	1	1	290	77	2	1	2
4	76	2	4	2	2	290	129	2	1	2
4	77	2	3	2	2	290	118	2	1	2
4	78	2	4	1	4	290	234	2	1	2
4	79	2	1	1	2	290	0	1	1	2
4	80	2	4	1	5	300	0	99	1	2
5	1	1	3	1	5	230	337	2	2	1
5	2	1	2	2	2	157	393	2	2	1
5	3	1	1	2	5	230	279	2	2	1
5	4	1	4	1	2	175	276	2	2	1
5	5	1	2	1	3	169	322	2	2	1
5	6	1	4	1	4	181	307	2	2	1
5	7	1	1	2	3	184	282	2	2	1
5	8	1	3	1	1	212	228	2	2	1
5	9	1	4	1	1	176	297	2	2	1
5	10	1	2	1	3	166	249	2	2	1
5	11	1	3	2	1	162	244	2	2	1
5	12	1	1	1	2	157	221	2	2	1
5	13	1	3	2	5	171	243	2	2	1
5	14	1	1	1	4	167	322	2	2	1
5	15	1	4	2	1	201	286	2	2	1
5	16	1	1	2	4	167	268	2	2	1
5	17	1	4	2	3	224	343	2	2	1
5	18	1	2	1	5	182	323	2	2	1
5	19	1	4	2	2	174	324	2	2	1
5	20	1	3	1	5	181	319	2	2	1
5	21	1	4	2	4	197	251	2	2	1
5	22	1	3	1	3	175	29	2	2	1
5	23	1	2	2	3	159	123	2	2	1
5	24	1	1	1	5	226	285	2	2	1
5	25	1	3	2	4	162	299	2	2	1
5	26	1	4	1	3	211	168	2	2	1
5	27	1	2	2	1	231	144	2	2	1
5	28	1	1	1	1	184	191	2	2	1
5	29	1	2	1	1	163	260	2	2	1
5	30	1	4	1	1	208	166	2	2	1
5	31	1	2	2	5	185	187	2	2	1
5	32	1	3	1	1	193	99	2	2	1
5	33	1	4	1	5	186	283	2	2	1
5	34	1	1	2	4	231	213	2	2	1
5	35	1	3	2	2	234	177	2	2	1
5	36	1	2	1	5	185	267	2	2	1
5	37	1	4	2	5	224	266	2	2	1
5	38	1	3	2	3	158	323	2	2	1
5	39	1	4	1	2	192	224	2	2	1
5	40	1	3	2	4	159	230	2	2	1
5	41	1	1	2	1	174	257	2	2	1
5	42	1	4	2	5	215	204	2	2	1
5	43	1	1	1	4	225	223	2	2	1
5	44	1	2	2	5	203	190	2	2	1
5	45	1	1	1	5	222	192	2	2	1
5	46	1	4	2	3	196	255	2	2	1
5	47	1	2	1	4	167	309	2	2	1
5	48	1	3	2	2	159	230	2	2	1
5	49	1	1	2	2	228	197	2	2	1
5	50	1	2	1	1	188	261	2	2	1
5	51	1	3	2	1	179	317	2	2	1
5	52	1	2	1	2	212	209	2	2	1
5	53	1	1	2	1	220	258	2	2	1
5	54	1	4	2	2	200	246	2	2	1
5	55	1	1	1	1	188	287	2	2	1
5	56	1	3	2	5	169	303	2	2	1
5	57	1	2	2	2	189	257	2	2	1
5	58	1	1	1	3	194	281	2	2	1
5	59	1	4	2	1	227	304	2	2	1
5	60	1	2	2	3	217	193	2	2	1
5	61	1	3	1	4	191	200	2	2	1
5	62	1	1	1	3	229	188	2	2	1
5	63	1	3	1	4	196	211	2	2	1
5	64	1	4	1	5	196	218	2	2	1
5	65	1	3	2	3	160	256	2	2	1
5	66	1	4	1	3	170	222	2	2	1
5	67	1	2	2	4	165	246	2	2	1
5	68	1	1	2	2	226	143	2	2	1
5	69	1	3	1	2	183	261	2	2	1
5	70	1	2	2	4	194	213	2	2	1
5	71	1	1	2	5	208	150	2	2	1
5	72	1	2	1	4	220	236	2	2	1
5	73	1	4	1	4	220	254	2	2	1
5	74	1	2	2	1	190	292	2	2	1
5	75	1	3	1	3	172	359	2	2	1
5	76	1	1	1	2	216	224	2	2	1
5	77	1	3	1	2	181	244	2	2	1
5	78	1	1	2	3	202	199	2	2	1
5	79	1	2	1	2	179	204	2	2	1
5	80	1	4	2	4	206	143	2	2	1
6	1	2	4	2	3	196	152	2	1	1
6	2	2	1	1	5	229	59	2	1	1
6	3	2	4	1	4	249	110	2	1	1
6	4	2	3	2	5	225	124	2	1	1
6	5	2	2	2	3	236	232	2	1	1
6	6	2	3	2	5	241	196	2	1	1
6	7	2	4	2	2	199	242	2	1	1
6	8	2	3	1	5	228	237	2	1	1
6	9	2	2	1	1	199	234	2	1	1
6	10	2	1	1	3	202	175	2	1	1
6	11	2	3	1	4	178	124	2	1	1
6	12	2	1	2	3	219	119	2	1	1
6	13	2	4	1	2	224	163	2	1	1
6	14	2	2	2	4	208	120	2	1	1
6	15	2	4	1	2	239	123	2	1	1
6	16	2	3	2	2	249	119	2	1	1
6	17	2	1	2	2	242	67	2	1	1
6	18	2	4	2	1	179	98	2	1	1
6	19	2	1	2	1	238	60	2	1	1
6	20	2	2	2	5	248	0	99	1	1
6	21	2	3	1	4	218	0	99	1	1
6	22	2	4	1	3	216	0	99	1	1
6	23	2	1	1	5	251	5	2	1	1
6	24	2	3	1	2	187	179	2	1	1
6	25	2	2	1	1	198	239	2	1	1
6	26	2	1	2	4	239	170	2	1	1
6	27	2	2	2	4	235	151	2	1	1
6	28	2	1	1	2	198	204	2	1	1
6	29	2	2	1	4	243	135	2	1	1
6	30	2	3	2	2	255	106	2	1	1
6	31	2	2	1	3	216	104	2	1	1
6	32	2	3	1	2	241	244	2	1	1
6	33	2	1	2	1	207	201	2	1	1
6	34	2	4	1	5	262	67	2	1	1
6	35	2	2	1	5	213	138	2	1	1
6	36	2	4	1	1	191	215	2	1	1
6	37	2	2	1	2	198	115	2	1	1
6	38	2	3	2	3	184	216	2	1	1
6	39	2	1	2	2	178	197	2	1	1
6	40	2	4	2	4	187	168	2	1	1
6	41	2	2	1	4	249	210	2	1	1
6	42	2	4	2	5	191	337	2	1	1
6	43	2	1	1	2	203	205	2	1	1
6	44	2	4	1	3	183	194	2	1	1
6	45	2	2	2	1	251	52	2	1	1
6	46	2	4	1	4	230	232	2	1	1
6	47	2	2	2	3	218	333	2	1	1
6	48	2	4	1	5	179	307	2	1	1
6	49	2	1	1	1	186	231	2	1	1
6	50	2	3	1	5	239	146	2	1	1
6	51	2	1	1	1	253	78	2	1	1
6	52	2	3	2	1	226	187	2	1	1
6	53	2	1	2	3	184	217	2	1	1
6	54	2	3	1	3	179	205	2	1	1
6	55	2	1	2	5	235	207	2	1	1
6	56	2	3	2	3	220	244	2	1	1
6	57	2	2	1	2	192	258	2	1	1
6	58	2	3	1	1	217	237	2	1	1
6	59	2	4	2	2	229	305	2	1	1
6	60	2	1	1	4	228	317	2	1	1
6	61	2	3	2	1	253	377	2	1	1
6	62	2	2	2	2	253	301	2	1	1
6	63	2	1	1	4	179	340	2	1	1
6	64	2	3	1	1	230	182	2	1	1
6	65	2	2	1	5	216	203	2	1	1
6	66	2	1	2	5	177	185	2	1	1
6	67	2	2	2	1	204	140	2	1	1
6	68	2	4	2	3	190	241	2	1	1
6	69	2	2	1	3	262	266	2	1	1
6	70	2	3	2	4	238	248	2	1	1
6	71	2	1	1	3	221	221	2	1	1
6	72	2	4	2	5	201	234	2	1	1
6	73	2	2	2	2	236	141	2	1	1
6	74	2	4	2	1	201	179	2	1	1
6	75	2	3	2	4	194	271	2	1	1
6	76	2	4	2	4	185	236	2	1	1
6	77	2	3	1	3	220	191	2	1	1
6	78	2	2	2	5	177	157	2	1	1
6	79	2	4	1	1	190	97	2	1	1
6	80	2	1	2	4	185	157	2	1	1
7	1	1	3	1	1	200	266	2	2	2
7	2	1	2	2	3	200	0	99	2	2
7	3	1	4	1	2	200	0	99	2	2
7	4	1	2	2	2	200	362	2	2	2
7	5	1	1	2	3	200	0	1	2	2
7	6	1	2	1	2	230	208	2	2	2
7	7	1	3	2	3	230	123	2	2	2
7	8	1	4	1	5	230	178	2	2	2
7	9	1	1	2	4	230	155	0	2	2
7	10	1	4	1	4	200	194	2	2	2
7	11	1	2	2	5	200	190	2	2	2
7	12	1	3	1	3	200	207	2	2	2
7	13	1	2	1	4	200	166	2	2	2
7	14	1	1	1	3	200	183	0	2	2
7	15	1	3	1	5	170	436	2	2	2
7	16	1	2	2	2	170	335	2	2	2
7	17	1	4	1	5	170	327	2	2	2
7	18	1	1	2	3	170	0	1	2	2
7	19	1	2	2	1	200	189	2	2	2
7	20	1	4	2	1	200	165	2	2	2
7	21	1	3	2	2	200	267	2	2	2
7	22	1	4	1	3	200	245	2	2	2
7	23	1	1	2	2	200	0	1	2	2
7	24	1	2	1	5	230	180	2	2	2
7	25	1	1	2	2	230	174	0	2	2
7	26	1	2	1	3	200	121	2	2	2
7	27	1	1	1	2	200	220	0	2	2
7	28	1	2	1	2	170	237	2	2	2
7	29	1	1	2	1	170	234	0	2	2
7	30	1	3	2	1	140	241	2	2	2
7	31	1	4	1	1	140	650	2	2	2
7	32	1	1	2	1	140	0	1	2	2
7	33	1	3	1	2	170	152	2	2	2
7	34	1	4	2	1	170	259	2	2	2
7	35	1	3	2	4	170	343	2	2	2
7	36	1	4	1	4	170	444	2	2	2
7	37	1	2	2	4	170	411	2	2	2
7	38	1	4	2	3	170	327	2	2	2
7	39	1	1	1	1	170	0	1	2	2
7	40	1	4	1	2	200	146	2	2	2
7	41	1	3	1	1	200	259	2	2	2
7	42	1	2	1	1	200	328	2	2	2
7	43	1	3	1	5	200	297	2	2	2
7	44	1	4	2	5	200	366	2	2	2
7	45	1	2	2	4	200	313	2	2	2
7	46	1	4	2	4	200	315	2	2	2
7	47	1	3	1	3	200	308	2	2	2
7	48	1	2	1	5	200	326	2	2	2
7	49	1	3	2	4	200	274	2	2	2
7	50	1	4	2	3	200	287	2	2	2
7	51	1	2	2	1	200	256	2	2	2
7	52	1	3	2	3	200	265	2	2	2
7	53	1	1	1	4	200	0	1	2	2
7	54	1	3	2	2	230	211	2	2	2
7	55	1	1	1	4	230	0	1	2	2
7	56	1	2	2	5	260	33	2	2	2
7	57	1	1	1	1	260	158	0	2	2
7	58	1	3	2	1	230	255	2	2	2
7	59	1	2	1	3	230	254	2	2	2
7	60	1	3	2	5	230	247	2	2	2
7	61	1	1	1	2	230	0	1	2	2
7	62	1	4	1	3	260	224	2	2	2
7	63	1	3	2	5	260	208	2	2	2
7	64	1	1	2	5	260	0	1	2	2
7	65	1	2	1	4	290	119	2	2	2
7	66	1	4	2	2	290	121	2	2	2
7	67	1	1	1	5	290	131	0	2	2
7	68	1	4	2	2	260	218	2	2	2
7	69	1	2	1	1	260	205	2	2	2
7	70	1	3	1	2	260	277	2	2	2
7	71	1	2	2	3	260	225	2	2	2
7	72	1	1	2	4	260	154	0	2	2
7	73	1	4	2	4	230	175	2	2	2
7	74	1	1	1	5	230	0	1	2	2
7	75	1	4	1	1	260	273	2	2	2
7	76	1	1	2	5	260	0	1	2	2
7	77	1	3	1	4	290	105	2	2	2
7	78	1	4	2	5	290	81	2	2	2
7	79	1	3	1	4	290	177	2	2	2
7	80	1	1	1	3	290	167	0	2	2
8	1	2	4	1	5	300	234	2	1	2
8	2	2	3	1	1	300	174	2	1	2
8	3	2	1	1	2	300	162	0	1	2
8	4	2	4	1	2	290	223	2	1	2
8	5	2	2	2	3	290	435	2	1	2
8	6	2	4	1	4	290	311	2	1	2
8	7	2	1	2	5	290	0	1	1	2
8	8	2	4	1	4	300	104	2	1	2
8	9	2	3	2	2	300	172	2	1	2
8	10	2	2	1	3	300	288	2	1	2
8	11	2	4	1	5	300	341	2	1	2
8	12	2	1	1	3	300	0	1	1	2
8	13	2	3	1	4	300	317	2	1	2
8	14	2	1	2	5	300	0	1	1	2
8	15	2	2	1	1	300	0	99	1	2
8	16	2	4	2	2	300	0	99	1	2
8	17	2	2	1	5	300	0	99	1	2
8	18	2	4	1	3	300	35	2	1	2
8	19	2	2	1	2	300	119	2	1	2
8	20	2	3	2	5	300	172	2	1	2
8	21	2	2	1	1	300	128	2	1	2
8	22	2	3	2	5	300	100	2	1	2
8	23	2	4	2	2	300	89	2	1	2
8	24	2	1	1	5	300	45	0	1	2
8	25	2	2	1	5	300	273	2	1	2
8	26	2	3	2	4	300	181	2	1	2
8	27	2	2	2	2	300	122	2	1	2
8	28	2	4	2	1	300	46	2	1	2
8	29	2	1	1	1	300	0	1	1	2
8	30	2	3	1	2	300	183	2	1	2
8	31	2	4	2	4	300	123	2	1	2
8	32	2	1	2	1	300	127	0	1	2
8	33	2	3	1	4	300	52	2	1	2
8	34	2	2	2	1	300	88	2	1	2
8	35	2	3	2	3	300	172	2	1	2
8	36	2	4	1	1	300	225	2	1	2
8	37	2	2	1	2	300	133	2	1	2
8	38	2	4	1	1	300	41	2	1	2
8	39	2	3	1	5	300	94	2	1	2
8	40	2	4	2	4	300	194	2	1	2
8	41	2	2	1	3	300	198	2	1	2
8	42	2	1	2	3	300	0	1	1	2
8	43	2	4	2	3	300	159	2	1	2
8	44	2	1	1	1	300	147	0	1	2
8	45	2	3	2	3	300	152	2	1	2
8	46	2	4	2	5	300	108	2	1	2
8	47	2	1	1	2	300	48	0	1	2
8	48	2	3	2	1	300	21	2	1	2
8	49	2	4	2	5	300	153	2	1	2
8	50	2	2	1	4	300	109	2	1	2
8	51	2	1	2	1	300	82	0	1	2
8	52	2	2	2	1	290	206	2	1	2
8	53	2	1	2	4	290	115	0	1	2
8	54	2	3	1	3	260	120	2	1	2
8	55	2	2	2	4	260	300	2	1	2
8	56	2	3	2	4	260	273	2	1	2
8	57	2	4	2	1	260	245	2	1	2
8	58	2	3	2	1	260	297	2	1	2
8	59	2	2	2	5	260	429	2	1	2
8	60	2	1	2	4	260	130	0	1	2
8	61	2	3	1	1	230	79	2	1	2
8	62	2	4	1	3	230	212	2	1	2
8	63	2	3	1	5	230	408	2	1	2
8	64	2	1	1	4	230	0	1	1	2
8	65	2	3	2	2	260	88	2	1	2
8	66	2	2	2	2	260	44	2	1	2
8	67	2	3	1	3	260	80	2	1	2
8	68	2	1	1	5	260	133	0	1	2
8	69	2	2	2	5	230	178	2	1	2
8	70	2	1	2	2	230	166	0	1	2
8	71	2	4	2	3	200	348	2	1	2
8	72	2	2	2	4	200	304	2	1	2
8	73	2	3	1	2	200	436	2	1	2
8	74	2	1	2	3	200	0	1	1	2
8	75	2	2	2	3	230	60	2	1	2
8	76	2	1	1	3	230	0	1	1	2
8	77	2	2	1	4	260	0	99	1	2
8	78	2	1	2	2	260	64	0	1	2
8	79	2	4	1	2	230	205	2	1	2
8	80	2	1	1	4	230	0	1	1	2
