# Supplementary material for: Stop signals delay synchrony more for finger tapping than vocalization: a dual modality study of rhythmic synchronization in the stop signal task
Source: PeerJ. 2018 Jul 12;6:e5242. doi: 10.7717/peerj.5242 (PMC6046193; doi:10.7717/peerj.5242)
Supplement: Supplemental Information 1 [file peerj-06-5242-s001.zip › Raw data - for submission/P24_DR/StaircaseForStop_1.0.0.txt]

run	trial_n	duration	correct	TotalACC	Manual/Vocal	Ignore/Stop	***	run	trial_n	duration	correct	TotalACC	Manual/Vocal	Ignore/Stop
1	6	200	1	1	2	2	*****	2	2	200	0	0	1	2
1	8	230	0	0.5	2	2	*****	2	4	170	0	0	1	2
1	13	200	0	0.333333333333333	2	2	*****	2	6	140	1	0.333333333333333	1	2
1	19	170	1	0.5	2	2	*****	2	11	170	0	0.25	1	2
1	21	200	0	0.4	2	2	*****	2	13	140	1	0.4	1	2
1	24	170	1	0.5	2	2	*****	2	16	170	1	0.5	1	2
1	26	200	0	0.428571428571429	2	2	*****	2	18	200	0	0.428571428571429	1	2
1	30	170	1	0.5	2	2	*****	2	27	170	0	0.375	1	2
1	32	200	0	0.444444444444444	2	2	*****	2	31	140	1	0.444444444444444	1	2
1	34	170	1	0.5	2	2	*****	2	39	170	1	0.5	1	2
1	37	200	1	0.545454545454545	2	2	*****	2	44	200	1	0.545454545454545	1	2
1	45	230	1	0.583333333333333	2	2	*****	2	46	230	1	0.583333333333333	1	2
1	49	260	0	0.538461538461538	2	2	*****	2	49	260	0	0.538461538461538	1	2
1	56	230	1	0.571428571428571	2	2	*****	2	52	230	0	0.5	1	2
1	63	260	1	0.6	2	2	*****	2	54	200	1	0.533333333333333	1	2
1	67	290	1	0.625	2	2	*****	2	60	230	1	0.5625	1	2
1	69	300	0	0.588235294117647	2	2	*****	2	69	260	0	0.529411764705882	1	2
1	71	290	0	0.555555555555556	2	2	*****	2	72	230	0	0.5	1	2
1	75	260	1	0.578947368421053	2	2	*****	2	75	200	0	0.473684210526316	1	2
1	80	290	1	0.6	2	2	*****	2	78	170	1	0.5	1	2
5	1	300	0	0.571428571428571	2	2	*****	6	1	200	1	0.523809523809524	1	2
5	4	290	0	0.545454545454545	2	2	*****	6	5	230	0	0.5	1	2
5	11	260	1	0.565217391304348	2	2	*****	6	9	200	1	0.521739130434783	1	2
5	13	290	0	0.541666666666667	2	2	*****	6	14	230	1	0.541666666666667	1	2
5	15	260	1	0.56	2	2	*****	6	21	260	1	0.56	1	2
5	20	290	1	0.576923076923077	2	2	*****	6	27	290	0	0.538461538461538	1	2
5	27	300	0	0.555555555555556	2	2	*****	6	30	260	1	0.555555555555556	1	2
5	29	290	0	0.535714285714286	2	2	*****	6	34	290	1	0.571428571428571	1	2
5	31	260	1	0.551724137931034	2	2	*****	6	36	300	0	0.551724137931034	1	2
5	36	290	1	0.566666666666667	2	2	*****	6	38	290	0	0.533333333333333	1	2
5	40	300	0	0.548387096774194	2	2	*****	6	40	260	1	0.548387096774194	1	2
5	46	290	1	0.5625	2	2	*****	6	43	290	0	0.53125	1	2
5	49	300	1	0.575757575757576	2	2	*****	6	51	260	1	0.545454545454545	1	2
5	51	300	1	0.588235294117647	2	2	*****	6	60	290	0	0.529411764705882	1	2
5	53	300	0	0.571428571428571	2	2	*****	6	68	260	1	0.542857142857143	1	2
5	61	300	1	0.583333333333333	2	2	*****	6	71	290	0	0.527777777777778	1	2
5	63	300	0	0.567567567567568	2	2	*****	6	74	260	0	0.513513513513513	1	2
5	65	300	1	0.578947368421053	2	2	*****	6	76	230	1	0.526315789473684	1	2
5	71	300	0	0.564102564102564	2	2	*****	6	78	260	1	0.538461538461538	1	2
5	73	300	1	0.575	2	2	*****	6	80	290	0	0.525	1	2
