# Supplementary material for: Stop signals delay synchrony more for finger tapping than vocalization: a dual modality study of rhythmic synchronization in the stop signal task
Source: PeerJ. 2018 Jul 12;6:e5242. doi: 10.7717/peerj.5242 (PMC6046193; doi:10.7717/peerj.5242)
Supplement: Supplemental Information 1 [file peerj-06-5242-s001.zip › Raw data - for submission/P24_DR/Stop_1.0.0.txt]

run	trial_n	FactorA	FactorB	FactorC	TargItem	SSD	RT	ACC	Manual/Vocal	Ignore/Stop
1	1	1	3	1	2	200	280	2	2	2
1	2	1	2	1	2	200	353	2	2	2
1	3	1	3	1	4	200	322	2	2	2
1	4	1	4	1	3	200	194	2	2	2
1	5	1	2	2	2	200	210	2	2	2
1	6	1	1	2	1	200	0	1	2	2
1	7	1	3	2	1	230	147	2	2	2
1	8	1	1	1	1	230	65	0	2	2
1	9	1	2	2	3	200	382	2	2	2
1	10	1	3	1	2	200	221	2	2	2
1	11	1	4	1	4	200	139	2	2	2
1	12	1	2	1	4	200	189	2	2	2
1	13	1	1	2	3	200	168	0	2	2
1	14	1	4	2	5	170	223	2	2	2
1	15	1	2	2	1	170	165	2	2	2
1	16	1	3	2	4	170	318	2	2	2
1	17	1	4	2	1	170	392	2	2	2
1	18	1	2	2	4	170	291	2	2	2
1	19	1	1	2	2	170	0	1	2	2
1	20	1	4	2	2	200	187	2	2	2
1	21	1	1	2	4	200	87	0	2	2
1	22	1	4	1	1	170	381	2	2	2
1	23	1	3	1	1	170	257	2	2	2
1	24	1	1	2	4	170	0	1	2	2
1	25	1	4	2	1	200	229	2	2	2
1	26	1	1	2	5	200	179	0	2	2
1	27	1	3	2	3	170	317	2	2	2
1	28	1	4	1	1	170	251	2	2	2
1	29	1	2	2	1	170	308	2	2	2
1	30	1	1	1	3	170	0	1	2	2
1	31	1	3	1	1	200	118	2	2	2
1	32	1	1	2	5	200	113	0	2	2
1	33	1	4	1	3	170	217	2	2	2
1	34	1	1	2	1	170	0	1	2	2
1	35	1	4	2	4	200	142	2	2	2
1	36	1	2	2	2	200	93	2	2	2
1	37	1	1	1	4	200	0	1	2	2
1	38	1	2	1	2	230	124	2	2	2
1	39	1	3	1	5	230	91	2	2	2
1	40	1	2	1	3	230	232	2	2	2
1	41	1	4	2	4	230	256	2	2	2
1	42	1	2	2	5	230	320	2	2	2
1	43	1	4	2	3	230	259	2	2	2
1	44	1	3	2	5	230	367	2	2	2
1	45	1	1	1	1	230	0	1	2	2
1	46	1	4	2	5	260	130	2	2	2
1	47	1	3	1	5	260	90	2	2	2
1	48	1	2	2	5	260	126	2	2	2
1	49	1	1	1	3	260	109	0	2	2
1	50	1	2	2	3	230	274	2	2	2
1	51	1	3	2	2	230	422	2	2	2
1	52	1	4	1	5	230	244	2	2	2
1	53	1	3	2	2	230	118	2	2	2
1	54	1	4	2	2	230	226	2	2	2
1	55	1	2	2	4	230	229	2	2	2
1	56	1	1	1	2	230	0	1	2	2
1	57	1	3	2	5	260	131	2	2	2
1	58	1	2	1	1	260	135	2	2	2
1	59	1	4	1	5	260	159	2	2	2
1	60	1	2	1	3	260	218	2	2	2
1	61	1	4	1	4	260	302	2	2	2
1	62	1	3	2	3	260	213	2	2	2
1	63	1	1	2	2	260	0	1	2	2
1	64	1	2	1	4	290	13	2	2	2
1	65	1	3	1	3	290	265	2	2	2
1	66	1	2	1	5	290	118	2	2	2
1	67	1	1	2	3	290	0	1	2	2
1	68	1	3	1	4	300	118	2	2	2
1	69	1	1	1	2	300	31	0	2	2
1	70	1	3	2	1	290	209	2	2	2
1	71	1	1	1	5	290	126	0	2	2
1	72	1	4	2	3	260	291	2	2	2
1	73	1	3	1	3	260	212	2	2	2
1	74	1	4	1	2	260	235	2	2	2
1	75	1	1	1	5	260	0	1	2	2
1	76	1	2	1	1	290	72	2	2	2
1	77	1	3	2	4	290	61	2	2	2
1	78	1	4	1	2	290	141	2	2	2
1	79	1	2	1	5	290	148	2	2	2
1	80	1	1	1	4	290	0	1	2	2
2	1	2	2	1	5	200	0	99	1	2
2	2	2	1	1	5	200	132	0	1	2
2	3	2	2	2	4	170	409	2	1	2
2	4	2	1	1	1	170	142	0	1	2
2	5	2	4	1	2	140	219	2	1	2
2	6	2	1	2	3	140	0	1	1	2
2	7	2	2	1	4	170	186	2	1	2
2	8	2	3	1	5	170	255	2	1	2
2	9	2	4	1	1	170	211	2	1	2
2	10	2	2	1	2	170	215	2	1	2
2	11	2	1	1	2	170	172	0	1	2
2	12	2	2	1	3	140	265	2	1	2
2	13	2	1	2	1	140	0	1	1	2
2	14	2	4	2	5	170	121	2	1	2
2	15	2	2	1	5	170	349	2	1	2
2	16	2	1	2	4	170	0	1	1	2
2	17	2	4	2	5	200	132	2	1	2
2	18	2	1	2	5	200	73	0	1	2
2	19	2	2	2	2	170	334	2	1	2
2	20	2	3	2	4	170	386	2	1	2
2	21	2	4	2	2	170	455	2	1	2
2	22	2	2	2	1	170	187	2	1	2
2	23	2	4	2	4	170	239	2	1	2
2	24	2	3	1	2	170	116	2	1	2
2	25	2	4	2	3	170	88	2	1	2
2	26	2	3	2	4	170	93	2	1	2
2	27	2	1	1	4	170	97	0	1	2
2	28	2	4	1	1	140	158	2	1	2
2	29	2	3	1	3	140	226	2	1	2
2	30	2	4	1	5	140	263	2	1	2
2	31	2	1	2	4	140	0	1	1	2
2	32	2	2	2	1	170	55	2	1	2
2	33	2	3	2	2	170	363	2	1	2
2	34	2	4	1	4	170	431	2	1	2
2	35	2	3	1	4	170	163	2	1	2
2	36	2	4	1	4	170	248	2	1	2
2	37	2	3	2	2	170	220	2	1	2
2	38	2	4	2	2	170	208	2	1	2
2	39	2	1	2	1	170	0	1	1	2
2	40	2	4	1	5	200	72	2	1	2
2	41	2	2	1	1	200	156	2	1	2
2	42	2	3	2	5	200	192	2	1	2
2	43	2	4	1	3	200	133	2	1	2
2	44	2	1	2	5	200	0	1	1	2
2	45	2	2	1	1	230	44	2	1	2
2	46	2	1	1	3	230	0	1	1	2
2	47	2	2	2	3	260	203	2	1	2
2	48	2	3	1	2	260	256	2	1	2
2	49	2	1	1	5	260	132	0	1	2
2	50	2	3	2	1	230	305	2	1	2
2	51	2	2	1	4	230	166	2	1	2
2	52	2	1	1	4	230	234	0	1	2
2	53	2	2	2	5	200	463	2	1	2
2	54	2	1	1	3	200	0	1	1	2
2	55	2	3	1	4	230	103	2	1	2
2	56	2	4	1	2	230	299	2	1	2
2	57	2	2	1	3	230	239	2	1	2
2	58	2	3	1	1	230	292	2	1	2
2	59	2	4	2	3	230	328	2	1	2
2	60	2	1	1	2	230	0	1	1	2
2	61	2	4	2	1	260	8	2	1	2
2	62	2	2	1	2	260	220	2	1	2
2	63	2	3	2	5	260	240	2	1	2
2	64	2	4	2	1	260	196	2	1	2
2	65	2	3	1	1	260	121	2	1	2
2	66	2	4	1	3	260	141	2	1	2
2	67	2	3	1	3	260	81	2	1	2
2	68	2	2	2	3	260	134	2	1	2
2	69	2	1	2	3	260	10	0	1	2
2	70	2	4	2	4	230	151	2	1	2
2	71	2	3	1	5	230	76	2	1	2
2	72	2	1	1	1	230	128	0	1	2
2	73	2	3	2	3	200	198	2	1	2
2	74	2	2	2	4	200	122	2	1	2
2	75	2	1	2	2	200	126	0	1	2
2	76	2	2	2	5	170	212	2	1	2
2	77	2	3	2	3	170	392	2	1	2
2	78	2	1	2	2	170	0	1	1	2
2	79	2	3	2	1	200	48	2	1	2
2	80	2	2	2	2	200	324	2	1	2
3	1	1	1	2	4	218	226	2	2	1
3	2	1	3	2	1	218	229	2	2	1
3	3	1	1	2	1	212	229	2	2	1
3	4	1	3	1	1	207	223	2	2	1
3	5	1	2	1	3	238	169	2	2	1
3	6	1	4	1	4	197	236	2	2	1
3	7	1	2	1	4	220	224	2	2	1
3	8	1	4	2	4	276	197	2	2	1
3	9	1	3	2	5	225	237	2	2	1
3	10	1	1	1	3	272	89	2	2	1
3	11	1	2	1	5	192	208	2	2	1
3	12	1	1	2	2	242	154	2	2	1
3	13	1	3	2	2	244	228	2	2	1
3	14	1	1	1	3	233	205	2	2	1
3	15	1	2	1	1	228	138	2	2	1
3	16	1	3	1	5	269	75	2	2	1
3	17	1	2	2	2	237	93	2	2	1
3	18	1	3	2	3	273	87	2	2	1
3	19	1	1	2	5	272	97	2	2	1
3	20	1	4	1	3	263	132	2	2	1
3	21	1	1	1	5	241	168	2	2	1
3	22	1	2	2	5	241	190	2	2	1
3	23	1	4	2	5	201	262	2	2	1
3	24	1	3	2	5	240	216	2	2	1
3	25	1	2	2	4	239	197	2	2	1
3	26	1	3	1	5	219	288	2	2	1
3	27	1	1	2	4	201	270	2	2	1
3	28	1	4	1	1	198	302	2	2	1
3	29	1	1	1	5	270	125	2	2	1
3	30	1	3	1	1	241	155	2	2	1
3	31	1	1	1	2	259	160	2	2	1
3	32	1	3	1	3	276	174	2	2	1
3	33	1	4	2	5	267	183	2	2	1
3	34	1	2	2	1	214	132	2	2	1
3	35	1	4	1	5	244	97	2	2	1
3	36	1	2	1	4	265	14	2	2	1
3	37	1	3	1	4	186	1	2	2	1
3	38	1	4	2	4	249	65	2	2	1
3	39	1	2	2	2	254	117	2	2	1
3	40	1	4	1	5	246	138	2	2	1
3	41	1	2	1	5	251	172	2	2	1
3	42	1	3	2	3	233	138	2	2	1
3	43	1	4	2	3	193	183	2	2	1
3	44	1	3	2	4	209	201	2	2	1
3	45	1	4	1	4	213	162	2	2	1
3	46	1	2	1	2	193	197	2	2	1
3	47	1	4	2	1	273	126	2	2	1
3	48	1	1	1	2	268	157	2	2	1
3	49	1	2	1	2	266	175	2	2	1
3	50	1	1	1	1	218	192	2	2	1
3	51	1	4	1	3	229	161	2	2	1
3	52	1	3	2	2	265	153	2	2	1
3	53	1	1	1	4	197	222	2	2	1
3	54	1	2	2	3	234	206	2	2	1
3	55	1	3	1	3	203	288	2	2	1
3	56	1	1	2	3	204	286	2	2	1
3	57	1	4	2	1	185	282	2	2	1
3	58	1	2	1	3	196	344	2	2	1
3	59	1	4	2	2	202	288	2	2	1
3	60	1	1	2	2	193	240	2	2	1
3	61	1	4	1	2	237	128	2	2	1
3	62	1	2	1	1	211	136	2	2	1
3	63	1	1	2	5	238	144	2	2	1
3	64	1	3	2	1	243	151	2	2	1
3	65	1	2	2	4	225	171	2	2	1
3	66	1	4	2	3	265	138	2	2	1
3	67	1	2	2	3	248	200	2	2	1
3	68	1	1	1	1	262	174	2	2	1
3	69	1	4	1	1	245	151	2	2	1
3	70	1	3	1	4	253	132	2	2	1
3	71	1	1	2	1	268	211	2	2	1
3	72	1	4	1	2	203	160	2	2	1
3	73	1	3	2	4	226	176	2	2	1
3	74	1	1	1	4	273	130	2	2	1
3	75	1	3	1	2	244	29	2	2	1
3	76	1	4	2	2	235	159	2	2	1
3	77	1	3	1	2	226	192	2	2	1
3	78	1	2	2	5	190	169	2	2	1
3	79	1	1	2	3	208	223	2	2	1
3	80	1	2	2	1	217	298	2	2	1
4	1	2	3	1	4	230	22	2	1	1
4	2	2	4	2	2	227	0	99	1	1
4	3	2	3	2	4	177	9	2	1	1
4	4	2	1	1	1	209	0	99	1	1
4	5	2	4	2	3	171	193	2	1	1
4	6	2	3	1	2	194	117	2	1	1
4	7	2	4	1	3	180	114	2	1	1
4	8	2	3	2	2	227	0	99	1	1
4	9	2	2	1	4	194	18	2	1	1
4	10	2	4	1	5	219	0	99	1	1
4	11	2	1	1	1	194	0	99	1	1
4	12	2	4	2	1	231	0	99	1	1
4	13	2	2	1	5	215	0	99	1	1
4	14	2	4	2	2	199	0	99	1	1
4	15	2	2	2	2	206	0	99	1	1
4	16	2	1	1	5	220	0	99	1	1
4	17	2	3	1	3	195	0	99	1	1
4	18	2	1	2	5	220	0	99	1	1
4	19	2	2	1	2	220	0	99	1	1
4	20	2	3	2	1	236	104	2	1	1
4	21	2	2	1	1	169	127	2	1	1
4	22	2	1	2	1	189	58	2	1	1
4	23	2	4	1	2	220	0	99	1	1
4	24	2	2	2	4	186	0	99	1	1
4	25	2	4	1	3	180	95	2	1	1
4	26	2	1	2	3	225	218	2	1	1
4	27	2	3	2	5	162	248	2	1	1
4	28	2	2	2	4	223	51	2	1	1
4	29	2	1	1	2	201	176	2	1	1
4	30	2	2	2	3	213	147	2	1	1
4	31	2	4	2	1	182	185	2	1	1
4	32	2	3	2	5	181	157	2	1	1
4	33	2	4	1	1	160	139	2	1	1
4	34	2	3	2	3	191	0	99	1	1
4	35	2	2	1	3	197	0	99	1	1
4	36	2	3	1	1	228	0	99	1	1
4	37	2	1	1	5	180	115	2	1	1
4	38	2	3	1	1	196	39	2	1	1
4	39	2	2	1	2	168	0	99	1	1
4	40	2	1	2	2	178	0	99	1	1
4	41	2	2	2	2	214	3	2	1	1
4	42	2	1	2	4	225	0	99	1	1
4	43	2	2	2	5	195	0	99	1	1
4	44	2	1	2	5	204	0	99	1	1
4	45	2	2	1	1	226	0	99	1	1
4	46	2	1	1	4	168	0	99	1	1
4	47	2	4	2	5	226	0	99	1	1
4	48	2	1	2	1	217	0	99	1	1
4	49	2	2	1	4	216	0	99	1	1
4	50	2	3	1	5	206	0	99	1	1
4	51	2	1	1	3	192	0	99	1	1
4	52	2	3	2	2	200	0	99	1	1
4	53	2	4	2	4	168	0	99	1	1
4	54	2	2	2	1	229	138	2	1	1
4	55	2	4	2	4	164	257	2	1	1
4	56	2	3	1	2	163	101	2	1	1
4	57	2	2	2	1	224	111	2	1	1
4	58	2	3	2	1	179	125	2	1	1
4	59	2	4	1	1	225	104	2	1	1
4	60	2	1	1	4	184	54	2	1	1
4	61	2	2	1	5	236	72	2	1	1
4	62	2	4	1	2	178	135	2	1	1
4	63	2	3	1	3	233	1	2	1	1
4	64	2	1	1	2	220	166	2	1	1
4	65	2	4	1	4	222	130	2	1	1
4	66	2	1	2	2	183	112	2	1	1
4	67	2	4	1	4	183	52	2	1	1
4	68	2	3	2	3	201	0	99	1	1
4	69	2	2	2	5	175	5	2	1	1
4	70	2	4	2	5	212	0	99	1	1
4	71	2	3	1	4	212	20	2	1	1
4	72	2	2	1	3	226	0	99	1	1
4	73	2	1	1	3	225	20	2	1	1
4	74	2	3	2	4	233	0	99	1	1
4	75	2	1	2	4	222	0	99	1	1
4	76	2	4	2	3	162	0	99	1	1
4	77	2	2	2	3	191	7	2	1	1
4	78	2	1	2	3	170	20	2	1	1
4	79	2	4	1	5	189	0	99	1	1
4	80	2	3	1	5	227	0	99	1	1
5	1	1	1	1	1	300	146	0	2	2
5	2	1	2	2	4	290	264	2	2	2
5	3	1	3	1	1	290	268	2	2	2
5	4	1	1	1	4	290	145	0	2	2
5	5	1	4	1	1	260	182	2	2	2
5	6	1	3	1	1	260	305	2	2	2
5	7	1	4	1	4	260	335	2	2	2
5	8	1	3	2	5	260	278	2	2	2
5	9	1	2	2	3	260	203	2	2	2
5	10	1	3	2	1	260	157	2	2	2
5	11	1	1	2	4	260	0	1	2	2
5	12	1	2	1	3	290	48	2	2	2
5	13	1	1	2	2	290	217	0	2	2
5	14	1	4	1	4	260	289	2	2	2
5	15	1	1	2	3	260	0	1	2	2
5	16	1	4	2	1	290	138	2	2	2
5	17	1	3	1	4	290	0	99	2	2
5	18	1	2	2	4	290	67	2	2	2
5	19	1	3	2	4	290	159	2	2	2
5	20	1	1	1	3	290	0	1	2	2
5	21	1	2	1	5	300	76	2	2	2
5	22	1	3	1	5	300	33	2	2	2
5	23	1	4	2	2	300	170	2	2	2
5	24	1	3	2	2	300	90	2	2	2
5	25	1	2	2	1	300	143	2	2	2
5	26	1	4	2	5	300	216	2	2	2
5	27	1	1	1	1	300	221	0	2	2
5	28	1	2	1	1	290	157	2	2	2
5	29	1	1	2	5	290	180	0	2	2
5	30	1	4	1	3	260	109	2	2	2
5	31	1	1	2	5	260	0	1	2	2
5	32	1	2	2	1	290	130	2	2	2
5	33	1	3	1	4	290	137	2	2	2
5	34	1	2	1	4	290	223	2	2	2
5	35	1	3	2	2	290	379	2	2	2
5	36	1	1	1	5	290	0	1	2	2
5	37	1	4	2	4	300	77	2	2	2
5	38	1	2	2	5	300	186	2	2	2
5	39	1	4	2	2	300	94	2	2	2
5	40	1	1	2	1	300	110	0	2	2
5	41	1	3	2	4	290	197	2	2	2
5	42	1	4	1	2	290	131	2	2	2
5	43	1	3	1	2	290	121	2	2	2
5	44	1	2	1	2	290	186	2	2	2
5	45	1	4	2	3	290	123	2	2	2
5	46	1	1	2	4	290	0	1	2	2
5	47	1	4	2	4	300	255	2	2	2
5	48	1	3	2	3	300	118	2	2	2
5	49	1	1	2	2	300	0	1	2	2
5	50	1	3	2	5	300	186	2	2	2
5	51	1	1	1	4	300	0	1	2	2
5	52	1	4	2	1	300	151	2	2	2
5	53	1	1	2	3	300	162	0	2	2
5	54	1	2	1	1	300	337	2	2	2
5	55	1	3	1	3	300	343	2	2	2
5	56	1	4	2	5	300	255	2	2	2
5	57	1	3	2	3	300	145	2	2	2
5	58	1	2	2	5	300	200	2	2	2
5	59	1	4	1	1	300	273	2	2	2
5	60	1	3	1	3	300	183	2	2	2
5	61	1	1	2	1	300	0	1	2	2
5	62	1	2	2	3	300	121	2	2	2
5	63	1	1	1	3	300	40	0	2	2
5	64	1	2	2	2	300	295	2	2	2
5	65	1	1	1	2	300	0	1	2	2
5	66	1	4	1	5	300	183	2	2	2
5	67	1	2	2	2	300	346	2	2	2
5	68	1	3	2	1	300	161	2	2	2
5	69	1	2	1	4	300	113	2	2	2
5	70	1	4	1	2	300	140	2	2	2
5	71	1	1	1	2	300	152	0	2	2
5	72	1	2	1	2	300	88	2	2	2
5	73	1	1	1	5	300	0	1	2	2
5	74	1	4	1	5	300	148	2	2	2
5	75	1	3	1	5	300	95	2	2	2
5	76	1	2	1	3	300	129	2	2	2
5	77	1	3	1	2	300	170	2	2	2
5	78	1	4	1	3	300	270	2	2	2
5	79	1	2	1	5	300	237	2	2	2
5	80	1	4	2	3	300	269	2	2	2
6	1	2	1	1	5	200	0	1	1	2
6	2	2	2	2	2	230	0	99	1	2
6	3	2	3	2	5	230	15	2	1	2
6	4	2	4	2	4	230	19	2	1	2
6	5	2	1	1	4	230	24	0	1	2
6	6	2	4	1	2	200	157	2	1	2
6	7	2	2	1	2	200	225	2	1	2
6	8	2	3	1	1	200	294	2	1	2
6	9	2	1	2	5	200	0	1	1	2
6	10	2	3	1	2	230	45	2	1	2
6	11	2	4	2	1	230	97	2	1	2
6	12	2	3	1	3	230	22	2	1	2
6	13	2	4	2	4	230	122	2	1	2
6	14	2	1	1	1	230	0	1	1	2
6	15	2	3	2	1	260	0	99	1	2
6	16	2	4	2	3	260	78	2	1	2
6	17	2	2	1	4	260	354	2	1	2
6	18	2	3	1	5	260	262	2	1	2
6	19	2	4	2	2	260	267	2	1	2
6	20	2	3	2	3	260	287	2	1	2
6	21	2	1	2	4	260	0	1	1	2
6	22	2	2	2	5	290	23	2	1	2
6	23	2	3	1	5	290	59	2	1	2
6	24	2	4	1	5	290	31	2	1	2
6	25	2	3	2	5	290	99	2	1	2
6	26	2	2	2	4	290	88	2	1	2
6	27	2	1	1	2	290	28	0	1	2
6	28	2	2	2	5	260	226	2	1	2
6	29	2	3	1	4	260	214	2	1	2
6	30	2	1	1	3	260	0	1	1	2
6	31	2	2	2	4	290	0	99	1	2
6	32	2	4	1	4	290	338	2	1	2
6	33	2	3	1	4	290	230	2	1	2
6	34	2	1	2	2	290	0	1	1	2
6	35	2	2	2	1	300	38	2	1	2
6	36	2	1	2	5	300	27	0	1	2
6	37	2	4	2	1	290	71	2	1	2
6	38	2	1	1	1	290	76	0	1	2
6	39	2	2	1	3	260	177	2	1	2
6	40	2	1	2	1	260	0	1	1	2
6	41	2	4	2	5	290	9	2	1	2
6	42	2	2	1	5	290	61	2	1	2
6	43	2	1	1	3	290	193	0	1	2
6	44	2	3	2	3	260	343	2	1	2
6	45	2	4	1	4	260	299	2	1	2
6	46	2	3	1	3	260	207	2	1	2
6	47	2	4	1	1	260	132	2	1	2
6	48	2	2	2	3	260	216	2	1	2
6	49	2	3	1	2	260	316	2	1	2
6	50	2	2	1	2	260	113	2	1	2
6	51	2	1	1	4	260	0	1	1	2
6	52	2	4	1	3	290	0	99	1	2
6	53	2	2	2	3	290	0	99	1	2
6	54	2	4	1	5	290	0	99	1	2
6	55	2	2	1	1	290	0	99	1	2
6	56	2	4	2	3	290	0	99	1	2
6	57	2	3	1	1	290	0	99	1	2
6	58	2	2	1	1	290	34	2	1	2
6	59	2	4	1	2	290	0	99	1	2
6	60	2	1	1	2	290	42	0	1	2
6	61	2	2	1	4	260	80	2	1	2
6	62	2	3	2	2	260	164	2	1	2
6	63	2	2	2	2	260	184	2	1	2
6	64	2	3	2	2	260	301	2	1	2
6	65	2	4	2	5	260	145	2	1	2
6	66	2	3	2	1	260	213	2	1	2
6	67	2	2	1	3	260	329	2	1	2
6	68	2	1	2	3	260	0	1	1	2
6	69	2	3	2	4	290	81	2	1	2
6	70	2	4	2	2	290	149	2	1	2
6	71	2	1	1	5	290	106	0	1	2
6	72	2	3	2	4	260	287	2	1	2
6	73	2	4	1	1	260	179	2	1	2
6	74	2	1	2	4	260	152	0	1	2
6	75	2	2	1	5	230	117	2	1	2
6	76	2	1	2	3	230	0	1	1	2
6	77	2	4	1	3	260	197	2	1	2
6	78	2	1	2	2	260	0	1	1	2
6	79	2	2	2	1	290	156	2	1	2
6	80	2	1	2	1	290	48	0	1	2
7	1	1	4	2	5	312	165	2	2	1
7	2	1	2	2	1	298	136	2	2	1
7	3	1	3	1	4	294	93	2	2	1
7	4	1	1	2	2	299	37	2	2	1
7	5	1	3	2	3	348	26	2	2	1
7	6	1	4	1	1	320	95	2	2	1
7	7	1	3	1	3	254	178	2	2	1
7	8	1	1	2	5	300	194	2	2	1
7	9	1	4	2	5	276	131	2	2	1
7	10	1	2	2	2	347	11	2	2	1
7	11	1	3	2	1	335	79	2	2	1
7	12	1	2	1	1	351	124	2	2	1
7	13	1	1	1	5	271	136	2	2	1
7	14	1	3	1	4	270	117	2	2	1
7	15	1	1	1	3	345	131	2	2	1
7	16	1	2	2	3	287	80	2	2	1
7	17	1	4	2	2	298	95	2	2	1
7	18	1	3	2	2	295	77	2	2	1
7	19	1	4	1	4	334	5	2	2	1
7	20	1	2	1	5	322	88	2	2	1
7	21	1	3	1	2	293	95	2	2	1
7	22	1	1	1	2	346	98	2	2	1
7	23	1	4	1	2	319	66	2	2	1
7	24	1	1	2	4	239	143	2	2	1
7	25	1	3	1	1	286	81	2	2	1
7	26	1	4	2	4	253	151	2	2	1
7	27	1	2	1	4	268	110	2	2	1
7	28	1	3	2	4	342	64	2	2	1
7	29	1	2	2	4	255	184	2	2	1
7	30	1	1	1	3	268	121	2	2	1
7	31	1	3	2	4	349	137	2	2	1
7	32	1	1	1	4	289	179	2	2	1
7	33	1	3	1	2	332	117	2	2	1
7	34	1	2	1	1	334	149	2	2	1
7	35	1	3	1	1	351	98	2	2	1
7	36	1	4	2	3	349	42	2	2	1
7	37	1	2	1	2	242	145	2	2	1
7	38	1	4	1	3	333	116	2	2	1
7	39	1	2	2	5	266	98	2	2	1
7	40	1	3	1	5	349	86	2	2	1
7	41	1	2	2	3	263	167	2	2	1
7	42	1	4	1	4	330	92	2	2	1
7	43	1	3	2	2	345	94	2	2	1
7	44	1	1	2	2	329	115	2	2	1
7	45	1	4	1	5	299	163	2	2	1
7	46	1	1	1	4	326	105	2	2	1
7	47	1	4	2	4	294	137	2	2	1
7	48	1	3	2	5	312	67	2	2	1
7	49	1	2	1	3	269	98	2	2	1
7	50	1	3	1	3	282	134	2	2	1
7	51	1	4	2	1	307	128	2	2	1
7	52	1	1	1	2	313	115	2	2	1
7	53	1	2	2	2	322	150	2	2	1
7	54	1	1	2	3	310	139	2	2	1
7	55	1	2	2	1	324	2	2	2	1
7	56	1	4	2	2	342	6	2	2	1
7	57	1	1	2	3	282	67	2	2	1
7	58	1	2	2	5	280	66	2	2	1
7	59	1	4	1	3	303	90	2	2	1
7	60	1	1	2	5	297	26	2	2	1
7	61	1	4	1	2	304	13	2	2	1
7	62	1	3	2	3	269	80	2	2	1
7	63	1	1	2	4	264	75	2	2	1
7	64	1	3	1	5	288	151	2	2	1
7	65	1	2	1	5	306	117	2	2	1
7	66	1	4	1	5	342	50	2	2	1
7	67	1	2	1	4	294	97	2	2	1
7	68	1	4	2	1	342	7	2	2	1
7	69	1	3	2	1	325	21	2	2	1
7	70	1	1	1	1	315	74	2	2	1
7	71	1	2	2	4	260	211	2	2	1
7	72	1	3	2	5	321	117	2	2	1
7	73	1	4	2	3	335	143	2	2	1
7	74	1	1	2	1	260	183	2	2	1
7	75	1	2	1	2	312	131	2	2	1
7	76	1	1	1	1	255	183	2	2	1
7	77	1	4	1	1	336	19	2	2	1
7	78	1	1	1	5	343	56	2	2	1
7	79	1	2	1	3	299	6	2	2	1
7	80	1	1	2	1	269	99	2	2	1
8	1	2	1	1	1	300	0	99	1	1
8	2	2	2	1	3	287	0	99	1	1
8	3	2	1	1	5	307	0	99	1	1
8	4	2	4	2	5	235	0	99	1	1
8	5	2	1	1	3	315	0	99	1	1
8	6	2	3	2	4	234	0	99	1	1
8	7	2	2	1	4	276	0	99	1	1
8	8	2	3	2	1	287	0	99	1	1
8	9	2	4	1	3	271	74	2	1	1
8	10	2	3	2	1	273	62	2	1	1
8	11	2	4	1	4	292	0	99	1	1
8	12	2	2	1	2	239	0	99	1	1
8	13	2	4	2	4	268	0	99	1	1
8	14	2	3	2	5	277	0	99	1	1
8	15	2	1	1	3	299	0	99	1	1
8	16	2	3	1	5	277	72	2	1	1
8	17	2	4	2	2	298	67	2	1	1
8	18	2	2	2	5	219	171	2	1	1
8	19	2	1	1	2	298	92	2	1	1
8	20	2	3	2	4	259	58	2	1	1
8	21	2	4	1	1	233	39	2	1	1
8	22	2	3	2	2	252	59	2	1	1
8	23	2	1	2	4	215	0	2	1	1
8	24	2	4	1	3	223	0	99	1	1
8	25	2	2	2	5	267	0	99	1	1
8	26	2	4	2	1	262	123	2	1	1
8	27	2	3	1	4	296	126	2	1	1
8	28	2	1	2	1	263	84	2	1	1
8	29	2	3	2	2	277	48	2	1	1
8	30	2	4	2	2	225	38	2	1	1
8	31	2	1	2	3	291	0	99	1	1
8	32	2	2	1	1	250	0	99	1	1
8	33	2	3	1	2	301	0	99	1	1
8	34	2	1	2	4	249	0	99	1	1
8	35	2	2	2	3	222	0	99	1	1
8	36	2	4	1	5	313	0	99	1	1
8	37	2	3	2	5	251	91	2	1	1
8	38	2	1	1	4	226	184	2	1	1
8	39	2	2	1	5	214	117	2	1	1
8	40	2	4	2	1	236	57	2	1	1
8	41	2	3	1	1	289	0	99	1	1
8	42	2	1	1	1	245	0	99	1	1
8	43	2	2	1	1	256	0	99	1	1
8	44	2	3	1	3	281	24	2	1	1
8	45	2	4	1	5	295	0	99	1	1
8	46	2	1	1	4	245	26	2	1	1
8	47	2	3	2	3	301	0	99	1	1
8	48	2	4	2	3	232	0	99	1	1
8	49	2	1	2	3	221	0	99	1	1
8	50	2	4	2	3	251	99	2	1	1
8	51	2	3	1	5	217	169	2	1	1
8	52	2	2	2	4	299	0	99	1	1
8	53	2	1	1	5	245	25	2	1	1
8	54	2	2	1	2	225	109	2	1	1
8	55	2	4	1	1	240	81	2	1	1
8	56	2	1	2	5	276	0	99	1	1
8	57	2	3	2	3	296	0	99	1	1
8	58	2	2	2	1	309	0	99	1	1
8	59	2	4	1	2	303	0	99	1	1
8	60	2	3	1	4	292	0	99	1	1
8	61	2	2	1	5	307	0	99	1	1
8	62	2	3	1	1	280	0	99	1	1
8	63	2	2	2	2	319	0	99	1	1
8	64	2	4	2	4	316	0	99	1	1
8	65	2	1	2	1	218	0	99	1	1
8	66	2	3	1	3	303	0	99	1	1
8	67	2	2	1	4	236	0	99	1	1
8	68	2	4	2	5	275	0	99	1	1
8	69	2	1	1	2	264	0	99	1	1
8	70	2	2	1	3	275	0	99	1	1
8	71	2	1	2	2	272	0	99	1	1
8	72	2	4	1	4	285	0	99	1	1
8	73	2	2	2	1	215	0	99	1	1
8	74	2	1	2	2	236	0	99	1	1
8	75	2	2	2	4	221	0	99	1	1
8	76	2	3	1	2	258	0	99	1	1
8	77	2	2	2	2	300	0	99	1	1
8	78	2	4	1	2	240	0	99	1	1
8	79	2	1	2	5	276	0	99	1	1
8	80	2	2	2	3	236	85	2	1	1
