# Supplementary material for: Stop signals delay synchrony more for finger tapping than vocalization: a dual modality study of rhythmic synchronization in the stop signal task
Source: PeerJ. 2018 Jul 12;6:e5242. doi: 10.7717/peerj.5242 (PMC6046193; doi:10.7717/peerj.5242)
Supplement: Supplemental Information 1 [file peerj-06-5242-s001.zip › Raw data - for submission/P25_JK/StaircaseForStop_1.0.0.txt]

run	trial_n	duration	correct	TotalACC	Manual/Vocal	Ignore/Stop	***	run	trial_n	duration	correct	TotalACC	Manual/Vocal	Ignore/Stop
3	2	200	0	0	2	2	*****	4	6	200	1	1	1	2
3	5	170	1	0.5	2	2	*****	4	9	230	1	1	1	2
3	10	200	1	0.666666666666667	2	2	*****	4	12	260	0	0.666666666666667	1	2
3	13	230	0	0.5	2	2	*****	4	16	230	1	0.75	1	2
3	15	200	1	0.6	2	2	*****	4	18	260	0	0.6	1	2
3	21	230	0	0.5	2	2	*****	4	20	230	1	0.666666666666667	1	2
3	24	200	1	0.571428571428571	2	2	*****	4	23	260	1	0.714285714285714	1	2
3	28	230	0	0.5	2	2	*****	4	25	290	0	0.625	1	2
3	31	200	1	0.555555555555556	2	2	*****	4	30	260	1	0.666666666666667	1	2
3	33	230	1	0.6	2	2	*****	4	34	290	0	0.6	1	2
3	44	260	0	0.545454545454545	2	2	*****	4	36	260	0	0.545454545454545	1	2
3	52	230	1	0.583333333333333	2	2	*****	4	40	230	1	0.583333333333333	1	2
3	55	260	1	0.615384615384615	2	2	*****	4	43	260	1	0.615384615384615	1	2
3	57	290	0	0.571428571428571	2	2	*****	4	46	290	0	0.571428571428571	1	2
3	60	260	1	0.6	2	2	*****	4	50	260	0	0.533333333333333	1	2
3	63	290	0	0.5625	2	2	*****	4	52	230	0	0.5	1	2
3	68	260	0	0.529411764705882	2	2	*****	4	60	200	1	0.529411764705882	1	2
3	75	230	1	0.555555555555556	2	2	*****	4	62	230	1	0.555555555555556	1	2
3	77	260	0	0.526315789473684	2	2	*****	4	67	260	1	0.578947368421053	1	2
3	80	230	1	0.55	2	2	*****	4	79	290	0	0.55	1	2
7	3	260	0	0.523809523809524	2	2	*****	8	2	260	1	0.571428571428571	1	2
7	6	230	1	0.545454545454545	2	2	*****	8	4	290	0	0.545454545454545	1	2
7	11	260	1	0.565217391304348	2	2	*****	8	7	260	1	0.565217391304348	1	2
7	13	290	0	0.541666666666667	2	2	*****	8	11	290	0	0.541666666666667	1	2
7	15	260	0	0.52	2	2	*****	8	13	260	1	0.56	1	2
7	17	230	1	0.538461538461538	2	2	*****	8	25	290	1	0.576923076923077	1	2
7	21	260	0	0.518518518518518	2	2	*****	8	27	300	1	0.592592592592593	1	2
7	27	230	1	0.535714285714286	2	2	*****	8	30	300	1	0.607142857142857	1	2
7	30	260	1	0.551724137931034	2	2	*****	8	38	300	1	0.620689655172414	1	2
7	33	290	0	0.533333333333333	2	2	*****	8	42	300	0	0.6	1	2
7	35	260	1	0.548387096774194	2	2	*****	8	44	300	0	0.580645161290323	1	2
7	39	290	1	0.5625	2	2	*****	8	47	300	0	0.5625	1	2
7	41	300	0	0.545454545454545	2	2	*****	8	49	300	1	0.575757575757576	1	2
7	44	290	0	0.529411764705882	2	2	*****	8	52	300	1	0.588235294117647	1	2
7	46	260	0	0.514285714285714	2	2	*****	8	64	300	0	0.571428571428571	1	2
7	56	230	1	0.527777777777778	2	2	*****	8	67	300	0	0.555555555555556	1	2
7	62	260	1	0.540540540540541	2	2	*****	8	70	300	0	0.540540540540541	1	2
7	72	290	0	0.526315789473684	2	2	*****	8	73	290	1	0.552631578947368	1	2
7	76	260	0	0.512820512820513	2	2	*****	8	75	300	0	0.538461538461538	1	2
7	79	230	0	0.5	2	2	*****	8	77	290	0	0.525	1	2
