# Supplementary material for: Stop signals delay synchrony more for finger tapping than vocalization: a dual modality study of rhythmic synchronization in the stop signal task
Source: PeerJ. 2018 Jul 12;6:e5242. doi: 10.7717/peerj.5242 (PMC6046193; doi:10.7717/peerj.5242)
Supplement: Supplemental Information 1 [file peerj-06-5242-s001.zip › Raw data - for submission/P25_JK/Stop_1.0.0.txt]

run	trial_n	FactorA	FactorB	FactorC	TargItem	SSD	RT	ACC	Manual/Vocal	Ignore/Stop
1	1	1	2	2	4	189	290	2	2	1
1	2	1	3	1	4	228	197	2	2	1
1	3	1	4	2	3	179	205	2	2	1
1	4	1	1	2	2	199	150	2	2	1
1	5	1	3	2	1	205	158	2	2	1
1	6	1	1	2	5	235	173	2	2	1
1	7	1	3	1	5	245	220	2	2	1
1	8	1	4	2	1	179	241	2	2	1
1	9	1	3	1	5	192	302	2	2	1
1	10	1	2	2	4	169	251	2	2	1
1	11	1	1	2	1	176	200	2	2	1
1	12	1	3	2	1	243	122	2	2	1
1	13	1	2	1	3	178	205	2	2	1
1	14	1	3	1	1	223	130	2	2	1
1	15	1	1	2	4	214	240	2	2	1
1	16	1	3	2	2	166	335	2	2	1
1	17	1	1	1	5	229	232	2	2	1
1	18	1	4	1	3	234	177	2	2	1
1	19	1	1	1	4	173	206	2	2	1
1	20	1	4	2	2	181	178	2	2	1
1	21	1	2	1	1	198	144	2	2	1
1	22	1	4	2	4	239	176	2	2	1
1	23	1	1	2	3	194	180	2	2	1
1	24	1	2	1	4	218	176	2	2	1
1	25	1	1	1	3	169	260	2	2	1
1	26	1	2	2	2	173	277	2	2	1
1	27	1	3	2	3	195	206	2	2	1
1	28	1	4	1	5	171	228	2	2	1
1	29	1	1	1	3	204	215	2	2	1
1	30	1	2	2	1	233	189	2	2	1
1	31	1	4	2	1	213	200	2	2	1
1	32	1	2	2	3	210	418	2	2	1
1	33	1	4	2	5	165	460	2	2	1
1	34	1	1	2	4	187	245	2	2	1
1	35	1	2	2	3	220	195	2	2	1
1	36	1	3	1	1	240	196	2	2	1
1	37	1	4	2	5	171	250	2	2	1
1	38	1	2	2	2	217	243	2	2	1
1	39	1	1	1	1	211	271	2	2	1
1	40	1	4	2	3	216	253	2	2	1
1	41	1	3	2	5	187	207	2	2	1
1	42	1	2	2	5	217	138	2	2	1
1	43	1	4	1	1	208	137	2	2	1
1	44	1	1	1	2	242	133	2	2	1
1	45	1	2	2	5	229	201	2	2	1
1	46	1	3	1	2	238	231	2	2	1
1	47	1	4	1	4	177	211	2	2	1
1	48	1	3	2	3	172	290	2	2	1
1	49	1	2	1	2	182	349	2	2	1
1	50	1	3	2	4	187	287	2	2	1
1	51	1	1	2	5	241	268	2	2	1
1	52	1	4	1	2	203	233	2	2	1
1	53	1	2	1	4	218	249	2	2	1
1	54	1	4	1	1	179	268	2	2	1
1	55	1	1	1	2	189	261	2	2	1
1	56	1	2	1	2	245	186	2	2	1
1	57	1	4	1	3	175	374	2	2	1
1	58	1	1	2	1	179	160	2	2	1
1	59	1	2	2	1	244	174	2	2	1
1	60	1	1	1	5	188	257	2	2	1
1	61	1	2	1	3	176	270	2	2	1
1	62	1	4	1	4	182	281	2	2	1
1	63	1	3	1	3	189	280	2	2	1
1	64	1	4	1	2	218	263	2	2	1
1	65	1	3	1	4	181	334	2	2	1
1	66	1	4	1	5	173	256	2	2	1
1	67	1	1	1	4	245	221	2	2	1
1	68	1	3	2	4	204	212	2	2	1
1	69	1	4	2	2	220	237	2	2	1
1	70	1	3	1	3	222	241	2	2	1
1	71	1	2	1	1	193	267	2	2	1
1	72	1	3	1	2	198	286	2	2	1
1	73	1	4	2	4	172	238	2	2	1
1	74	1	3	2	2	194	193	2	2	1
1	75	1	1	1	1	165	249	2	2	1
1	76	1	2	1	5	243	224	2	2	1
1	77	1	3	2	5	206	219	2	2	1
1	78	1	1	2	2	217	217	2	2	1
1	79	1	2	1	5	240	243	2	2	1
1	80	1	1	2	3	206	158	2	2	1
2	1	2	4	2	2	182	273	2	1	1
2	2	2	2	2	3	219	244	2	1	1
2	3	2	4	1	5	185	298	2	1	1
2	4	2	1	1	1	218	237	2	1	1
2	5	2	4	2	5	230	272	2	1	1
2	6	2	1	2	1	172	223	2	1	1
2	7	2	4	2	4	222	161	2	1	1
2	8	2	1	1	1	199	159	2	1	1
2	9	2	4	1	3	218	194	2	1	1
2	10	2	2	2	1	222	158	2	1	1
2	11	2	4	1	1	240	194	2	1	1
2	12	2	3	1	3	180	257	2	1	1
2	13	2	4	2	3	179	309	2	1	1
2	14	2	1	2	4	168	266	2	1	1
2	15	2	3	1	5	186	222	2	1	1
2	16	2	1	1	3	178	202	2	1	1
2	17	2	3	1	4	196	182	2	1	1
2	18	2	1	2	5	201	218	2	1	1
2	19	2	2	1	4	195	231	2	1	1
2	20	2	3	2	4	215	98	2	1	1
2	21	2	1	2	4	201	135	2	1	1
2	22	2	2	2	2	195	227	2	1	1
2	23	2	3	2	4	176	201	2	1	1
2	24	2	2	1	3	167	229	2	1	1
2	25	2	1	1	2	199	168	2	1	1
2	26	2	4	1	5	175	230	2	1	1
2	27	2	3	1	2	243	167	2	1	1
2	28	2	1	1	5	169	278	2	1	1
2	29	2	2	1	2	238	176	2	1	1
2	30	2	3	2	1	227	197	2	1	1
2	31	2	4	2	1	204	234	2	1	1
2	32	2	2	2	3	203	215	2	1	1
2	33	2	1	1	4	231	138	2	1	1
2	34	2	2	1	1	176	232	2	1	1
2	35	2	3	1	1	236	130	2	1	1
2	36	2	4	2	1	205	191	2	1	1
2	37	2	3	2	3	212	187	2	1	1
2	38	2	4	1	2	183	241	2	1	1
2	39	2	1	2	1	238	155	2	1	1
2	40	2	2	1	3	244	191	2	1	1
2	41	2	3	1	5	241	260	2	1	1
2	42	2	1	2	5	207	281	2	1	1
2	43	2	3	2	5	204	190	2	1	1
2	44	2	4	2	3	177	259	2	1	1
2	45	2	2	1	2	172	248	2	1	1
2	46	2	3	1	2	183	228	2	1	1
2	47	2	1	2	3	202	215	2	1	1
2	48	2	4	1	4	219	235	2	1	1
2	49	2	1	1	4	220	175	2	1	1
2	50	2	2	1	5	210	156	2	1	1
2	51	2	1	1	2	209	192	2	1	1
2	52	2	4	2	5	241	163	2	1	1
2	53	2	2	2	4	231	160	2	1	1
2	54	2	4	2	2	209	189	2	1	1
2	55	2	3	1	4	224	161	2	1	1
2	56	2	1	2	3	226	213	2	1	1
2	57	2	4	1	4	192	219	2	1	1
2	58	2	3	2	5	243	173	2	1	1
2	59	2	2	2	1	194	195	2	1	1
2	60	2	4	2	4	243	181	2	1	1
2	61	2	3	2	2	235	210	2	1	1
2	62	2	2	2	2	208	207	2	1	1
2	63	2	3	2	1	191	164	2	1	1
2	64	2	2	1	5	187	185	2	1	1
2	65	2	1	2	2	215	212	2	1	1
2	66	2	2	1	4	181	202	2	1	1
2	67	2	3	1	3	178	246	2	1	1
2	68	2	4	1	2	236	192	2	1	1
2	69	2	1	1	3	225	237	2	1	1
2	70	2	4	1	3	232	265	2	1	1
2	71	2	2	2	5	184	239	2	1	1
2	72	2	3	1	1	187	155	2	1	1
2	73	2	2	2	5	193	192	2	1	1
2	74	2	4	1	1	196	204	2	1	1
2	75	2	3	2	3	201	224	2	1	1
2	76	2	1	2	2	213	195	2	1	1
2	77	2	2	1	1	171	274	2	1	1
2	78	2	3	2	2	231	172	2	1	1
2	79	2	2	2	4	197	209	2	1	1
2	80	2	1	1	5	200	198	2	1	1
3	1	1	3	2	2	200	207	2	2	2
3	2	1	1	1	5	200	219	0	2	2
3	3	1	3	1	5	170	315	2	2	2
3	4	1	4	1	2	170	308	2	2	2
3	5	1	1	2	1	170	0	1	2	2
3	6	1	2	2	3	200	156	2	2	2
3	7	1	3	2	1	200	192	2	2	2
3	8	1	2	2	4	200	200	2	2	2
3	9	1	4	1	1	200	241	2	2	2
3	10	1	1	2	5	200	0	1	2	2
3	11	1	3	1	1	230	146	2	2	2
3	12	1	4	1	2	230	131	2	2	2
3	13	1	1	1	3	230	117	0	2	2
3	14	1	4	2	4	200	209	2	2	2
3	15	1	1	2	3	200	0	1	2	2
3	16	1	2	1	2	230	195	2	2	2
3	17	1	3	2	5	230	216	2	2	2
3	18	1	2	2	2	230	228	2	2	2
3	19	1	4	2	3	230	201	2	2	2
3	20	1	3	2	3	230	240	2	2	2
3	21	1	1	1	5	230	182	0	2	2
3	22	1	4	1	5	200	304	2	2	2
3	23	1	2	1	4	200	224	2	2	2
3	24	1	1	1	4	200	0	1	2	2
3	25	1	3	1	4	230	161	2	2	2
3	26	1	2	2	1	230	148	2	2	2
3	27	1	3	1	3	230	189	2	2	2
3	28	1	1	1	1	230	157	0	2	2
3	29	1	3	1	4	200	170	2	2	2
3	30	1	4	1	4	200	166	2	2	2
3	31	1	1	2	2	200	0	1	2	2
3	32	1	3	1	2	230	208	2	2	2
3	33	1	1	1	4	230	0	1	2	2
3	34	1	4	2	5	260	205	2	2	2
3	35	1	3	2	4	260	284	2	2	2
3	36	1	4	2	2	260	200	2	2	2
3	37	1	2	1	3	260	124	2	2	2
3	38	1	4	2	3	260	152	2	2	2
3	39	1	2	1	2	260	164	2	2	2
3	40	1	3	2	4	260	133	2	2	2
3	41	1	2	2	5	260	170	2	2	2
3	42	1	3	2	5	260	150	2	2	2
3	43	1	4	2	5	260	156	2	2	2
3	44	1	1	2	4	260	118	0	2	2
3	45	1	2	2	5	230	246	2	2	2
3	46	1	3	1	2	230	344	2	2	2
3	47	1	2	2	4	230	161	2	2	2
3	48	1	4	1	3	230	180	2	2	2
3	49	1	2	1	5	230	190	2	2	2
3	50	1	3	2	2	230	164	2	2	2
3	51	1	2	1	5	230	267	2	2	2
3	52	1	1	1	3	230	0	1	2	2
3	53	1	2	1	1	260	173	2	2	2
3	54	1	4	2	4	260	181	2	2	2
3	55	1	1	2	5	260	0	1	2	2
3	56	1	3	2	1	290	139	2	2	2
3	57	1	1	2	3	290	86	0	2	2
3	58	1	2	2	3	260	180	2	2	2
3	59	1	4	1	5	260	175	2	2	2
3	60	1	1	2	2	260	0	1	2	2
3	61	1	4	1	4	290	84	2	2	2
3	62	1	2	1	1	290	141	2	2	2
3	63	1	1	1	1	290	140	0	2	2
3	64	1	2	1	4	260	167	2	2	2
3	65	1	3	1	1	260	151	2	2	2
3	66	1	2	2	2	260	256	2	2	2
3	67	1	3	1	3	260	198	2	2	2
3	68	1	1	2	4	260	206	0	2	2
3	69	1	2	2	1	230	256	2	2	2
3	70	1	4	2	1	230	219	2	2	2
3	71	1	2	1	3	230	260	2	2	2
3	72	1	4	2	2	230	269	2	2	2
3	73	1	3	1	5	230	188	2	2	2
3	74	1	4	1	3	230	157	2	2	2
3	75	1	1	1	2	230	0	1	2	2
3	76	1	4	1	1	260	89	2	2	2
3	77	1	1	1	2	260	44	0	2	2
3	78	1	3	2	3	230	221	2	2	2
3	79	1	4	2	1	230	236	2	2	2
3	80	1	1	2	1	230	0	1	2	2
4	1	2	4	2	5	200	206	2	1	2
4	2	2	2	2	1	200	242	2	1	2
4	3	2	4	1	3	200	214	2	1	2
4	4	2	3	2	3	200	187	2	1	2
4	5	2	2	1	1	200	175	2	1	2
4	6	2	1	2	3	200	0	1	1	2
4	7	2	2	2	5	230	262	2	1	2
4	8	2	3	2	5	230	218	2	1	2
4	9	2	1	2	5	230	0	1	1	2
4	10	2	3	1	3	260	106	2	1	2
4	11	2	4	2	5	260	142	2	1	2
4	12	2	1	2	5	260	115	0	1	2
4	13	2	4	2	3	230	320	2	1	2
4	14	2	3	1	2	230	244	2	1	2
4	15	2	2	1	3	230	184	2	1	2
4	16	2	1	1	4	230	0	1	1	2
4	17	2	2	2	4	260	184	2	1	2
4	18	2	1	1	5	260	124	0	1	2
4	19	2	2	2	4	230	170	2	1	2
4	20	2	1	1	3	230	0	1	1	2
4	21	2	3	2	2	260	233	2	1	2
4	22	2	4	2	1	260	173	2	1	2
4	23	2	1	1	5	260	0	1	1	2
4	24	2	4	1	2	290	197	2	1	2
4	25	2	1	1	4	290	137	0	1	2
4	26	2	2	1	2	260	79	2	1	2
4	27	2	3	2	4	260	179	2	1	2
4	28	2	2	1	2	260	199	2	1	2
4	29	2	4	2	4	260	188	2	1	2
4	30	2	1	2	4	260	0	1	1	2
4	31	2	4	1	4	290	163	2	1	2
4	32	2	3	2	1	290	183	2	1	2
4	33	2	4	1	2	290	204	2	1	2
4	34	2	1	1	2	290	192	0	1	2
4	35	2	3	1	5	260	0	99	1	2
4	36	2	1	2	1	260	170	0	1	2
4	37	2	3	1	4	230	199	2	1	2
4	38	2	4	1	1	230	236	2	1	2
4	39	2	2	2	2	230	256	2	1	2
4	40	2	1	1	3	230	0	1	1	2
4	41	2	2	1	4	260	240	2	1	2
4	42	2	3	2	5	260	340	2	1	2
4	43	2	1	2	4	260	0	1	1	2
4	44	2	3	1	5	290	203	2	1	2
4	45	2	2	1	4	290	159	2	1	2
4	46	2	1	2	2	290	148	0	1	2
4	47	2	2	1	1	260	537	2	1	2
4	48	2	3	1	1	260	334	2	1	2
4	49	2	4	2	4	260	162	2	1	2
4	50	2	1	2	1	260	118	0	1	2
4	51	2	4	1	4	230	0	99	1	2
4	52	2	1	1	1	230	184	0	1	2
4	53	2	3	2	3	200	0	99	1	2
4	54	2	2	1	5	200	242	2	1	2
4	55	2	4	1	5	200	182	2	1	2
4	56	2	2	2	1	200	171	2	1	2
4	57	2	4	2	2	200	127	2	1	2
4	58	2	2	2	5	200	211	2	1	2
4	59	2	4	1	3	200	216	2	1	2
4	60	2	1	1	1	200	0	1	1	2
4	61	2	2	1	5	230	335	2	1	2
4	62	2	1	2	2	230	0	1	1	2
4	63	2	3	1	1	260	238	2	1	2
4	64	2	4	1	1	260	147	2	1	2
4	65	2	3	1	3	260	151	2	1	2
4	66	2	4	2	1	260	203	2	1	2
4	67	2	1	2	3	260	0	1	1	2
4	68	2	4	1	5	290	194	2	1	2
4	69	2	3	2	4	290	167	2	1	2
4	70	2	4	2	3	290	171	2	1	2
4	71	2	3	1	4	290	175	2	1	2
4	72	2	4	2	2	290	211	2	1	2
4	73	2	3	2	1	290	184	2	1	2
4	74	2	2	2	3	290	172	2	1	2
4	75	2	3	1	2	290	160	2	1	2
4	76	2	2	1	3	290	117	2	1	2
4	77	2	3	2	2	290	201	2	1	2
4	78	2	2	2	2	290	173	2	1	2
4	79	2	1	1	2	290	146	0	1	2
4	80	2	2	2	3	260	215	2	1	2
5	1	1	2	2	1	282	133	2	2	1
5	2	1	4	1	4	253	188	2	2	1
5	3	1	2	1	1	235	135	2	2	1
5	4	1	3	1	2	212	184	2	2	1
5	5	1	4	2	4	198	266	2	2	1
5	6	1	3	2	1	279	181	2	2	1
5	7	1	4	1	3	230	260	2	2	1
5	8	1	2	2	1	215	277	2	2	1
5	9	1	1	1	5	222	231	2	2	1
5	10	1	3	2	5	213	210	2	2	1
5	11	1	4	1	5	248	152	2	2	1
5	12	1	1	2	4	273	104	2	2	1
5	13	1	4	1	5	254	205	2	2	1
5	14	1	3	1	2	265	200	2	2	1
5	15	1	1	1	4	257	238	2	2	1
5	16	1	2	1	2	231	237	2	2	1
5	17	1	1	2	1	229	237	2	2	1
5	18	1	2	1	5	233	137	2	2	1
5	19	1	3	2	3	270	59	2	2	1
5	20	1	2	2	4	233	139	2	2	1
5	21	1	1	2	5	219	123	2	2	1
5	22	1	3	1	4	210	168	2	2	1
5	23	1	2	1	1	216	213	2	2	1
5	24	1	3	1	3	200	275	2	2	1
5	25	1	1	2	5	274	187	2	2	1
5	26	1	3	1	1	196	53	2	2	1
5	27	1	1	1	3	227	232	2	2	1
5	28	1	2	1	4	234	209	2	2	1
5	29	1	1	1	2	204	205	2	2	1
5	30	1	4	2	1	259	228	2	2	1
5	31	1	3	2	4	259	271	2	2	1
5	32	1	4	2	2	224	217	2	2	1
5	33	1	2	2	5	268	270	2	2	1
5	34	1	1	2	3	228	208	2	2	1
5	35	1	3	1	4	283	206	2	2	1
5	36	1	2	2	3	282	143	2	2	1
5	37	1	1	2	2	225	190	2	2	1
5	38	1	3	2	2	229	122	2	2	1
5	39	1	4	2	2	231	168	2	2	1
5	40	1	2	2	3	266	151	2	2	1
5	41	1	1	1	2	255	212	2	2	1
5	42	1	2	1	4	272	157	2	2	1
5	43	1	1	1	4	270	142	2	2	1
5	44	1	3	2	3	217	228	2	2	1
5	45	1	1	1	3	254	179	2	2	1
5	46	1	4	2	4	254	185	2	2	1
5	47	1	2	2	2	281	130	2	2	1
5	48	1	1	2	3	274	119	2	2	1
5	49	1	2	2	4	202	208	2	2	1
5	50	1	4	2	3	272	103	2	2	1
5	51	1	3	1	1	261	225	2	2	1
5	52	1	4	1	4	223	185	2	2	1
5	53	1	1	1	5	207	178	2	2	1
5	54	1	3	2	1	227	234	2	2	1
5	55	1	1	2	1	258	137	2	2	1
5	56	1	4	1	2	218	203	2	2	1
5	57	1	1	2	2	209	216	2	2	1
5	58	1	4	1	3	216	255	2	2	1
5	59	1	3	1	5	225	223	2	2	1
5	60	1	1	1	1	239	222	2	2	1
5	61	1	4	2	5	200	171	2	2	1
5	62	1	3	1	3	257	134	2	2	1
5	63	1	4	2	5	194	185	2	2	1
5	64	1	2	1	3	243	107	2	2	1
5	65	1	4	2	1	205	192	2	2	1
5	66	1	2	1	5	216	278	2	2	1
5	67	1	4	1	1	283	144	2	2	1
5	68	1	1	1	1	242	210	2	2	1
5	69	1	4	2	3	266	146	2	2	1
5	70	1	3	2	5	197	192	2	2	1
5	71	1	4	1	2	238	77	2	2	1
5	72	1	3	1	5	231	93	2	2	1
5	73	1	2	2	2	239	73	2	2	1
5	74	1	3	2	4	194	192	2	2	1
5	75	1	2	1	3	253	158	2	2	1
5	76	1	1	2	4	241	212	2	2	1
5	77	1	3	2	2	220	262	2	2	1
5	78	1	2	2	5	257	237	2	2	1
5	79	1	4	1	1	268	230	2	2	1
5	80	1	2	1	2	225	245	2	2	1
6	1	2	3	2	3	249	130	2	1	1
6	2	2	2	2	4	262	118	2	1	1
6	3	2	4	2	3	291	81	2	1	1
6	4	2	2	1	5	261	151	2	1	1
6	5	2	4	2	4	298	161	2	1	1
6	6	2	2	1	4	290	158	2	1	1
6	7	2	3	2	3	209	165	2	1	1
6	8	2	2	1	3	240	104	2	1	1
6	9	2	3	2	1	211	126	2	1	1
6	10	2	4	1	4	216	170	2	1	1
6	11	2	1	1	1	266	188	2	1	1
6	12	2	3	2	5	247	209	2	1	1
6	13	2	4	2	4	258	157	2	1	1
6	14	2	3	2	2	280	137	2	1	1
6	15	2	4	2	3	285	141	2	1	1
6	16	2	2	2	1	208	236	2	1	1
6	17	2	3	1	5	283	166	2	1	1
6	18	2	1	2	3	240	180	2	1	1
6	19	2	2	1	2	218	193	2	1	1
6	20	2	4	1	3	239	204	2	1	1
6	21	2	2	2	3	230	201	2	1	1
6	22	2	4	1	1	262	92	2	1	1
6	23	2	1	2	1	265	80	2	1	1
6	24	2	2	1	3	250	133	2	1	1
6	25	2	1	2	4	293	64	2	1	1
6	26	2	2	1	2	294	164	2	1	1
6	27	2	3	2	4	258	138	2	1	1
6	28	2	2	1	4	258	158	2	1	1
6	29	2	3	1	2	271	66	2	1	1
6	30	2	1	2	5	210	217	2	1	1
6	31	2	2	2	1	234	52	2	1	1
6	32	2	4	1	5	218	89	2	1	1
6	33	2	1	2	3	260	116	2	1	1
6	34	2	4	1	2	301	126	2	1	1
6	35	2	1	1	5	281	211	2	1	1
6	36	2	4	1	5	305	94	2	1	1
6	37	2	1	1	4	255	181	2	1	1
6	38	2	3	1	4	297	95	2	1	1
6	39	2	1	1	2	208	191	2	1	1
6	40	2	3	1	4	282	73	2	1	1
6	41	2	4	1	2	244	119	2	1	1
6	42	2	1	1	5	218	180	2	1	1
6	43	2	2	1	1	232	151	2	1	1
6	44	2	1	1	3	245	195	2	1	1
6	45	2	4	2	5	275	134	2	1	1
6	46	2	2	1	5	226	157	2	1	1
6	47	2	4	1	3	215	185	2	1	1
6	48	2	1	1	3	211	166	2	1	1
6	49	2	2	2	4	218	146	2	1	1
6	50	2	3	2	1	269	68	2	1	1
6	51	2	2	2	5	278	112	2	1	1
6	52	2	4	1	4	284	44	2	1	1
6	53	2	1	2	2	226	75	2	1	1
6	54	2	3	1	1	258	126	2	1	1
6	55	2	2	2	3	262	138	2	1	1
6	56	2	4	2	2	228	216	2	1	1
6	57	2	1	2	1	227	236	2	1	1
6	58	2	2	1	1	280	198	2	1	1
6	59	2	1	2	5	305	113	2	1	1
6	60	2	4	2	2	256	104	2	1	1
6	61	2	2	2	2	248	132	2	1	1
6	62	2	3	1	1	253	137	2	1	1
6	63	2	4	2	1	244	149	2	1	1
6	64	2	1	2	4	252	209	2	1	1
6	65	2	2	2	2	233	166	2	1	1
6	66	2	3	2	4	266	89	2	1	1
6	67	2	4	2	5	280	77	2	1	1
6	68	2	3	1	5	300	17	2	1	1
6	69	2	2	2	5	269	70	2	1	1
6	70	2	4	1	1	291	50	2	1	1
6	71	2	3	2	5	298	94	2	1	1
6	72	2	4	2	1	300	82	2	1	1
6	73	2	1	1	2	236	121	2	1	1
6	74	2	3	1	3	263	156	2	1	1
6	75	2	1	1	1	296	127	2	1	1
6	76	2	3	2	2	249	181	2	1	1
6	77	2	1	2	2	267	137	2	1	1
6	78	2	3	1	3	253	174	2	1	1
6	79	2	1	1	4	291	264	2	1	1
6	80	2	3	1	2	294	141	2	1	1
7	1	1	2	2	1	260	141	2	2	2
7	2	1	3	1	2	260	197	2	2	2
7	3	1	1	2	2	260	188	0	2	2
7	4	1	2	2	2	230	239	2	2	2
7	5	1	4	2	1	230	246	2	2	2
7	6	1	1	1	2	230	0	1	2	2
7	7	1	2	2	3	260	130	2	2	2
7	8	1	4	2	3	260	193	2	2	2
7	9	1	2	1	4	260	213	2	2	2
7	10	1	3	2	3	260	196	2	2	2
7	11	1	1	2	1	260	0	1	2	2
7	12	1	4	1	1	290	168	2	2	2
7	13	1	1	1	1	290	193	0	2	2
7	14	1	2	1	3	260	286	2	2	2
7	15	1	1	2	3	260	162	0	2	2
7	16	1	3	2	1	230	314	2	2	2
7	17	1	1	2	1	230	0	1	2	2
7	18	1	3	1	3	260	129	2	2	2
7	19	1	4	2	4	260	121	2	2	2
7	20	1	3	2	3	260	133	2	2	2
7	21	1	1	2	2	260	126	0	2	2
7	22	1	2	2	4	230	139	2	2	2
7	23	1	3	2	5	230	280	2	2	2
7	24	1	4	1	5	230	345	2	2	2
7	25	1	2	1	5	230	200	2	2	2
7	26	1	3	1	2	230	249	2	2	2
7	27	1	1	1	5	230	0	1	2	2
7	28	1	3	1	4	260	84	2	2	2
7	29	1	4	1	2	260	182	2	2	2
7	30	1	1	1	4	260	0	1	2	2
7	31	1	2	1	4	290	108	2	2	2
7	32	1	4	2	2	290	36	2	2	2
7	33	1	1	1	4	290	177	0	2	2
7	34	1	4	2	4	260	212	2	2	2
7	35	1	1	2	3	260	0	1	2	2
7	36	1	2	2	2	290	98	2	2	2
7	37	1	4	1	4	290	146	2	2	2
7	38	1	3	1	3	290	224	2	2	2
7	39	1	1	2	4	290	0	1	2	2
7	40	1	2	2	5	300	115	2	2	2
7	41	1	1	2	4	300	83	0	2	2
7	42	1	4	1	3	290	124	2	2	2
7	43	1	2	1	5	290	171	2	2	2
7	44	1	1	1	5	290	180	0	2	2
7	45	1	4	1	1	260	160	2	2	2
7	46	1	1	1	3	260	158	0	2	2
7	47	1	4	2	2	230	192	2	2	2
7	48	1	3	2	4	230	197	2	2	2
7	49	1	2	1	2	230	279	2	2	2
7	50	1	4	1	4	230	336	2	2	2
7	51	1	3	1	1	230	213	2	2	2
7	52	1	2	1	1	230	155	2	2	2
7	53	1	3	1	5	230	276	2	2	2
7	54	1	4	2	5	230	216	2	2	2
7	55	1	2	2	5	230	195	2	2	2
7	56	1	1	2	5	230	0	1	2	2
7	57	1	4	2	1	260	119	2	2	2
7	58	1	3	1	1	260	86	2	2	2
7	59	1	2	1	3	260	84	2	2	2
7	60	1	3	2	4	260	91	2	2	2
7	61	1	2	1	2	260	172	2	2	2
7	62	1	1	2	5	260	0	1	2	2
7	63	1	4	2	3	290	155	2	2	2
7	64	1	2	2	1	290	95	2	2	2
7	65	1	3	1	5	290	84	2	2	2
7	66	1	2	1	1	290	132	2	2	2
7	67	1	3	2	2	290	138	2	2	2
7	68	1	4	2	5	290	225	2	2	2
7	69	1	3	2	2	290	178	2	2	2
7	70	1	2	2	4	290	198	2	2	2
7	71	1	4	1	2	290	230	2	2	2
7	72	1	1	1	3	290	129	0	2	2
7	73	1	3	1	4	260	275	2	2	2
7	74	1	4	1	3	260	142	2	2	2
7	75	1	2	2	3	260	111	2	2	2
7	76	1	1	1	2	260	153	0	2	2
7	77	1	4	1	5	230	220	2	2	2
7	78	1	3	2	5	230	167	2	2	2
7	79	1	1	1	1	230	174	0	2	2
7	80	1	3	2	1	200	215	2	2	2
8	1	2	2	2	1	260	183	2	1	2
8	2	2	1	1	4	260	0	1	1	2
8	3	2	4	1	3	290	126	2	1	2
8	4	2	1	1	5	290	82	0	1	2
8	5	2	4	2	1	260	168	2	1	2
8	6	2	2	1	5	260	156	2	1	2
8	7	2	1	1	1	260	0	1	1	2
8	8	2	2	1	4	290	83	2	1	2
8	9	2	4	2	5	290	72	2	1	2
8	10	2	2	1	2	290	76	2	1	2
8	11	2	1	1	2	290	160	0	1	2
8	12	2	2	2	2	260	150	2	1	2
8	13	2	1	2	1	260	0	1	1	2
8	14	2	4	1	3	290	173	2	1	2
8	15	2	3	1	1	290	193	2	1	2
8	16	2	2	2	3	290	166	2	1	2
8	17	2	4	1	1	290	170	2	1	2
8	18	2	2	1	4	290	238	2	1	2
8	19	2	3	1	5	290	211	2	1	2
8	20	2	4	2	1	290	151	2	1	2
8	21	2	2	1	3	290	91	2	1	2
8	22	2	4	1	4	290	80	2	1	2
8	23	2	3	2	4	290	100	2	1	2
8	24	2	2	1	2	290	184	2	1	2
8	25	2	1	2	4	290	0	1	1	2
8	26	2	2	2	4	300	89	2	1	2
8	27	2	1	2	3	300	0	1	1	2
8	28	2	2	2	5	300	161	2	1	2
8	29	2	3	1	1	300	118	2	1	2
8	30	2	1	1	3	300	0	1	1	2
8	31	2	4	2	3	300	110	2	1	2
8	32	2	3	1	5	300	131	2	1	2
8	33	2	4	2	3	300	135	2	1	2
8	34	2	2	2	3	300	267	2	1	2
8	35	2	3	2	5	300	112	2	1	2
8	36	2	4	1	2	300	212	2	1	2
8	37	2	3	2	2	300	136	2	1	2
8	38	2	1	2	3	300	0	1	1	2
8	39	2	3	2	1	300	225	2	1	2
8	40	2	2	2	4	300	229	2	1	2
8	41	2	4	1	1	300	202	2	1	2
8	42	2	1	1	2	300	94	0	1	2
8	43	2	3	1	3	300	114	2	1	2
8	44	2	1	2	2	300	198	0	1	2
8	45	2	2	2	1	300	91	2	1	2
8	46	2	3	1	3	300	175	2	1	2
8	47	2	1	2	1	300	115	0	1	2
8	48	2	2	2	5	300	120	2	1	2
8	49	2	1	1	5	300	0	1	1	2
8	50	2	4	2	2	300	144	2	1	2
8	51	2	2	2	2	300	197	2	1	2
8	52	2	1	1	1	300	0	1	1	2
8	53	2	4	2	5	300	93	2	1	2
8	54	2	3	1	2	300	162	2	1	2
8	55	2	2	1	5	300	102	2	1	2
8	56	2	4	1	5	300	410	2	1	2
8	57	2	2	1	3	300	190	2	1	2
8	58	2	4	2	2	300	99	2	1	2
8	59	2	3	2	3	300	119	2	1	2
8	60	2	4	1	2	300	139	2	1	2
8	61	2	3	2	5	300	240	2	1	2
8	62	2	4	2	4	300	148	2	1	2
8	63	2	3	1	2	300	104	2	1	2
8	64	2	1	1	3	300	141	0	1	2
8	65	2	2	1	1	300	129	2	1	2
8	66	2	4	1	5	300	101	2	1	2
8	67	2	1	2	2	300	90	0	1	2
8	68	2	2	1	1	300	110	2	1	2
8	69	2	3	2	1	300	162	2	1	2
8	70	2	1	2	4	300	150	0	1	2
8	71	2	3	2	4	290	115	2	1	2
8	72	2	4	2	4	290	167	2	1	2
8	73	2	1	2	5	290	0	1	1	2
8	74	2	3	1	4	300	184	2	1	2
8	75	2	1	1	4	300	108	0	1	2
8	76	2	3	1	4	290	0	99	1	2
8	77	2	1	2	5	290	45	0	1	2
8	78	2	3	2	2	260	163	2	1	2
8	79	2	4	1	4	260	167	2	1	2
8	80	2	3	2	3	260	203	2	1	2
