# Supplementary material for: Stop signals delay synchrony more for finger tapping than vocalization: a dual modality study of rhythmic synchronization in the stop signal task
Source: PeerJ. 2018 Jul 12;6:e5242. doi: 10.7717/peerj.5242 (PMC6046193; doi:10.7717/peerj.5242)
Supplement: Supplemental Information 1 [file peerj-06-5242-s001.zip › Raw data - for submission/P28_TT/StaircaseForStop_1.0.0.txt]

run	trial_n	duration	correct	TotalACC	Manual/Vocal	Ignore/Stop	***	run	trial_n	duration	correct	TotalACC	Manual/Vocal	Ignore/Stop
3	4	200	0	0	2	2	*****	4	2	200	0	0	1	2
3	6	170	0	0	2	2	*****	4	7	170	1	0.5	1	2
3	8	140	1	0.333333333333333	2	2	*****	4	11	200	0	0.333333333333333	1	2
3	10	170	0	0.25	2	2	*****	4	22	170	0	0.25	1	2
3	16	140	1	0.4	2	2	*****	4	29	140	1	0.4	1	2
3	18	170	1	0.5	2	2	*****	4	34	170	0	0.333333333333333	1	2
3	25	200	0	0.428571428571429	2	2	*****	4	38	140	0	0.285714285714286	1	2
3	33	170	0	0.375	2	2	*****	4	41	110	1	0.375	1	2
3	36	140	1	0.444444444444444	2	2	*****	4	43	140	1	0.444444444444444	1	2
3	39	170	0	0.4	2	2	*****	4	46	170	0	0.4	1	2
3	41	140	1	0.454545454545455	2	2	*****	4	49	140	1	0.454545454545455	1	2
3	45	170	1	0.5	2	2	*****	4	52	170	1	0.5	1	2
3	47	200	0	0.461538461538462	2	2	*****	4	54	200	0	0.461538461538462	1	2
3	49	170	0	0.428571428571429	2	2	*****	4	56	170	0	0.428571428571429	1	2
3	67	140	1	0.466666666666667	2	2	*****	4	60	140	1	0.466666666666667	1	2
3	70	170	1	0.5	2	2	*****	4	65	170	0	0.4375	1	2
3	73	200	1	0.529411764705882	2	2	*****	4	67	140	1	0.470588235294118	1	2
3	75	230	1	0.555555555555556	2	2	*****	4	71	170	0	0.444444444444444	1	2
3	77	260	1	0.578947368421053	2	2	*****	4	74	140	1	0.473684210526316	1	2
3	80	290	0	0.55	2	2	*****	4	76	170	1	0.5	1	2
7	4	260	0	0.523809523809524	2	2	*****	8	2	200	0	0.476190476190476	1	2
7	7	230	0	0.5	2	2	*****	8	12	170	0	0.454545454545455	1	2
7	9	200	1	0.521739130434783	2	2	*****	8	14	140	1	0.478260869565217	1	2
7	12	230	1	0.541666666666667	2	2	*****	8	18	170	0	0.458333333333333	1	2
7	14	260	1	0.56	2	2	*****	8	20	140	0	0.44	1	2
7	16	290	0	0.538461538461538	2	2	*****	8	23	110	1	0.461538461538462	1	2
7	20	260	0	0.518518518518518	2	2	*****	8	29	140	0	0.444444444444444	1	2
7	25	230	0	0.5	2	2	*****	8	33	110	0	0.428571428571429	1	2
7	31	200	0	0.482758620689655	2	2	*****	8	36	80	1	0.448275862068966	1	2
7	33	170	0	0.466666666666667	2	2	*****	8	39	110	1	0.466666666666667	1	2
7	35	140	1	0.483870967741936	2	2	*****	8	42	140	0	0.451612903225806	1	2
7	37	170	0	0.46875	2	2	*****	8	47	110	0	0.4375	1	2
7	41	140	1	0.484848484848485	2	2	*****	8	53	80	1	0.454545454545455	1	2
7	43	170	1	0.5	2	2	*****	8	56	110	0	0.441176470588235	1	2
7	47	200	1	0.514285714285714	2	2	*****	8	59	80	1	0.457142857142857	1	2
7	51	230	0	0.5	2	2	*****	8	62	110	0	0.444444444444444	1	2
7	54	200	1	0.513513513513513	2	2	*****	8	64	80	1	0.459459459459459	1	2
7	57	230	0	0.5	2	2	*****	8	69	110	0	0.447368421052632	1	2
7	63	200	1	0.512820512820513	2	2	*****	8	71	80	1	0.461538461538462	1	2
7	72	230	0	0.5	2	2	*****	8	77	110	0	0.45	1	2
