# Supplementary material for: Stop signals delay synchrony more for finger tapping than vocalization: a dual modality study of rhythmic synchronization in the stop signal task
Source: PeerJ. 2018 Jul 12;6:e5242. doi: 10.7717/peerj.5242 (PMC6046193; doi:10.7717/peerj.5242)
Supplement: Supplemental Information 1 [file peerj-06-5242-s001.zip › Raw data - for submission/P28_TT/Stop_1.0.0.txt]

run	trial_n	FactorA	FactorB	FactorC	TargItem	SSD	RT	ACC	Manual/Vocal	Ignore/Stop
1	1	1	4	2	2	166	169	2	2	1
1	2	1	1	2	1	183	192	2	2	1
1	3	1	2	2	3	220	64	2	2	1
1	4	1	4	1	3	240	102	2	2	1
1	5	1	1	1	4	217	219	2	2	1
1	6	1	2	1	4	167	216	2	2	1
1	7	1	4	2	1	219	166	2	2	1
1	8	1	2	2	3	173	193	2	2	1
1	9	1	1	2	1	218	70	2	2	1
1	10	1	4	2	4	205	138	2	2	1
1	11	1	1	2	3	224	140	2	2	1
1	12	1	3	2	1	225	45	2	2	1
1	13	1	2	1	5	205	100	2	2	1
1	14	1	3	2	2	224	108	2	2	1
1	15	1	1	1	4	209	177	2	2	1
1	16	1	4	1	3	183	142	2	2	1
1	17	1	1	1	1	207	146	2	2	1
1	18	1	4	1	5	231	123	2	2	1
1	19	1	2	2	2	180	155	2	2	1
1	20	1	3	1	4	221	173	2	2	1
1	21	1	1	2	4	212	130	2	2	1
1	22	1	4	2	5	218	116	2	2	1
1	23	1	3	1	1	219	162	2	2	1
1	24	1	1	1	3	231	162	2	2	1
1	25	1	2	2	5	236	107	2	2	1
1	26	1	3	1	2	179	158	2	2	1
1	27	1	1	1	3	171	279	2	2	1
1	28	1	3	2	4	172	223	2	2	1
1	29	1	4	1	4	228	132	2	2	1
1	30	1	2	1	3	196	99	2	2	1
1	31	1	4	2	3	184	158	2	2	1
1	32	1	1	2	2	211	204	2	2	1
1	33	1	2	1	2	229	184	2	2	1
1	34	1	4	1	5	183	158	2	2	1
1	35	1	1	1	2	241	67	2	2	1
1	36	1	2	2	2	239	95	2	2	1
1	37	1	3	2	5	228	83	2	2	1
1	38	1	2	1	1	237	88	2	2	1
1	39	1	1	1	2	226	188	2	2	1
1	40	1	2	2	1	190	145	2	2	1
1	41	1	3	1	1	218	91	2	2	1
1	42	1	4	2	2	174	107	2	2	1
1	43	1	1	2	2	165	177	2	2	1
1	44	1	2	1	3	242	59	2	2	1
1	45	1	3	1	3	229	196	2	2	1
1	46	1	1	2	4	225	176	2	2	1
1	47	1	3	2	3	243	159	2	2	1
1	48	1	4	1	4	165	249	2	2	1
1	49	1	2	2	4	191	267	2	2	1
1	50	1	3	2	2	224	218	2	2	1
1	51	1	1	1	5	189	260	2	2	1
1	52	1	2	2	1	179	252	2	2	1
1	53	1	1	1	1	240	166	2	2	1
1	54	1	3	1	5	203	225	2	2	1
1	55	1	4	1	1	193	214	2	2	1
1	56	1	3	2	5	219	156	2	2	1
1	57	1	4	1	1	242	145	2	2	1
1	58	1	1	2	3	187	182	2	2	1
1	59	1	2	2	4	177	162	2	2	1
1	60	1	4	2	5	204	177	2	2	1
1	61	1	3	1	4	183	223	2	2	1
1	62	1	2	1	4	209	153	2	2	1
1	63	1	4	2	1	227	175	2	2	1
1	64	1	1	2	5	191	87	2	2	1
1	65	1	3	1	2	236	136	2	2	1
1	66	1	1	1	5	190	222	2	2	1
1	67	1	2	1	5	228	86	2	2	1
1	68	1	3	1	3	183	58	2	2	1
1	69	1	4	2	4	187	1	2	2	1
1	70	1	2	2	5	239	22	2	2	1
1	71	1	3	2	1	198	75	2	2	1
1	72	1	1	2	5	175	101	2	2	1
1	73	1	3	2	3	242	31	2	2	1
1	74	1	4	1	2	168	46	2	2	1
1	75	1	3	2	4	220	20	2	2	1
1	76	1	4	2	3	213	39	2	2	1
1	77	1	2	1	2	212	63	2	2	1
1	78	1	3	1	5	173	101	2	2	1
1	79	1	4	1	2	221	133	2	2	1
1	80	1	2	1	1	236	65	2	2	1
2	1	2	1	1	3	233	9	2	1	1
2	2	2	2	1	2	228	149	2	1	1
2	3	2	3	2	4	236	129	2	1	1
2	4	2	4	1	2	187	47	2	1	1
2	5	2	3	1	4	229	0	99	1	1
2	6	2	4	1	3	168	128	2	1	1
2	7	2	1	2	3	224	90	2	1	1
2	8	2	3	1	2	170	153	2	1	1
2	9	2	1	1	4	210	35	2	1	1
2	10	2	4	2	2	220	0	99	1	1
2	11	2	3	2	5	222	27	2	1	1
2	12	2	2	2	2	169	0	99	1	1
2	13	2	3	2	3	176	0	99	1	1
2	14	2	2	2	2	223	0	99	1	1
2	15	2	1	1	2	240	0	99	1	1
2	16	2	4	1	4	218	0	99	1	1
2	17	2	2	1	2	176	214	2	1	1
2	18	2	1	1	1	226	152	2	1	1
2	19	2	4	1	1	236	228	2	1	1
2	20	2	2	1	4	180	155	2	1	1
2	21	2	1	1	2	180	239	2	1	1
2	22	2	4	2	5	182	83	2	1	1
2	23	2	3	2	4	226	110	2	1	1
2	24	2	2	1	1	174	148	2	1	1
2	25	2	1	2	1	219	238	2	1	1
2	26	2	3	2	1	219	163	2	1	1
2	27	2	2	1	5	235	102	2	1	1
2	28	2	4	2	1	204	147	2	1	1
2	29	2	1	1	5	225	247	2	1	1
2	30	2	2	2	3	165	373	2	1	1
2	31	2	1	2	2	188	193	2	1	1
2	32	2	4	2	3	196	173	2	1	1
2	33	2	3	1	1	167	162	2	1	1
2	34	2	2	2	5	180	6	2	1	1
2	35	2	3	1	1	231	0	99	1	1
2	36	2	4	2	5	198	0	99	1	1
2	37	2	3	1	3	167	818	2	1	1
2	38	2	4	1	3	233	0	99	1	1
2	39	2	1	1	4	195	83	2	1	1
2	40	2	3	1	3	233	13	2	1	1
2	41	2	2	2	1	235	0	99	1	1
2	42	2	1	2	4	179	88	2	1	1
2	43	2	4	2	2	207	67	2	1	1
2	44	2	3	2	5	192	152	2	1	1
2	45	2	1	2	4	192	188	2	1	1
2	46	2	3	1	2	198	88	2	1	1
2	47	2	4	1	4	230	0	99	1	1
2	48	2	3	2	1	166	17	2	1	1
2	49	2	2	1	1	170	22	2	1	1
2	50	2	4	1	5	231	0	99	1	1
2	51	2	1	2	5	166	0	99	1	1
2	52	2	2	2	1	233	0	99	1	1
2	53	2	3	2	3	226	0	99	1	1
2	54	2	1	2	2	190	0	99	1	1
2	55	2	2	1	3	212	0	99	1	1
2	56	2	1	1	1	236	0	99	1	1
2	57	2	2	2	4	180	0	99	1	1
2	58	2	4	1	2	245	0	99	1	1
2	59	2	1	2	3	179	0	99	1	1
2	60	2	4	2	4	202	0	99	1	1
2	61	2	2	1	4	209	0	99	1	1
2	62	2	3	1	5	181	123	2	1	1
2	63	2	1	2	1	175	216	2	1	1
2	64	2	2	2	3	240	137	2	1	1
2	65	2	1	1	3	213	87	2	1	1
2	66	2	3	1	4	196	0	99	1	1
2	67	2	1	1	5	180	80	2	1	1
2	68	2	4	2	4	203	0	99	1	1
2	69	2	3	2	2	172	129	2	1	1
2	70	2	2	2	4	209	52	2	1	1
2	71	2	4	2	3	195	105	2	1	1
2	72	2	2	2	5	227	28	2	1	1
2	73	2	1	2	5	229	0	99	1	1
2	74	2	4	1	5	237	0	99	1	1
2	75	2	3	2	2	218	0	99	1	1
2	76	2	4	1	1	243	0	99	1	1
2	77	2	2	1	3	172	0	99	1	1
2	78	2	3	1	5	188	0	99	1	1
2	79	2	4	2	1	197	0	99	1	1
2	80	2	2	1	5	237	748	2	1	1
3	1	1	2	1	2	200	153	2	2	2
3	2	1	4	1	1	200	131	2	2	2
3	3	1	2	2	2	200	190	2	2	2
3	4	1	1	1	3	200	244	0	2	2
3	5	1	4	1	3	170	446	2	2	2
3	6	1	1	1	4	170	225	0	2	2
3	7	1	4	2	3	140	213	2	2	2
3	8	1	1	1	4	140	0	1	2	2
3	9	1	3	1	4	170	301	2	2	2
3	10	1	1	2	4	170	178	0	2	2
3	11	1	4	1	2	140	249	2	2	2
3	12	1	3	2	2	140	170	2	2	2
3	13	1	4	2	4	140	140	2	2	2
3	14	1	2	2	4	140	141	2	2	2
3	15	1	3	2	5	140	206	2	2	2
3	16	1	1	2	2	140	0	1	2	2
3	17	1	4	1	4	170	321	2	2	2
3	18	1	1	2	5	170	0	1	2	2
3	19	1	3	2	2	200	357	2	2	2
3	20	1	2	2	3	200	261	2	2	2
3	21	1	3	2	3	200	192	2	2	2
3	22	1	2	1	3	200	270	2	2	2
3	23	1	4	2	2	200	262	2	2	2
3	24	1	2	1	2	200	130	2	2	2
3	25	1	1	1	3	200	102	0	2	2
3	26	1	3	2	3	170	285	2	2	2
3	27	1	4	1	5	170	282	2	2	2
3	28	1	2	1	5	170	223	2	2	2
3	29	1	3	2	4	170	55	2	2	2
3	30	1	2	1	1	170	216	2	2	2
3	31	1	3	1	5	170	215	2	2	2
3	32	1	2	2	1	170	224	2	2	2
3	33	1	1	2	4	170	159	0	2	2
3	34	1	4	2	5	140	228	2	2	2
3	35	1	3	1	3	140	263	2	2	2
3	36	1	1	1	1	140	0	1	2	2
3	37	1	4	1	5	170	216	2	2	2
3	38	1	2	2	2	170	179	2	2	2
3	39	1	1	2	1	170	219	0	2	2
3	40	1	2	2	1	140	0	99	2	2
3	41	1	1	1	5	140	0	1	2	2
3	42	1	3	2	1	170	228	2	2	2
3	43	1	4	2	1	170	157	2	2	2
3	44	1	2	1	3	170	230	2	2	2
3	45	1	1	1	2	170	0	1	2	2
3	46	1	4	2	3	200	402	2	2	2
3	47	1	1	2	2	200	250	0	2	2
3	48	1	2	2	3	170	234	2	2	2
3	49	1	1	1	1	170	135	0	2	2
3	50	1	3	1	2	140	237	2	2	2
3	51	1	2	1	4	140	149	2	2	2
3	52	1	4	1	3	140	156	2	2	2
3	53	1	3	1	5	140	137	2	2	2
3	54	1	2	2	5	140	95	2	2	2
3	55	1	3	2	1	140	104	2	2	2
3	56	1	4	1	1	140	59	2	2	2
3	57	1	2	2	4	140	66	2	2	2
3	58	1	3	1	2	140	121	2	2	2
3	59	1	2	1	5	140	146	2	2	2
3	60	1	3	1	1	140	202	2	2	2
3	61	1	4	2	5	140	256	2	2	2
3	62	1	3	1	4	140	327	2	2	2
3	63	1	4	2	4	140	282	2	2	2
3	64	1	3	2	5	140	316	2	2	2
3	65	1	2	1	4	140	283	2	2	2
3	66	1	3	2	4	140	229	2	2	2
3	67	1	1	2	3	140	0	1	2	2
3	68	1	4	1	2	170	298	2	2	2
3	69	1	3	1	1	170	292	2	2	2
3	70	1	1	1	2	170	0	1	2	2
3	71	1	2	2	5	200	280	2	2	2
3	72	1	4	2	1	200	323	2	2	2
3	73	1	1	2	3	200	0	1	2	2
3	74	1	4	2	2	230	309	2	2	2
3	75	1	1	1	5	230	0	1	2	2
3	76	1	3	1	3	260	312	2	2	2
3	77	1	1	2	1	260	0	1	2	2
3	78	1	4	1	4	290	157	2	2	2
3	79	1	2	1	1	290	385	2	2	2
3	80	1	1	2	5	290	147	0	2	2
4	1	2	3	2	3	200	64	2	1	2
4	2	2	1	2	4	200	68	0	1	2
4	3	2	2	2	5	170	106	2	1	2
4	4	2	3	2	2	170	46	2	1	2
4	5	2	4	2	4	170	82	2	1	2
4	6	2	2	1	5	170	86	2	1	2
4	7	2	1	1	5	170	0	1	1	2
4	8	2	4	1	5	200	173	2	1	2
4	9	2	2	2	2	200	209	2	1	2
4	10	2	3	1	1	200	198	2	1	2
4	11	2	1	2	1	200	90	0	1	2
4	12	2	4	2	4	170	80	2	1	2
4	13	2	2	1	4	170	68	2	1	2
4	14	2	4	1	4	170	40	2	1	2
4	15	2	3	1	5	170	44	2	1	2
4	16	2	2	1	1	170	49	2	1	2
4	17	2	3	1	3	170	213	2	1	2
4	18	2	2	2	3	170	249	2	1	2
4	19	2	4	1	3	170	237	2	1	2
4	20	2	3	2	3	170	241	2	1	2
4	21	2	4	2	5	170	213	2	1	2
4	22	2	1	1	5	170	154	0	1	2
4	23	2	4	2	5	140	247	2	1	2
4	24	2	3	2	4	140	203	2	1	2
4	25	2	4	1	2	140	223	2	1	2
4	26	2	3	2	1	140	243	2	1	2
4	27	2	4	1	2	140	216	2	1	2
4	28	2	2	1	2	140	140	2	1	2
4	29	2	1	1	1	140	0	1	1	2
4	30	2	2	2	4	170	315	2	1	2
4	31	2	4	1	1	170	335	2	1	2
4	32	2	2	1	5	170	275	2	1	2
4	33	2	3	1	4	170	248	2	1	2
4	34	2	1	2	3	170	204	0	1	2
4	35	2	4	2	2	140	313	2	1	2
4	36	2	3	1	2	140	205	2	1	2
4	37	2	4	1	3	140	178	2	1	2
4	38	2	1	2	5	140	134	0	1	2
4	39	2	2	1	4	110	363	2	1	2
4	40	2	3	1	1	110	207	2	1	2
4	41	2	1	1	3	110	0	1	1	2
4	42	2	3	1	2	140	247	2	1	2
4	43	2	1	2	2	140	0	1	1	2
4	44	2	4	2	1	170	294	2	1	2
4	45	2	2	1	3	170	186	2	1	2
4	46	2	1	2	1	170	222	0	1	2
4	47	2	2	2	1	140	316	2	1	2
4	48	2	4	2	3	140	256	2	1	2
4	49	2	1	1	4	140	0	1	1	2
4	50	2	4	1	4	170	335	2	1	2
4	51	2	2	2	1	170	307	2	1	2
4	52	2	1	2	3	170	0	1	1	2
4	53	2	2	2	2	200	314	2	1	2
4	54	2	1	2	2	200	175	0	1	2
4	55	2	4	1	5	170	196	2	1	2
4	56	2	1	1	2	170	424	0	1	2
4	57	2	2	1	2	140	485	2	1	2
4	58	2	3	2	5	140	202	2	1	2
4	59	2	2	2	3	140	110	2	1	2
4	60	2	1	1	4	140	0	1	1	2
4	61	2	2	2	4	170	206	2	1	2
4	62	2	3	2	5	170	210	2	1	2
4	63	2	4	2	1	170	326	2	1	2
4	64	2	2	2	5	170	234	2	1	2
4	65	2	1	1	3	170	334	0	1	2
4	66	2	3	2	1	140	236	2	1	2
4	67	2	1	1	1	140	0	1	1	2
4	68	2	3	2	2	170	315	2	1	2
4	69	2	2	1	3	170	431	2	1	2
4	70	2	3	2	4	170	164	2	1	2
4	71	2	1	2	5	170	168	0	1	2
4	72	2	2	1	1	140	277	2	1	2
4	73	2	3	1	3	140	169	2	1	2
4	74	2	1	2	4	140	0	1	1	2
4	75	2	4	2	3	170	281	2	1	2
4	76	2	1	1	2	170	0	1	1	2
4	77	2	4	2	2	200	256	2	1	2
4	78	2	3	1	5	200	164	2	1	2
4	79	2	4	1	1	200	184	2	1	2
4	80	2	3	1	4	200	220	2	1	2
5	1	1	3	1	2	180	141	2	2	1
5	2	1	1	2	1	162	107	2	2	1
5	3	1	4	1	5	158	260	2	2	1
5	4	1	2	2	4	192	244	2	2	1
5	5	1	3	1	3	193	234	2	2	1
5	6	1	4	2	4	206	156	2	2	1
5	7	1	1	1	3	188	115	2	2	1
5	8	1	3	2	4	160	152	2	2	1
5	9	1	2	1	1	170	240	2	2	1
5	10	1	4	1	3	163	213	2	2	1
5	11	1	1	1	5	214	243	2	2	1
5	12	1	2	1	5	195	262	2	2	1
5	13	1	3	2	5	203	166	2	2	1
5	14	1	2	1	2	205	158	2	2	1
5	15	1	1	2	4	172	257	2	2	1
5	16	1	4	1	2	169	240	2	2	1
5	17	1	1	2	3	203	220	2	2	1
5	18	1	4	1	1	191	174	2	2	1
5	19	1	2	2	1	178	131	2	2	1
5	20	1	4	2	5	168	249	2	2	1
5	21	1	2	2	3	179	190	2	2	1
5	22	1	4	1	5	173	165	2	2	1
5	23	1	1	1	4	165	189	2	2	1
5	24	1	4	2	5	223	163	2	2	1
5	25	1	1	2	4	166	220	2	2	1
5	26	1	4	2	2	163	301	2	2	1
5	27	1	2	1	3	154	289	2	2	1
5	28	1	3	2	2	198	240	2	2	1
5	29	1	4	1	4	216	163	2	2	1
5	30	1	3	2	1	173	164	2	2	1
5	31	1	2	2	1	189	164	2	2	1
5	32	1	1	2	5	185	112	2	2	1
5	33	1	3	2	3	160	266	2	2	1
5	34	1	2	1	4	197	210	2	2	1
5	35	1	1	2	5	168	236	2	2	1
5	36	1	4	2	1	174	244	2	2	1
5	37	1	2	2	2	218	108	2	2	1
5	38	1	3	1	5	206	200	2	2	1
5	39	1	1	2	1	172	79	2	2	1
5	40	1	2	1	3	211	214	2	2	1
5	41	1	3	2	4	176	217	2	2	1
5	42	1	1	1	3	196	137	2	2	1
5	43	1	4	1	2	219	144	2	2	1
5	44	1	3	2	2	176	199	2	2	1
5	45	1	1	1	1	159	237	2	2	1
5	46	1	3	1	1	172	184	2	2	1
5	47	1	1	2	3	151	205	2	2	1
5	48	1	4	2	2	151	221	2	2	1
5	49	1	3	1	3	157	254	2	2	1
5	50	1	1	1	2	177	169	2	2	1
5	51	1	2	1	5	201	158	2	2	1
5	52	1	4	1	3	182	217	2	2	1
5	53	1	2	2	5	188	131	2	2	1
5	54	1	1	1	2	192	216	2	2	1
5	55	1	3	1	1	162	232	2	2	1
5	56	1	1	1	5	191	166	2	2	1
5	57	1	3	1	4	162	226	2	2	1
5	58	1	4	2	1	189	142	2	2	1
5	59	1	3	1	2	204	153	2	2	1
5	60	1	2	2	2	196	128	2	2	1
5	61	1	4	2	3	220	193	2	2	1
5	62	1	1	1	4	223	146	2	2	1
5	63	1	3	2	3	188	211	2	2	1
5	64	1	1	1	1	159	235	2	2	1
5	65	1	4	1	4	162	225	2	2	1
5	66	1	1	2	2	207	192	2	2	1
5	67	1	2	2	4	154	77	2	2	1
5	68	1	3	1	5	194	145	2	2	1
5	69	1	4	1	1	214	94	2	2	1
5	70	1	2	1	4	153	248	2	2	1
5	71	1	1	2	2	170	220	2	2	1
5	72	1	2	1	2	198	166	2	2	1
5	73	1	4	2	3	204	61	2	2	1
5	74	1	2	1	1	150	160	2	2	1
5	75	1	3	2	1	172	204	2	2	1
5	76	1	2	2	3	208	91	2	2	1
5	77	1	4	2	4	219	157	2	2	1
5	78	1	3	1	4	187	167	2	2	1
5	79	1	2	2	5	151	226	2	2	1
5	80	1	3	2	5	210	126	2	2	1
6	1	2	4	2	5	155	242	2	1	1
6	2	2	1	2	1	171	213	2	1	1
6	3	2	3	1	3	194	217	2	1	1
6	4	2	2	2	5	183	549	2	1	1
6	5	2	3	2	4	183	234	2	1	1
6	6	2	2	2	2	189	54	2	1	1
6	7	2	3	2	5	169	0	99	1	1
6	8	2	2	2	1	186	6	2	1	1
6	9	2	1	1	3	161	163	2	1	1
6	10	2	2	1	3	174	103	2	1	1
6	11	2	3	2	1	181	147	2	1	1
6	12	2	4	1	2	168	120	2	1	1
6	13	2	1	1	1	173	68	2	1	1
6	14	2	2	2	4	135	225	2	1	1
6	15	2	4	1	4	164	164	2	1	1
6	16	2	2	2	3	153	169	2	1	1
6	17	2	4	2	1	197	59	2	1	1
6	18	2	3	1	1	146	129	2	1	1
6	19	2	4	2	1	178	29	2	1	1
6	20	2	1	1	5	181	73	2	1	1
6	21	2	3	2	3	155	182	2	1	1
6	22	2	2	1	1	159	122	2	1	1
6	23	2	4	1	1	196	21	2	1	1
6	24	2	3	2	2	166	0	99	1	1
6	25	2	4	2	3	185	62	2	1	1
6	26	2	3	2	1	141	60	2	1	1
6	27	2	1	2	5	157	95	2	1	1
6	28	2	2	1	2	194	2	2	1	1
6	29	2	3	1	3	159	24	2	1	1
6	30	2	4	2	4	143	45	2	1	1
6	31	2	2	1	5	154	160	2	1	1
6	32	2	1	1	4	193	51	2	1	1
6	33	2	3	2	5	140	169	2	1	1
6	34	2	1	2	2	133	150	2	1	1
6	35	2	4	1	2	151	169	2	1	1
6	36	2	1	1	5	164	77	2	1	1
6	37	2	4	2	4	196	176	2	1	1
6	38	2	1	1	2	181	117	2	1	1
6	39	2	2	2	1	174	129	2	1	1
6	40	2	4	1	1	140	55	2	1	1
6	41	2	1	2	3	190	25	2	1	1
6	42	2	4	2	3	179	0	99	1	1
6	43	2	2	1	3	157	0	99	1	1
6	44	2	4	1	4	139	0	99	1	1
6	45	2	2	1	2	171	0	99	1	1
6	46	2	3	1	2	152	8	2	1	1
6	47	2	1	2	1	161	100	2	1	1
6	48	2	3	2	4	139	137	2	1	1
6	49	2	4	1	5	136	117	2	1	1
6	50	2	3	1	4	164	104	2	1	1
6	51	2	4	1	3	142	69	2	1	1
6	52	2	2	2	4	171	72	2	1	1
6	53	2	4	1	5	145	0	99	1	1
6	54	2	1	2	4	166	0	99	1	1
6	55	2	3	1	5	194	0	99	1	1
6	56	2	4	2	5	161	138	2	1	1
6	57	2	1	2	5	166	261	2	1	1
6	58	2	3	2	2	143	323	2	1	1
6	59	2	2	2	3	183	301	2	1	1
6	60	2	3	2	3	151	195	2	1	1
6	61	2	2	1	4	179	86	2	1	1
6	62	2	1	1	1	147	27	2	1	1
6	63	2	3	1	2	172	0	99	1	1
6	64	2	4	2	2	183	0	99	1	1
6	65	2	1	2	4	155	0	99	1	1
6	66	2	2	1	5	162	0	99	1	1
6	67	2	1	1	2	179	0	99	1	1
6	68	2	3	1	4	136	53	2	1	1
6	69	2	1	2	2	137	0	99	1	1
6	70	2	3	1	1	171	0	99	1	1
6	71	2	2	2	2	164	64	2	1	1
6	72	2	1	1	3	190	12	2	1	1
6	73	2	4	1	3	179	0	99	1	1
6	74	2	2	2	5	150	0	99	1	1
6	75	2	4	2	2	137	0	99	1	1
6	76	2	2	1	4	187	0	99	1	1
6	77	2	1	1	4	168	0	99	1	1
6	78	2	3	1	5	195	0	99	1	1
6	79	2	1	2	3	140	0	99	1	1
6	80	2	2	1	1	158	0	99	1	1
7	1	1	2	2	1	260	138	2	2	2
7	2	1	4	1	4	260	28	2	2	2
7	3	1	2	2	2	260	40	2	2	2
7	4	1	1	2	3	260	8	0	2	2
7	5	1	4	2	2	230	126	2	2	2
7	6	1	3	2	1	230	55	2	2	2
7	7	1	1	2	5	230	137	0	2	2
7	8	1	4	2	1	200	224	2	2	2
7	9	1	1	1	1	200	0	1	2	2
7	10	1	3	2	5	230	228	2	2	2
7	11	1	4	2	3	230	222	2	2	2
7	12	1	1	1	1	230	0	1	2	2
7	13	1	4	1	5	260	205	2	2	2
7	14	1	1	2	3	260	0	1	2	2
7	15	1	3	1	4	290	237	2	2	2
7	16	1	1	2	1	290	172	0	2	2
7	17	1	4	2	1	260	129	2	2	2
7	18	1	2	2	5	260	50	2	2	2
7	19	1	3	1	1	260	71	2	2	2
7	20	1	1	1	2	260	8	0	2	2
7	21	1	4	1	3	230	188	2	2	2
7	22	1	3	1	2	230	141	2	2	2
7	23	1	2	1	3	230	108	2	2	2
7	24	1	4	2	3	230	91	2	2	2
7	25	1	1	2	4	230	115	0	2	2
7	26	1	4	2	2	200	135	2	2	2
7	27	1	2	1	2	200	183	2	2	2
7	28	1	3	2	4	200	240	2	2	2
7	29	1	2	1	2	200	358	2	2	2
7	30	1	4	1	1	200	404	2	2	2
7	31	1	1	1	5	200	153	0	2	2
7	32	1	4	1	3	170	205	2	2	2
7	33	1	1	1	5	170	76	0	2	2
7	34	1	2	2	3	140	336	2	2	2
7	35	1	1	1	2	140	0	1	2	2
7	36	1	3	1	5	170	329	2	2	2
7	37	1	1	2	2	170	143	0	2	2
7	38	1	4	1	4	140	262	2	2	2
7	39	1	3	2	3	140	161	2	2	2
7	40	1	2	2	4	140	264	2	2	2
7	41	1	1	2	4	140	0	1	2	2
7	42	1	2	2	3	170	266	2	2	2
7	43	1	1	1	4	170	0	1	2	2
7	44	1	2	1	4	200	235	2	2	2
7	45	1	3	2	2	200	229	2	2	2
7	46	1	4	1	2	200	208	2	2	2
7	47	1	1	2	5	200	0	1	2	2
7	48	1	2	2	5	230	206	2	2	2
7	49	1	3	1	2	230	90	2	2	2
7	50	1	4	1	2	230	121	2	2	2
7	51	1	1	2	2	230	114	0	2	2
7	52	1	3	2	1	200	321	2	2	2
7	53	1	2	1	1	200	270	2	2	2
7	54	1	1	2	1	200	0	1	2	2
7	55	1	4	1	1	230	181	2	2	2
7	56	1	3	2	4	230	226	2	2	2
7	57	1	1	1	3	230	147	0	2	2
7	58	1	3	2	5	200	214	2	2	2
7	59	1	2	2	2	200	259	2	2	2
7	60	1	4	2	5	200	246	2	2	2
7	61	1	3	2	2	200	263	2	2	2
7	62	1	4	2	4	200	227	2	2	2
7	63	1	1	1	3	200	0	1	2	2
7	64	1	3	1	3	230	178	2	2	2
7	65	1	4	2	4	230	116	2	2	2
7	66	1	3	1	5	230	162	2	2	2
7	67	1	2	1	3	230	258	2	2	2
7	68	1	4	2	5	230	226	2	2	2
7	69	1	2	1	5	230	247	2	2	2
7	70	1	3	2	3	230	142	2	2	2
7	71	1	2	1	1	230	178	2	2	2
7	72	1	1	1	4	230	163	0	2	2
7	73	1	2	2	1	200	418	2	2	2
7	74	1	3	1	3	200	265	2	2	2
7	75	1	2	1	4	200	208	2	2	2
7	76	1	3	1	4	200	146	2	2	2
7	77	1	2	1	5	200	169	2	2	2
7	78	1	4	1	5	200	175	2	2	2
7	79	1	2	2	4	200	193	2	2	2
7	80	1	3	1	1	200	121	2	2	2
8	1	2	4	1	3	200	271	2	1	2
8	2	2	1	1	2	200	275	0	1	2
8	3	2	4	2	2	170	233	2	1	2
8	4	2	3	1	2	170	205	2	1	2
8	5	2	4	1	4	170	241	2	1	2
8	6	2	3	2	2	170	246	2	1	2
8	7	2	2	1	2	170	186	2	1	2
8	8	2	4	2	4	170	174	2	1	2
8	9	2	2	1	1	170	162	2	1	2
8	10	2	3	1	3	170	183	2	1	2
8	11	2	4	1	3	170	155	2	1	2
8	12	2	1	2	1	170	159	0	1	2
8	13	2	4	1	4	140	284	2	1	2
8	14	2	1	1	5	140	0	1	1	2
8	15	2	4	2	3	170	300	2	1	2
8	16	2	3	2	3	170	240	2	1	2
8	17	2	4	2	1	170	196	2	1	2
8	18	2	1	1	1	170	169	0	1	2
8	19	2	3	2	5	140	182	2	1	2
8	20	2	1	2	3	140	122	0	1	2
8	21	2	2	1	3	110	319	2	1	2
8	22	2	3	2	4	110	388	2	1	2
8	23	2	1	1	4	110	0	1	1	2
8	24	2	4	1	2	140	299	2	1	2
8	25	2	2	1	1	140	239	2	1	2
8	26	2	3	2	4	140	227	2	1	2
8	27	2	4	2	4	140	248	2	1	2
8	28	2	3	1	4	140	172	2	1	2
8	29	2	1	2	3	140	160	0	1	2
8	30	2	2	1	5	110	293	2	1	2
8	31	2	3	1	2	110	186	2	1	2
8	32	2	2	1	5	110	126	2	1	2
8	33	2	1	1	3	110	162	0	1	2
8	34	2	3	1	4	80	367	2	1	2
8	35	2	4	2	3	80	324	2	1	2
8	36	2	1	1	1	80	0	1	1	2
8	37	2	3	2	3	110	355	2	1	2
8	38	2	4	1	5	110	359	2	1	2
8	39	2	1	1	3	110	0	1	1	2
8	40	2	3	1	1	140	254	2	1	2
8	41	2	2	1	4	140	131	2	1	2
8	42	2	1	1	5	140	135	0	1	2
8	43	2	2	2	4	110	236	2	1	2
8	44	2	3	1	5	110	224	2	1	2
8	45	2	4	2	2	110	229	2	1	2
8	46	2	2	2	2	110	169	2	1	2
8	47	2	1	2	4	110	141	0	1	2
8	48	2	4	1	1	80	282	2	1	2
8	49	2	2	2	1	80	318	2	1	2
8	50	2	4	2	5	80	370	2	1	2
8	51	2	2	2	5	80	311	2	1	2
8	52	2	3	2	1	80	331	2	1	2
8	53	2	1	1	4	80	0	1	1	2
8	54	2	4	1	1	110	426	2	1	2
8	55	2	2	2	5	110	223	2	1	2
8	56	2	1	2	5	110	195	0	1	2
8	57	2	3	1	1	80	208	2	1	2
8	58	2	2	1	4	80	276	2	1	2
8	59	2	1	2	1	80	0	1	1	2
8	60	2	4	1	2	110	324	2	1	2
8	61	2	2	2	1	110	312	2	1	2
8	62	2	1	2	5	110	284	0	1	2
8	63	2	2	1	2	80	186	2	1	2
8	64	2	1	2	2	80	0	1	1	2
8	65	2	3	2	2	110	105	2	1	2
8	66	2	4	1	5	110	285	2	1	2
8	67	2	3	2	1	110	161	2	1	2
8	68	2	4	2	5	110	182	2	1	2
8	69	2	1	1	2	110	234	0	1	2
8	70	2	2	2	4	80	215	2	1	2
8	71	2	1	2	2	80	0	1	1	2
8	72	2	4	2	1	110	310	2	1	2
8	73	2	2	2	2	110	379	2	1	2
8	74	2	3	1	5	110	383	2	1	2
8	75	2	2	1	3	110	339	2	1	2
8	76	2	3	2	5	110	295	2	1	2
8	77	2	1	2	4	110	204	0	1	2
8	78	2	2	2	3	80	441	2	1	2
8	79	2	3	1	3	80	269	2	1	2
8	80	2	2	2	3	80	177	2	1	2
