# Supplementary material for: Stop signals delay synchrony more for finger tapping than vocalization: a dual modality study of rhythmic synchronization in the stop signal task
Source: PeerJ. 2018 Jul 12;6:e5242. doi: 10.7717/peerj.5242 (PMC6046193; doi:10.7717/peerj.5242)
Supplement: Supplemental Information 1 [file peerj-06-5242-s001.zip › Raw data - for submission/P29_LS/StaircaseForStop_1.0.0.txt]

run	trial_n	duration	correct	TotalACC	Manual/Vocal	Ignore/Stop	***	run	trial_n	duration	correct	TotalACC	Manual/Vocal	Ignore/Stop
3	3	200	0	0	1	2	*****	4	5	200	0	0	2	2
3	6	170	1	0.5	1	2	*****	4	8	170	1	0.5	2	2
3	9	200	1	0.666666666666667	1	2	*****	4	11	200	0	0.333333333333333	2	2
3	11	230	0	0.5	1	2	*****	4	17	170	1	0.5	2	2
3	20	200	1	0.6	1	2	*****	4	24	200	1	0.6	2	2
3	24	230	0	0.5	1	2	*****	4	26	230	0	0.5	2	2
3	28	200	1	0.571428571428571	1	2	*****	4	28	200	0	0.428571428571429	2	2
3	30	230	0	0.5	1	2	*****	4	35	170	1	0.5	2	2
3	33	200	0	0.444444444444444	1	2	*****	4	40	200	0	0.444444444444444	2	2
3	36	170	1	0.5	1	2	*****	4	42	170	0	0.4	2	2
3	38	200	1	0.545454545454545	1	2	*****	4	44	140	1	0.454545454545455	2	2
3	43	230	1	0.583333333333333	1	2	*****	4	47	170	0	0.416666666666667	2	2
3	45	260	0	0.538461538461538	1	2	*****	4	54	140	1	0.461538461538462	2	2
3	47	230	1	0.571428571428571	1	2	*****	4	56	170	1	0.5	2	2
3	50	260	0	0.533333333333333	1	2	*****	4	58	200	1	0.533333333333333	2	2
3	52	230	1	0.5625	1	2	*****	4	69	230	0	0.5	2	2
3	54	260	1	0.588235294117647	1	2	*****	4	71	200	1	0.529411764705882	2	2
3	56	290	0	0.555555555555556	1	2	*****	4	75	230	1	0.555555555555556	2	2
3	60	260	0	0.526315789473684	1	2	*****	4	77	260	0	0.526315789473684	2	2
3	67	230	0	0.5	1	2	*****	4	80	230	1	0.55	2	2
7	2	200	0	0.476190476190476	1	2	*****	8	6	260	0	0.523809523809524	2	2
7	5	170	1	0.5	1	2	*****	8	8	230	0	0.5	2	2
7	8	200	0	0.478260869565217	1	2	*****	8	16	200	1	0.521739130434783	2	2
7	11	170	1	0.5	1	2	*****	8	18	230	1	0.541666666666667	2	2
7	14	200	1	0.52	1	2	*****	8	21	260	1	0.56	2	2
7	18	230	0	0.5	1	2	*****	8	23	290	0	0.538461538461538	2	2
7	21	200	0	0.481481481481481	1	2	*****	8	25	260	0	0.518518518518518	2	2
7	24	170	1	0.5	1	2	*****	8	27	230	0	0.5	2	2
7	32	200	1	0.517241379310345	1	2	*****	8	30	200	1	0.517241379310345	2	2
7	35	230	1	0.533333333333333	1	2	*****	8	34	230	1	0.533333333333333	2	2
7	38	260	0	0.516129032258065	1	2	*****	8	36	260	0	0.516129032258065	2	2
7	41	230	0	0.5	1	2	*****	8	38	230	0	0.5	2	2
7	43	200	1	0.515151515151515	1	2	*****	8	43	200	1	0.515151515151515	2	2
7	45	230	0	0.5	1	2	*****	8	45	230	0	0.5	2	2
7	48	200	1	0.514285714285714	1	2	*****	8	49	200	1	0.514285714285714	2	2
7	54	230	0	0.5	1	2	*****	8	54	230	1	0.527777777777778	2	2
7	58	200	1	0.513513513513513	1	2	*****	8	59	260	1	0.540540540540541	2	2
7	60	230	1	0.526315789473684	1	2	*****	8	68	290	0	0.526315789473684	2	2
7	72	260	0	0.512820512820513	1	2	*****	8	71	260	1	0.538461538461538	2	2
7	76	230	1	0.525	1	2	*****	8	77	290	0	0.525	2	2
