# Supplementary material for: Stop signals delay synchrony more for finger tapping than vocalization: a dual modality study of rhythmic synchronization in the stop signal task
Source: PeerJ. 2018 Jul 12;6:e5242. doi: 10.7717/peerj.5242 (PMC6046193; doi:10.7717/peerj.5242)
Supplement: Supplemental Information 1 [file peerj-06-5242-s001.zip › Raw data - for submission/P29_LS/Stop_1.0.0.txt]

run	trial_n	FactorA	FactorB	FactorC	TargItem	SSD	RT	ACC	Manual/Vocal	Ignore/Stop
1	1	1	3	2	1	198	20	2	1	1
1	2	1	1	2	4	217	0	99	1	1
1	3	1	3	1	5	229	11	2	1	1
1	4	1	2	2	4	166	82	2	1	1
1	5	1	1	2	2	224	0	99	1	1
1	6	1	2	2	2	235	56	2	1	1
1	7	1	3	1	2	239	132	2	1	1
1	8	1	4	1	5	215	49	2	1	1
1	9	1	1	2	5	192	62	2	1	1
1	10	1	4	2	2	205	34	2	1	1
1	11	1	3	1	4	200	0	99	1	1
1	12	1	4	2	4	219	0	99	1	1
1	13	1	2	2	1	196	23	2	1	1
1	14	1	4	1	3	169	45	2	1	1
1	15	1	2	1	4	167	33	2	1	1
1	16	1	1	2	5	168	0	99	1	1
1	17	1	4	2	2	172	65	2	1	1
1	18	1	3	1	1	222	84	2	1	1
1	19	1	2	1	2	210	72	2	1	1
1	20	1	1	1	5	240	28	2	1	1
1	21	1	3	2	5	229	0	99	1	1
1	22	1	4	2	1	239	0	99	1	1
1	23	1	2	1	3	217	145	2	1	1
1	24	1	3	1	2	235	0	99	1	1
1	25	1	4	1	2	191	0	99	1	1
1	26	1	1	1	1	235	0	99	1	1
1	27	1	4	2	1	218	34	2	1	1
1	28	1	3	2	2	222	0	99	1	1
1	29	1	1	2	4	212	0	99	1	1
1	30	1	4	1	2	214	95	2	1	1
1	31	1	1	1	5	169	165	2	1	1
1	32	1	3	1	4	186	233	2	1	1
1	33	1	4	1	4	207	164	2	1	1
1	34	1	1	1	3	180	81	2	1	1
1	35	1	2	2	1	203	117	2	1	1
1	36	1	3	2	1	205	81	2	1	1
1	37	1	1	2	3	243	0	99	1	1
1	38	1	4	2	4	223	0	99	1	1
1	39	1	1	2	1	175	47	2	1	1
1	40	1	2	2	3	202	90	2	1	1
1	41	1	4	2	5	230	0	99	1	1
1	42	1	1	1	4	167	36	2	1	1
1	43	1	4	2	5	231	0	99	1	1
1	44	1	3	2	3	173	4	2	1	1
1	45	1	1	1	3	239	22	2	1	1
1	46	1	4	1	3	181	5	2	1	1
1	47	1	1	2	3	188	96	2	1	1
1	48	1	3	2	4	175	213	2	1	1
1	49	1	2	1	4	223	135	2	1	1
1	50	1	3	2	3	227	108	2	1	1
1	51	1	4	1	1	188	97	2	1	1
1	52	1	2	2	5	220	61	2	1	1
1	53	1	1	2	1	196	18	2	1	1
1	54	1	2	1	1	194	46	2	1	1
1	55	1	1	2	2	193	98	2	1	1
1	56	1	2	1	1	185	143	2	1	1
1	57	1	3	1	3	177	108	2	1	1
1	58	1	4	1	4	173	64	2	1	1
1	59	1	2	1	5	191	36	2	1	1
1	60	1	1	1	2	213	0	99	1	1
1	61	1	3	2	5	185	36	2	1	1
1	62	1	2	2	2	208	0	2	1	1
1	63	1	3	2	4	243	0	99	1	1
1	64	1	1	1	2	167	34	2	1	1
1	65	1	3	1	1	228	0	99	1	1
1	66	1	4	2	3	200	73	2	1	1
1	67	1	2	1	3	244	4	2	1	1
1	68	1	3	2	2	232	80	2	1	1
1	69	1	1	1	1	179	102	2	1	1
1	70	1	2	2	4	204	130	2	1	1
1	71	1	4	1	5	186	175	2	1	1
1	72	1	2	2	3	234	129	2	1	1
1	73	1	3	1	5	205	174	2	1	1
1	74	1	4	2	3	198	155	2	1	1
1	75	1	2	2	5	212	159	2	1	1
1	76	1	3	1	3	188	140	2	1	1
1	77	1	4	1	1	176	241	2	1	1
1	78	1	2	1	5	217	187	2	1	1
1	79	1	1	1	4	202	160	2	1	1
1	80	1	2	1	2	241	107	2	1	1
2	1	2	4	2	1	190	220	2	2	1
2	2	2	1	2	2	230	213	2	2	1
2	3	2	4	1	3	166	304	2	2	1
2	4	2	2	2	1	217	221	2	2	1
2	5	2	4	1	4	167	234	2	2	1
2	6	2	1	2	3	240	138	2	2	1
2	7	2	2	1	2	243	143	2	2	1
2	8	2	1	2	4	218	118	2	2	1
2	9	2	3	2	4	227	170	2	2	1
2	10	2	4	1	3	243	184	2	2	1
2	11	2	3	2	5	188	230	2	2	1
2	12	2	4	1	4	214	236	2	2	1
2	13	2	3	1	1	200	196	2	2	1
2	14	2	1	1	5	182	200	2	2	1
2	15	2	2	2	1	174	204	2	2	1
2	16	2	1	2	4	207	204	2	2	1
2	17	2	3	1	2	182	236	2	2	1
2	18	2	2	1	3	179	265	2	2	1
2	19	2	3	1	4	202	234	2	2	1
2	20	2	1	1	1	233	231	2	2	1
2	21	2	3	2	4	227	190	2	2	1
2	22	2	2	1	1	202	229	2	2	1
2	23	2	3	1	5	194	259	2	2	1
2	24	2	2	2	4	237	233	2	2	1
2	25	2	1	2	3	213	244	2	2	1
2	26	2	2	1	4	224	234	2	2	1
2	27	2	1	1	2	174	190	2	2	1
2	28	2	4	2	4	179	222	2	2	1
2	29	2	3	1	4	196	261	2	2	1
2	30	2	1	2	1	199	211	2	2	1
2	31	2	4	2	5	241	258	2	2	1
2	32	2	3	2	5	220	288	2	2	1
2	33	2	2	2	5	169	314	2	2	1
2	34	2	3	2	3	183	268	2	2	1
2	35	2	1	1	1	179	281	2	2	1
2	36	2	4	1	1	187	310	2	2	1
2	37	2	2	2	4	210	235	2	2	1
2	38	2	3	1	5	210	111	2	2	1
2	39	2	1	1	3	184	161	2	2	1
2	40	2	4	2	3	197	206	2	2	1
2	41	2	2	1	1	209	253	2	2	1
2	42	2	3	2	3	186	303	2	2	1
2	43	2	1	1	3	192	244	2	2	1
2	44	2	3	2	2	203	246	2	2	1
2	45	2	4	1	2	220	97	2	2	1
2	46	2	1	2	5	168	335	2	2	1
2	47	2	2	2	3	171	249	2	2	1
2	48	2	1	1	4	218	190	2	2	1
2	49	2	3	1	1	227	259	2	2	1
2	50	2	2	2	5	209	274	2	2	1
2	51	2	4	2	1	189	318	2	2	1
2	52	2	2	2	3	239	236	2	2	1
2	53	2	1	1	4	172	248	2	2	1
2	54	2	4	1	5	195	227	2	2	1
2	55	2	1	2	5	177	263	2	2	1
2	56	2	2	1	5	194	220	2	2	1
2	57	2	3	2	1	205	237	2	2	1
2	58	2	2	1	4	223	118	2	2	1
2	59	2	1	1	5	178	187	2	2	1
2	60	2	4	2	2	170	220	2	2	1
2	61	2	2	2	2	173	243	2	2	1
2	62	2	3	2	2	213	257	2	2	1
2	63	2	1	1	2	219	261	2	2	1
2	64	2	2	1	2	165	333	2	2	1
2	65	2	4	1	5	192	382	2	2	1
2	66	2	1	2	1	204	209	2	2	1
2	67	2	2	1	5	190	230	2	2	1
2	68	2	3	1	3	168	281	2	2	1
2	69	2	4	1	1	206	229	2	2	1
2	70	2	2	2	2	188	264	2	2	1
2	71	2	1	2	2	211	263	2	2	1
2	72	2	4	1	2	168	265	2	2	1
2	73	2	3	2	1	187	224	2	2	1
2	74	2	4	2	5	245	191	2	2	1
2	75	2	3	1	2	205	330	2	2	1
2	76	2	4	2	4	223	270	2	2	1
2	77	2	2	1	3	219	241	2	2	1
2	78	2	4	2	3	175	294	2	2	1
2	79	2	3	1	3	205	226	2	2	1
2	80	2	4	2	2	182	298	2	2	1
3	1	1	3	2	5	200	42	2	1	2
3	2	1	4	1	4	200	94	2	1	2
3	3	1	1	2	1	200	3	0	1	2
3	4	1	2	2	2	170	8	2	1	2
3	5	1	4	1	2	170	316	2	1	2
3	6	1	1	2	3	170	0	1	1	2
3	7	1	2	1	4	200	196	2	1	2
3	8	1	3	1	1	200	152	2	1	2
3	9	1	1	1	5	200	0	1	1	2
3	10	1	2	2	5	230	223	2	1	2
3	11	1	1	2	4	230	131	0	1	2
3	12	1	4	1	3	200	105	2	1	2
3	13	1	2	1	5	200	29	2	1	2
3	14	1	4	2	3	200	113	2	1	2
3	15	1	2	1	1	200	214	2	1	2
3	16	1	3	2	3	200	138	2	1	2
3	17	1	2	1	3	200	174	2	1	2
3	18	1	3	1	3	200	306	2	1	2
3	19	1	2	1	2	200	279	2	1	2
3	20	1	1	1	3	200	0	1	1	2
3	21	1	3	1	2	230	349	2	1	2
3	22	1	2	2	1	230	226	2	1	2
3	23	1	3	1	4	230	102	2	1	2
3	24	1	1	2	3	230	123	0	1	2
3	25	1	3	2	2	200	192	2	1	2
3	26	1	4	1	5	200	420	2	1	2
3	27	1	3	1	5	200	328	2	1	2
3	28	1	1	1	2	200	0	1	1	2
3	29	1	4	1	5	230	192	2	1	2
3	30	1	1	2	4	230	180	0	1	2
3	31	1	3	1	1	200	361	2	1	2
3	32	1	4	1	3	200	126	2	1	2
3	33	1	1	2	5	200	98	0	1	2
3	34	1	3	2	4	170	328	2	1	2
3	35	1	4	2	3	170	252	2	1	2
3	36	1	1	1	3	170	0	1	1	2
3	37	1	4	2	1	200	227	2	1	2
3	38	1	1	2	2	200	0	1	1	2
3	39	1	3	2	2	230	154	2	1	2
3	40	1	4	2	2	230	239	2	1	2
3	41	1	2	1	5	230	227	2	1	2
3	42	1	4	1	1	230	199	2	1	2
3	43	1	1	1	4	230	0	1	1	2
3	44	1	3	1	5	260	151	2	1	2
3	45	1	1	1	1	260	107	0	1	2
3	46	1	2	1	4	230	664	2	1	2
3	47	1	1	1	1	230	0	1	1	2
3	48	1	4	1	1	260	168	2	1	2
3	49	1	3	2	3	260	124	2	1	2
3	50	1	1	1	5	260	128	0	1	2
3	51	1	2	1	2	230	237	2	1	2
3	52	1	1	2	2	230	0	1	1	2
3	53	1	2	2	4	260	109	2	1	2
3	54	1	1	2	1	260	0	1	1	2
3	55	1	2	2	2	290	52	2	1	2
3	56	1	1	1	4	290	41	0	1	2
3	57	1	4	2	4	260	174	2	1	2
3	58	1	2	2	1	260	147	2	1	2
3	59	1	3	1	4	260	135	2	1	2
3	60	1	1	2	5	260	123	0	1	2
3	61	1	4	1	4	230	200	2	1	2
3	62	1	2	2	4	230	348	2	1	2
3	63	1	3	2	5	230	177	2	1	2
3	64	1	2	1	3	230	341	2	1	2
3	65	1	4	2	1	230	170	2	1	2
3	66	1	3	1	2	230	302	2	1	2
3	67	1	1	1	2	230	178	0	1	2
3	68	1	3	2	1	200	248	2	1	2
3	69	1	2	2	3	200	220	2	1	2
3	70	1	4	2	5	200	0	99	1	2
3	71	1	2	2	3	200	244	2	1	2
3	72	1	3	2	4	200	409	2	1	2
3	73	1	2	2	5	200	253	2	1	2
3	74	1	4	2	2	200	161	2	1	2
3	75	1	3	2	1	200	181	2	1	2
3	76	1	4	2	4	200	202	2	1	2
3	77	1	3	1	3	200	158	2	1	2
3	78	1	4	2	5	200	194	2	1	2
3	79	1	2	1	1	200	150	2	1	2
3	80	1	4	1	2	200	171	2	1	2
4	1	2	4	1	2	200	126	2	2	2
4	2	2	2	1	2	200	231	2	2	2
4	3	2	3	2	5	200	246	2	2	2
4	4	2	4	2	4	200	270	2	2	2
4	5	2	1	2	4	200	241	0	2	2
4	6	2	2	1	3	170	189	2	2	2
4	7	2	3	2	1	170	209	2	2	2
4	8	2	1	2	1	170	0	1	2	2
4	9	2	3	1	4	200	223	2	2	2
4	10	2	2	2	4	200	133	2	2	2
4	11	2	1	1	5	200	704	0	2	2
4	12	2	3	1	5	170	213	2	2	2
4	13	2	4	1	3	170	199	2	2	2
4	14	2	3	1	3	170	146	2	2	2
4	15	2	2	1	3	170	263	2	2	2
4	16	2	4	2	2	170	338	2	2	2
4	17	2	1	2	2	170	0	1	2	2
4	18	2	3	1	5	200	29	2	2	2
4	19	2	2	1	5	200	195	2	2	2
4	20	2	4	1	2	200	205	2	2	2
4	21	2	2	2	3	200	186	2	2	2
4	22	2	3	1	1	200	296	2	2	2
4	23	2	4	1	5	200	397	2	2	2
4	24	2	1	1	2	200	0	1	2	2
4	25	2	4	1	3	230	241	2	2	2
4	26	2	1	2	3	230	150	0	2	2
4	27	2	2	2	5	200	189	2	2	2
4	28	2	1	1	3	200	113	0	2	2
4	29	2	3	1	2	170	209	2	2	2
4	30	2	2	2	1	170	271	2	2	2
4	31	2	4	1	4	170	253	2	2	2
4	32	2	2	2	2	170	234	2	2	2
4	33	2	4	2	5	170	310	2	2	2
4	34	2	3	2	2	170	364	2	2	2
4	35	2	1	1	4	170	0	1	2	2
4	36	2	4	2	4	200	230	2	2	2
4	37	2	2	1	4	200	266	2	2	2
4	38	2	4	2	1	200	431	2	2	2
4	39	2	3	2	3	200	347	2	2	2
4	40	2	1	2	4	200	161	0	2	2
4	41	2	2	2	2	170	169	2	2	2
4	42	2	1	1	4	170	235	0	2	2
4	43	2	3	1	1	140	214	2	2	2
4	44	2	1	2	5	140	0	1	2	2
4	45	2	2	2	4	170	230	2	2	2
4	46	2	4	2	2	170	151	2	2	2
4	47	2	1	1	1	170	242	0	2	2
4	48	2	4	1	5	140	192	2	2	2
4	49	2	3	2	1	140	252	2	2	2
4	50	2	2	1	1	140	240	2	2	2
4	51	2	3	1	4	140	234	2	2	2
4	52	2	4	1	4	140	293	2	2	2
4	53	2	3	1	2	140	304	2	2	2
4	54	2	1	2	1	140	0	1	2	2
4	55	2	2	2	5	170	227	2	2	2
4	56	2	1	1	2	170	0	1	2	2
4	57	2	3	2	2	200	269	2	2	2
4	58	2	1	2	2	200	0	1	2	2
4	59	2	4	1	1	230	254	2	2	2
4	60	2	3	2	4	230	202	2	2	2
4	61	2	4	2	5	230	202	2	2	2
4	62	2	2	1	2	230	183	2	2	2
4	63	2	4	2	1	230	166	2	2	2
4	64	2	3	2	3	230	230	2	2	2
4	65	2	2	2	1	230	240	2	2	2
4	66	2	3	2	4	230	181	2	2	2
4	67	2	4	2	3	230	191	2	2	2
4	68	2	2	1	1	230	156	2	2	2
4	69	2	1	2	5	230	218	0	2	2
4	70	2	4	2	3	200	360	2	2	2
4	71	2	1	2	3	200	0	1	2	2
4	72	2	3	1	3	230	17	2	2	2
4	73	2	2	2	3	230	171	2	2	2
4	74	2	4	1	1	230	183	2	2	2
4	75	2	1	1	5	230	0	1	2	2
4	76	2	2	1	4	260	129	2	2	2
4	77	2	1	1	1	260	193	0	2	2
4	78	2	3	2	5	230	217	2	2	2
4	79	2	2	1	5	230	231	2	2	2
4	80	2	1	1	3	230	0	1	2	2
5	1	1	2	2	4	244	0	99	1	1
5	2	1	4	1	2	233	0	99	1	1
5	3	1	1	2	1	195	0	99	1	1
5	4	1	4	1	3	247	4	2	1	1
5	5	1	2	2	5	193	98	2	1	1
5	6	1	3	2	4	243	0	99	1	1
5	7	1	1	1	2	263	0	99	1	1
5	8	1	4	2	3	256	0	99	1	1
5	9	1	2	1	1	258	0	99	1	1
5	10	1	3	1	1	231	0	99	1	1
5	11	1	1	2	2	262	0	99	1	1
5	12	1	2	2	2	268	0	99	1	1
5	13	1	1	2	5	272	97	2	1	1
5	14	1	3	1	5	203	0	99	1	1
5	15	1	1	1	1	267	0	99	1	1
5	16	1	4	2	4	184	73	2	1	1
5	17	1	1	1	5	273	0	99	1	1
5	18	1	4	2	1	223	104	2	1	1
5	19	1	3	2	5	209	125	2	1	1
5	20	1	2	2	5	241	16	2	1	1
5	21	1	4	2	3	217	45	2	1	1
5	22	1	1	1	4	273	7	2	1	1
5	23	1	4	2	2	240	45	2	1	1
5	24	1	2	1	1	194	67	2	1	1
5	25	1	3	1	3	236	46	2	1	1
5	26	1	4	2	5	203	35	2	1	1
5	27	1	1	1	5	255	0	99	1	1
5	28	1	2	2	3	239	0	99	1	1
5	29	1	1	2	1	191	72	2	1	1
5	30	1	3	2	1	254	106	2	1	1
5	31	1	1	1	1	214	136	2	1	1
5	32	1	3	1	3	216	156	2	1	1
5	33	1	4	1	3	199	145	2	1	1
5	34	1	2	1	5	228	124	2	1	1
5	35	1	3	2	2	222	81	2	1	1
5	36	1	2	1	3	220	93	2	1	1
5	37	1	3	2	4	243	137	2	1	1
5	38	1	1	1	4	219	182	2	1	1
5	39	1	4	1	4	211	195	2	1	1
5	40	1	3	1	4	187	231	2	1	1
5	41	1	4	2	4	206	155	2	1	1
5	42	1	2	2	2	247	118	2	1	1
5	43	1	4	1	5	269	137	2	1	1
5	44	1	1	2	4	245	198	2	1	1
5	45	1	3	1	2	194	221	2	1	1
5	46	1	2	1	4	248	167	2	1	1
5	47	1	1	2	5	205	181	2	1	1
5	48	1	2	1	2	258	183	2	1	1
5	49	1	3	2	2	259	139	2	1	1
5	50	1	4	1	5	246	184	2	1	1
5	51	1	2	1	4	254	180	2	1	1
5	52	1	4	2	1	238	217	2	1	1
5	53	1	2	2	4	250	149	2	1	1
5	54	1	1	2	3	216	170	2	1	1
5	55	1	4	2	2	222	198	2	1	1
5	56	1	3	2	3	243	122	2	1	1
5	57	1	2	1	2	215	183	2	1	1
5	58	1	4	1	1	256	146	2	1	1
5	59	1	2	2	1	190	200	2	1	1
5	60	1	4	1	1	238	267	2	1	1
5	61	1	2	2	3	215	200	2	1	1
5	62	1	3	2	5	229	139	2	1	1
5	63	1	1	2	2	225	136	2	1	1
5	64	1	2	2	1	271	186	2	1	1
5	65	1	3	1	1	229	216	2	1	1
5	66	1	1	1	3	245	196	2	1	1
5	67	1	3	2	1	272	87	2	1	1
5	68	1	4	1	4	196	182	2	1	1
5	69	1	2	1	3	198	219	2	1	1
5	70	1	1	1	2	212	254	2	1	1
5	71	1	3	1	2	190	219	2	1	1
5	72	1	4	1	2	212	151	2	1	1
5	73	1	1	1	3	184	220	2	1	1
5	74	1	3	1	5	184	193	2	1	1
5	75	1	2	1	5	198	132	2	1	1
5	76	1	3	2	3	256	126	2	1	1
5	77	1	4	2	5	269	106	2	1	1
5	78	1	1	2	4	213	144	2	1	1
5	79	1	3	1	4	193	158	2	1	1
5	80	1	1	2	3	211	145	2	1	1
6	1	2	2	1	2	222	156	2	2	1
6	2	2	4	2	2	210	192	2	2	1
6	3	2	1	2	4	213	158	2	2	1
6	4	2	3	1	1	205	184	2	2	1
6	5	2	4	2	1	189	140	2	2	1
6	6	2	2	2	3	160	205	2	2	1
6	7	2	1	2	2	214	161	2	2	1
6	8	2	3	1	4	169	214	2	2	1
6	9	2	4	1	4	175	220	2	2	1
6	10	2	3	2	4	191	205	2	2	1
6	11	2	4	1	1	194	263	2	2	1
6	12	2	3	1	3	190	250	2	2	1
6	13	2	2	2	4	203	232	2	2	1
6	14	2	3	2	4	210	195	2	2	1
6	15	2	2	2	3	202	185	2	2	1
6	16	2	1	1	3	234	136	2	2	1
6	17	2	3	2	2	194	188	2	2	1
6	18	2	1	2	3	165	231	2	2	1
6	19	2	3	2	1	182	238	2	2	1
6	20	2	4	1	3	219	241	2	2	1
6	21	2	1	2	1	187	257	2	2	1
6	22	2	2	1	4	173	215	2	2	1
6	23	2	1	1	2	228	171	2	2	1
6	24	2	2	1	5	210	167	2	2	1
6	25	2	3	1	5	173	181	2	2	1
6	26	2	1	2	5	174	128	2	2	1
6	27	2	4	1	4	194	160	2	2	1
6	28	2	3	1	3	209	177	2	2	1
6	29	2	4	1	5	211	211	2	2	1
6	30	2	1	1	1	170	234	2	2	1
6	31	2	2	2	5	221	223	2	2	1
6	32	2	1	1	2	170	253	2	2	1
6	33	2	2	1	2	220	202	2	2	1
6	34	2	4	2	4	233	222	2	2	1
6	35	2	3	2	3	200	252	2	2	1
6	36	2	1	1	1	200	213	2	2	1
6	37	2	2	2	2	210	192	2	2	1
6	38	2	3	1	2	206	210	2	2	1
6	39	2	4	2	1	230	165	2	2	1
6	40	2	2	2	5	223	109	2	2	1
6	41	2	3	2	1	207	196	2	2	1
6	42	2	2	1	3	227	199	2	2	1
6	43	2	1	1	5	196	283	2	2	1
6	44	2	4	2	4	172	273	2	2	1
6	45	2	2	1	1	182	297	2	2	1
6	46	2	3	1	2	160	215	2	2	1
6	47	2	1	2	2	200	141	2	2	1
6	48	2	2	2	4	230	126	2	2	1
6	49	2	1	2	5	232	53	2	2	1
6	50	2	2	1	3	165	279	2	2	1
6	51	2	1	1	4	207	151	2	2	1
6	52	2	4	2	3	192	178	2	2	1
6	53	2	3	1	1	187	190	2	2	1
6	54	2	4	1	1	202	244	2	2	1
6	55	2	2	1	4	175	318	2	2	1
6	56	2	4	1	3	179	251	2	2	1
6	57	2	2	2	1	169	323	2	2	1
6	58	2	4	1	5	214	158	2	2	1
6	59	2	3	1	4	181	185	2	2	1
6	60	2	4	2	5	166	242	2	2	1
6	61	2	1	2	4	211	247	2	2	1
6	62	2	3	1	5	180	249	2	2	1
6	63	2	1	2	1	205	207	2	2	1
6	64	2	4	2	5	209	80	2	2	1
6	65	2	3	2	5	237	159	2	2	1
6	66	2	1	1	5	200	251	2	2	1
6	67	2	2	1	1	227	251	2	2	1
6	68	2	1	1	3	221	256	2	2	1
6	69	2	4	1	2	189	245	2	2	1
6	70	2	1	2	3	225	232	2	2	1
6	71	2	4	2	3	211	290	2	2	1
6	72	2	3	2	5	163	240	2	2	1
6	73	2	2	2	1	224	334	2	2	1
6	74	2	1	1	4	186	275	2	2	1
6	75	2	2	1	5	180	192	2	2	1
6	76	2	4	2	2	194	191	2	2	1
6	77	2	3	2	3	193	127	2	2	1
6	78	2	4	1	2	162	216	2	2	1
6	79	2	3	2	2	237	182	2	2	1
6	80	2	2	2	2	222	191	2	2	1
7	1	1	2	1	3	200	60	2	1	2
7	2	1	1	2	5	200	64	0	1	2
7	3	1	2	1	1	170	182	2	1	2
7	4	1	3	1	2	170	138	2	1	2
7	5	1	1	1	2	170	0	1	1	2
7	6	1	3	1	3	200	162	2	1	2
7	7	1	2	2	2	200	102	2	1	2
7	8	1	1	1	5	200	138	0	1	2
7	9	1	2	2	3	170	112	2	1	2
7	10	1	4	1	2	170	148	2	1	2
7	11	1	1	1	1	170	0	1	1	2
7	12	1	3	1	1	200	251	2	1	2
7	13	1	2	1	2	200	415	2	1	2
7	14	1	1	1	1	200	0	1	1	2
7	15	1	4	1	5	230	103	2	1	2
7	16	1	3	2	4	230	219	2	1	2
7	17	1	4	1	3	230	127	2	1	2
7	18	1	1	2	2	230	115	0	1	2
7	19	1	4	1	5	200	201	2	1	2
7	20	1	2	2	3	200	125	2	1	2
7	21	1	1	2	2	200	193	0	1	2
7	22	1	4	2	1	170	295	2	1	2
7	23	1	3	1	3	170	267	2	1	2
7	24	1	1	2	4	170	0	1	1	2
7	25	1	2	2	5	200	98	2	1	2
7	26	1	4	2	2	200	231	2	1	2
7	27	1	2	2	1	200	379	2	1	2
7	28	1	3	2	5	200	271	2	1	2
7	29	1	4	2	4	200	387	2	1	2
7	30	1	3	1	1	200	280	2	1	2
7	31	1	2	1	3	200	252	2	1	2
7	32	1	1	1	3	200	0	1	1	2
7	33	1	3	2	3	230	99	2	1	2
7	34	1	4	1	3	230	215	2	1	2
7	35	1	1	1	4	230	0	1	1	2
7	36	1	3	2	5	260	135	2	1	2
7	37	1	4	1	4	260	43	2	1	2
7	38	1	1	2	5	260	111	0	1	2
7	39	1	4	2	3	230	220	2	1	2
7	40	1	2	2	5	230	288	2	1	2
7	41	1	1	1	3	230	165	0	1	2
7	42	1	3	1	5	200	107	2	1	2
7	43	1	1	2	4	200	0	1	1	2
7	44	1	3	2	2	230	162	2	1	2
7	45	1	1	1	5	230	70	0	1	2
7	46	1	2	1	5	200	299	2	1	2
7	47	1	3	2	1	200	304	2	1	2
7	48	1	1	1	2	200	0	1	1	2
7	49	1	2	1	4	230	87	2	1	2
7	50	1	4	1	1	230	187	2	1	2
7	51	1	3	1	4	230	159	2	1	2
7	52	1	2	1	1	230	132	2	1	2
7	53	1	3	2	1	230	216	2	1	2
7	54	1	1	2	1	230	172	0	1	2
7	55	1	3	2	2	200	178	2	1	2
7	56	1	2	2	2	200	294	2	1	2
7	57	1	3	2	4	200	282	2	1	2
7	58	1	1	1	4	200	0	1	1	2
7	59	1	2	2	1	230	241	2	1	2
7	60	1	1	2	3	230	0	1	1	2
7	61	1	4	2	1	260	177	2	1	2
7	62	1	3	2	3	260	69	2	1	2
7	63	1	2	1	4	260	202	2	1	2
7	64	1	4	1	4	260	222	2	1	2
7	65	1	2	1	5	260	242	2	1	2
7	66	1	4	2	2	260	214	2	1	2
7	67	1	3	1	5	260	107	2	1	2
7	68	1	2	2	4	260	191	2	1	2
7	69	1	4	2	5	260	259	2	1	2
7	70	1	3	1	4	260	215	2	1	2
7	71	1	4	2	5	260	156	2	1	2
7	72	1	1	2	3	260	128	0	1	2
7	73	1	4	2	3	230	205	2	1	2
7	74	1	2	2	4	230	274	2	1	2
7	75	1	4	1	1	230	262	2	1	2
7	76	1	1	2	1	230	0	1	1	2
7	77	1	4	2	4	260	181	2	1	2
7	78	1	2	1	2	260	202	2	1	2
7	79	1	4	1	2	260	174	2	1	2
7	80	1	3	1	2	260	162	2	1	2
8	1	2	2	1	2	260	39	2	2	2
8	2	2	4	2	1	260	115	2	2	2
8	3	2	2	1	4	260	129	2	2	2
8	4	2	4	1	4	260	179	2	2	2
8	5	2	2	1	1	260	216	2	2	2
8	6	2	1	1	1	260	138	0	2	2
8	7	2	2	2	5	230	84	2	2	2
8	8	2	1	1	3	230	45	0	2	2
8	9	2	2	1	3	200	234	2	2	2
8	10	2	4	2	4	200	285	2	2	2
8	11	2	2	2	1	200	303	2	2	2
8	12	2	4	1	2	200	291	2	2	2
8	13	2	2	2	2	200	287	2	2	2
8	14	2	3	2	3	200	233	2	2	2
8	15	2	4	2	5	200	256	2	2	2
8	16	2	1	2	5	200	0	1	2	2
8	17	2	3	1	2	230	166	2	2	2
8	18	2	1	2	3	230	0	1	2	2
8	19	2	4	2	5	260	137	2	2	2
8	20	2	3	2	4	260	204	2	2	2
8	21	2	1	2	3	260	0	1	2	2
8	22	2	3	1	5	290	87	2	2	2
8	23	2	1	1	4	290	119	0	2	2
8	24	2	4	2	1	260	206	2	2	2
8	25	2	1	1	3	260	180	0	2	2
8	26	2	4	1	5	230	221	2	2	2
8	27	2	1	1	2	230	174	0	2	2
8	28	2	2	2	5	200	172	2	2	2
8	29	2	3	2	1	200	153	2	2	2
8	30	2	1	2	5	200	0	1	2	2
8	31	2	3	1	2	230	148	2	2	2
8	32	2	2	1	4	230	139	2	2	2
8	33	2	3	1	1	230	192	2	2	2
8	34	2	1	2	1	230	0	1	2	2
8	35	2	4	1	2	260	178	2	2	2
8	36	2	1	1	5	260	135	0	2	2
8	37	2	4	1	1	230	123	2	2	2
8	38	2	1	1	2	230	80	0	2	2
8	39	2	3	2	5	200	322	2	2	2
8	40	2	4	1	1	200	370	2	2	2
8	41	2	3	1	4	200	377	2	2	2
8	42	2	2	1	5	200	321	2	2	2
8	43	2	1	2	2	200	0	1	2	2
8	44	2	3	1	5	230	153	2	2	2
8	45	2	1	1	1	230	129	0	2	2
8	46	2	3	1	3	200	251	2	2	2
8	47	2	4	1	3	200	182	2	2	2
8	48	2	2	2	2	200	234	2	2	2
8	49	2	1	2	4	200	0	1	2	2
8	50	2	4	2	2	230	166	2	2	2
8	51	2	2	1	5	230	124	2	2	2
8	52	2	4	2	2	230	166	2	2	2
8	53	2	2	2	3	230	210	2	2	2
8	54	2	1	1	5	230	0	1	2	2
8	55	2	3	2	2	260	162	2	2	2
8	56	2	2	2	4	260	169	2	2	2
8	57	2	3	2	4	260	220	2	2	2
8	58	2	2	1	1	260	227	2	2	2
8	59	2	1	2	1	260	0	1	2	2
8	60	2	4	1	4	290	91	2	2	2
8	61	2	3	1	3	290	86	2	2	2
8	62	2	4	1	5	290	112	2	2	2
8	63	2	3	2	2	290	160	2	2	2
8	64	2	2	2	1	290	179	2	2	2
8	65	2	4	2	3	290	134	2	2	2
8	66	2	3	2	3	290	132	2	2	2
8	67	2	4	2	3	290	125	2	2	2
8	68	2	1	1	4	290	159	0	2	2
8	69	2	3	1	4	260	231	2	2	2
8	70	2	2	1	3	260	173	2	2	2
8	71	2	1	2	4	260	0	1	2	2
8	72	2	2	2	3	290	230	2	2	2
8	73	2	4	1	3	290	80	2	2	2
8	74	2	3	2	1	290	79	2	2	2
8	75	2	4	2	4	290	97	2	2	2
8	76	2	2	1	2	290	106	2	2	2
8	77	2	1	2	2	290	151	0	2	2
8	78	2	3	2	5	260	193	2	2	2
8	79	2	2	2	4	260	151	2	2	2
8	80	2	3	1	1	260	179	2	2	2
