# Supplementary material for: Stop signals delay synchrony more for finger tapping than vocalization: a dual modality study of rhythmic synchronization in the stop signal task
Source: PeerJ. 2018 Jul 12;6:e5242. doi: 10.7717/peerj.5242 (PMC6046193; doi:10.7717/peerj.5242)
Supplement: Supplemental Information 1 [file peerj-06-5242-s001.zip › Raw data - for submission/P30_SP/StaircaseForStop_1.0.0.txt]

run	trial_n	duration	correct	TotalACC	Manual/Vocal	Ignore/Stop	***	run	trial_n	duration	correct	TotalACC	Manual/Vocal	Ignore/Stop
1	1	200	0	0	1	2	*****	2	2	200	0	0	2	2
1	5	170	1	0.5	1	2	*****	2	4	170	1	0.5	2	2
1	7	200	0	0.333333333333333	1	2	*****	2	7	200	1	0.666666666666667	2	2
1	9	170	0	0.25	1	2	*****	2	14	230	0	0.5	2	2
1	13	140	1	0.4	1	2	*****	2	17	200	0	0.4	2	2
1	15	170	0	0.333333333333333	1	2	*****	2	22	170	0	0.333333333333333	2	2
1	20	140	1	0.428571428571429	1	2	*****	2	28	140	1	0.428571428571429	2	2
1	24	170	0	0.375	1	2	*****	2	32	170	0	0.375	2	2
1	28	140	0	0.333333333333333	1	2	*****	2	36	140	0	0.333333333333333	2	2
1	33	110	1	0.4	1	2	*****	2	41	110	1	0.4	2	2
1	40	140	1	0.454545454545455	1	2	*****	2	44	140	0	0.363636363636364	2	2
1	44	170	0	0.416666666666667	1	2	*****	2	46	110	1	0.416666666666667	2	2
1	50	140	1	0.461538461538462	1	2	*****	2	50	140	1	0.461538461538462	2	2
1	52	170	0	0.428571428571429	1	2	*****	2	54	170	0	0.428571428571429	2	2
1	57	140	1	0.466666666666667	1	2	*****	2	58	140	1	0.466666666666667	2	2
1	62	170	1	0.5	1	2	*****	2	60	170	0	0.4375	2	2
1	68	200	1	0.529411764705882	1	2	*****	2	66	140	1	0.470588235294118	2	2
1	71	230	0	0.5	1	2	*****	2	72	170	1	0.5	2	2
1	74	200	1	0.526315789473684	1	2	*****	2	76	200	1	0.526315789473684	2	2
1	79	230	1	0.55	1	2	*****	2	79	230	0	0.5	2	2
5	3	260	0	0.523809523809524	1	2	*****	6	11	200	0	0.476190476190476	2	2
5	6	230	1	0.545454545454545	1	2	*****	6	14	170	1	0.5	2	2
5	12	260	0	0.521739130434783	1	2	*****	6	16	200	0	0.478260869565217	2	2
5	20	230	0	0.5	1	2	*****	6	21	170	1	0.5	2	2
5	22	200	1	0.52	1	2	*****	6	24	200	1	0.52	2	2
5	24	230	0	0.5	1	2	*****	6	27	230	0	0.5	2	2
5	27	200	1	0.518518518518518	1	2	*****	6	29	200	0	0.481481481481481	2	2
5	29	230	0	0.5	1	2	*****	6	34	170	0	0.464285714285714	2	2
5	31	200	0	0.482758620689655	1	2	*****	6	40	140	1	0.482758620689655	2	2
5	37	170	1	0.5	1	2	*****	6	42	170	1	0.5	2	2
5	41	200	1	0.516129032258065	1	2	*****	6	45	200	1	0.516129032258065	2	2
5	45	230	0	0.5	1	2	*****	6	49	230	1	0.53125	2	2
5	49	200	1	0.515151515151515	1	2	*****	6	61	260	1	0.545454545454545	2	2
5	55	230	0	0.5	1	2	*****	6	64	290	0	0.529411764705882	2	2
5	59	200	0	0.485714285714286	1	2	*****	6	68	260	0	0.514285714285714	2	2
5	64	170	0	0.472222222222222	1	2	*****	6	71	230	1	0.527777777777778	2	2
5	66	140	1	0.486486486486487	1	2	*****	6	73	260	0	0.513513513513513	2	2
5	68	170	0	0.473684210526316	1	2	*****	6	75	230	0	0.5	2	2
5	73	140	0	0.461538461538462	1	2	*****	6	77	200	1	0.512820512820513	2	2
5	75	110	0	0.45	1	2	*****	6	79	230	0	0.5	2	2
