# Supplementary material for: Stop signals delay synchrony more for finger tapping than vocalization: a dual modality study of rhythmic synchronization in the stop signal task
Source: PeerJ. 2018 Jul 12;6:e5242. doi: 10.7717/peerj.5242 (PMC6046193; doi:10.7717/peerj.5242)
Supplement: Supplemental Information 1 [file peerj-06-5242-s001.zip › Raw data - for submission/P30_SP/Stop_1.0.0.txt]

run	trial_n	FactorA	FactorB	FactorC	TargItem	SSD	RT	ACC	Manual/Vocal	Ignore/Stop
1	1	1	1	2	4	200	131	0	1	2
1	2	1	3	1	5	170	248	2	1	2
1	3	1	4	1	2	170	364	2	1	2
1	4	1	2	2	3	170	304	2	1	2
1	5	1	1	2	2	170	0	1	1	2
1	6	1	2	2	4	200	216	2	1	2
1	7	1	1	2	2	200	268	0	1	2
1	8	1	4	1	3	170	353	2	1	2
1	9	1	1	1	5	170	246	0	1	2
1	10	1	3	1	4	140	467	2	1	2
1	11	1	2	2	2	140	375	2	1	2
1	12	1	3	2	5	140	283	2	1	2
1	13	1	1	1	3	140	0	1	1	2
1	14	1	3	1	5	170	187	2	1	2
1	15	1	1	1	2	170	143	0	1	2
1	16	1	3	2	5	140	188	2	1	2
1	17	1	4	1	2	140	224	2	1	2
1	18	1	2	2	5	140	228	2	1	2
1	19	1	3	2	3	140	233	2	1	2
1	20	1	1	1	1	140	0	1	1	2
1	21	1	3	1	2	170	248	2	1	2
1	22	1	4	2	3	170	236	2	1	2
1	23	1	3	2	2	170	208	2	1	2
1	24	1	1	2	3	170	181	0	1	2
1	25	1	3	1	1	140	322	2	1	2
1	26	1	2	2	1	140	358	2	1	2
1	27	1	3	1	1	140	0	99	1	2
1	28	1	1	2	1	140	254	0	1	2
1	29	1	2	2	2	110	708	2	1	2
1	30	1	4	1	5	110	440	2	1	2
1	31	1	2	1	2	110	332	2	1	2
1	32	1	4	1	1	110	449	2	1	2
1	33	1	1	1	3	110	0	1	1	2
1	34	1	2	1	2	140	216	2	1	2
1	35	1	4	2	3	140	156	2	1	2
1	36	1	3	1	3	140	208	2	1	2
1	37	1	4	2	1	140	261	2	1	2
1	38	1	2	1	5	140	249	2	1	2
1	39	1	4	2	4	140	221	2	1	2
1	40	1	1	1	2	140	0	1	1	2
1	41	1	3	2	3	170	236	2	1	2
1	42	1	4	2	2	170	241	2	1	2
1	43	1	3	2	2	170	293	2	1	2
1	44	1	1	1	5	170	265	0	1	2
1	45	1	3	2	1	140	342	2	1	2
1	46	1	4	2	5	140	331	2	1	2
1	47	1	2	1	3	140	351	2	1	2
1	48	1	4	2	1	140	371	2	1	2
1	49	1	2	2	1	140	391	2	1	2
1	50	1	1	2	3	140	0	1	1	2
1	51	1	4	1	5	170	279	2	1	2
1	52	1	1	2	1	170	299	0	1	2
1	53	1	2	1	4	140	472	2	1	2
1	54	1	3	1	3	140	284	2	1	2
1	55	1	2	2	5	140	289	2	1	2
1	56	1	4	1	4	140	293	2	1	2
1	57	1	1	2	4	140	0	1	1	2
1	58	1	4	1	4	170	260	2	1	2
1	59	1	2	2	4	170	265	2	1	2
1	60	1	4	2	5	170	317	2	1	2
1	61	1	2	1	4	170	337	2	1	2
1	62	1	1	2	5	170	0	1	1	2
1	63	1	4	2	2	200	216	2	1	2
1	64	1	2	1	1	200	300	2	1	2
1	65	1	4	1	1	200	352	2	1	2
1	66	1	2	1	3	200	404	2	1	2
1	67	1	4	2	4	200	297	2	1	2
1	68	1	1	1	1	200	0	1	1	2
1	69	1	3	2	1	230	128	2	1	2
1	70	1	2	1	5	230	196	2	1	2
1	71	1	1	2	5	230	216	0	1	2
1	72	1	3	2	4	200	318	2	1	2
1	73	1	2	1	1	200	242	2	1	2
1	74	1	1	1	4	200	0	1	1	2
1	75	1	2	2	3	230	169	2	1	2
1	76	1	3	1	2	230	189	2	1	2
1	77	1	4	1	3	230	257	2	1	2
1	78	1	3	1	4	230	294	2	1	2
1	79	1	1	1	4	230	0	1	1	2
1	80	1	3	2	4	260	69	2	1	2
2	1	2	2	2	1	200	288	2	2	2
2	2	2	1	1	3	200	19	0	2	2
2	3	2	4	2	2	170	261	2	2	2
2	4	2	1	2	5	170	0	1	2	2
2	5	2	2	2	5	200	261	2	2	2
2	6	2	4	2	3	200	263	2	2	2
2	7	2	1	2	2	200	0	1	2	2
2	8	2	4	2	5	230	172	2	2	2
2	9	2	3	2	1	230	172	2	2	2
2	10	2	2	1	1	230	231	2	2	2
2	11	2	3	1	1	230	234	2	2	2
2	12	2	4	1	4	230	213	2	2	2
2	13	2	3	1	3	230	184	2	2	2
2	14	2	1	1	5	230	205	0	2	2
2	15	2	4	2	2	200	169	2	2	2
2	16	2	2	2	4	200	218	2	2	2
2	17	2	1	2	3	200	222	0	2	2
2	18	2	4	1	4	170	269	2	2	2
2	19	2	3	1	2	170	264	2	2	2
2	20	2	2	1	3	170	250	2	2	2
2	21	2	3	1	4	170	293	2	2	2
2	22	2	1	1	1	170	235	0	2	2
2	23	2	3	2	3	140	282	2	2	2
2	24	2	4	1	2	140	322	2	2	2
2	25	2	2	2	3	140	357	2	2	2
2	26	2	4	1	5	140	325	2	2	2
2	27	2	2	1	1	140	397	2	2	2
2	28	2	1	1	4	140	0	1	2	2
2	29	2	2	1	2	170	329	2	2	2
2	30	2	3	2	2	170	210	2	2	2
2	31	2	4	2	4	170	238	2	2	2
2	32	2	1	2	4	170	196	0	2	2
2	33	2	4	1	3	140	282	2	2	2
2	34	2	2	2	4	140	230	2	2	2
2	35	2	4	1	1	140	0	99	2	2
2	36	2	1	2	2	140	358	0	2	2
2	37	2	3	2	2	110	363	2	2	2
2	38	2	2	2	2	110	314	2	2	2
2	39	2	3	2	1	110	297	2	2	2
2	40	2	2	2	2	110	303	2	2	2
2	41	2	1	2	5	110	0	1	2	2
2	42	2	3	2	3	140	376	2	2	2
2	43	2	2	2	5	140	288	2	2	2
2	44	2	1	1	3	140	203	0	2	2
2	45	2	2	1	5	110	243	2	2	2
2	46	2	1	2	1	110	0	1	2	2
2	47	2	2	1	3	140	321	2	2	2
2	48	2	3	1	5	140	275	2	2	2
2	49	2	4	2	4	140	242	2	2	2
2	50	2	1	1	4	140	0	1	2	2
2	51	2	3	1	1	170	315	2	2	2
2	52	2	4	1	2	170	303	2	2	2
2	53	2	2	1	5	170	308	2	2	2
2	54	2	1	1	2	170	264	0	2	2
2	55	2	2	2	3	140	245	2	2	2
2	56	2	4	1	3	140	251	2	2	2
2	57	2	3	1	2	140	261	2	2	2
2	58	2	1	1	2	140	0	1	2	2
2	59	2	2	1	4	170	219	2	2	2
2	60	2	1	2	1	170	224	0	2	2
2	61	2	2	1	2	140	249	2	2	2
2	62	2	3	2	5	140	264	2	2	2
2	63	2	4	1	5	140	358	2	2	2
2	64	2	3	1	5	140	299	2	2	2
2	65	2	4	2	5	140	303	2	2	2
2	66	2	1	1	5	140	0	1	2	2
2	67	2	2	2	1	170	288	2	2	2
2	68	2	4	2	1	170	304	2	2	2
2	69	2	3	2	4	170	294	2	2	2
2	70	2	2	1	4	170	389	2	2	2
2	71	2	4	1	1	170	303	2	2	2
2	72	2	1	1	1	170	0	1	2	2
2	73	2	3	1	4	200	208	2	2	2
2	74	2	4	2	1	200	154	2	2	2
2	75	2	3	2	4	200	224	2	2	2
2	76	2	1	2	3	200	0	1	2	2
2	77	2	3	2	5	230	217	2	2	2
2	78	2	4	2	3	230	198	2	2	2
2	79	2	1	2	4	230	184	0	2	2
2	80	2	3	1	3	200	135	2	2	2
3	1	1	2	1	3	173	119	2	1	1
3	2	1	4	1	5	185	163	2	1	1
3	3	1	3	2	3	169	120	2	1	1
3	4	1	2	2	5	205	99	2	1	1
3	5	1	3	1	5	184	96	2	1	1
3	6	1	1	1	1	154	237	2	1	1
3	7	1	2	2	1	146	234	2	1	1
3	8	1	1	2	1	203	188	2	1	1
3	9	1	2	2	4	181	209	2	1	1
3	10	1	3	2	2	203	196	2	1	1
3	11	1	2	1	1	178	162	2	1	1
3	12	1	1	2	1	195	133	2	1	1
3	13	1	4	1	5	167	147	2	1	1
3	14	1	3	1	1	155	111	2	1	1
3	15	1	2	2	2	144	244	2	1	1
3	16	1	3	2	1	162	143	2	1	1
3	17	1	2	1	2	180	195	2	1	1
3	18	1	3	1	5	162	168	2	1	1
3	19	1	2	2	5	177	164	2	1	1
3	20	1	3	2	5	149	193	2	1	1
3	21	1	4	2	5	192	155	2	1	1
3	22	1	3	1	1	169	153	2	1	1
3	23	1	4	1	3	146	237	2	1	1
3	24	1	2	2	1	163	209	2	1	1
3	25	1	1	2	3	172	125	2	1	1
3	26	1	4	2	1	167	201	2	1	1
3	27	1	1	2	2	207	132	2	1	1
3	28	1	2	2	2	179	257	2	1	1
3	29	1	1	2	3	152	231	2	1	1
3	30	1	3	2	2	141	211	2	1	1
3	31	1	4	1	2	155	215	2	1	1
3	32	1	2	2	3	208	201	2	1	1
3	33	1	1	1	3	194	238	2	1	1
3	34	1	4	2	4	195	210	2	1	1
3	35	1	1	2	5	195	166	2	1	1
3	36	1	2	2	4	205	106	2	1	1
3	37	1	1	2	4	146	216	2	1	1
3	38	1	4	2	1	175	212	2	1	1
3	39	1	2	1	5	192	279	2	1	1
3	40	1	4	2	2	193	219	2	1	1
3	41	1	1	1	4	182	184	2	1	1
3	42	1	4	2	3	206	131	2	1	1
3	43	1	1	1	4	183	224	2	1	1
3	44	1	2	1	1	208	156	2	1	1
3	45	1	1	2	5	186	185	2	1	1
3	46	1	3	2	4	203	92	2	1	1
3	47	1	4	2	2	162	242	2	1	1
3	48	1	1	1	3	174	206	2	1	1
3	49	1	4	1	1	149	171	2	1	1
3	50	1	3	1	3	141	232	2	1	1
3	51	1	1	1	2	147	179	2	1	1
3	52	1	3	2	5	196	182	2	1	1
3	53	1	4	2	4	172	211	2	1	1
3	54	1	2	1	4	144	248	2	1	1
3	55	1	4	1	3	190	250	2	1	1
3	56	1	2	1	5	205	78	2	1	1
3	57	1	4	2	3	207	98	2	1	1
3	58	1	3	2	4	152	97	2	1	1
3	59	1	2	2	3	189	139	2	1	1
3	60	1	3	2	3	164	217	2	1	1
3	61	1	2	1	3	190	324	2	1	1
3	62	1	3	1	4	159	265	2	1	1
3	63	1	1	1	2	204	188	2	1	1
3	64	1	4	1	2	193	208	2	1	1
3	65	1	1	2	2	201	156	2	1	1
3	66	1	4	1	4	206	136	2	1	1
3	67	1	3	1	3	161	175	2	1	1
3	68	1	4	1	4	167	202	2	1	1
3	69	1	2	1	2	202	205	2	1	1
3	70	1	1	2	4	208	233	2	1	1
3	71	1	3	1	2	178	319	2	1	1
3	72	1	1	1	5	154	276	2	1	1
3	73	1	4	1	1	203	270	2	1	1
3	74	1	3	1	4	172	283	2	1	1
3	75	1	1	1	1	165	280	2	1	1
3	76	1	3	2	1	186	268	2	1	1
3	77	1	1	1	5	158	217	2	1	1
3	78	1	4	2	5	201	163	2	1	1
3	79	1	2	1	4	184	232	2	1	1
3	80	1	3	1	2	150	302	2	1	1
4	1	2	2	1	5	178	281	2	2	1
4	2	2	3	1	3	189	229	2	2	1
4	3	2	1	1	2	204	178	2	2	1
4	4	2	3	1	3	151	263	2	2	1
4	5	2	4	1	2	196	211	2	2	1
4	6	2	2	1	1	150	284	2	2	1
4	7	2	4	2	2	197	149	2	2	1
4	8	2	1	1	3	156	256	2	2	1
4	9	2	4	1	3	166	271	2	2	1
4	10	2	3	2	3	203	248	2	2	1
4	11	2	4	1	5	194	238	2	2	1
4	12	2	1	2	4	177	211	2	2	1
4	13	2	2	2	2	196	221	2	2	1
4	14	2	1	2	1	173	225	2	2	1
4	15	2	2	1	2	205	225	2	2	1
4	16	2	3	2	4	141	252	2	2	1
4	17	2	2	1	4	158	300	2	2	1
4	18	2	3	1	4	159	261	2	2	1
4	19	2	1	2	1	173	269	2	2	1
4	20	2	2	1	5	183	261	2	2	1
4	21	2	4	2	2	151	281	2	2	1
4	22	2	1	1	5	151	330	2	2	1
4	23	2	4	2	4	162	313	2	2	1
4	24	2	2	2	4	157	325	2	2	1
4	25	2	1	1	4	146	297	2	2	1
4	26	2	3	2	2	160	326	2	2	1
4	27	2	1	1	2	203	295	2	2	1
4	28	2	2	2	1	196	288	2	2	1
4	29	2	1	2	5	146	329	2	2	1
4	30	2	4	1	1	191	284	2	2	1
4	31	2	1	2	3	160	284	2	2	1
4	32	2	4	2	1	174	245	2	2	1
4	33	2	2	2	5	192	254	2	2	1
4	34	2	4	2	3	172	299	2	2	1
4	35	2	2	2	2	141	341	2	2	1
4	36	2	1	2	3	180	264	2	2	1
4	37	2	2	1	3	166	301	2	2	1
4	38	2	3	1	2	192	265	2	2	1
4	39	2	2	1	3	184	265	2	2	1
4	40	2	3	2	1	157	348	2	2	1
4	41	2	1	2	5	195	299	2	2	1
4	42	2	4	2	3	204	264	2	2	1
4	43	2	2	2	3	202	297	2	2	1
4	44	2	3	1	5	186	305	2	2	1
4	45	2	2	2	1	201	235	2	2	1
4	46	2	1	1	3	143	300	2	2	1
4	47	2	2	2	3	170	341	2	2	1
4	48	2	3	1	1	142	322	2	2	1
4	49	2	2	1	1	163	294	2	2	1
4	50	2	1	2	4	189	231	2	2	1
4	51	2	2	1	2	201	225	2	2	1
4	52	2	4	2	5	140	273	2	2	1
4	53	2	3	1	1	185	297	2	2	1
4	54	2	4	1	4	197	283	2	2	1
4	55	2	3	1	4	184	295	2	2	1
4	56	2	1	2	2	151	298	2	2	1
4	57	2	2	2	5	138	332	2	2	1
4	58	2	3	2	2	144	341	2	2	1
4	59	2	4	2	1	142	329	2	2	1
4	60	2	1	1	1	160	312	2	2	1
4	61	2	4	2	5	154	386	2	2	1
4	62	2	3	2	1	143	365	2	2	1
4	63	2	2	2	4	167	303	2	2	1
4	64	2	4	2	4	156	356	2	2	1
4	65	2	3	2	5	153	281	2	2	1
4	66	2	1	2	2	199	288	2	2	1
4	67	2	4	1	4	150	197	2	2	1
4	68	2	2	1	4	170	264	2	2	1
4	69	2	4	1	1	154	362	2	2	1
4	70	2	3	1	5	143	370	2	2	1
4	71	2	4	1	5	146	322	2	2	1
4	72	2	3	2	5	161	333	2	2	1
4	73	2	4	1	2	146	381	2	2	1
4	74	2	1	1	5	199	349	2	2	1
4	75	2	3	2	4	200	371	2	2	1
4	76	2	1	1	1	183	310	2	2	1
4	77	2	3	1	2	148	319	2	2	1
4	78	2	1	1	4	195	287	2	2	1
4	79	2	3	2	3	182	308	2	2	1
4	80	2	4	1	3	166	272	2	2	1
5	1	1	2	1	5	260	194	2	1	2
5	2	1	3	1	2	260	134	2	1	2
5	3	1	1	1	1	260	154	0	1	2
5	4	1	2	1	1	230	167	2	1	2
5	5	1	3	1	4	230	188	2	1	2
5	6	1	1	2	5	230	0	1	1	2
5	7	1	4	1	3	260	155	2	1	2
5	8	1	3	2	5	260	207	2	1	2
5	9	1	4	2	2	260	132	2	1	2
5	10	1	2	1	4	260	88	2	1	2
5	11	1	4	2	4	260	124	2	1	2
5	12	1	1	2	1	260	112	0	1	2
5	13	1	4	1	4	230	141	2	1	2
5	14	1	2	2	1	230	178	2	1	2
5	15	1	4	2	4	230	182	2	1	2
5	16	1	2	2	4	230	90	2	1	2
5	17	1	3	2	2	230	206	2	1	2
5	18	1	4	2	3	230	306	2	1	2
5	19	1	2	1	1	230	342	2	1	2
5	20	1	1	1	1	230	219	0	1	2
5	21	1	3	1	3	200	224	2	1	2
5	22	1	1	1	2	200	0	1	1	2
5	23	1	2	2	4	230	135	2	1	2
5	24	1	1	2	3	230	76	0	1	2
5	25	1	2	2	3	200	97	2	1	2
5	26	1	3	1	1	200	181	2	1	2
5	27	1	1	1	5	200	0	1	1	2
5	28	1	4	1	1	230	188	2	1	2
5	29	1	1	1	3	230	257	0	1	2
5	30	1	4	2	5	200	166	2	1	2
5	31	1	1	2	2	200	91	0	1	2
5	32	1	3	1	1	170	96	2	1	2
5	33	1	2	2	2	170	260	2	1	2
5	34	1	4	2	2	170	312	2	1	2
5	35	1	3	2	1	170	253	2	1	2
5	36	1	2	1	4	170	257	2	1	2
5	37	1	1	1	4	170	0	1	1	2
5	38	1	3	2	4	200	216	2	1	2
5	39	1	4	1	2	200	156	2	1	2
5	40	1	2	2	1	200	225	2	1	2
5	41	1	1	1	2	200	0	1	1	2
5	42	1	3	2	1	230	216	2	1	2
5	43	1	2	1	5	230	252	2	1	2
5	44	1	4	1	3	230	224	2	1	2
5	45	1	1	2	4	230	228	0	1	2
5	46	1	4	2	3	200	202	2	1	2
5	47	1	2	1	2	200	126	2	1	2
5	48	1	3	2	3	200	98	2	1	2
5	49	1	1	2	3	200	0	1	1	2
5	50	1	2	1	3	230	122	2	1	2
5	51	1	4	1	2	230	222	2	1	2
5	52	1	2	2	2	230	226	2	1	2
5	53	1	3	1	2	230	390	2	1	2
5	54	1	4	1	4	230	330	2	1	2
5	55	1	1	1	3	230	239	0	1	2
5	56	1	2	1	2	200	244	2	1	2
5	57	1	3	2	4	200	344	2	1	2
5	58	1	4	1	5	200	253	2	1	2
5	59	1	1	2	5	200	241	0	1	2
5	60	1	3	1	5	170	327	2	1	2
5	61	1	4	1	5	170	347	2	1	2
5	62	1	3	1	5	170	431	2	1	2
5	63	1	2	1	3	170	275	2	1	2
5	64	1	1	1	4	170	184	0	1	2
5	65	1	4	2	1	140	133	2	1	2
5	66	1	1	1	5	140	0	1	1	2
5	67	1	4	2	1	170	180	2	1	2
5	68	1	1	2	2	170	328	0	1	2
5	69	1	2	2	3	140	214	2	1	2
5	70	1	3	2	5	140	266	2	1	2
5	71	1	4	2	5	140	318	2	1	2
5	72	1	2	2	5	140	290	2	1	2
5	73	1	1	2	4	140	278	0	1	2
5	74	1	3	1	3	110	252	2	1	2
5	75	1	1	2	1	110	352	0	1	2
5	76	1	3	1	4	80	381	2	1	2
5	77	1	2	2	5	80	338	2	1	2
5	78	1	3	2	2	80	390	2	1	2
5	79	1	4	1	1	80	346	2	1	2
5	80	1	3	2	3	80	350	2	1	2
6	1	2	2	1	4	200	263	2	2	2
6	2	2	3	1	2	200	267	2	2	2
6	3	2	4	2	4	200	255	2	2	2
6	4	2	2	2	1	200	225	2	2	2
6	5	2	4	1	1	200	314	2	2	2
6	6	2	3	1	4	200	322	2	2	2
6	7	2	4	1	3	200	226	2	2	2
6	8	2	3	2	2	200	252	2	2	2
6	9	2	2	2	1	200	246	2	2	2
6	10	2	3	2	1	200	299	2	2	2
6	11	2	1	2	4	200	375	0	2	2
6	12	2	2	1	5	170	312	2	2	2
6	13	2	4	1	5	170	289	2	2	2
6	14	2	1	1	2	170	0	1	2	2
6	15	2	4	2	1	200	220	2	2	2
6	16	2	1	1	4	200	233	0	2	2
6	17	2	4	1	2	170	258	2	2	2
6	18	2	3	1	1	170	273	2	2	2
6	19	2	4	1	3	170	238	2	2	2
6	20	2	2	2	3	170	293	2	2	2
6	21	2	1	1	4	170	0	1	2	2
6	22	2	3	2	3	200	265	2	2	2
6	23	2	2	2	5	200	294	2	2	2
6	24	2	1	1	1	200	0	1	2	2
6	25	2	2	1	2	230	185	2	2	2
6	26	2	4	1	4	230	191	2	2	2
6	27	2	1	1	3	230	219	0	2	2
6	28	2	2	2	3	200	243	2	2	2
6	29	2	1	2	1	200	216	0	2	2
6	30	2	2	2	2	170	293	2	2	2
6	31	2	3	2	4	170	292	2	2	2
6	32	2	2	1	4	170	352	2	2	2
6	33	2	3	1	1	170	237	2	2	2
6	34	2	1	2	4	170	206	0	2	2
6	35	2	4	2	3	140	252	2	2	2
6	36	2	3	2	5	140	348	2	2	2
6	37	2	2	1	3	140	301	2	2	2
6	38	2	3	2	2	140	29	2	2	2
6	39	2	2	2	4	140	299	2	2	2
6	40	2	1	1	5	140	0	1	2	2
6	41	2	4	1	5	170	234	2	2	2
6	42	2	1	2	2	170	0	1	2	2
6	43	2	4	1	1	200	180	2	2	2
6	44	2	2	1	1	200	252	2	2	2
6	45	2	1	2	1	200	0	1	2	2
6	46	2	4	2	5	230	283	2	2	2
6	47	2	2	2	4	230	213	2	2	2
6	48	2	4	1	2	230	184	2	2	2
6	49	2	1	2	5	230	0	1	2	2
6	50	2	3	1	5	260	160	2	2	2
6	51	2	2	1	5	260	161	2	2	2
6	52	2	4	2	5	260	269	2	2	2
6	53	2	3	1	2	260	223	2	2	2
6	54	2	2	1	3	260	257	2	2	2
6	55	2	3	2	5	260	209	2	2	2
6	56	2	2	1	1	260	193	2	2	2
6	57	2	3	1	3	260	291	2	2	2
6	58	2	2	1	2	260	249	2	2	2
6	59	2	4	1	4	260	261	2	2	2
6	60	2	3	2	1	260	295	2	2	2
6	61	2	1	2	3	260	0	1	2	2
6	62	2	4	2	1	290	244	2	2	2
6	63	2	3	1	5	290	147	2	2	2
6	64	2	1	1	1	290	106	0	2	2
6	65	2	4	2	3	260	204	2	2	2
6	66	2	2	2	2	260	230	2	2	2
6	67	2	4	2	4	260	151	2	2	2
6	68	2	1	2	5	260	178	0	2	2
6	69	2	3	2	4	230	255	2	2	2
6	70	2	4	2	2	230	233	2	2	2
6	71	2	1	1	5	230	0	1	2	2
6	72	2	4	2	2	260	223	2	2	2
6	73	2	1	1	2	260	142	0	2	2
6	74	2	2	2	5	230	186	2	2	2
6	75	2	1	1	3	230	199	0	2	2
6	76	2	3	2	3	200	284	2	2	2
6	77	2	1	2	3	200	0	1	2	2
6	78	2	3	1	3	230	164	2	2	2
6	79	2	1	2	2	230	164	0	2	2
6	80	2	3	1	4	200	326	2	2	2
7	1	1	4	1	1	190	97	2	1	1
7	2	1	2	1	1	225	100	2	1	1
7	3	1	1	2	5	191	170	2	1	1
7	4	1	3	2	5	245	172	2	1	1
7	5	1	4	2	3	169	251	2	1	1
7	6	1	1	1	1	174	231	2	1	1
7	7	1	3	2	3	200	242	2	1	1
7	8	1	2	2	5	180	247	2	1	1
7	9	1	3	1	4	228	130	2	1	1
7	10	1	1	2	3	183	175	2	1	1
7	11	1	3	1	4	203	243	2	1	1
7	12	1	1	1	2	239	173	2	1	1
7	13	1	3	2	1	207	131	2	1	1
7	14	1	4	1	4	206	247	2	1	1
7	15	1	2	1	3	197	180	2	1	1
7	16	1	3	2	4	198	136	2	1	1
7	17	1	2	2	3	166	190	2	1	1
7	18	1	4	2	5	168	178	2	1	1
7	19	1	1	1	5	165	150	2	1	1
7	20	1	3	1	2	180	26	2	1	1
7	21	1	2	1	3	239	84	2	1	1
7	22	1	4	2	2	242	152	2	1	1
7	23	1	1	2	4	174	191	2	1	1
7	24	1	2	2	1	171	131	2	1	1
7	25	1	1	2	2	200	174	2	1	1
7	26	1	3	1	1	242	137	2	1	1
7	27	1	1	1	1	234	149	2	1	1
7	28	1	2	1	2	170	124	2	1	1
7	29	1	4	2	1	220	30	2	1	1
7	30	1	3	2	1	213	51	2	1	1
7	31	1	4	1	3	201	152	2	1	1
7	32	1	3	1	2	238	146	2	1	1
7	33	1	2	1	5	187	168	2	1	1
7	34	1	1	1	2	234	211	2	1	1
7	35	1	2	1	4	194	225	2	1	1
7	36	1	1	1	4	197	221	2	1	1
7	37	1	2	1	2	223	232	2	1	1
7	38	1	4	2	3	191	269	2	1	1
7	39	1	2	2	3	175	258	2	1	1
7	40	1	3	1	5	242	164	2	1	1
7	41	1	2	2	4	242	8	2	1	1
7	42	1	3	2	2	172	239	2	1	1
7	43	1	4	2	2	196	122	2	1	1
7	44	1	2	1	4	229	189	2	1	1
7	45	1	1	1	3	238	217	2	1	1
7	46	1	4	1	2	206	206	2	1	1
7	47	1	3	2	2	236	154	2	1	1
7	48	1	1	2	1	210	135	2	1	1
7	49	1	4	1	2	235	98	2	1	1
7	50	1	2	2	5	179	264	2	1	1
7	51	1	3	2	4	214	203	2	1	1
7	52	1	1	2	4	170	226	2	1	1
7	53	1	2	2	2	225	171	2	1	1
7	54	1	3	1	5	237	143	2	1	1
7	55	1	2	1	5	216	124	2	1	1
7	56	1	4	1	5	165	242	2	1	1
7	57	1	2	1	1	183	246	2	1	1
7	58	1	1	1	5	242	0	99	1	1
7	59	1	4	1	3	219	189	2	1	1
7	60	1	2	2	4	188	202	2	1	1
7	61	1	4	2	1	193	142	2	1	1
7	62	1	3	2	5	196	90	2	1	1
7	63	1	1	2	3	218	94	2	1	1
7	64	1	4	2	5	200	179	2	1	1
7	65	1	2	2	1	219	150	2	1	1
7	66	1	4	2	4	192	163	2	1	1
7	67	1	1	2	5	210	71	2	1	1
7	68	1	4	1	1	245	0	99	1	1
7	69	1	1	1	4	240	30	2	1	1
7	70	1	4	2	4	193	148	2	1	1
7	71	1	1	2	2	234	47	2	1	1
7	72	1	4	1	4	207	0	99	1	1
7	73	1	3	1	3	189	145	2	1	1
7	74	1	1	2	1	239	35	2	1	1
7	75	1	3	1	1	233	112	2	1	1
7	76	1	2	2	2	242	60	2	1	1
7	77	1	3	2	3	184	138	2	1	1
7	78	1	1	1	3	177	23	2	1	1
7	79	1	3	1	3	219	129	2	1	1
7	80	1	4	1	5	214	213	2	1	1
8	1	2	2	2	4	246	197	2	2	1
8	2	2	1	2	2	188	292	2	2	1
8	3	2	4	1	3	250	231	2	2	1
8	4	2	2	1	3	183	249	2	2	1
8	5	2	1	1	2	242	168	2	2	1
8	6	2	4	2	3	255	106	2	2	1
8	7	2	2	1	5	250	95	2	2	1
8	8	2	4	2	3	254	172	2	2	1
8	9	2	3	2	2	191	270	2	2	1
8	10	2	4	2	5	177	158	2	2	1
8	11	2	3	2	5	189	314	2	2	1
8	12	2	1	2	2	222	215	2	2	1
8	13	2	4	2	1	179	252	2	2	1
8	14	2	3	2	3	216	242	2	2	1
8	15	2	2	2	3	256	193	2	2	1
8	16	2	4	1	4	229	212	2	2	1
8	17	2	1	2	3	222	152	2	2	1
8	18	2	2	1	4	245	227	2	2	1
8	19	2	4	1	2	177	250	2	2	1
8	20	2	3	1	3	216	0	99	2	1
8	21	2	2	1	1	255	297	2	2	1
8	22	2	1	1	5	218	224	2	2	1
8	23	2	2	1	5	254	175	2	2	1
8	24	2	4	1	1	191	207	2	2	1
8	25	2	3	2	1	245	153	2	2	1
8	26	2	4	2	2	215	168	2	2	1
8	27	2	2	1	2	239	196	2	2	1
8	28	2	3	1	3	189	210	2	2	1
8	29	2	1	1	3	197	212	2	2	1
8	30	2	3	2	4	225	154	2	2	1
8	31	2	1	2	5	221	239	2	2	1
8	32	2	3	2	3	236	187	2	2	1
8	33	2	1	2	4	221	162	2	2	1
8	34	2	3	1	5	199	160	2	2	1
8	35	2	1	1	1	229	228	2	2	1
8	36	2	4	2	2	196	242	2	2	1
8	37	2	1	2	5	182	256	2	2	1
8	38	2	2	2	2	204	259	2	2	1
8	39	2	3	1	1	240	299	2	2	1
8	40	2	2	1	2	228	273	2	2	1
8	41	2	3	2	4	215	166	2	2	1
8	42	2	2	2	3	191	118	2	2	1
8	43	2	3	1	1	192	203	2	2	1
8	44	2	2	2	2	188	211	2	2	1
8	45	2	3	2	5	226	188	2	2	1
8	46	2	1	2	4	197	132	2	2	1
8	47	2	4	1	3	190	241	2	2	1
8	48	2	3	1	2	229	182	2	2	1
8	49	2	1	1	2	210	207	2	2	1
8	50	2	3	1	4	238	174	2	2	1
8	51	2	2	2	4	211	209	2	2	1
8	52	2	4	1	5	253	131	2	2	1
8	53	2	3	1	5	226	232	2	2	1
8	54	2	4	1	5	182	245	2	2	1
8	55	2	1	1	5	231	195	2	2	1
8	56	2	4	2	4	189	241	2	2	1
8	57	2	1	2	3	238	154	2	2	1
8	58	2	4	2	4	213	200	2	2	1
8	59	2	2	2	5	194	230	2	2	1
8	60	2	3	2	1	179	241	2	2	1
8	61	2	2	1	3	248	185	2	2	1
8	62	2	4	2	1	236	145	2	2	1
8	63	2	2	1	4	186	251	2	2	1
8	64	2	4	1	1	220	719	2	2	1
8	65	2	2	2	1	216	386	2	2	1
8	66	2	3	1	2	232	316	2	2	1
8	67	2	1	1	4	238	273	2	2	1
8	68	2	2	1	1	244	258	2	2	1
8	69	2	3	1	4	217	288	2	2	1
8	70	2	1	1	1	193	240	2	2	1
8	71	2	4	1	4	204	182	2	2	1
8	72	2	1	2	1	217	197	2	2	1
8	73	2	4	1	2	223	198	2	2	1
8	74	2	1	1	3	213	156	2	2	1
8	75	2	2	2	5	203	249	2	2	1
8	76	2	3	2	2	202	254	2	2	1
8	77	2	2	2	1	234	252	2	2	1
8	78	2	1	2	1	232	223	2	2	1
8	79	2	4	2	5	211	231	2	2	1
8	80	2	1	1	4	219	278	2	2	1
