# Supplementary material for: Stop signals delay synchrony more for finger tapping than vocalization: a dual modality study of rhythmic synchronization in the stop signal task
Source: PeerJ. 2018 Jul 12;6:e5242. doi: 10.7717/peerj.5242 (PMC6046193; doi:10.7717/peerj.5242)
Supplement: Supplemental Information 1 [file peerj-06-5242-s001.zip › Raw data - for submission/P31_HT/StaircaseForStop_1.0.0.txt]

run	trial_n	duration	correct	TotalACC	Manual/Vocal	Ignore/Stop	***	run	trial_n	duration	correct	TotalACC	Manual/Vocal	Ignore/Stop
3	2	200	1	1	2	2	*****	4	2	200	0	0	1	2
3	4	230	1	1	2	2	*****	4	5	170	1	0.5	1	2
3	6	260	0	0.666666666666667	2	2	*****	4	8	200	1	0.666666666666667	1	2
3	8	230	0	0.5	2	2	*****	4	10	230	0	0.5	1	2
3	11	200	1	0.6	2	2	*****	4	16	200	0	0.4	1	2
3	15	230	1	0.666666666666667	2	2	*****	4	18	170	1	0.5	1	2
3	24	260	1	0.714285714285714	2	2	*****	4	21	200	0	0.428571428571429	1	2
3	26	290	0	0.625	2	2	*****	4	24	170	0	0.375	1	2
3	28	260	1	0.666666666666667	2	2	*****	4	28	140	1	0.444444444444444	1	2
3	35	290	0	0.6	2	2	*****	4	30	170	0	0.4	1	2
3	38	260	1	0.636363636363636	2	2	*****	4	32	140	0	0.363636363636364	1	2
3	40	290	0	0.583333333333333	2	2	*****	4	36	110	1	0.416666666666667	1	2
3	43	260	0	0.538461538461538	2	2	*****	4	38	140	0	0.384615384615385	1	2
3	48	230	0	0.5	2	2	*****	4	43	110	0	0.357142857142857	1	2
3	51	200	1	0.533333333333333	2	2	*****	4	47	80	1	0.4	1	2
3	53	230	0	0.5	2	2	*****	4	53	110	1	0.4375	1	2
3	65	200	1	0.529411764705882	2	2	*****	4	60	140	1	0.470588235294118	1	2
3	68	230	0	0.5	2	2	*****	4	64	170	1	0.5	1	2
3	70	200	1	0.526315789473684	2	2	*****	4	71	200	0	0.473684210526316	1	2
3	77	230	1	0.55	2	2	*****	4	73	170	0	0.45	1	2
7	1	260	0	0.523809523809524	2	2	*****	8	1	140	1	0.476190476190476	1	2
7	14	230	1	0.545454545454545	2	2	*****	8	3	170	1	0.5	1	2
7	24	260	1	0.565217391304348	2	2	*****	8	7	200	1	0.521739130434783	1	2
7	31	290	0	0.541666666666667	2	2	*****	8	11	230	1	0.541666666666667	1	2
7	33	260	1	0.56	2	2	*****	8	18	260	0	0.52	1	2
7	35	290	0	0.538461538461538	2	2	*****	8	20	230	0	0.5	1	2
7	38	260	0	0.518518518518518	2	2	*****	8	23	200	0	0.481481481481481	1	2
7	41	230	0	0.5	2	2	*****	8	27	170	0	0.464285714285714	1	2
7	43	200	1	0.517241379310345	2	2	*****	8	38	140	1	0.482758620689655	1	2
7	49	230	0	0.5	2	2	*****	8	42	170	0	0.466666666666667	1	2
7	51	200	0	0.483870967741936	2	2	*****	8	47	140	0	0.451612903225806	1	2
7	53	170	1	0.5	2	2	*****	8	50	110	1	0.46875	1	2
7	55	200	1	0.515151515151515	2	2	*****	8	56	140	0	0.454545454545455	1	2
7	59	230	0	0.5	2	2	*****	8	60	110	1	0.470588235294118	1	2
7	61	200	0	0.485714285714286	2	2	*****	8	62	140	1	0.485714285714286	1	2
7	65	170	1	0.5	2	2	*****	8	65	170	1	0.5	1	2
7	70	200	0	0.486486486486487	2	2	*****	8	67	200	0	0.486486486486487	1	2
7	73	170	1	0.5	2	2	*****	8	70	170	1	0.5	1	2
7	75	200	1	0.512820512820513	2	2	*****	8	76	200	0	0.487179487179487	1	2
7	77	230	1	0.525	2	2	*****	8	79	170	1	0.5	1	2
