# Supplementary material for: Stop signals delay synchrony more for finger tapping than vocalization: a dual modality study of rhythmic synchronization in the stop signal task
Source: PeerJ. 2018 Jul 12;6:e5242. doi: 10.7717/peerj.5242 (PMC6046193; doi:10.7717/peerj.5242)
Supplement: Supplemental Information 1 [file peerj-06-5242-s001.zip › Raw data - for submission/P31_HT/Stop_1.0.0.txt]

run	trial_n	FactorA	FactorB	FactorC	TargItem	SSD	RT	ACC	Manual/Vocal	Ignore/Stop
1	1	1	1	2	4	206	165	2	2	1
1	2	1	4	1	4	239	157	2	2	1
1	3	1	2	2	5	188	227	2	2	1
1	4	1	4	2	2	185	186	2	2	1
1	5	1	2	2	1	240	109	2	2	1
1	6	1	3	2	4	212	157	2	2	1
1	7	1	2	2	3	166	255	2	2	1
1	8	1	3	2	3	197	227	2	2	1
1	9	1	2	1	5	233	255	2	2	1
1	10	1	1	1	2	236	339	2	2	1
1	11	1	4	1	2	226	286	2	2	1
1	12	1	2	1	3	217	332	2	2	1
1	13	1	4	1	2	175	365	2	2	1
1	14	1	3	2	3	237	232	2	2	1
1	15	1	4	1	1	185	235	2	2	1
1	16	1	2	2	3	224	222	2	2	1
1	17	1	1	1	3	165	210	2	2	1
1	18	1	3	1	5	225	276	2	2	1
1	19	1	1	2	1	202	211	2	2	1
1	20	1	2	2	2	178	172	2	2	1
1	21	1	1	1	5	174	149	2	2	1
1	22	1	4	2	1	224	79	2	2	1
1	23	1	2	1	4	232	166	2	2	1
1	24	1	4	2	4	212	196	2	2	1
1	25	1	1	1	2	176	271	2	2	1
1	26	1	4	1	1	230	221	2	2	1
1	27	1	1	2	4	219	227	2	2	1
1	28	1	2	2	4	209	249	2	2	1
1	29	1	4	1	3	224	305	2	2	1
1	30	1	3	1	4	192	209	2	2	1
1	31	1	2	1	5	232	147	2	2	1
1	32	1	1	1	1	236	232	2	2	1
1	33	1	3	2	5	223	219	2	2	1
1	34	1	2	1	1	238	98	2	2	1
1	35	1	3	2	2	220	118	2	2	1
1	36	1	1	2	2	217	103	2	2	1
1	37	1	2	1	1	214	152	2	2	1
1	38	1	1	2	5	228	62	2	2	1
1	39	1	4	2	4	229	157	2	2	1
1	40	1	3	2	1	199	124	2	2	1
1	41	1	1	1	3	230	118	2	2	1
1	42	1	3	2	5	169	188	2	2	1
1	43	1	1	1	4	239	88	2	2	1
1	44	1	2	2	2	213	144	2	2	1
1	45	1	1	1	4	212	217	2	2	1
1	46	1	4	2	2	188	124	2	2	1
1	47	1	3	1	3	219	155	2	2	1
1	48	1	1	2	2	174	227	2	2	1
1	49	1	2	1	4	225	273	2	2	1
1	50	1	3	1	3	213	149	2	2	1
1	51	1	1	1	1	213	130	2	2	1
1	52	1	2	1	3	165	110	2	2	1
1	53	1	3	1	5	213	181	2	2	1
1	54	1	1	2	3	234	146	2	2	1
1	55	1	4	2	5	169	150	2	2	1
1	56	1	3	2	4	198	148	2	2	1
1	57	1	4	2	5	210	226	2	2	1
1	58	1	2	2	5	171	360	2	2	1
1	59	1	4	1	5	169	49	2	2	1
1	60	1	1	1	5	219	289	2	2	1
1	61	1	2	1	2	214	292	2	2	1
1	62	1	3	1	2	216	218	2	2	1
1	63	1	1	2	3	217	207	2	2	1
1	64	1	3	2	2	229	75	2	2	1
1	65	1	1	2	1	178	161	2	2	1
1	66	1	2	2	1	236	193	2	2	1
1	67	1	4	2	3	216	353	2	2	1
1	68	1	3	2	1	219	371	2	2	1
1	69	1	4	2	3	193	361	2	2	1
1	70	1	1	2	5	224	332	2	2	1
1	71	1	2	2	4	233	420	2	2	1
1	72	1	3	1	1	236	313	2	2	1
1	73	1	4	1	3	165	314	2	2	1
1	74	1	3	1	2	219	237	2	2	1
1	75	1	4	2	1	217	242	2	2	1
1	76	1	3	1	1	223	204	2	2	1
1	77	1	2	1	2	172	243	2	2	1
1	78	1	4	1	5	179	196	2	2	1
1	79	1	3	1	4	217	272	2	2	1
1	80	1	4	1	4	167	276	2	2	1
2	1	2	3	2	5	183	0	99	1	1
2	2	2	1	2	3	170	69	2	1	1
2	3	2	2	2	4	217	215	2	1	1
2	4	2	4	1	5	166	174	2	1	1
2	5	2	3	1	4	217	144	2	1	1
2	6	2	4	1	1	196	149	2	1	1
2	7	2	2	1	4	225	96	2	1	1
2	8	2	1	2	3	199	189	2	1	1
2	9	2	3	2	2	243	136	2	1	1
2	10	2	1	2	2	185	135	2	1	1
2	11	2	3	2	3	192	130	2	1	1
2	12	2	1	1	5	204	134	2	1	1
2	13	2	3	2	2	229	49	2	1	1
2	14	2	2	2	1	227	62	2	1	1
2	15	2	4	2	5	217	122	2	1	1
2	16	2	1	1	2	241	102	2	1	1
2	17	2	4	2	1	191	252	2	1	1
2	18	2	2	1	5	197	248	2	1	1
2	19	2	3	1	2	168	237	2	1	1
2	20	2	4	2	2	220	128	2	1	1
2	21	2	3	1	1	171	94	2	1	1
2	22	2	2	2	4	168	26	2	1	1
2	23	2	1	1	4	199	13	2	1	1
2	24	2	2	2	2	233	16	2	1	1
2	25	2	1	2	2	190	126	2	1	1
2	26	2	4	2	4	195	146	2	1	1
2	27	2	3	2	1	228	117	2	1	1
2	28	2	2	2	3	213	178	2	1	1
2	29	2	4	2	5	237	157	2	1	1
2	30	2	2	2	5	225	258	2	1	1
2	31	2	1	1	1	213	158	2	1	1
2	32	2	2	1	3	207	251	2	1	1
2	33	2	1	2	4	169	169	2	1	1
2	34	2	2	1	3	199	172	2	1	1
2	35	2	4	2	3	235	207	2	1	1
2	36	2	1	1	1	207	60	2	1	1
2	37	2	4	1	2	213	56	2	1	1
2	38	2	3	2	4	171	102	2	1	1
2	39	2	4	2	3	183	82	2	1	1
2	40	2	1	2	5	217	165	2	1	1
2	41	2	3	1	3	167	155	2	1	1
2	42	2	4	1	4	194	134	2	1	1
2	43	2	2	2	5	219	66	2	1	1
2	44	2	4	2	1	239	141	2	1	1
2	45	2	3	1	3	210	99	2	1	1
2	46	2	4	1	4	223	22	2	1	1
2	47	2	3	2	5	188	140	2	1	1
2	48	2	1	2	5	214	23	2	1	1
2	49	2	2	2	3	228	131	2	1	1
2	50	2	4	2	4	198	48	2	1	1
2	51	2	1	2	4	209	44	2	1	1
2	52	2	4	1	3	204	0	2	1	1
2	53	2	1	2	1	237	0	99	1	1
2	54	2	2	1	5	193	266	2	1	1
2	55	2	1	1	2	170	295	2	1	1
2	56	2	2	1	1	214	345	2	1	1
2	57	2	4	1	3	169	255	2	1	1
2	58	2	3	1	2	214	114	2	1	1
2	59	2	1	1	3	221	190	2	1	1
2	60	2	3	2	1	167	220	2	1	1
2	61	2	1	2	1	188	152	2	1	1
2	62	2	3	1	5	167	197	2	1	1
2	63	2	2	1	1	171	193	2	1	1
2	64	2	3	2	4	230	59	2	1	1
2	65	2	2	1	2	244	7	2	1	1
2	66	2	1	1	3	229	35	2	1	1
2	67	2	4	1	1	245	223	2	1	1
2	68	2	1	1	4	228	196	2	1	1
2	69	2	2	1	4	190	329	2	1	1
2	70	2	1	1	5	174	207	2	1	1
2	71	2	3	1	1	220	281	2	1	1
2	72	2	4	2	2	218	173	2	1	1
2	73	2	3	2	3	171	203	2	1	1
2	74	2	4	1	2	207	62	2	1	1
2	75	2	3	1	4	203	59	2	1	1
2	76	2	2	1	2	188	263	2	1	1
2	77	2	3	1	5	236	194	2	1	1
2	78	2	2	2	1	169	281	2	1	1
2	79	2	4	1	5	233	42	2	1	1
2	80	2	2	2	2	192	216	2	1	1
3	1	1	4	2	3	200	279	2	2	2
3	2	1	1	2	4	200	0	1	2	2
3	3	1	2	1	3	230	297	2	2	2
3	4	1	1	2	3	230	0	1	2	2
3	5	1	3	2	2	260	266	2	2	2
3	6	1	1	2	1	260	144	0	2	2
3	7	1	2	1	2	230	210	2	2	2
3	8	1	1	1	1	230	185	0	2	2
3	9	1	3	2	3	200	16	2	2	2
3	10	1	2	2	1	200	412	2	2	2
3	11	1	1	1	1	200	0	1	2	2
3	12	1	2	1	5	230	177	2	2	2
3	13	1	4	2	1	230	208	2	2	2
3	14	1	3	1	3	230	193	2	2	2
3	15	1	1	1	3	230	0	1	2	2
3	16	1	2	1	4	260	237	2	2	2
3	17	1	3	1	5	260	207	2	2	2
3	18	1	4	1	2	260	237	2	2	2
3	19	1	3	1	2	260	184	2	2	2
3	20	1	2	2	4	260	148	2	2	2
3	21	1	4	1	5	260	145	2	2	2
3	22	1	3	2	4	260	198	2	2	2
3	23	1	4	1	1	260	243	2	2	2
3	24	1	1	1	5	260	0	1	2	2
3	25	1	2	1	1	290	58	2	2	2
3	26	1	1	2	2	290	81	0	2	2
3	27	1	2	1	5	260	390	2	2	2
3	28	1	1	1	4	260	0	1	2	2
3	29	1	3	2	1	290	172	2	2	2
3	30	1	4	2	2	290	187	2	2	2
3	31	1	3	2	3	290	159	2	2	2
3	32	1	2	1	1	290	185	2	2	2
3	33	1	3	1	4	290	195	2	2	2
3	34	1	4	2	2	290	147	2	2	2
3	35	1	1	2	1	290	119	0	2	2
3	36	1	3	1	1	260	307	2	2	2
3	37	1	2	2	1	260	320	2	2	2
3	38	1	1	2	4	260	0	1	2	2
3	39	1	2	2	5	290	100	2	2	2
3	40	1	1	1	5	290	66	0	2	2
3	41	1	2	2	3	260	299	2	2	2
3	42	1	4	2	4	260	308	2	2	2
3	43	1	1	1	3	260	142	0	2	2
3	44	1	2	1	4	230	182	2	2	2
3	45	1	4	1	3	230	170	2	2	2
3	46	1	2	2	2	230	124	2	2	2
3	47	1	3	2	5	230	138	2	2	2
3	48	1	1	2	2	230	152	0	2	2
3	49	1	3	1	4	200	341	2	2	2
3	50	1	4	1	1	200	316	2	2	2
3	51	1	1	1	2	200	0	1	2	2
3	52	1	3	2	2	230	347	2	2	2
3	53	1	1	2	5	230	144	0	2	2
3	54	1	4	2	1	200	355	2	2	2
3	55	1	2	2	2	200	205	2	2	2
3	56	1	4	1	5	200	162	2	2	2
3	57	1	3	1	1	200	106	2	2	2
3	58	1	2	1	3	200	21	2	2	2
3	59	1	4	1	3	200	142	2	2	2
3	60	1	3	2	4	200	201	2	2	2
3	61	1	4	1	2	200	119	2	2	2
3	62	1	2	2	4	200	215	2	2	2
3	63	1	4	1	4	200	301	2	2	2
3	64	1	2	1	2	200	230	2	2	2
3	65	1	1	2	3	200	0	1	2	2
3	66	1	3	2	5	230	356	2	2	2
3	67	1	4	2	5	230	308	2	2	2
3	68	1	1	1	4	230	154	0	2	2
3	69	1	3	1	3	200	298	2	2	2
3	70	1	1	2	5	200	0	1	2	2
3	71	1	4	1	4	230	113	2	2	2
3	72	1	2	2	3	230	191	2	2	2
3	73	1	4	2	5	230	62	2	2	2
3	74	1	3	2	1	230	112	2	2	2
3	75	1	2	2	5	230	226	2	2	2
3	76	1	4	2	3	230	303	2	2	2
3	77	1	1	1	2	230	0	1	2	2
3	78	1	3	1	2	260	173	2	2	2
3	79	1	4	2	4	260	26	2	2	2
3	80	1	3	1	5	260	99	2	2	2
4	1	2	2	1	2	200	205	2	1	2
4	2	2	1	2	4	200	145	0	1	2
4	3	2	3	2	4	170	439	2	1	2
4	4	2	4	1	2	170	395	2	1	2
4	5	2	1	2	5	170	0	1	1	2
4	6	2	3	1	2	200	386	2	1	2
4	7	2	2	2	3	200	215	2	1	2
4	8	2	1	1	2	200	0	1	1	2
4	9	2	3	2	2	230	238	2	1	2
4	10	2	1	1	2	230	66	0	1	2
4	11	2	3	1	2	200	455	2	1	2
4	12	2	2	2	4	200	268	2	1	2
4	13	2	4	1	1	200	256	2	1	2
4	14	2	2	2	3	200	133	2	1	2
4	15	2	3	1	1	200	73	2	1	2
4	16	2	1	2	1	200	93	0	1	2
4	17	2	2	2	5	170	195	2	1	2
4	18	2	1	1	1	170	0	1	1	2
4	19	2	2	1	2	200	282	2	1	2
4	20	2	4	2	4	200	142	2	1	2
4	21	2	1	1	4	200	67	0	1	2
4	22	2	2	2	1	170	0	99	1	2
4	23	2	4	1	3	170	348	2	1	2
4	24	2	1	1	3	170	225	0	1	2
4	25	2	3	2	4	140	238	2	1	2
4	26	2	4	2	5	140	322	2	1	2
4	27	2	2	2	5	140	230	2	1	2
4	28	2	1	2	1	140	0	1	1	2
4	29	2	3	2	5	170	134	2	1	2
4	30	2	1	2	2	170	170	0	1	2
4	31	2	4	2	2	140	168	2	1	2
4	32	2	1	1	5	140	172	0	1	2
4	33	2	2	1	1	110	274	2	1	2
4	34	2	4	1	2	110	294	2	1	2
4	35	2	3	1	3	110	266	2	1	2
4	36	2	1	2	5	110	0	1	1	2
4	37	2	3	1	5	140	289	2	1	2
4	38	2	1	1	4	140	150	0	1	2
4	39	2	2	2	2	110	283	2	1	2
4	40	2	4	2	3	110	207	2	1	2
4	41	2	3	1	4	110	244	2	1	2
4	42	2	2	1	1	110	184	2	1	2
4	43	2	1	2	2	110	92	0	1	2
4	44	2	4	2	2	80	249	2	1	2
4	45	2	3	1	1	80	286	2	1	2
4	46	2	2	2	1	80	274	2	1	2
4	47	2	1	2	4	80	0	1	1	2
4	48	2	3	2	5	110	257	2	1	2
4	49	2	2	1	4	110	501	2	1	2
4	50	2	3	2	3	110	346	2	1	2
4	51	2	4	1	3	110	366	2	1	2
4	52	2	3	2	1	110	418	2	1	2
4	53	2	1	1	5	110	0	1	1	2
4	54	2	2	2	4	140	345	2	1	2
4	55	2	4	2	3	140	318	2	1	2
4	56	2	2	1	5	140	210	2	1	2
4	57	2	3	1	5	140	230	2	1	2
4	58	2	4	1	4	140	170	2	1	2
4	59	2	2	1	4	140	239	2	1	2
4	60	2	1	1	1	140	0	1	1	2
4	61	2	4	1	5	170	318	2	1	2
4	62	2	2	1	3	170	258	2	1	2
4	63	2	4	2	5	170	295	2	1	2
4	64	2	1	2	3	170	0	1	1	2
4	65	2	2	1	5	200	446	2	1	2
4	66	2	4	1	1	200	402	2	1	2
4	67	2	3	1	4	200	214	2	1	2
4	68	2	2	2	2	200	75	2	1	2
4	69	2	3	1	3	200	175	2	1	2
4	70	2	4	2	4	200	435	2	1	2
4	71	2	1	1	3	200	104	0	1	2
4	72	2	4	1	4	170	109	2	1	2
4	73	2	1	2	3	170	82	0	1	2
4	74	2	3	2	1	140	143	2	1	2
4	75	2	4	2	1	140	291	2	1	2
4	76	2	3	2	2	140	327	2	1	2
4	77	2	4	1	5	140	347	2	1	2
4	78	2	3	2	3	140	384	2	1	2
4	79	2	2	1	3	140	420	2	1	2
4	80	2	4	2	1	140	264	2	1	2
5	1	1	4	1	4	269	176	2	2	1
5	2	1	1	2	3	249	81	2	2	1
5	3	1	4	2	4	210	160	2	2	1
5	4	1	1	1	3	232	185	2	2	1
5	5	1	3	1	1	266	197	2	2	1
5	6	1	1	2	5	207	272	2	2	1
5	7	1	2	1	2	269	177	2	2	1
5	8	1	1	1	5	284	138	2	2	1
5	9	1	4	2	3	235	168	2	2	1
5	10	1	3	1	2	216	231	2	2	1
5	11	1	1	1	5	228	169	2	2	1
5	12	1	4	1	5	247	121	2	2	1
5	13	1	3	1	3	284	108	2	2	1
5	14	1	2	1	1	231	133	2	2	1
5	15	1	4	1	1	256	241	2	2	1
5	16	1	3	1	4	229	191	2	2	1
5	17	1	2	2	3	196	177	2	2	1
5	18	1	3	2	2	286	72	2	2	1
5	19	1	2	2	2	261	66	2	2	1
5	20	1	3	1	4	214	24	2	2	1
5	21	1	2	1	4	282	32	2	2	1
5	22	1	1	1	2	271	53	2	2	1
5	23	1	3	1	3	249	169	2	2	1
5	24	1	4	1	3	228	233	2	2	1
5	25	1	1	2	5	217	209	2	2	1
5	26	1	2	1	3	214	177	2	2	1
5	27	1	3	2	5	241	173	2	2	1
5	28	1	1	2	4	233	164	2	2	1
5	29	1	2	2	1	272	114	2	2	1
5	30	1	4	1	4	264	27	2	2	1
5	31	1	2	2	5	232	232	2	2	1
5	32	1	3	2	4	281	80	2	2	1
5	33	1	1	2	1	212	136	2	2	1
5	34	1	4	2	5	266	72	2	2	1
5	35	1	2	1	3	274	30	2	2	1
5	36	1	4	2	2	274	29	2	2	1
5	37	1	3	1	5	242	112	2	2	1
5	38	1	4	2	1	212	182	2	2	1
5	39	1	2	2	4	245	173	2	2	1
5	40	1	3	1	5	270	121	2	2	1
5	41	1	1	2	1	222	115	2	2	1
5	42	1	3	1	1	264	85	2	2	1
5	43	1	4	2	4	242	198	2	2	1
5	44	1	1	2	2	212	192	2	2	1
5	45	1	3	2	1	212	257	2	2	1
5	46	1	1	1	4	249	143	2	2	1
5	47	1	3	1	2	230	200	2	2	1
5	48	1	2	2	1	218	154	2	2	1
5	49	1	1	2	3	266	62	2	2	1
5	50	1	2	2	4	227	47	2	2	1
5	51	1	1	1	4	231	31	2	2	1
5	52	1	2	1	1	196	0	2	2	1
5	53	1	3	2	2	215	22	2	2	1
5	54	1	2	1	5	281	20	2	2	1
5	55	1	4	1	3	251	116	2	2	1
5	56	1	3	2	3	213	215	2	2	1
5	57	1	1	1	1	210	159	2	2	1
5	58	1	3	2	4	273	42	2	2	1
5	59	1	2	1	5	235	0	99	2	1
5	60	1	1	1	2	275	7	2	2	1
5	61	1	2	2	5	212	14	2	2	1
5	62	1	4	2	5	265	76	2	2	1
5	63	1	2	2	2	266	118	2	2	1
5	64	1	4	1	5	286	51	2	2	1
5	65	1	2	2	3	266	167	2	2	1
5	66	1	3	2	5	273	139	2	2	1
5	67	1	4	1	1	223	87	2	2	1
5	68	1	1	1	3	278	2	2	2	1
5	69	1	3	2	1	220	76	2	2	1
5	70	1	1	2	4	232	112	2	2	1
5	71	1	4	2	1	253	196	2	2	1
5	72	1	2	1	4	256	82	2	2	1
5	73	1	4	2	3	240	187	2	2	1
5	74	1	3	2	3	211	349	2	2	1
5	75	1	1	2	2	261	201	2	2	1
5	76	1	4	1	2	273	216	2	2	1
5	77	1	1	1	1	213	253	2	2	1
5	78	1	4	1	2	259	142	2	2	1
5	79	1	2	1	2	281	96	2	2	1
5	80	1	4	2	2	255	111	2	2	1
6	1	2	2	1	5	148	0	99	1	1
6	2	2	4	1	3	174	0	99	1	1
6	3	2	3	2	3	195	84	2	1	1
6	4	2	1	2	4	188	24	2	1	1
6	5	2	3	1	1	166	213	2	1	1
6	6	2	2	1	2	181	201	2	1	1
6	7	2	1	2	1	182	221	2	1	1
6	8	2	3	2	3	197	145	2	1	1
6	9	2	2	2	5	139	176	2	1	1
6	10	2	4	2	3	163	155	2	1	1
6	11	2	1	1	1	198	46	2	1	1
6	12	2	3	2	2	140	204	2	1	1
6	13	2	4	1	5	142	1	2	1	1
6	14	2	3	1	4	185	11	2	1	1
6	15	2	1	2	5	179	0	99	1	1
6	16	2	3	2	1	138	62	2	1	1
6	17	2	1	1	4	168	0	99	1	1
6	18	2	4	1	4	195	0	99	1	1
6	19	2	2	2	4	196	0	99	1	1
6	20	2	3	1	1	160	78	2	1	1
6	21	2	4	1	4	162	42	2	1	1
6	22	2	2	2	2	161	0	99	1	1
6	23	2	3	2	5	193	137	2	1	1
6	24	2	1	1	5	142	383	2	1	1
6	25	2	3	1	5	197	313	2	1	1
6	26	2	2	2	1	190	278	2	1	1
6	27	2	4	1	2	169	259	2	1	1
6	28	2	1	2	2	165	151	2	1	1
6	29	2	3	1	3	157	212	2	1	1
6	30	2	2	1	5	175	88	2	1	1
6	31	2	1	1	2	161	268	2	1	1
6	32	2	2	1	3	180	40	2	1	1
6	33	2	4	2	1	142	102	2	1	1
6	34	2	3	2	4	187	24	2	1	1
6	35	2	4	1	2	135	55	2	1	1
6	36	2	2	1	4	189	0	99	1	1
6	37	2	3	2	4	181	0	99	1	1
6	38	2	1	1	5	169	18	2	1	1
6	39	2	2	1	1	177	14	2	1	1
6	40	2	1	2	4	172	34	2	1	1
6	41	2	3	1	2	147	111	2	1	1
6	42	2	2	2	3	138	124	2	1	1
6	43	2	1	1	2	140	176	2	1	1
6	44	2	2	2	1	136	221	2	1	1
6	45	2	3	2	2	159	104	2	1	1
6	46	2	4	2	5	136	213	2	1	1
6	47	2	1	2	3	138	145	2	1	1
6	48	2	2	2	3	198	203	2	1	1
6	49	2	1	1	3	166	209	2	1	1
6	50	2	2	1	1	176	157	2	1	1
6	51	2	3	1	4	134	107	2	1	1
6	52	2	2	1	2	164	94	2	1	1
6	53	2	3	2	5	151	115	2	1	1
6	54	2	2	2	4	190	13	2	1	1
6	55	2	4	2	3	190	50	2	1	1
6	56	2	2	1	3	152	47	2	1	1
6	57	2	3	1	5	135	196	2	1	1
6	58	2	4	2	1	157	256	2	1	1
6	59	2	3	2	1	133	237	2	1	1
6	60	2	4	2	2	150	193	2	1	1
6	61	2	1	2	3	137	93	2	1	1
6	62	2	3	1	2	187	207	2	1	1
6	63	2	1	2	5	187	116	2	1	1
6	64	2	4	1	1	189	216	2	1	1
6	65	2	2	2	2	193	60	2	1	1
6	66	2	1	1	4	161	290	2	1	1
6	67	2	4	1	5	138	87	2	1	1
6	68	2	1	2	1	193	89	2	1	1
6	69	2	4	1	1	139	95	2	1	1
6	70	2	2	2	5	143	307	2	1	1
6	71	2	4	1	3	160	343	2	1	1
6	72	2	1	1	3	187	186	2	1	1
6	73	2	4	2	4	171	111	2	1	1
6	74	2	2	1	4	144	165	2	1	1
6	75	2	4	2	5	193	119	2	1	1
6	76	2	1	1	1	179	20	2	1	1
6	77	2	4	2	4	153	0	99	1	1
6	78	2	1	2	2	183	188	2	1	1
6	79	2	4	2	2	135	242	2	1	1
6	80	2	3	1	3	173	93	2	1	1
7	1	1	1	2	5	260	191	0	2	2
7	2	1	3	2	3	230	300	2	2	2
7	3	1	2	1	3	230	349	2	2	2
7	4	1	3	1	2	230	373	2	2	2
7	5	1	2	2	4	230	302	2	2	2
7	6	1	3	1	5	230	138	2	2	2
7	7	1	4	2	4	230	169	2	2	2
7	8	1	3	1	3	230	274	2	2	2
7	9	1	4	2	3	230	186	2	2	2
7	10	1	2	2	3	230	116	2	2	2
7	11	1	4	1	5	230	224	2	2	2
7	12	1	3	2	3	230	265	2	2	2
7	13	1	2	1	2	230	328	2	2	2
7	14	1	1	2	2	230	0	1	2	2
7	15	1	2	1	5	260	206	2	2	2
7	16	1	4	1	1	260	174	2	2	2
7	17	1	3	2	5	260	170	2	2	2
7	18	1	4	1	3	260	225	2	2	2
7	19	1	3	1	1	260	203	2	2	2
7	20	1	2	1	1	260	191	2	2	2
7	21	1	3	1	2	260	142	2	2	2
7	22	1	4	2	2	260	123	2	2	2
7	23	1	2	2	5	260	110	2	2	2
7	24	1	1	2	1	260	0	1	2	2
7	25	1	4	2	2	290	172	2	2	2
7	26	1	2	2	1	290	116	2	2	2
7	27	1	4	1	1	290	15	2	2	2
7	28	1	2	1	4	290	0	99	2	2
7	29	1	3	1	4	290	0	99	2	2
7	30	1	4	2	4	290	97	2	2	2
7	31	1	1	2	5	290	179	0	2	2
7	32	1	4	1	2	260	222	2	2	2
7	33	1	1	1	3	260	0	1	2	2
7	34	1	3	2	2	290	284	2	2	2
7	35	1	1	2	2	290	172	0	2	2
7	36	1	3	2	4	260	72	2	2	2
7	37	1	2	1	4	260	144	2	2	2
7	38	1	1	1	5	260	172	0	2	2
7	39	1	3	1	1	230	168	2	2	2
7	40	1	4	2	3	230	108	2	2	2
7	41	1	1	1	2	230	85	0	2	2
7	42	1	2	1	3	200	118	2	2	2
7	43	1	1	1	3	200	0	1	2	2
7	44	1	2	1	1	230	220	2	2	2
7	45	1	3	2	4	230	77	2	2	2
7	46	1	4	1	2	230	93	2	2	2
7	47	1	3	1	3	230	142	2	2	2
7	48	1	4	2	1	230	140	2	2	2
7	49	1	1	2	3	230	14	0	2	2
7	50	1	2	2	1	200	62	2	2	2
7	51	1	1	1	1	200	114	0	2	2
7	52	1	2	1	5	170	201	2	2	2
7	53	1	1	2	4	170	0	1	2	2
7	54	1	2	2	4	200	170	2	2	2
7	55	1	1	1	2	200	0	1	2	2
7	56	1	4	2	1	230	313	2	2	2
7	57	1	3	2	5	230	132	2	2	2
7	58	1	4	1	5	230	76	2	2	2
7	59	1	1	2	3	230	152	0	2	2
7	60	1	2	2	2	200	258	2	2	2
7	61	1	1	2	1	200	195	0	2	2
7	62	1	4	1	4	170	297	2	2	2
7	63	1	3	2	1	170	300	2	2	2
7	64	1	2	2	3	170	160	2	2	2
7	65	1	1	1	4	170	0	1	2	2
7	66	1	2	2	2	200	146	2	2	2
7	67	1	4	2	5	200	196	2	2	2
7	68	1	3	2	1	200	246	2	2	2
7	69	1	4	1	3	200	313	2	2	2
7	70	1	1	1	4	200	186	0	2	2
7	71	1	2	1	2	170	230	2	2	2
7	72	1	4	2	5	170	299	2	2	2
7	73	1	1	1	1	170	0	1	2	2
7	74	1	3	1	4	200	214	2	2	2
7	75	1	1	1	5	200	0	1	2	2
7	76	1	3	1	5	230	214	2	2	2
7	77	1	1	2	4	230	0	1	2	2
7	78	1	4	1	4	260	7	2	2	2
7	79	1	3	2	2	260	250	2	2	2
7	80	1	2	2	5	260	310	2	2	2
8	1	2	1	2	3	140	0	1	1	2
8	2	2	3	2	3	170	227	2	1	2
8	3	2	1	2	3	170	0	1	1	2
8	4	2	3	1	2	200	170	2	1	2
8	5	2	2	2	5	200	286	2	1	2
8	6	2	4	2	4	200	307	2	1	2
8	7	2	1	1	1	200	0	1	1	2
8	8	2	4	1	4	230	266	2	1	2
8	9	2	3	2	4	230	190	2	1	2
8	10	2	4	2	5	230	194	2	1	2
8	11	2	1	1	2	230	0	1	1	2
8	12	2	2	1	1	260	162	2	1	2
8	13	2	3	1	3	260	150	2	1	2
8	14	2	4	1	2	260	314	2	1	2
8	15	2	2	2	1	260	159	2	1	2
8	16	2	3	1	2	260	339	2	1	2
8	17	2	2	2	5	260	231	2	1	2
8	18	2	1	2	5	260	108	0	1	2
8	19	2	4	2	1	230	137	2	1	2
8	20	2	1	2	1	230	77	0	1	2
8	21	2	2	2	3	200	115	2	1	2
8	22	2	3	2	4	200	183	2	1	2
8	23	2	1	1	4	200	139	0	1	2
8	24	2	3	2	2	170	209	2	1	2
8	25	2	4	2	2	170	165	2	1	2
8	26	2	2	2	2	170	217	2	1	2
8	27	2	1	1	3	170	206	0	1	2
8	28	2	2	2	2	140	171	2	1	2
8	29	2	3	2	2	140	95	2	1	2
8	30	2	4	1	1	140	147	2	1	2
8	31	2	3	2	1	140	232	2	1	2
8	32	2	4	2	3	140	140	2	1	2
8	33	2	2	1	3	140	80	2	1	2
8	34	2	3	2	5	140	117	2	1	2
8	35	2	2	1	5	140	153	2	1	2
8	36	2	4	1	3	140	301	2	1	2
8	37	2	2	1	1	140	273	2	1	2
8	38	2	1	1	1	140	0	1	1	2
8	39	2	3	1	3	170	177	2	1	2
8	40	2	2	2	4	170	133	2	1	2
8	41	2	4	2	3	170	89	2	1	2
8	42	2	1	1	4	170	174	0	1	2
8	43	2	2	1	3	140	219	2	1	2
8	44	2	3	1	5	140	319	2	1	2
8	45	2	4	1	2	140	387	2	1	2
8	46	2	3	2	3	140	248	2	1	2
8	47	2	1	2	4	140	124	0	1	2
8	48	2	3	2	1	110	337	2	1	2
8	49	2	2	2	3	110	86	2	1	2
8	50	2	1	2	2	110	0	1	1	2
8	51	2	2	1	5	140	381	2	1	2
8	52	2	3	1	1	140	273	2	1	2
8	53	2	4	1	1	140	181	2	1	2
8	54	2	3	2	5	140	489	2	1	2
8	55	2	2	1	2	140	222	2	1	2
8	56	2	1	2	1	140	178	0	1	2
8	57	2	4	1	4	110	136	2	1	2
8	58	2	3	1	4	110	108	2	1	2
8	59	2	4	1	3	110	208	2	1	2
8	60	2	1	1	5	110	0	1	1	2
8	61	2	3	1	5	140	247	2	1	2
8	62	2	1	2	5	140	0	1	1	2
8	63	2	2	1	4	170	39	2	1	2
8	64	2	4	1	5	170	235	2	1	2
8	65	2	1	2	2	170	0	1	1	2
8	66	2	2	2	1	200	354	2	1	2
8	67	2	1	1	3	200	214	0	1	2
8	68	2	3	1	1	170	204	2	1	2
8	69	2	4	1	5	170	256	2	1	2
8	70	2	1	2	4	170	0	1	1	2
8	71	2	2	1	2	200	0	99	1	2
8	72	2	3	1	4	200	363	2	1	2
8	73	2	4	2	2	200	224	2	1	2
8	74	2	2	2	4	200	356	2	1	2
8	75	2	4	2	4	200	200	2	1	2
8	76	2	1	1	2	200	157	0	1	2
8	77	2	4	2	1	170	66	2	1	2
8	78	2	2	1	4	170	23	2	1	2
8	79	2	1	1	5	170	0	1	1	2
8	80	2	4	2	5	200	286	2	1	2
