# Supplementary material for: Stop signals delay synchrony more for finger tapping than vocalization: a dual modality study of rhythmic synchronization in the stop signal task
Source: PeerJ. 2018 Jul 12;6:e5242. doi: 10.7717/peerj.5242 (PMC6046193; doi:10.7717/peerj.5242)
Supplement: Supplemental Information 1 [file peerj-06-5242-s001.zip › Raw data - for submission/P32_HL/StaircaseForStop_1.0.0.txt]

run	trial_n	duration	correct	TotalACC	Manual/Vocal	Ignore/Stop	***	run	trial_n	duration	correct	TotalACC	Manual/Vocal	Ignore/Stop
1	2	200	0	0	1	2	*****	2	3	200	0	0	2	2
1	8	170	0	0	1	2	*****	2	5	170	0	0	2	2
1	10	140	0	0	1	2	*****	2	10	140	1	0.333333333333333	2	2
1	18	110	0	0	1	2	*****	2	13	170	0	0.25	2	2
1	20	80	1	0.2	1	2	*****	2	15	140	0	0.2	2	2
1	25	110	0	0.166666666666667	1	2	*****	2	25	110	1	0.333333333333333	2	2
1	28	80	0	0.142857142857143	1	2	*****	2	27	140	0	0.285714285714286	2	2
1	32	50	1	0.25	1	2	*****	2	29	110	1	0.375	2	2
1	34	80	1	0.333333333333333	1	2	*****	2	36	140	1	0.444444444444444	2	2
1	36	110	1	0.4	1	2	*****	2	42	170	0	0.4	2	2
1	38	140	0	0.363636363636364	1	2	*****	2	50	140	1	0.454545454545455	2	2
1	40	110	1	0.416666666666667	1	2	*****	2	53	170	0	0.416666666666667	2	2
1	45	140	1	0.461538461538462	1	2	*****	2	60	140	0	0.384615384615385	2	2
1	49	170	0	0.428571428571429	1	2	*****	2	62	110	0	0.357142857142857	2	2
1	52	140	1	0.466666666666667	1	2	*****	2	64	80	0	0.333333333333333	2	2
1	61	170	0	0.4375	1	2	*****	2	70	50	1	0.375	2	2
1	65	140	0	0.411764705882353	1	2	*****	2	73	80	1	0.411764705882353	2	2
1	67	110	1	0.444444444444444	1	2	*****	2	75	110	0	0.388888888888889	2	2
1	69	140	0	0.421052631578947	1	2	*****	2	78	80	1	0.421052631578947	2	2
1	71	110	1	0.45	1	2	*****	2	80	110	0	0.4	2	2
5	1	140	0	0.428571428571429	1	2	*****	6	4	80	0	0.380952380952381	2	2
5	3	110	0	0.409090909090909	1	2	*****	6	7	50	1	0.409090909090909	2	2
5	6	80	1	0.434782608695652	1	2	*****	6	11	80	1	0.434782608695652	2	2
5	8	110	0	0.416666666666667	1	2	*****	6	15	110	0	0.416666666666667	2	2
5	10	80	1	0.44	1	2	*****	6	19	80	1	0.44	2	2
5	12	110	0	0.423076923076923	1	2	*****	6	26	110	0	0.423076923076923	2	2
5	16	80	1	0.444444444444444	1	2	*****	6	31	80	1	0.444444444444444	2	2
5	19	110	1	0.464285714285714	1	2	*****	6	36	110	1	0.464285714285714	2	2
5	27	140	0	0.448275862068966	1	2	*****	6	40	140	1	0.482758620689655	2	2
5	29	110	0	0.433333333333333	1	2	*****	6	42	170	0	0.466666666666667	2	2
5	31	80	1	0.451612903225806	1	2	*****	6	45	140	1	0.483870967741936	2	2
5	42	110	1	0.46875	1	2	*****	6	51	170	0	0.46875	2	2
5	46	140	0	0.454545454545455	1	2	*****	6	56	140	0	0.454545454545455	2	2
5	58	110	0	0.441176470588235	1	2	*****	6	58	110	1	0.470588235294118	2	2
5	64	80	1	0.457142857142857	1	2	*****	6	60	140	1	0.485714285714286	2	2
5	66	110	0	0.444444444444444	1	2	*****	6	63	170	1	0.5	2	2
5	68	80	1	0.459459459459459	1	2	*****	6	68	200	1	0.513513513513513	2	2
5	74	110	0	0.447368421052632	1	2	*****	6	70	230	0	0.5	2	2
5	76	80	1	0.461538461538462	1	2	*****	6	72	200	0	0.487179487179487	2	2
5	78	110	0	0.45	1	2	*****	6	75	170	1	0.5	2	2
