# Supplementary material for: Stop signals delay synchrony more for finger tapping than vocalization: a dual modality study of rhythmic synchronization in the stop signal task
Source: PeerJ. 2018 Jul 12;6:e5242. doi: 10.7717/peerj.5242 (PMC6046193; doi:10.7717/peerj.5242)
Supplement: Supplemental Information 1 [file peerj-06-5242-s001.zip › Raw data - for submission/P32_HL/Stop_1.0.0.txt]

run	trial_n	FactorA	FactorB	FactorC	TargItem	SSD	RT	ACC	Manual/Vocal	Ignore/Stop
1	1	1	2	2	3	200	127	2	1	2
1	2	1	1	2	4	200	84	0	1	2
1	3	1	2	1	1	170	249	2	1	2
1	4	1	3	1	5	170	125	2	1	2
1	5	1	2	2	4	170	82	2	1	2
1	6	1	4	2	2	170	198	2	1	2
1	7	1	2	2	5	170	138	2	1	2
1	8	1	1	1	2	170	110	0	1	2
1	9	1	2	2	2	140	379	2	1	2
1	10	1	1	2	3	140	144	0	1	2
1	11	1	2	2	1	110	501	2	1	2
1	12	1	4	2	1	110	154	2	1	2
1	13	1	2	1	5	110	254	2	1	2
1	14	1	4	1	2	110	226	2	1	2
1	15	1	3	2	2	110	358	2	1	2
1	16	1	2	1	4	110	682	2	1	2
1	17	1	4	2	5	110	319	2	1	2
1	18	1	1	1	1	110	195	0	1	2
1	19	1	4	2	3	80	416	2	1	2
1	20	1	1	1	5	80	0	1	1	2
1	21	1	4	2	2	110	223	2	1	2
1	22	1	3	1	4	110	228	2	1	2
1	23	1	4	1	3	110	472	2	1	2
1	24	1	3	1	5	110	268	2	1	2
1	25	1	1	1	3	110	176	0	1	2
1	26	1	2	2	3	80	397	2	1	2
1	27	1	3	2	3	80	242	2	1	2
1	28	1	1	1	4	80	86	0	1	2
1	29	1	4	2	5	50	348	2	1	2
1	30	1	2	1	3	50	464	2	1	2
1	31	1	3	1	1	50	308	2	1	2
1	32	1	1	1	2	50	0	1	1	2
1	33	1	2	1	2	80	251	2	1	2
1	34	1	1	2	3	80	0	1	1	2
1	35	1	3	1	1	110	187	2	1	2
1	36	1	1	1	3	110	0	1	1	2
1	37	1	3	2	4	140	177	2	1	2
1	38	1	1	2	1	140	198	0	1	2
1	39	1	3	1	4	110	379	2	1	2
1	40	1	1	1	5	110	0	1	1	2
1	41	1	3	2	3	140	34	2	1	2
1	42	1	2	2	4	140	166	2	1	2
1	43	1	4	2	4	140	171	2	1	2
1	44	1	2	2	2	140	127	2	1	2
1	45	1	1	1	1	140	0	1	1	2
1	46	1	2	1	2	170	0	99	1	2
1	47	1	3	2	4	170	0	99	1	2
1	48	1	4	1	1	170	167	2	1	2
1	49	1	1	2	2	170	27	0	1	2
1	50	1	4	2	4	140	216	2	1	2
1	51	1	3	2	1	140	108	2	1	2
1	52	1	1	2	2	140	0	1	1	2
1	53	1	2	1	3	170	0	99	1	2
1	54	1	4	1	3	170	0	2	1	2
1	55	1	3	1	3	170	68	2	1	2
1	56	1	2	1	1	170	280	2	1	2
1	57	1	4	1	4	170	61	2	1	2
1	58	1	3	1	2	170	145	2	1	2
1	59	1	4	1	5	170	277	2	1	2
1	60	1	2	1	5	170	233	2	1	2
1	61	1	1	2	4	170	174	0	1	2
1	62	1	3	1	2	140	171	2	1	2
1	63	1	4	2	3	140	79	2	1	2
1	64	1	2	1	4	140	67	2	1	2
1	65	1	1	2	1	140	72	0	1	2
1	66	1	3	2	1	110	317	2	1	2
1	67	1	1	1	4	110	0	1	1	2
1	68	1	3	1	3	140	228	2	1	2
1	69	1	1	2	5	140	104	0	1	2
1	70	1	3	2	5	110	222	2	1	2
1	71	1	1	2	5	110	0	1	1	2
1	72	1	4	1	2	140	181	2	1	2
1	73	1	3	2	5	140	425	2	1	2
1	74	1	4	2	1	140	221	2	1	2
1	75	1	2	2	5	140	370	2	1	2
1	76	1	4	1	4	140	182	2	1	2
1	77	1	2	2	1	140	250	2	1	2
1	78	1	4	1	5	140	238	2	1	2
1	79	1	3	2	2	140	290	2	1	2
1	80	1	4	1	1	140	167	2	1	2
2	1	2	3	2	1	200	77	2	2	2
2	2	2	2	1	4	200	119	2	2	2
2	3	2	1	1	3	200	71	0	2	2
2	4	2	2	2	3	170	238	2	2	2
2	5	2	1	2	1	170	161	0	2	2
2	6	2	4	1	1	140	114	2	2	2
2	7	2	3	1	2	140	173	2	2	2
2	8	2	4	1	3	140	227	2	2	2
2	9	2	2	2	2	140	212	2	2	2
2	10	2	1	1	1	140	0	1	2	2
2	11	2	3	1	4	170	185	2	2	2
2	12	2	4	1	2	170	138	2	2	2
2	13	2	1	2	4	170	140	0	2	2
2	14	2	3	1	1	140	90	2	2	2
2	15	2	1	1	5	140	152	0	2	2
2	16	2	4	1	5	110	231	2	2	2
2	17	2	3	1	3	110	219	2	2	2
2	18	2	4	1	1	110	205	2	2	2
2	19	2	2	2	4	110	213	2	2	2
2	20	2	3	1	5	110	296	2	2	2
2	21	2	4	2	1	110	270	2	2	2
2	22	2	2	1	2	110	283	2	2	2
2	23	2	3	2	4	110	294	2	2	2
2	24	2	4	1	3	110	222	2	2	2
2	25	2	1	1	3	110	0	1	2	2
2	26	2	3	2	1	140	110	2	2	2
2	27	2	1	1	5	140	68	0	2	2
2	28	2	4	2	5	110	233	2	2	2
2	29	2	1	2	5	110	0	1	2	2
2	30	2	4	2	3	140	96	2	2	2
2	31	2	3	1	1	140	204	2	2	2
2	32	2	2	2	2	140	217	2	2	2
2	33	2	4	2	4	140	248	2	2	2
2	34	2	2	2	1	140	274	2	2	2
2	35	2	3	2	3	140	268	2	2	2
2	36	2	1	2	5	140	0	1	2	2
2	37	2	3	2	3	170	132	2	2	2
2	38	2	2	2	1	170	169	2	2	2
2	39	2	4	1	4	170	166	2	2	2
2	40	2	2	1	4	170	156	2	2	2
2	41	2	4	2	2	170	155	2	2	2
2	42	2	1	2	2	170	169	0	2	2
2	43	2	4	1	2	140	177	2	2	2
2	44	2	2	1	1	140	210	2	2	2
2	45	2	4	1	4	140	177	2	2	2
2	46	2	3	2	5	140	305	2	2	2
2	47	2	4	2	3	140	285	2	2	2
2	48	2	3	1	4	140	254	2	2	2
2	49	2	2	1	3	140	297	2	2	2
2	50	2	1	1	4	140	0	1	2	2
2	51	2	3	2	5	170	122	2	2	2
2	52	2	2	2	3	170	89	2	2	2
2	53	2	1	2	1	170	235	0	2	2
2	54	2	4	2	1	140	185	2	2	2
2	55	2	3	1	2	140	169	2	2	2
2	56	2	2	1	1	140	235	2	2	2
2	57	2	4	1	5	140	236	2	2	2
2	58	2	3	1	5	140	235	2	2	2
2	59	2	4	2	2	140	193	2	2	2
2	60	2	1	2	3	140	240	0	2	2
2	61	2	2	1	3	110	302	2	2	2
2	62	2	1	1	1	110	237	0	2	2
2	63	2	2	2	4	80	317	2	2	2
2	64	2	1	2	2	80	170	0	2	2
2	65	2	4	2	4	50	0	99	2	2
2	66	2	2	2	5	50	130	2	2	2
2	67	2	3	2	4	50	422	2	2	2
2	68	2	2	2	5	50	451	2	2	2
2	69	2	3	1	3	50	287	2	2	2
2	70	2	1	1	4	50	0	1	2	2
2	71	2	2	1	5	80	203	2	2	2
2	72	2	3	2	2	80	232	2	2	2
2	73	2	1	2	4	80	0	1	2	2
2	74	2	3	2	2	110	69	2	2	2
2	75	2	1	1	2	110	255	0	2	2
2	76	2	4	2	5	80	194	2	2	2
2	77	2	2	1	2	80	285	2	2	2
2	78	2	1	2	3	80	0	1	2	2
2	79	2	2	1	5	110	175	2	2	2
2	80	2	1	1	2	110	150	0	2	2
3	1	1	1	1	1	140	8	2	1	1
3	2	1	3	2	2	135	0	99	1	1
3	3	1	4	2	2	155	15	2	1	1
3	4	1	1	2	2	141	0	99	1	1
3	5	1	3	1	2	110	0	99	1	1
3	6	1	1	2	3	152	0	99	1	1
3	7	1	2	2	3	131	73	2	1	1
3	8	1	4	1	4	148	45	2	1	1
3	9	1	3	2	3	113	35	2	1	1
3	10	1	1	1	2	119	87	2	1	1
3	11	1	2	1	4	147	105	2	1	1
3	12	1	4	2	3	115	0	99	1	1
3	13	1	2	1	2	116	195	2	1	1
3	14	1	3	2	2	152	6	2	1	1
3	15	1	2	1	1	107	36	2	1	1
3	16	1	3	2	1	130	31	2	1	1
3	17	1	4	2	4	115	148	2	1	1
3	18	1	2	2	4	145	143	2	1	1
3	19	1	4	1	1	140	211	2	1	1
3	20	1	3	2	4	105	0	99	1	1
3	21	1	2	1	1	131	100	2	1	1
3	22	1	1	2	4	113	41	2	1	1
3	23	1	4	2	1	154	19	2	1	1
3	24	1	2	1	5	121	121	2	1	1
3	25	1	1	1	3	143	61	2	1	1
3	26	1	2	2	5	133	185	2	1	1
3	27	1	3	1	2	123	86	2	1	1
3	28	1	4	2	4	119	66	2	1	1
3	29	1	2	2	4	125	94	2	1	1
3	30	1	3	2	5	141	114	2	1	1
3	31	1	1	2	2	109	119	2	1	1
3	32	1	4	2	1	155	105	2	1	1
3	33	1	1	2	3	146	102	2	1	1
3	34	1	3	1	4	138	98	2	1	1
3	35	1	1	2	4	108	8	2	1	1
3	36	1	3	2	4	121	0	99	1	1
3	37	1	1	2	1	138	0	99	1	1
3	38	1	3	2	1	124	0	99	1	1
3	39	1	4	1	1	138	0	99	1	1
3	40	1	3	1	5	135	84	2	1	1
3	41	1	2	1	5	121	129	2	1	1
3	42	1	1	1	4	153	188	2	1	1
3	43	1	4	2	5	135	161	2	1	1
3	44	1	3	1	1	130	133	2	1	1
3	45	1	1	1	2	128	225	2	1	1
3	46	1	3	1	5	154	68	2	1	1
3	47	1	4	1	4	115	82	2	1	1
3	48	1	2	2	1	125	142	2	1	1
3	49	1	3	1	3	125	51	2	1	1
3	50	1	2	1	4	127	103	2	1	1
3	51	1	4	2	2	123	91	2	1	1
3	52	1	1	1	5	128	111	2	1	1
3	53	1	2	2	5	148	218	2	1	1
3	54	1	3	2	5	114	48	2	1	1
3	55	1	4	1	2	106	109	2	1	1
3	56	1	2	2	2	107	193	2	1	1
3	57	1	3	1	4	134	76	2	1	1
3	58	1	4	1	3	111	153	2	1	1
3	59	1	1	1	4	121	109	2	1	1
3	60	1	4	1	5	108	146	2	1	1
3	61	1	1	2	5	139	53	2	1	1
3	62	1	2	2	3	108	186	2	1	1
3	63	1	4	2	5	149	5	2	1	1
3	64	1	1	1	3	122	98	2	1	1
3	65	1	2	1	3	128	22	2	1	1
3	66	1	1	1	5	124	0	99	1	1
3	67	1	2	1	3	110	0	99	1	1
3	68	1	4	2	3	129	106	2	1	1
3	69	1	2	2	1	142	0	99	1	1
3	70	1	4	1	3	137	0	99	1	1
3	71	1	3	2	3	128	95	2	1	1
3	72	1	1	2	5	118	28	2	1	1
3	73	1	3	1	3	132	16	2	1	1
3	74	1	4	1	5	117	20	2	1	1
3	75	1	2	2	2	154	15	2	1	1
3	76	1	1	1	1	155	115	2	1	1
3	77	1	2	1	2	129	80	2	1	1
3	78	1	3	1	1	118	85	2	1	1
3	79	1	4	1	2	151	56	2	1	1
3	80	1	1	2	1	153	0	99	1	1
4	1	2	3	1	3	110	224	2	2	1
4	2	2	1	2	1	156	165	2	2	1
4	3	2	3	2	4	141	190	2	2	1
4	4	2	1	1	5	130	211	2	2	1
4	5	2	2	2	5	130	187	2	2	1
4	6	2	3	1	3	111	333	2	2	1
4	7	2	1	1	1	112	231	2	2	1
4	8	2	4	1	2	151	179	2	2	1
4	9	2	2	1	2	124	236	2	2	1
4	10	2	4	2	5	148	229	2	2	1
4	11	2	2	1	3	114	221	2	2	1
4	12	2	3	1	4	127	166	2	2	1
4	13	2	1	1	5	150	102	2	2	1
4	14	2	4	1	3	124	311	2	2	1
4	15	2	3	1	2	150	282	2	2	1
4	16	2	1	2	3	135	242	2	2	1
4	17	2	4	2	3	121	183	2	2	1
4	18	2	3	2	1	123	243	2	2	1
4	19	2	1	1	4	142	179	2	2	1
4	20	2	4	1	4	121	352	2	2	1
4	21	2	1	1	4	143	212	2	2	1
4	22	2	2	2	1	140	222	2	2	1
4	23	2	4	1	2	136	248	2	2	1
4	24	2	3	1	2	150	134	2	2	1
4	25	2	4	2	1	157	184	2	2	1
4	26	2	2	2	2	153	143	2	2	1
4	27	2	3	2	5	125	140	2	2	1
4	28	2	2	2	4	142	263	2	2	1
4	29	2	4	1	5	131	259	2	2	1
4	30	2	2	1	3	136	173	2	2	1
4	31	2	3	1	4	125	166	2	2	1
4	32	2	4	2	3	131	201	2	2	1
4	33	2	2	2	5	157	141	2	2	1
4	34	2	1	2	5	120	177	2	2	1
4	35	2	4	2	2	136	187	2	2	1
4	36	2	2	2	1	148	148	2	2	1
4	37	2	1	1	3	118	280	2	2	1
4	38	2	4	1	3	151	289	2	2	1
4	39	2	2	2	3	109	307	2	2	1
4	40	2	1	1	1	122	176	2	2	1
4	41	2	4	2	2	120	230	2	2	1
4	42	2	2	2	4	107	219	2	2	1
4	43	2	4	1	1	126	169	2	2	1
4	44	2	1	2	3	149	94	2	2	1
4	45	2	4	1	1	130	131	2	2	1
4	46	2	2	1	4	115	85	2	2	1
4	47	2	3	1	1	158	153	2	2	1
4	48	2	2	1	1	150	172	2	2	1
4	49	2	1	1	3	112	221	2	2	1
4	50	2	4	2	4	136	333	2	2	1
4	51	2	3	2	1	143	88	2	2	1
4	52	2	4	2	5	125	172	2	2	1
4	53	2	2	2	2	138	206	2	2	1
4	54	2	3	2	3	117	148	2	2	1
4	55	2	2	1	4	109	225	2	2	1
4	56	2	3	2	2	140	126	2	2	1
4	57	2	1	1	2	119	179	2	2	1
4	58	2	2	1	2	139	245	2	2	1
4	59	2	3	2	3	154	180	2	2	1
4	60	2	1	1	2	140	200	2	2	1
4	61	2	4	1	5	126	224	2	2	1
4	62	2	3	1	5	157	140	2	2	1
4	63	2	1	2	4	139	220	2	2	1
4	64	2	4	2	1	131	205	2	2	1
4	65	2	2	1	5	140	235	2	2	1
4	66	2	1	2	1	158	202	2	2	1
4	67	2	4	1	4	154	231	2	2	1
4	68	2	2	1	1	129	205	2	2	1
4	69	2	3	2	4	138	252	2	2	1
4	70	2	1	2	2	151	193	2	2	1
4	71	2	2	2	3	143	168	2	2	1
4	72	2	3	2	5	115	285	2	2	1
4	73	2	1	2	2	107	189	2	2	1
4	74	2	3	1	5	114	183	2	2	1
4	75	2	1	2	5	144	204	2	2	1
4	76	2	3	2	2	117	251	2	2	1
4	77	2	1	2	4	121	199	2	2	1
4	78	2	3	1	1	149	204	2	2	1
4	79	2	2	1	5	128	182	2	2	1
4	80	2	4	2	4	155	104	2	2	1
5	1	1	1	1	3	140	138	0	1	2
5	2	1	2	1	4	110	207	2	1	2
5	3	1	1	2	4	110	83	0	1	2
5	4	1	4	1	4	80	241	2	1	2
5	5	1	3	1	3	80	165	2	1	2
5	6	1	1	1	1	80	0	1	1	2
5	7	1	2	1	4	110	84	2	1	2
5	8	1	1	1	1	110	88	0	1	2
5	9	1	3	2	2	80	293	2	1	2
5	10	1	1	1	3	80	0	1	1	2
5	11	1	4	2	5	110	5	2	1	2
5	12	1	1	2	2	110	73	0	1	2
5	13	1	3	1	2	80	326	2	1	2
5	14	1	2	1	2	80	299	2	1	2
5	15	1	3	1	2	80	159	2	1	2
5	16	1	1	2	2	80	0	1	1	2
5	17	1	4	2	3	110	0	99	1	2
5	18	1	3	2	4	110	162	2	1	2
5	19	1	1	2	5	110	0	1	1	2
5	20	1	4	2	4	140	26	2	1	2
5	21	1	3	2	1	140	46	2	1	2
5	22	1	2	2	2	140	66	2	1	2
5	23	1	3	1	5	140	214	2	1	2
5	24	1	2	2	2	140	139	2	1	2
5	25	1	4	2	5	140	47	2	1	2
5	26	1	2	2	4	140	307	2	1	2
5	27	1	1	1	4	140	71	0	1	2
5	28	1	4	1	2	110	93	2	1	2
5	29	1	1	2	5	110	65	0	1	2
5	30	1	2	2	1	80	174	2	1	2
5	31	1	1	1	5	80	0	1	1	2
5	32	1	2	1	3	110	0	99	1	2
5	33	1	3	2	3	110	194	2	1	2
5	34	1	4	1	4	110	150	2	1	2
5	35	1	2	2	5	110	154	2	1	2
5	36	1	3	2	5	110	334	2	1	2
5	37	1	4	1	3	110	275	2	1	2
5	38	1	2	2	5	110	231	2	1	2
5	39	1	4	1	5	110	60	2	1	2
5	40	1	2	2	3	110	128	2	1	2
5	41	1	3	1	1	110	116	2	1	2
5	42	1	1	1	5	110	0	1	1	2
5	43	1	4	1	1	140	171	2	1	2
5	44	1	2	2	3	140	31	2	1	2
5	45	1	3	2	1	140	19	2	1	2
5	46	1	1	2	3	140	136	0	1	2
5	47	1	3	1	5	110	301	2	1	2
5	48	1	4	2	1	110	241	2	1	2
5	49	1	2	1	2	110	86	2	1	2
5	50	1	4	1	1	110	106	2	1	2
5	51	1	3	2	3	110	238	2	1	2
5	52	1	4	2	2	110	194	2	1	2
5	53	1	2	1	5	110	135	2	1	2
5	54	1	3	1	4	110	219	2	1	2
5	55	1	4	2	2	110	111	2	1	2
5	56	1	2	2	1	110	259	2	1	2
5	57	1	4	1	3	110	87	2	1	2
5	58	1	1	2	4	110	28	0	1	2
5	59	1	2	1	1	80	121	2	1	2
5	60	1	3	1	3	80	45	2	1	2
5	61	1	4	1	2	80	257	2	1	2
5	62	1	3	1	1	80	149	2	1	2
5	63	1	2	1	3	80	345	2	1	2
5	64	1	1	1	2	80	0	1	1	2
5	65	1	2	2	4	110	153	2	1	2
5	66	1	1	2	3	110	141	0	1	2
5	67	1	2	1	5	80	170	2	1	2
5	68	1	1	2	1	80	0	1	1	2
5	69	1	3	2	2	110	26	2	1	2
5	70	1	4	2	1	110	158	2	1	2
5	71	1	3	2	5	110	178	2	1	2
5	72	1	2	1	1	110	294	2	1	2
5	73	1	3	2	4	110	123	2	1	2
5	74	1	1	1	2	110	79	0	1	2
5	75	1	4	1	5	80	316	2	1	2
5	76	1	1	2	1	80	0	1	1	2
5	77	1	4	2	4	110	92	2	1	2
5	78	1	1	1	4	110	16	0	1	2
5	79	1	3	1	4	80	221	2	1	2
5	80	1	4	2	3	80	273	2	1	2
6	1	2	4	2	4	80	321	2	2	2
6	2	2	3	2	4	80	244	2	2	2
6	3	2	2	2	3	80	161	2	2	2
6	4	2	1	1	4	80	204	0	2	2
6	5	2	2	2	4	50	299	2	2	2
6	6	2	3	2	5	50	389	2	2	2
6	7	2	1	1	5	50	0	1	2	2
6	8	2	2	1	2	80	243	2	2	2
6	9	2	3	1	3	80	175	2	2	2
6	10	2	2	1	3	80	263	2	2	2
6	11	2	1	2	4	80	0	1	2	2
6	12	2	3	1	2	110	192	2	2	2
6	13	2	2	1	2	110	233	2	2	2
6	14	2	4	2	1	110	276	2	2	2
6	15	2	1	1	4	110	183	0	2	2
6	16	2	2	1	5	80	293	2	2	2
6	17	2	4	1	3	80	245	2	2	2
6	18	2	3	2	2	80	254	2	2	2
6	19	2	1	2	5	80	0	1	2	2
6	20	2	2	1	3	110	135	2	2	2
6	21	2	3	2	2	110	134	2	2	2
6	22	2	4	1	5	110	268	2	2	2
6	23	2	3	1	4	110	143	2	2	2
6	24	2	4	1	2	110	180	2	2	2
6	25	2	3	1	3	110	224	2	2	2
6	26	2	1	2	2	110	196	0	2	2
6	27	2	2	1	4	80	256	2	2	2
6	28	2	3	1	2	80	185	2	2	2
6	29	2	2	2	5	80	244	2	2	2
6	30	2	3	2	3	80	311	2	2	2
6	31	2	1	1	2	80	0	1	2	2
6	32	2	3	2	3	110	173	2	2	2
6	33	2	2	2	3	110	165	2	2	2
6	34	2	3	1	1	110	253	2	2	2
6	35	2	2	1	1	110	226	2	2	2
6	36	2	1	1	3	110	0	1	2	2
6	37	2	4	1	5	140	128	2	2	2
6	38	2	2	1	5	140	181	2	2	2
6	39	2	4	2	1	140	209	2	2	2
6	40	2	1	2	4	140	0	1	2	2
6	41	2	2	2	1	170	288	2	2	2
6	42	2	1	1	3	170	173	0	2	2
6	43	2	3	1	5	140	230	2	2	2
6	44	2	2	1	1	140	149	2	2	2
6	45	2	1	1	2	140	0	1	2	2
6	46	2	4	2	5	170	135	2	2	2
6	47	2	2	2	2	170	93	2	2	2
6	48	2	3	1	5	170	126	2	2	2
6	49	2	4	1	2	170	196	2	2	2
6	50	2	2	2	1	170	251	2	2	2
6	51	2	1	2	1	170	171	0	2	2
6	52	2	3	1	1	140	188	2	2	2
6	53	2	4	1	4	140	164	2	2	2
6	54	2	3	2	1	140	167	2	2	2
6	55	2	4	1	1	140	163	2	2	2
6	56	2	1	2	3	140	136	0	2	2
6	57	2	4	2	5	110	408	2	2	2
6	58	2	1	1	1	110	0	1	2	2
6	59	2	2	2	4	140	72	2	2	2
6	60	2	1	2	3	140	0	1	2	2
6	61	2	2	1	4	170	83	2	2	2
6	62	2	4	2	2	170	186	2	2	2
6	63	2	1	1	1	170	0	1	2	2
6	64	2	4	2	3	200	88	2	2	2
6	65	2	3	2	1	200	92	2	2	2
6	66	2	4	2	4	200	255	2	2	2
6	67	2	3	2	4	200	221	2	2	2
6	68	2	1	2	2	200	0	1	2	2
6	69	2	3	2	5	230	53	2	2	2
6	70	2	1	2	5	230	168	0	2	2
6	71	2	4	1	1	200	166	2	2	2
6	72	2	1	2	1	200	118	0	2	2
6	73	2	4	2	3	170	191	2	2	2
6	74	2	2	2	2	170	208	2	2	2
6	75	2	1	1	5	170	0	1	2	2
6	76	2	4	1	4	200	18	2	2	2
6	77	2	2	2	5	200	274	2	2	2
6	78	2	4	1	3	200	241	2	2	2
6	79	2	3	1	4	200	271	2	2	2
6	80	2	4	2	2	200	216	2	2	2
7	1	1	2	2	1	117	116	2	1	1
7	2	1	4	2	2	114	0	99	1	1
7	3	1	2	2	3	93	0	99	1	1
7	4	1	4	2	4	96	97	2	1	1
7	5	1	2	2	4	105	189	2	1	1
7	6	1	3	2	3	119	105	2	1	1
7	7	1	1	1	2	107	117	2	1	1
7	8	1	3	1	3	97	114	2	1	1
7	9	1	2	2	4	99	54	2	1	1
7	10	1	4	2	3	106	178	2	1	1
7	11	1	1	2	4	116	0	99	1	1
7	12	1	2	1	1	121	0	99	1	1
7	13	1	1	2	1	113	150	2	1	1
7	14	1	4	2	1	101	123	2	1	1
7	15	1	3	1	4	95	8	2	1	1
7	16	1	4	2	2	121	171	2	1	1
7	17	1	2	2	2	88	144	2	1	1
7	18	1	1	1	5	115	156	2	1	1
7	19	1	2	1	4	113	96	2	1	1
7	20	1	4	1	3	105	140	2	1	1
7	21	1	1	2	5	89	225	2	1	1
7	22	1	4	2	3	124	52	2	1	1
7	23	1	1	2	5	90	106	2	1	1
7	24	1	3	2	4	111	13	2	1	1
7	25	1	2	2	1	102	42	2	1	1
7	26	1	4	2	5	95	71	2	1	1
7	27	1	3	2	3	106	90	2	1	1
7	28	1	1	1	3	98	151	2	1	1
7	29	1	3	2	2	117	90	2	1	1
7	30	1	4	1	4	116	190	2	1	1
7	31	1	3	1	1	105	219	2	1	1
7	32	1	1	2	2	100	119	2	1	1
7	33	1	3	2	1	110	179	2	1	1
7	34	1	1	2	3	127	247	2	1	1
7	35	1	3	1	3	93	156	2	1	1
7	36	1	4	1	3	125	223	2	1	1
7	37	1	3	1	5	117	268	2	1	1
7	38	1	1	1	1	98	193	2	1	1
7	39	1	2	1	2	128	108	2	1	1
7	40	1	1	2	3	111	113	2	1	1
7	41	1	3	1	2	101	269	2	1	1
7	42	1	1	1	2	88	218	2	1	1
7	43	1	4	1	2	100	150	2	1	1
7	44	1	2	1	3	89	242	2	1	1
7	45	1	4	2	5	90	182	2	1	1
7	46	1	2	1	3	115	98	2	1	1
7	47	1	1	2	4	103	214	2	1	1
7	48	1	3	2	4	94	243	2	1	1
7	49	1	2	2	2	95	215	2	1	1
7	50	1	3	1	1	103	211	2	1	1
7	51	1	4	1	5	125	46	2	1	1
7	52	1	1	2	1	97	108	2	1	1
7	53	1	3	2	1	93	88	2	1	1
7	54	1	2	1	2	111	28	2	1	1
7	55	1	3	2	5	120	135	2	1	1
7	56	1	1	1	4	99	108	2	1	1
7	57	1	4	1	5	111	88	2	1	1
7	58	1	2	1	1	116	116	2	1	1
7	59	1	1	2	2	116	0	99	1	1
7	60	1	4	2	1	111	149	2	1	1
7	61	1	2	1	5	121	200	2	1	1
7	62	1	4	1	4	104	221	2	1	1
7	63	1	3	1	4	98	250	2	1	1
7	64	1	2	1	4	98	142	2	1	1
7	65	1	3	1	2	122	89	2	1	1
7	66	1	2	2	3	101	119	2	1	1
7	67	1	3	2	2	88	147	2	1	1
7	68	1	1	1	5	103	159	2	1	1
7	69	1	2	2	5	111	91	2	1	1
7	70	1	1	1	1	97	120	2	1	1
7	71	1	3	2	5	112	107	2	1	1
7	72	1	4	1	2	111	104	2	1	1
7	73	1	3	1	5	119	84	2	1	1
7	74	1	1	1	3	122	79	2	1	1
7	75	1	2	2	5	95	101	2	1	1
7	76	1	4	1	1	96	49	2	1	1
7	77	1	2	1	5	118	100	2	1	1
7	78	1	4	2	4	119	153	2	1	1
7	79	1	1	1	4	113	109	2	1	1
7	80	1	4	1	1	89	218	2	1	1
8	1	2	4	2	4	159	163	2	2	1
8	2	2	1	1	4	124	162	2	2	1
8	3	2	2	1	4	145	186	2	2	1
8	4	2	3	2	5	163	227	2	2	1
8	5	2	2	2	4	149	187	2	2	1
8	6	2	4	1	3	160	116	2	2	1
8	7	2	3	2	2	119	254	2	2	1
8	8	2	2	2	2	150	213	2	2	1
8	9	2	3	2	5	125	331	2	2	1
8	10	2	2	1	5	155	209	2	2	1
8	11	2	3	2	1	132	236	2	2	1
8	12	2	2	1	4	145	216	2	2	1
8	13	2	3	1	3	131	214	2	2	1
8	14	2	2	2	3	119	269	2	2	1
8	15	2	1	2	5	162	148	2	2	1
8	16	2	4	1	3	112	209	2	2	1
8	17	2	2	1	2	115	276	2	2	1
8	18	2	4	1	4	154	185	2	2	1
8	19	2	2	2	1	158	234	2	2	1
8	20	2	3	1	1	127	236	2	2	1
8	21	2	4	2	2	153	220	2	2	1
8	22	2	2	2	1	121	98	2	2	1
8	23	2	4	1	2	130	256	2	2	1
8	24	2	3	2	1	160	241	2	2	1
8	25	2	4	1	1	125	266	2	2	1
8	26	2	3	2	3	119	216	2	2	1
8	27	2	4	1	2	116	177	2	2	1
8	28	2	1	2	4	112	211	2	2	1
8	29	2	2	1	3	119	297	2	2	1
8	30	2	1	2	2	145	306	2	2	1
8	31	2	3	1	3	155	307	2	2	1
8	32	2	1	1	2	112	292	2	2	1
8	33	2	3	2	4	129	278	2	2	1
8	34	2	4	1	5	117	314	2	2	1
8	35	2	3	1	5	136	298	2	2	1
8	36	2	2	1	5	140	336	2	2	1
8	37	2	4	2	2	159	234	2	2	1
8	38	2	2	1	1	151	238	2	2	1
8	39	2	3	2	2	120	272	2	2	1
8	40	2	2	2	2	144	252	2	2	1
8	41	2	1	1	3	131	269	2	2	1
8	42	2	2	2	3	129	263	2	2	1
8	43	2	4	1	4	144	319	2	2	1
8	44	2	1	1	2	125	394	2	2	1
8	45	2	4	2	3	145	307	2	2	1
8	46	2	1	1	1	143	203	2	2	1
8	47	2	4	2	1	151	189	2	2	1
8	48	2	1	1	3	121	252	2	2	1
8	49	2	2	1	1	129	204	2	2	1
8	50	2	1	2	2	125	198	2	2	1
8	51	2	3	1	4	134	164	2	2	1
8	52	2	2	2	5	125	326	2	2	1
8	53	2	4	1	5	112	268	2	2	1
8	54	2	3	1	5	130	207	2	2	1
8	55	2	1	2	3	136	212	2	2	1
8	56	2	4	2	1	157	128	2	2	1
8	57	2	1	2	1	122	155	2	2	1
8	58	2	4	1	1	146	132	2	2	1
8	59	2	1	2	5	155	117	2	2	1
8	60	2	4	2	3	145	234	2	2	1
8	61	2	3	1	1	146	303	2	2	1
8	62	2	1	1	5	131	226	2	2	1
8	63	2	2	2	5	141	293	2	2	1
8	64	2	1	1	5	122	228	2	2	1
8	65	2	3	2	3	119	226	2	2	1
8	66	2	1	2	1	131	176	2	2	1
8	67	2	3	1	2	150	49	2	2	1
8	68	2	1	2	3	151	175	2	2	1
8	69	2	4	2	4	164	118	2	2	1
8	70	2	1	1	4	135	203	2	2	1
8	71	2	4	2	5	158	300	2	2	1
8	72	2	2	1	2	165	254	2	2	1
8	73	2	3	1	4	137	203	2	2	1
8	74	2	2	2	4	124	242	2	2	1
8	75	2	3	2	4	159	159	2	2	1
8	76	2	1	1	1	152	81	2	2	1
8	77	2	2	1	3	113	243	2	2	1
8	78	2	3	1	2	129	151	2	2	1
8	79	2	1	2	4	114	207	2	2	1
8	80	2	4	2	5	151	515	2	2	1
