# Supplementary material for: Stop signals delay synchrony more for finger tapping than vocalization: a dual modality study of rhythmic synchronization in the stop signal task
Source: PeerJ. 2018 Jul 12;6:e5242. doi: 10.7717/peerj.5242 (PMC6046193; doi:10.7717/peerj.5242)
Supplement: Supplemental Information 1 [file peerj-06-5242-s001.zip › Raw data - for submission/P34_RH/StaircaseForStop_1.0.0.txt]

run	trial_n	duration	correct	TotalACC	Manual/Vocal	Ignore/Stop	***	run	trial_n	duration	correct	TotalACC	Manual/Vocal	Ignore/Stop
1	3	200	1	1	2	2	*****	2	3	200	1	1	1	2
1	9	230	0	0.5	2	2	*****	2	7	230	0	0.5	1	2
1	14	200	0	0.333333333333333	2	2	*****	2	14	200	1	0.666666666666667	1	2
1	18	170	1	0.5	2	2	*****	2	16	230	0	0.5	1	2
1	21	200	1	0.6	2	2	*****	2	18	200	1	0.6	1	2
1	23	230	0	0.5	2	2	*****	2	24	230	1	0.666666666666667	1	2
1	28	200	1	0.571428571428571	2	2	*****	2	26	260	0	0.571428571428571	1	2
1	32	230	1	0.625	2	2	*****	2	29	230	0	0.5	1	2
1	37	260	0	0.555555555555556	2	2	*****	2	31	200	1	0.555555555555556	1	2
1	39	230	0	0.5	2	2	*****	2	35	230	0	0.5	1	2
1	42	200	1	0.545454545454545	2	2	*****	2	38	200	1	0.545454545454545	1	2
1	46	230	0	0.5	2	2	*****	2	42	230	0	0.5	1	2
1	59	200	1	0.538461538461538	2	2	*****	2	44	200	1	0.538461538461538	1	2
1	61	230	0	0.5	2	2	*****	2	48	230	0	0.5	1	2
1	65	200	1	0.533333333333333	2	2	*****	2	59	200	0	0.466666666666667	1	2
1	67	230	0	0.5	2	2	*****	2	63	170	0	0.4375	1	2
1	72	200	1	0.529411764705882	2	2	*****	2	68	140	0	0.411764705882353	1	2
1	75	230	0	0.5	2	2	*****	2	70	110	1	0.444444444444444	1	2
1	78	200	1	0.526315789473684	2	2	*****	2	73	140	1	0.473684210526316	1	2
1	80	230	0	0.5	2	2	*****	2	76	170	0	0.45	1	2
5	3	200	0	0.476190476190476	2	2	*****	6	4	140	0	0.428571428571429	1	2
5	6	170	0	0.454545454545455	2	2	*****	6	11	110	0	0.409090909090909	1	2
5	10	140	1	0.478260869565217	2	2	*****	6	16	80	1	0.434782608695652	1	2
5	15	170	1	0.5	2	2	*****	6	18	110	0	0.416666666666667	1	2
5	17	200	0	0.48	2	2	*****	6	25	80	0	0.4	1	2
5	19	170	1	0.5	2	2	*****	6	28	50	0	0.384615384615385	1	2
5	22	200	1	0.518518518518518	2	2	*****	6	35	50	0	0.37037037037037	1	2
5	25	230	0	0.5	2	2	*****	6	39	50	1	0.392857142857143	1	2
5	29	200	1	0.517241379310345	2	2	*****	6	41	50	1	0.413793103448276	1	2
5	33	230	1	0.533333333333333	2	2	*****	6	43	80	0	0.4	1	2
5	35	260	0	0.516129032258065	2	2	*****	6	46	50	1	0.419354838709677	1	2
5	40	230	0	0.5	2	2	*****	6	48	80	0	0.40625	1	2
5	44	200	1	0.515151515151515	2	2	*****	6	55	50	1	0.424242424242424	1	2
5	48	230	1	0.529411764705882	2	2	*****	6	59	80	1	0.441176470588235	1	2
5	55	260	0	0.514285714285714	2	2	*****	6	61	110	0	0.428571428571429	1	2
5	62	230	0	0.5	2	2	*****	6	63	80	1	0.444444444444444	1	2
5	71	200	0	0.486486486486487	2	2	*****	6	67	110	1	0.459459459459459	1	2
5	74	170	0	0.473684210526316	2	2	*****	6	69	140	0	0.447368421052632	1	2
5	76	140	1	0.487179487179487	2	2	*****	6	71	110	1	0.461538461538462	1	2
5	79	170	1	0.5	2	2	*****	6	79	140	1	0.475	1	2
