# Supplementary material for: Stop signals delay synchrony more for finger tapping than vocalization: a dual modality study of rhythmic synchronization in the stop signal task
Source: PeerJ. 2018 Jul 12;6:e5242. doi: 10.7717/peerj.5242 (PMC6046193; doi:10.7717/peerj.5242)
Supplement: Supplemental Information 1 [file peerj-06-5242-s001.zip › Raw data - for submission/P34_RH/Stop_1.0.0.txt]

run	trial_n	FactorA	FactorB	FactorC	TargItem	SSD	RT	ACC	Manual/Vocal	Ignore/Stop
1	1	1	2	1	1	200	259	2	2	2
1	2	1	4	2	4	200	214	2	2	2
1	3	1	1	2	5	200	0	1	2	2
1	4	1	3	2	2	230	217	2	2	2
1	5	1	2	2	5	230	235	2	2	2
1	6	1	4	2	1	230	194	2	2	2
1	7	1	2	2	1	230	246	2	2	2
1	8	1	3	1	4	230	195	2	2	2
1	9	1	1	1	3	230	205	0	2	2
1	10	1	3	1	5	200	471	2	2	2
1	11	1	2	1	4	200	276	2	2	2
1	12	1	4	1	2	200	224	2	2	2
1	13	1	3	1	1	200	223	2	2	2
1	14	1	1	1	3	200	370	0	2	2
1	15	1	2	2	5	170	359	2	2	2
1	16	1	4	1	4	170	347	2	2	2
1	17	1	2	1	5	170	344	2	2	2
1	18	1	1	2	2	170	0	1	2	2
1	19	1	4	1	1	200	231	2	2	2
1	20	1	3	2	1	200	224	2	2	2
1	21	1	1	1	5	200	0	1	2	2
1	22	1	3	2	5	230	177	2	2	2
1	23	1	1	1	2	230	189	0	2	2
1	24	1	3	2	3	200	283	2	2	2
1	25	1	4	2	3	200	339	2	2	2
1	26	1	2	2	4	200	274	2	2	2
1	27	1	4	1	3	200	253	2	2	2
1	28	1	1	1	2	200	0	1	2	2
1	29	1	2	2	3	230	165	2	2	2
1	30	1	4	2	4	230	243	2	2	2
1	31	1	3	2	5	230	230	2	2	2
1	32	1	1	2	3	230	0	1	2	2
1	33	1	2	2	2	260	134	2	2	2
1	34	1	3	2	1	260	150	2	2	2
1	35	1	4	2	5	260	176	2	2	2
1	36	1	3	1	2	260	231	2	2	2
1	37	1	1	2	5	260	217	0	2	2
1	38	1	2	2	4	230	322	2	2	2
1	39	1	1	2	1	230	216	0	2	2
1	40	1	4	2	3	200	263	2	2	2
1	41	1	3	2	2	200	289	2	2	2
1	42	1	1	1	1	200	0	1	2	2
1	43	1	2	1	5	230	285	2	2	2
1	44	1	3	1	1	230	254	2	2	2
1	45	1	4	1	5	230	240	2	2	2
1	46	1	1	2	4	230	247	0	2	2
1	47	1	2	1	3	200	211	2	2	2
1	48	1	4	1	4	200	274	2	2	2
1	49	1	3	1	5	200	297	2	2	2
1	50	1	4	2	2	200	275	2	2	2
1	51	1	2	1	3	200	333	2	2	2
1	52	1	3	2	4	200	366	2	2	2
1	53	1	4	1	5	200	287	2	2	2
1	54	1	2	2	2	200	249	2	2	2
1	55	1	3	1	2	200	254	2	2	2
1	56	1	2	1	1	200	215	2	2	2
1	57	1	3	1	3	200	225	2	2	2
1	58	1	4	1	3	200	259	2	2	2
1	59	1	1	1	5	200	0	1	2	2
1	60	1	4	2	1	230	84	2	2	2
1	61	1	1	2	1	230	200	0	2	2
1	62	1	3	1	4	200	247	2	2	2
1	63	1	4	2	2	200	319	2	2	2
1	64	1	2	1	4	200	320	2	2	2
1	65	1	1	1	4	200	0	1	2	2
1	66	1	2	1	2	230	155	2	2	2
1	67	1	1	2	2	230	240	0	2	2
1	68	1	4	1	2	200	262	2	2	2
1	69	1	3	1	3	200	283	2	2	2
1	70	1	4	1	1	200	307	2	2	2
1	71	1	2	1	2	200	275	2	2	2
1	72	1	1	2	4	200	0	1	2	2
1	73	1	4	2	5	230	234	2	2	2
1	74	1	3	2	3	230	119	2	2	2
1	75	1	1	1	4	230	160	0	2	2
1	76	1	2	2	1	200	308	2	2	2
1	77	1	3	2	4	200	253	2	2	2
1	78	1	1	1	1	200	0	1	2	2
1	79	1	2	2	3	230	141	2	2	2
1	80	1	1	2	3	230	149	0	2	2
2	1	2	3	2	3	200	107	2	1	2
2	2	2	2	2	1	200	208	2	1	2
2	3	2	1	1	5	200	0	1	1	2
2	4	2	3	1	5	230	169	2	1	2
2	5	2	4	1	5	230	158	2	1	2
2	6	2	2	2	2	230	148	2	1	2
2	7	2	1	1	5	230	169	0	1	2
2	8	2	3	1	1	200	271	2	1	2
2	9	2	4	1	5	200	260	2	1	2
2	10	2	2	1	5	200	266	2	1	2
2	11	2	4	1	1	200	303	2	1	2
2	12	2	3	1	4	200	244	2	1	2
2	13	2	2	1	2	200	217	2	1	2
2	14	2	1	2	1	200	0	1	1	2
2	15	2	2	1	4	230	147	2	1	2
2	16	2	1	2	4	230	120	0	1	2
2	17	2	3	1	5	200	206	2	1	2
2	18	2	1	1	2	200	0	1	1	2
2	19	2	2	1	3	230	295	2	1	2
2	20	2	4	2	4	230	157	2	1	2
2	21	2	3	2	2	230	210	2	1	2
2	22	2	2	2	5	230	215	2	1	2
2	23	2	3	1	3	230	156	2	1	2
2	24	2	1	2	2	230	0	1	1	2
2	25	2	2	1	2	260	110	2	1	2
2	26	2	1	1	3	260	67	0	1	2
2	27	2	2	2	4	230	161	2	1	2
2	28	2	3	2	4	230	230	2	1	2
2	29	2	1	1	1	230	204	0	1	2
2	30	2	3	1	1	200	354	2	1	2
2	31	2	1	2	2	200	0	1	1	2
2	32	2	2	2	3	230	299	2	1	2
2	33	2	3	2	2	230	144	2	1	2
2	34	2	4	2	5	230	134	2	1	2
2	35	2	1	1	2	230	155	0	1	2
2	36	2	3	2	1	200	209	2	1	2
2	37	2	4	2	5	200	295	2	1	2
2	38	2	1	1	4	200	0	1	1	2
2	39	2	2	2	2	230	320	2	1	2
2	40	2	4	1	2	230	165	2	1	2
2	41	2	3	1	3	230	26	2	1	2
2	42	2	1	1	4	230	79	0	1	2
2	43	2	2	1	4	200	390	2	1	2
2	44	2	1	2	3	200	0	1	1	2
2	45	2	3	1	4	230	287	2	1	2
2	46	2	4	2	4	230	148	2	1	2
2	47	2	2	1	3	230	89	2	1	2
2	48	2	1	2	4	230	127	0	1	2
2	49	2	3	2	5	200	197	2	1	2
2	50	2	4	2	2	200	282	2	1	2
2	51	2	3	2	4	200	240	2	1	2
2	52	2	4	2	3	200	261	2	1	2
2	53	2	2	2	5	200	266	2	1	2
2	54	2	4	2	1	200	351	2	1	2
2	55	2	2	1	5	200	261	2	1	2
2	56	2	4	2	3	200	394	2	1	2
2	57	2	3	1	2	200	463	2	1	2
2	58	2	4	1	3	200	228	2	1	2
2	59	2	1	1	1	200	105	0	1	2
2	60	2	4	2	1	170	288	2	1	2
2	61	2	3	1	2	170	197	2	1	2
2	62	2	4	1	4	170	218	2	1	2
2	63	2	1	2	1	170	208	0	1	2
2	64	2	4	1	3	140	222	2	1	2
2	65	2	3	2	3	140	355	2	1	2
2	66	2	2	1	1	140	328	2	1	2
2	67	2	3	2	1	140	365	2	1	2
2	68	2	1	2	3	140	467	0	1	2
2	69	2	4	1	2	110	569	2	1	2
2	70	2	1	2	5	110	0	1	1	2
2	71	2	4	1	1	140	354	2	1	2
2	72	2	2	1	1	140	248	2	1	2
2	73	2	1	2	5	140	0	1	1	2
2	74	2	2	2	3	170	169	2	1	2
2	75	2	3	2	5	170	126	2	1	2
2	76	2	1	1	3	170	115	0	1	2
2	77	2	2	2	4	140	338	2	1	2
2	78	2	4	1	4	140	391	2	1	2
2	79	2	2	2	1	140	396	2	1	2
2	80	2	4	2	2	140	369	2	1	2
3	1	1	4	1	2	253	257	2	2	1
3	2	1	2	1	3	197	291	2	2	1
3	3	1	4	2	5	261	222	2	2	1
3	4	1	2	2	3	188	260	2	2	1
3	5	1	4	1	4	256	128	2	2	1
3	6	1	3	2	4	238	191	2	2	1
3	7	1	4	2	3	246	190	2	2	1
3	8	1	3	2	2	190	315	2	2	1
3	9	1	2	1	2	237	214	2	2	1
3	10	1	4	2	4	240	181	2	2	1
3	11	1	1	1	3	246	187	2	2	1
3	12	1	4	2	4	206	217	2	2	1
3	13	1	2	1	4	199	318	2	2	1
3	14	1	3	1	5	185	275	2	2	1
3	15	1	2	2	3	240	202	2	2	1
3	16	1	1	1	5	185	259	2	2	1
3	17	1	3	2	1	227	238	2	2	1
3	18	1	1	2	4	252	168	2	2	1
3	19	1	4	1	2	250	232	2	2	1
3	20	1	1	2	3	206	231	2	2	1
3	21	1	3	1	3	254	204	2	2	1
3	22	1	1	1	4	253	235	2	2	1
3	23	1	2	1	3	200	228	2	2	1
3	24	1	4	1	3	192	306	2	2	1
3	25	1	2	2	1	200	322	2	2	1
3	26	1	4	1	1	212	306	2	2	1
3	27	1	2	2	2	198	278	2	2	1
3	28	1	4	2	2	241	206	2	2	1
3	29	1	1	2	1	261	221	2	2	1
3	30	1	3	1	4	244	295	2	2	1
3	31	1	1	2	3	183	269	2	2	1
3	32	1	4	1	5	195	185	2	2	1
3	33	1	1	1	5	263	146	2	2	1
3	34	1	3	2	1	224	257	2	2	1
3	35	1	2	2	5	209	235	2	2	1
3	36	1	1	1	2	253	157	2	2	1
3	37	1	2	1	4	262	130	2	2	1
3	38	1	3	2	4	209	276	2	2	1
3	39	1	2	2	4	227	293	2	2	1
3	40	1	1	2	1	198	266	2	2	1
3	41	1	3	1	3	189	278	2	2	1
3	42	1	4	2	1	238	246	2	2	1
3	43	1	2	1	1	182	231	2	2	1
3	44	1	4	2	1	224	254	2	2	1
3	45	1	3	1	2	233	271	2	2	1
3	46	1	1	2	5	198	254	2	2	1
3	47	1	3	1	1	201	280	2	2	1
3	48	1	1	1	4	225	257	2	2	1
3	49	1	3	1	1	243	214	2	2	1
3	50	1	1	1	1	178	247	2	2	1
3	51	1	3	2	3	216	155	2	2	1
3	52	1	4	1	5	206	180	2	2	1
3	53	1	3	2	2	262	129	2	2	1
3	54	1	2	2	4	225	286	2	2	1
3	55	1	3	1	5	237	263	2	2	1
3	56	1	2	2	2	204	226	2	2	1
3	57	1	3	2	5	232	249	2	2	1
3	58	1	1	2	4	192	269	2	2	1
3	59	1	3	1	2	231	284	2	2	1
3	60	1	1	2	5	229	258	2	2	1
3	61	1	2	1	5	232	235	2	2	1
3	62	1	4	1	3	233	205	2	2	1
3	63	1	2	1	1	242	244	2	2	1
3	64	1	4	1	1	200	310	2	2	1
3	65	1	2	1	2	262	204	2	2	1
3	66	1	1	1	2	241	253	2	2	1
3	67	1	4	2	2	200	282	2	2	1
3	68	1	1	2	2	197	268	2	2	1
3	69	1	2	2	5	243	305	2	2	1
3	70	1	3	1	4	195	258	2	2	1
3	71	1	4	2	3	204	225	2	2	1
3	72	1	1	2	2	259	182	2	2	1
3	73	1	2	1	5	203	240	2	2	1
3	74	1	4	1	4	233	257	2	2	1
3	75	1	1	1	3	183	248	2	2	1
3	76	1	3	2	5	242	137	2	2	1
3	77	1	1	1	1	192	236	2	2	1
3	78	1	3	2	3	260	228	2	2	1
3	79	1	2	2	1	234	298	2	2	1
3	80	1	4	2	5	235	221	2	2	1
4	1	2	2	1	4	189	115	2	1	1
4	2	2	4	1	4	238	198	2	1	1
4	3	2	2	1	3	218	180	2	1	1
4	4	2	4	1	1	177	211	2	1	1
4	5	2	2	1	3	194	184	2	1	1
4	6	2	3	1	2	200	101	2	1	1
4	7	2	4	1	2	234	104	2	1	1
4	8	2	2	2	5	178	0	99	1	1
4	9	2	1	1	2	217	228	2	1	1
4	10	2	4	1	5	196	137	2	1	1
4	11	2	3	2	2	169	128	2	1	1
4	12	2	1	2	1	191	236	2	1	1
4	13	2	2	2	1	243	79	2	1	1
4	14	2	3	2	3	187	39	2	1	1
4	15	2	4	2	3	241	58	2	1	1
4	16	2	1	1	4	193	97	2	1	1
4	17	2	4	2	1	170	111	2	1	1
4	18	2	3	2	5	225	58	2	1	1
4	19	2	1	1	3	188	113	2	1	1
4	20	2	3	2	4	189	70	2	1	1
4	21	2	1	2	2	172	92	2	1	1
4	22	2	2	1	5	202	152	2	1	1
4	23	2	3	1	3	210	133	2	1	1
4	24	2	1	2	3	231	33	2	1	1
4	25	2	4	2	2	218	71	2	1	1
4	26	2	2	2	4	205	69	2	1	1
4	27	2	4	1	1	199	98	2	1	1
4	28	2	3	1	5	229	86	2	1	1
4	29	2	2	2	2	199	0	99	1	1
4	30	2	1	2	4	194	234	2	1	1
4	31	2	3	1	5	175	192	2	1	1
4	32	2	1	1	4	244	83	2	1	1
4	33	2	3	1	3	222	168	2	1	1
4	34	2	2	1	1	172	80	2	1	1
4	35	2	1	1	1	192	212	2	1	1
4	36	2	4	1	2	171	74	2	1	1
4	37	2	1	1	5	226	13	2	1	1
4	38	2	4	1	3	207	35	2	1	1
4	39	2	3	2	1	226	0	99	1	1
4	40	2	1	2	2	244	172	2	1	1
4	41	2	3	1	4	233	138	2	1	1
4	42	2	4	2	1	186	97	2	1	1
4	43	2	1	2	3	166	71	2	1	1
4	44	2	4	2	4	180	28	2	1	1
4	45	2	1	1	3	240	70	2	1	1
4	46	2	2	2	2	205	125	2	1	1
4	47	2	3	1	2	213	122	2	1	1
4	48	2	1	1	1	192	136	2	1	1
4	49	2	2	1	4	241	11	2	1	1
4	50	2	3	2	5	241	17	2	1	1
4	51	2	1	2	5	238	182	2	1	1
4	52	2	2	1	5	226	108	2	1	1
4	53	2	3	1	4	224	145	2	1	1
4	54	2	4	1	4	201	127	2	1	1
4	55	2	3	1	1	168	118	2	1	1
4	56	2	4	1	3	192	66	2	1	1
4	57	2	2	2	5	212	46	2	1	1
4	58	2	3	1	1	179	149	2	1	1
4	59	2	2	2	4	197	41	2	1	1
4	60	2	3	2	1	214	0	99	1	1
4	61	2	4	2	5	189	172	2	1	1
4	62	2	2	1	1	212	56	2	1	1
4	63	2	1	2	1	243	0	99	1	1
4	64	2	2	2	3	232	0	99	1	1
4	65	2	3	2	2	227	160	2	1	1
4	66	2	1	1	5	192	166	2	1	1
4	67	2	2	2	3	216	114	2	1	1
4	68	2	1	2	5	228	191	2	1	1
4	69	2	2	1	2	198	141	2	1	1
4	70	2	3	2	4	201	179	2	1	1
4	71	2	2	1	2	176	193	2	1	1
4	72	2	4	2	5	238	163	2	1	1
4	73	2	1	2	4	227	89	2	1	1
4	74	2	4	2	4	241	30	2	1	1
4	75	2	2	2	1	220	300	2	1	1
4	76	2	4	2	2	172	155	2	1	1
4	77	2	1	1	2	176	96	2	1	1
4	78	2	4	1	5	184	237	2	1	1
4	79	2	3	2	3	178	283	2	1	1
4	80	2	4	2	3	166	184	2	1	1
5	1	1	4	1	5	200	98	2	2	2
5	2	1	3	1	1	200	328	2	2	2
5	3	1	1	2	1	200	218	0	2	2
5	4	1	3	1	4	170	296	2	2	2
5	5	1	4	1	5	170	189	2	2	2
5	6	1	1	1	3	170	184	0	2	2
5	7	1	3	1	3	140	288	2	2	2
5	8	1	4	2	3	140	377	2	2	2
5	9	1	3	1	5	140	319	2	2	2
5	10	1	1	2	5	140	0	1	2	2
5	11	1	4	2	1	170	349	2	2	2
5	12	1	2	1	5	170	283	2	2	2
5	13	1	4	1	4	170	211	2	2	2
5	14	1	3	1	2	170	281	2	2	2
5	15	1	1	1	4	170	0	1	2	2
5	16	1	2	1	3	200	213	2	2	2
5	17	1	1	1	2	200	200	0	2	2
5	18	1	2	2	4	170	263	2	2	2
5	19	1	1	2	3	170	0	1	2	2
5	20	1	4	2	5	200	221	2	2	2
5	21	1	2	1	1	200	187	2	2	2
5	22	1	1	1	4	200	0	1	2	2
5	23	1	3	2	5	230	230	2	2	2
5	24	1	4	1	2	230	131	2	2	2
5	25	1	1	1	3	230	176	0	2	2
5	26	1	4	2	2	200	219	2	2	2
5	27	1	2	1	1	200	167	2	2	2
5	28	1	3	2	3	200	249	2	2	2
5	29	1	1	1	1	200	0	1	2	2
5	30	1	4	1	3	230	200	2	2	2
5	31	1	2	2	1	230	174	2	2	2
5	32	1	4	2	4	230	111	2	2	2
5	33	1	1	2	4	230	0	1	2	2
5	34	1	3	2	2	260	186	2	2	2
5	35	1	1	2	2	260	160	0	2	2
5	36	1	4	2	2	230	194	2	2	2
5	37	1	3	1	2	230	250	2	2	2
5	38	1	2	1	5	230	275	2	2	2
5	39	1	3	1	4	230	235	2	2	2
5	40	1	1	2	5	230	206	0	2	2
5	41	1	4	2	1	200	277	2	2	2
5	42	1	2	1	3	200	216	2	2	2
5	43	1	4	2	5	200	128	2	2	2
5	44	1	1	2	3	200	0	1	2	2
5	45	1	3	2	4	230	323	2	2	2
5	46	1	2	2	5	230	141	2	2	2
5	47	1	3	2	5	230	237	2	2	2
5	48	1	1	1	1	230	0	1	2	2
5	49	1	2	2	2	260	175	2	2	2
5	50	1	3	1	3	260	93	2	2	2
5	51	1	2	2	3	260	124	2	2	2
5	52	1	3	2	1	260	140	2	2	2
5	53	1	2	2	4	260	147	2	2	2
5	54	1	4	1	3	260	258	2	2	2
5	55	1	1	2	1	260	157	0	2	2
5	56	1	2	1	4	230	198	2	2	2
5	57	1	3	1	5	230	174	2	2	2
5	58	1	2	2	2	230	160	2	2	2
5	59	1	4	1	2	230	212	2	2	2
5	60	1	2	2	1	230	199	2	2	2
5	61	1	4	1	1	230	208	2	2	2
5	62	1	1	1	5	230	198	0	2	2
5	63	1	2	1	2	200	338	2	2	2
5	64	1	3	2	3	200	262	2	2	2
5	65	1	2	2	5	200	196	2	2	2
5	66	1	3	2	1	200	257	2	2	2
5	67	1	4	1	1	200	270	2	2	2
5	68	1	3	2	2	200	321	2	2	2
5	69	1	2	1	2	200	340	2	2	2
5	70	1	4	1	4	200	458	2	2	2
5	71	1	1	2	4	200	198	0	2	2
5	72	1	2	1	4	170	203	2	2	2
5	73	1	3	2	4	170	75	2	2	2
5	74	1	1	1	2	170	156	0	2	2
5	75	1	4	2	4	140	315	2	2	2
5	76	1	1	2	2	140	0	1	2	2
5	77	1	3	1	1	170	248	2	2	2
5	78	1	2	2	3	170	269	2	2	2
5	79	1	1	1	5	170	0	1	2	2
5	80	1	4	2	3	200	161	2	2	2
6	1	2	3	1	2	140	189	2	1	2
6	2	2	2	2	2	140	146	2	1	2
6	3	2	3	1	4	140	104	2	1	2
6	4	2	1	2	5	140	173	0	1	2
6	5	2	4	2	1	110	195	2	1	2
6	6	2	3	1	3	110	89	2	1	2
6	7	2	2	2	5	110	254	2	1	2
6	8	2	3	2	3	110	355	2	1	2
6	9	2	2	1	5	110	216	2	1	2
6	10	2	3	1	3	110	254	2	1	2
6	11	2	1	1	3	110	195	0	1	2
6	12	2	3	2	5	80	641	2	1	2
6	13	2	4	1	3	80	406	2	1	2
6	14	2	2	1	5	80	251	2	1	2
6	15	2	3	1	1	80	257	2	1	2
6	16	2	1	1	2	80	0	1	1	2
6	17	2	3	2	1	110	146	2	1	2
6	18	2	1	2	1	110	215	0	1	2
6	19	2	4	1	4	80	293	2	1	2
6	20	2	2	2	2	80	219	2	1	2
6	21	2	4	1	5	80	192	2	1	2
6	22	2	3	1	2	80	117	2	1	2
6	23	2	4	2	1	80	442	2	1	2
6	24	2	3	2	1	80	208	2	1	2
6	25	2	1	1	4	80	197	0	1	2
6	26	2	3	2	2	50	347	2	1	2
6	27	2	4	1	2	50	273	2	1	2
6	28	2	1	2	2	50	166	0	1	2
6	29	2	4	2	3	50	459	2	1	2
6	30	2	2	2	1	50	368	2	1	2
6	31	2	4	1	1	50	325	2	1	2
6	32	2	2	1	2	50	331	2	1	2
6	33	2	3	1	5	50	272	2	1	2
6	34	2	4	2	3	50	309	2	1	2
6	35	2	1	1	3	50	682	0	1	2
6	36	2	2	2	5	50	703	2	1	2
6	37	2	4	1	1	50	501	2	1	2
6	38	2	2	2	1	50	394	2	1	2
6	39	2	1	2	3	50	0	1	1	2
6	40	2	2	1	1	50	372	2	1	2
6	41	2	1	2	5	50	0	1	1	2
6	42	2	3	1	4	80	270	2	1	2
6	43	2	1	1	5	80	227	0	1	2
6	44	2	3	1	1	50	345	2	1	2
6	45	2	4	2	2	50	319	2	1	2
6	46	2	1	2	3	50	0	1	1	2
6	47	2	2	2	3	80	296	2	1	2
6	48	2	1	2	4	80	173	0	1	2
6	49	2	2	1	3	50	307	2	1	2
6	50	2	4	1	2	50	281	2	1	2
6	51	2	2	2	4	50	382	2	1	2
6	52	2	3	2	4	50	515	2	1	2
6	53	2	2	1	2	50	328	2	1	2
6	54	2	3	2	3	50	349	2	1	2
6	55	2	1	1	1	50	0	1	1	2
6	56	2	4	2	5	80	407	2	1	2
6	57	2	3	2	2	80	220	2	1	2
6	58	2	2	1	4	80	337	2	1	2
6	59	2	1	1	2	80	0	1	1	2
6	60	2	2	1	4	110	258	2	1	2
6	61	2	1	1	5	110	200	0	1	2
6	62	2	3	1	5	80	310	2	1	2
6	63	2	1	2	4	80	0	1	1	2
6	64	2	2	2	4	110	279	2	1	2
6	65	2	4	2	4	110	253	2	1	2
6	66	2	3	2	5	110	194	2	1	2
6	67	2	1	1	4	110	0	1	1	2
6	68	2	2	1	3	140	299	2	1	2
6	69	2	1	1	1	140	192	0	1	2
6	70	2	4	2	5	110	311	2	1	2
6	71	2	1	2	2	110	0	1	1	2
6	72	2	4	2	2	140	240	2	1	2
6	73	2	2	1	1	140	229	2	1	2
6	74	2	4	1	4	140	218	2	1	2
6	75	2	2	2	3	140	351	2	1	2
6	76	2	4	2	4	140	309	2	1	2
6	77	2	3	2	4	140	234	2	1	2
6	78	2	4	1	5	140	271	2	1	2
6	79	2	1	2	1	140	0	1	1	2
6	80	2	4	1	3	170	144	2	1	2
7	1	1	2	2	2	216	252	2	2	1
7	2	1	1	2	5	229	169	2	2	1
7	3	1	4	1	2	170	261	2	2	1
7	4	1	3	2	4	208	171	2	2	1
7	5	1	4	2	5	182	228	2	2	1
7	6	1	1	2	2	210	188	2	2	1
7	7	1	2	1	4	209	270	2	2	1
7	8	1	4	2	4	199	261	2	2	1
7	9	1	3	2	2	219	102	2	2	1
7	10	1	2	1	1	217	303	2	2	1
7	11	1	4	2	2	225	253	2	2	1
7	12	1	3	1	1	171	297	2	2	1
7	13	1	2	2	3	228	235	2	2	1
7	14	1	4	1	1	179	263	2	2	1
7	15	1	3	1	1	196	256	2	2	1
7	16	1	4	2	3	202	272	2	2	1
7	17	1	2	2	5	206	180	2	2	1
7	18	1	4	2	5	200	214	2	2	1
7	19	1	3	2	3	218	233	2	2	1
7	20	1	4	2	2	238	247	2	2	1
7	21	1	2	2	2	177	336	2	2	1
7	22	1	1	1	3	172	264	2	2	1
7	23	1	2	2	4	198	282	2	2	1
7	24	1	3	2	5	241	215	2	2	1
7	25	1	2	1	2	214	230	2	2	1
7	26	1	4	2	1	204	206	2	2	1
7	27	1	2	2	1	195	283	2	2	1
7	28	1	3	1	4	234	210	2	2	1
7	29	1	2	2	5	210	199	2	2	1
7	30	1	3	1	3	244	163	2	2	1
7	31	1	1	1	4	185	155	2	2	1
7	32	1	3	2	1	216	212	2	2	1
7	33	1	2	2	1	196	180	2	2	1
7	34	1	1	1	2	245	175	2	2	1
7	35	1	3	2	5	230	168	2	2	1
7	36	1	1	2	3	185	252	2	2	1
7	37	1	2	1	1	187	259	2	2	1
7	38	1	4	1	3	237	226	2	2	1
7	39	1	1	2	1	236	283	2	2	1
7	40	1	2	1	5	199	238	2	2	1
7	41	1	3	1	3	227	184	2	2	1
7	42	1	1	1	5	220	213	2	2	1
7	43	1	3	2	4	177	241	2	2	1
7	44	1	2	1	2	214	269	2	2	1
7	45	1	4	1	4	219	260	2	2	1
7	46	1	2	1	3	178	259	2	2	1
7	47	1	4	1	4	225	176	2	2	1
7	48	1	2	1	4	219	186	2	2	1
7	49	1	1	1	1	199	176	2	2	1
7	50	1	4	2	1	175	343	2	2	1
7	51	1	3	2	2	191	313	2	2	1
7	52	1	2	2	4	225	314	2	2	1
7	53	1	1	1	2	167	249	2	2	1
7	54	1	4	1	5	198	245	2	2	1
7	55	1	3	1	5	238	157	2	2	1
7	56	1	1	1	5	221	232	2	2	1
7	57	1	4	1	2	173	308	2	2	1
7	58	1	1	2	2	198	310	2	2	1
7	59	1	4	2	3	239	254	2	2	1
7	60	1	1	2	5	229	228	2	2	1
7	61	1	3	1	2	177	263	2	2	1
7	62	1	1	2	3	223	202	2	2	1
7	63	1	2	1	3	175	307	2	2	1
7	64	1	4	1	1	187	254	2	2	1
7	65	1	1	1	4	173	215	2	2	1
7	66	1	2	2	3	168	219	2	2	1
7	67	1	3	1	5	197	165	2	2	1
7	68	1	1	2	1	224	247	2	2	1
7	69	1	4	2	4	242	205	2	2	1
7	70	1	3	1	2	197	339	2	2	1
7	71	1	1	2	4	197	309	2	2	1
7	72	1	3	1	4	240	221	2	2	1
7	73	1	1	2	4	217	192	2	2	1
7	74	1	3	2	1	194	293	2	2	1
7	75	1	4	1	3	211	335	2	2	1
7	76	1	1	1	3	228	265	2	2	1
7	77	1	3	2	3	241	227	2	2	1
7	78	1	2	1	5	180	290	2	2	1
7	79	1	1	1	1	175	252	2	2	1
7	80	1	4	1	5	169	245	2	2	1
8	1	2	4	1	1	87	265	2	1	1
8	2	2	3	2	3	83	295	2	1	1
8	3	2	4	1	3	95	324	2	1	1
8	4	2	1	1	4	103	257	2	1	1
8	5	2	3	1	3	103	294	2	1	1
8	6	2	4	1	2	99	155	2	1	1
8	7	2	1	1	5	81	241	2	1	1
8	8	2	4	1	1	81	310	2	1	1
8	9	2	2	1	5	101	203	2	1	1
8	10	2	4	2	3	83	193	2	1	1
8	11	2	2	2	5	103	325	2	1	1
8	12	2	4	1	5	98	154	2	1	1
8	13	2	3	1	3	83	416	2	1	1
8	14	2	1	2	5	108	141	2	1	1
8	15	2	3	2	5	94	290	2	1	1
8	16	2	1	2	1	102	95	2	1	1
8	17	2	2	2	1	89	381	2	1	1
8	18	2	4	1	4	101	282	2	1	1
8	19	2	2	1	1	88	311	2	1	1
8	20	2	3	2	1	109	204	2	1	1
8	21	2	4	2	5	85	266	2	1	1
8	22	2	2	2	2	74	136	2	1	1
8	23	2	3	2	3	84	292	2	1	1
8	24	2	2	2	4	81	202	2	1	1
8	25	2	1	1	3	98	94	2	1	1
8	26	2	2	1	3	88	364	2	1	1
8	27	2	3	1	4	82	297	2	1	1
8	28	2	4	2	1	92	166	2	1	1
8	29	2	2	2	5	99	115	2	1	1
8	30	2	3	1	1	95	145	2	1	1
8	31	2	1	2	4	105	101	2	1	1
8	32	2	3	1	2	92	107	2	1	1
8	33	2	4	1	2	81	297	2	1	1
8	34	2	1	1	2	107	261	2	1	1
8	35	2	2	1	1	78	299	2	1	1
8	36	2	1	2	3	78	257	2	1	1
8	37	2	3	1	2	97	253	2	1	1
8	38	2	1	2	2	96	226	2	1	1
8	39	2	2	1	4	96	215	2	1	1
8	40	2	1	1	3	81	125	2	1	1
8	41	2	2	2	4	105	185	2	1	1
8	42	2	1	2	3	106	111	2	1	1
8	43	2	3	1	4	108	52	2	1	1
8	44	2	1	1	1	91	90	2	1	1
8	45	2	2	1	4	78	144	2	1	1
8	46	2	4	1	5	102	12	2	1	1
8	47	2	2	1	2	104	0	99	1	1
8	48	2	3	2	2	91	0	99	1	1
8	49	2	2	2	1	90	500	2	1	1
8	50	2	3	1	5	97	305	2	1	1
8	51	2	4	2	1	94	206	2	1	1
8	52	2	2	2	3	105	163	2	1	1
8	53	2	1	2	1	88	105	2	1	1
8	54	2	3	2	1	102	166	2	1	1
8	55	2	2	1	5	105	290	2	1	1
8	56	2	1	1	4	106	248	2	1	1
8	57	2	4	2	2	82	342	2	1	1
8	58	2	1	1	1	80	235	2	1	1
8	59	2	3	2	4	91	264	2	1	1
8	60	2	4	2	4	74	222	2	1	1
8	61	2	1	2	2	74	131	2	1	1
8	62	2	2	2	2	82	64	2	1	1
8	63	2	3	2	5	98	133	2	1	1
8	64	2	1	1	2	108	113	2	1	1
8	65	2	4	1	3	100	47	2	1	1
8	66	2	2	1	3	93	93	2	1	1
8	67	2	1	2	4	87	98	2	1	1
8	68	2	4	2	2	81	159	2	1	1
8	69	2	2	1	2	96	84	2	1	1
8	70	2	3	1	1	102	73	2	1	1
8	71	2	2	2	3	109	38	2	1	1
8	72	2	1	1	5	85	260	2	1	1
8	73	2	3	2	4	91	273	2	1	1
8	74	2	4	2	3	87	182	2	1	1
8	75	2	3	2	2	96	67	2	1	1
8	76	2	4	2	5	105	80	2	1	1
8	77	2	1	2	5	107	21	2	1	1
8	78	2	4	1	4	103	3	2	1	1
8	79	2	3	1	5	100	72	2	1	1
8	80	2	4	2	4	105	197	2	1	1
