# Supplementary material for: Stop signals delay synchrony more for finger tapping than vocalization: a dual modality study of rhythmic synchronization in the stop signal task
Source: PeerJ. 2018 Jul 12;6:e5242. doi: 10.7717/peerj.5242 (PMC6046193; doi:10.7717/peerj.5242)
Supplement: Supplemental Information 1 [file peerj-06-5242-s001.zip › Raw data - for submission/P35_LY/StaircaseForStop_1.0.0.txt]

run	trial_n	duration	correct	TotalACC	Manual/Vocal	Ignore/Stop	***	run	trial_n	duration	correct	TotalACC	Manual/Vocal	Ignore/Stop
1	6	200	1	1	2	2	*****	2	1	200	0	0	1	2
1	8	230	0	0.5	2	2	*****	2	6	170	0	0	1	2
1	15	200	0	0.333333333333333	2	2	*****	2	10	140	1	0.333333333333333	1	2
1	18	170	1	0.5	2	2	*****	2	14	170	0	0.25	1	2
1	21	200	0	0.4	2	2	*****	2	17	140	1	0.4	1	2
1	26	170	1	0.5	2	2	*****	2	26	170	0	0.333333333333333	1	2
1	30	200	0	0.428571428571429	2	2	*****	2	29	140	0	0.285714285714286	1	2
1	33	170	0	0.375	2	2	*****	2	31	110	0	0.25	1	2
1	35	140	1	0.444444444444444	2	2	*****	2	34	80	1	0.333333333333333	1	2
1	38	170	1	0.5	2	2	*****	2	38	110	1	0.4	1	2
1	41	200	1	0.545454545454545	2	2	*****	2	40	140	0	0.363636363636364	1	2
1	47	230	1	0.583333333333333	2	2	*****	2	44	110	1	0.416666666666667	1	2
1	50	260	0	0.538461538461538	2	2	*****	2	49	140	1	0.461538461538462	1	2
1	52	230	1	0.571428571428571	2	2	*****	2	55	170	0	0.428571428571429	1	2
1	55	260	1	0.6	2	2	*****	2	57	140	0	0.4	1	2
1	61	290	0	0.5625	2	2	*****	2	59	110	1	0.4375	1	2
1	65	260	1	0.588235294117647	2	2	*****	2	61	140	0	0.411764705882353	1	2
1	69	290	0	0.555555555555556	2	2	*****	2	65	110	1	0.444444444444444	1	2
1	73	260	0	0.526315789473684	2	2	*****	2	69	140	1	0.473684210526316	1	2
1	77	230	0	0.5	2	2	*****	2	76	170	1	0.5	1	2
5	4	200	1	0.523809523809524	2	2	*****	6	4	200	0	0.476190476190476	1	2
5	11	230	1	0.545454545454545	2	2	*****	6	7	170	0	0.454545454545455	1	2
5	14	260	0	0.521739130434783	2	2	*****	6	9	140	0	0.434782608695652	1	2
5	18	230	0	0.5	2	2	*****	6	14	110	0	0.416666666666667	1	2
5	26	200	1	0.52	2	2	*****	6	16	80	0	0.4	1	2
5	28	230	0	0.5	2	2	*****	6	18	50	1	0.423076923076923	1	2
5	36	200	0	0.481481481481481	2	2	*****	6	23	80	0	0.407407407407407	1	2
5	38	170	0	0.464285714285714	2	2	*****	6	25	50	0	0.392857142857143	1	2
5	40	140	1	0.482758620689655	2	2	*****	6	27	50	0	0.379310344827586	1	2
5	42	170	1	0.5	2	2	*****	6	29	50	1	0.4	1	2
5	52	200	0	0.483870967741936	2	2	*****	6	33	50	1	0.419354838709677	1	2
5	57	170	1	0.5	2	2	*****	6	37	80	0	0.40625	1	2
5	60	200	0	0.484848484848485	2	2	*****	6	40	50	1	0.424242424242424	1	2
5	62	170	0	0.470588235294118	2	2	*****	6	43	80	0	0.411764705882353	1	2
5	66	140	1	0.485714285714286	2	2	*****	6	48	50	1	0.428571428571429	1	2
5	68	170	0	0.472222222222222	2	2	*****	6	54	80	0	0.416666666666667	1	2
5	70	140	1	0.486486486486487	2	2	*****	6	62	50	0	0.405405405405405	1	2
5	72	170	0	0.473684210526316	2	2	*****	6	69	50	0	0.394736842105263	1	2
5	76	140	1	0.487179487179487	2	2	*****	6	76	50	1	0.41025641025641	1	2
5	78	170	1	0.5	2	2	*****	6	78	50	0	0.4	1	2
