# Supplementary material for: Stop signals delay synchrony more for finger tapping than vocalization: a dual modality study of rhythmic synchronization in the stop signal task
Source: PeerJ. 2018 Jul 12;6:e5242. doi: 10.7717/peerj.5242 (PMC6046193; doi:10.7717/peerj.5242)
Supplement: Supplemental Information 1 [file peerj-06-5242-s001.zip › Raw data - for submission/P35_LY/Stop_1.0.0.txt]

run	trial_n	FactorA	FactorB	FactorC	TargItem	SSD	RT	ACC	Manual/Vocal	Ignore/Stop
1	1	1	4	1	4	200	365	2	2	2
1	2	1	3	1	4	200	247	2	2	2
1	3	1	2	2	1	200	329	2	2	2
1	4	1	3	2	5	200	298	2	2	2
1	5	1	2	2	4	200	329	2	2	2
1	6	1	1	1	5	200	0	1	2	2
1	7	1	4	1	1	230	346	2	2	2
1	8	1	1	1	2	230	246	0	2	2
1	9	1	3	1	4	200	403	2	2	2
1	10	1	4	2	3	200	352	2	2	2
1	11	1	3	2	4	200	318	2	2	2
1	12	1	2	2	4	200	274	2	2	2
1	13	1	3	1	5	200	196	2	2	2
1	14	1	2	2	2	200	259	2	2	2
1	15	1	1	1	1	200	219	0	2	2
1	16	1	2	2	2	170	336	2	2	2
1	17	1	4	2	1	170	399	2	2	2
1	18	1	1	1	2	170	0	1	2	2
1	19	1	3	2	3	200	392	2	2	2
1	20	1	4	1	4	200	364	2	2	2
1	21	1	1	1	3	200	233	0	2	2
1	22	1	4	1	2	170	403	2	2	2
1	23	1	2	1	2	170	334	2	2	2
1	24	1	4	1	3	170	309	2	2	2
1	25	1	3	1	2	170	352	2	2	2
1	26	1	1	2	3	170	0	1	2	2
1	27	1	2	1	3	200	344	2	2	2
1	28	1	3	1	5	200	340	2	2	2
1	29	1	2	2	5	200	383	2	2	2
1	30	1	1	2	1	200	221	0	2	2
1	31	1	4	2	5	170	444	2	2	2
1	32	1	2	2	1	170	340	2	2	2
1	33	1	1	1	4	170	244	0	2	2
1	34	1	3	1	1	140	433	2	2	2
1	35	1	1	2	5	140	0	1	2	2
1	36	1	4	2	1	170	228	2	2	2
1	37	1	2	1	1	170	384	2	2	2
1	38	1	1	2	2	170	0	1	2	2
1	39	1	3	2	5	200	395	2	2	2
1	40	1	2	1	4	200	360	2	2	2
1	41	1	1	2	2	200	0	1	2	2
1	42	1	3	2	1	230	286	2	2	2
1	43	1	2	2	5	230	359	2	2	2
1	44	1	4	1	3	230	218	2	2	2
1	45	1	2	1	1	230	243	2	2	2
1	46	1	3	2	3	230	349	2	2	2
1	47	1	1	2	5	230	0	1	2	2
1	48	1	3	1	1	260	288	2	2	2
1	49	1	2	1	4	260	201	2	2	2
1	50	1	1	2	3	260	154	0	2	2
1	51	1	2	1	3	230	242	2	2	2
1	52	1	1	2	4	230	0	1	2	2
1	53	1	3	1	3	260	211	2	2	2
1	54	1	4	1	1	260	239	2	2	2
1	55	1	1	1	3	260	0	1	2	2
1	56	1	4	1	5	290	266	2	2	2
1	57	1	2	2	3	290	172	2	2	2
1	58	1	4	2	5	290	133	2	2	2
1	59	1	3	1	2	290	81	2	2	2
1	60	1	2	1	2	290	137	2	2	2
1	61	1	1	2	1	290	174	0	2	2
1	62	1	3	2	2	260	236	2	2	2
1	63	1	2	2	3	260	262	2	2	2
1	64	1	3	2	1	260	318	2	2	2
1	65	1	1	1	5	260	0	1	2	2
1	66	1	4	2	2	290	191	2	2	2
1	67	1	3	2	4	290	110	2	2	2
1	68	1	4	2	3	290	64	2	2	2
1	69	1	1	1	1	290	26	0	2	2
1	70	1	4	1	2	260	162	2	2	2
1	71	1	3	2	2	260	119	2	2	2
1	72	1	4	2	4	260	267	2	2	2
1	73	1	1	1	4	260	229	0	2	2
1	74	1	3	1	3	230	278	2	2	2
1	75	1	4	2	2	230	122	2	2	2
1	76	1	2	1	5	230	206	2	2	2
1	77	1	1	2	4	230	6	0	2	2
1	78	1	4	1	5	200	228	2	2	2
1	79	1	2	1	5	200	214	2	2	2
1	80	1	4	2	4	200	287	2	2	2
2	1	2	1	2	3	200	228	0	1	2
2	2	2	3	1	3	170	361	2	1	2
2	3	2	4	1	3	170	318	2	1	2
2	4	2	2	1	1	170	322	2	1	2
2	5	2	4	2	1	170	278	2	1	2
2	6	2	1	1	2	170	155	0	1	2
2	7	2	4	1	2	140	392	2	1	2
2	8	2	3	2	4	140	364	2	1	2
2	9	2	4	1	2	140	320	2	1	2
2	10	2	1	2	4	140	0	1	1	2
2	11	2	2	1	3	170	384	2	1	2
2	12	2	3	1	3	170	260	2	1	2
2	13	2	2	1	4	170	137	2	1	2
2	14	2	1	1	3	170	125	0	1	2
2	15	2	4	1	5	140	282	2	1	2
2	16	2	3	2	1	140	174	2	1	2
2	17	2	1	2	5	140	0	1	1	2
2	18	2	3	2	2	170	286	2	1	2
2	19	2	4	1	4	170	258	2	1	2
2	20	2	2	2	5	170	247	2	1	2
2	21	2	4	2	3	170	203	2	1	2
2	22	2	2	2	2	170	271	2	1	2
2	23	2	4	2	4	170	323	2	1	2
2	24	2	3	2	3	170	280	2	1	2
2	25	2	2	1	5	170	252	2	1	2
2	26	2	1	1	5	170	192	0	1	2
2	27	2	2	2	4	140	205	2	1	2
2	28	2	4	2	1	140	274	2	1	2
2	29	2	1	1	3	140	150	0	1	2
2	30	2	4	2	5	110	363	2	1	2
2	31	2	1	2	4	110	288	0	1	2
2	32	2	3	2	4	80	365	2	1	2
2	33	2	2	1	3	80	417	2	1	2
2	34	2	1	2	1	80	0	1	1	2
2	35	2	3	1	1	110	369	2	1	2
2	36	2	2	2	2	110	309	2	1	2
2	37	2	3	1	4	110	233	2	1	2
2	38	2	1	2	2	110	0	1	1	2
2	39	2	3	2	5	140	400	2	1	2
2	40	2	1	1	4	140	245	0	1	2
2	41	2	3	2	5	110	378	2	1	2
2	42	2	2	1	1	110	462	2	1	2
2	43	2	3	1	5	110	467	2	1	2
2	44	2	1	1	2	110	0	1	1	2
2	45	2	3	1	5	140	266	2	1	2
2	46	2	2	2	3	140	254	2	1	2
2	47	2	3	1	2	140	227	2	1	2
2	48	2	2	1	4	140	295	2	1	2
2	49	2	1	1	1	140	0	1	1	2
2	50	2	3	2	2	170	390	2	1	2
2	51	2	4	2	4	170	203	2	1	2
2	52	2	2	2	1	170	111	2	1	2
2	53	2	3	2	1	170	115	2	1	2
2	54	2	4	2	3	170	248	2	1	2
2	55	2	1	2	1	170	156	0	1	2
2	56	2	4	1	1	140	153	2	1	2
2	57	2	1	2	5	140	333	0	1	2
2	58	2	2	2	3	110	483	2	1	2
2	59	2	1	1	4	110	0	1	1	2
2	60	2	4	1	1	140	91	2	1	2
2	61	2	1	2	2	140	255	0	1	2
2	62	2	2	2	4	110	308	2	1	2
2	63	2	3	1	4	110	328	2	1	2
2	64	2	4	2	5	110	253	2	1	2
2	65	2	1	2	3	110	0	1	1	2
2	66	2	2	2	1	140	228	2	1	2
2	67	2	3	1	1	140	328	2	1	2
2	68	2	2	1	5	140	173	2	1	2
2	69	2	1	1	5	140	0	1	1	2
2	70	2	4	1	4	170	236	2	1	2
2	71	2	3	2	3	170	240	2	1	2
2	72	2	2	2	5	170	373	2	1	2
2	73	2	4	2	2	170	345	2	1	2
2	74	2	2	1	2	170	397	2	1	2
2	75	2	4	1	5	170	290	2	1	2
2	76	2	1	1	1	170	0	1	1	2
2	77	2	4	1	3	200	233	2	1	2
2	78	2	2	1	2	200	173	2	1	2
2	79	2	3	1	2	200	161	2	1	2
2	80	2	4	2	2	200	70	2	1	2
3	1	1	3	1	3	264	105	2	2	1
3	2	1	4	1	4	203	95	2	2	1
3	3	1	2	2	3	201	220	2	2	1
3	4	1	1	2	1	255	167	2	2	1
3	5	1	4	2	4	205	194	2	2	1
3	6	1	2	1	1	234	181	2	2	1
3	7	1	3	2	3	235	211	2	2	1
3	8	1	2	1	4	221	173	2	2	1
3	9	1	4	2	3	217	277	2	2	1
3	10	1	1	1	1	265	209	2	2	1
3	11	1	4	1	2	191	329	2	2	1
3	12	1	1	2	3	264	200	2	2	1
3	13	1	2	2	5	265	155	2	2	1
3	14	1	3	1	4	197	174	2	2	1
3	15	1	2	2	5	192	65	2	2	1
3	16	1	1	1	4	204	28	2	2	1
3	17	1	2	2	1	263	0	2	2	1
3	18	1	3	2	4	188	110	2	2	1
3	19	1	4	2	5	253	133	2	2	1
3	20	1	2	1	5	199	178	2	2	1
3	21	1	3	2	2	225	148	2	2	1
3	22	1	1	1	3	219	175	2	2	1
3	23	1	3	2	4	228	209	2	2	1
3	24	1	2	2	2	257	145	2	2	1
3	25	1	1	2	2	181	157	2	2	1
3	26	1	4	2	1	190	239	2	2	1
3	27	1	1	1	2	187	212	2	2	1
3	28	1	4	1	5	234	33	2	2	1
3	29	1	1	2	5	211	50	2	2	1
3	30	1	2	1	2	227	103	2	2	1
3	31	1	3	1	3	209	96	2	2	1
3	32	1	2	1	1	199	98	2	2	1
3	33	1	3	2	2	210	198	2	2	1
3	34	1	1	1	4	215	161	2	2	1
3	35	1	3	2	3	183	243	2	2	1
3	36	1	1	2	4	246	155	2	2	1
3	37	1	2	1	3	256	137	2	2	1
3	38	1	4	1	5	241	211	2	2	1
3	39	1	1	2	4	261	191	2	2	1
3	40	1	2	2	2	249	80	2	2	1
3	41	1	4	2	4	209	44	2	2	1
3	42	1	3	1	2	211	55	2	2	1
3	43	1	4	2	2	184	222	2	2	1
3	44	1	1	1	1	240	264	2	2	1
3	45	1	2	1	5	184	286	2	2	1
3	46	1	4	1	1	214	256	2	2	1
3	47	1	1	2	5	197	289	2	2	1
3	48	1	3	1	1	239	180	2	2	1
3	49	1	4	2	1	214	250	2	2	1
3	50	1	2	2	4	234	266	2	2	1
3	51	1	4	2	5	261	117	2	2	1
3	52	1	1	2	1	194	106	2	2	1
3	53	1	2	1	4	249	65	2	2	1
3	54	1	1	2	2	250	109	2	2	1
3	55	1	4	2	2	207	127	2	2	1
3	56	1	1	2	3	260	97	2	2	1
3	57	1	3	1	2	193	174	2	2	1
3	58	1	2	1	3	244	207	2	2	1
3	59	1	4	1	4	219	332	2	2	1
3	60	1	3	1	5	246	227	2	2	1
3	61	1	1	1	5	217	249	2	2	1
3	62	1	3	1	1	257	149	2	2	1
3	63	1	2	2	1	228	140	2	2	1
3	64	1	4	1	1	188	102	2	2	1
3	65	1	3	2	5	244	80	2	2	1
3	66	1	1	1	2	210	138	2	2	1
3	67	1	3	1	4	198	152	2	2	1
3	68	1	1	1	5	241	130	2	2	1
3	69	1	4	1	3	186	303	2	2	1
3	70	1	2	2	3	257	205	2	2	1
3	71	1	3	2	5	204	241	2	2	1
3	72	1	4	2	3	203	184	2	2	1
3	73	1	3	2	1	217	233	2	2	1
3	74	1	4	1	2	192	144	2	2	1
3	75	1	2	2	4	231	196	2	2	1
3	76	1	3	2	1	180	176	2	2	1
3	77	1	2	1	2	241	89	2	2	1
3	78	1	3	1	5	198	67	2	2	1
3	79	1	1	1	3	255	73	2	2	1
3	80	1	4	1	3	187	181	2	2	1
4	1	2	2	1	5	127	204	2	1	1
4	2	2	1	2	1	173	222	2	1	1
4	3	2	3	1	2	131	236	2	1	1
4	4	2	4	2	2	128	217	2	1	1
4	5	2	2	1	3	135	165	2	1	1
4	6	2	1	1	4	133	169	2	1	1
4	7	2	2	2	5	173	260	2	1	1
4	8	2	1	2	5	135	210	2	1	1
4	9	2	3	1	5	145	110	2	1	1
4	10	2	4	1	4	136	186	2	1	1
4	11	2	3	2	1	158	245	2	1	1
4	12	2	4	2	4	131	179	2	1	1
4	13	2	3	2	3	148	198	2	1	1
4	14	2	2	2	3	149	155	2	1	1
4	15	2	4	2	5	166	14	2	1	1
4	16	2	1	1	4	164	0	99	1	1
4	17	2	4	2	3	131	136	2	1	1
4	18	2	2	1	4	120	157	2	1	1
4	19	2	3	2	5	171	199	2	1	1
4	20	2	4	1	1	138	236	2	1	1
4	21	2	2	2	4	167	104	2	1	1
4	22	2	1	1	2	160	36	2	1	1
4	23	2	4	2	5	162	112	2	1	1
4	24	2	1	1	1	146	133	2	1	1
4	25	2	3	1	3	143	146	2	1	1
4	26	2	1	2	3	130	175	2	1	1
4	27	2	3	1	4	164	81	2	1	1
4	28	2	1	2	3	123	0	99	1	1
4	29	2	2	2	3	160	82	2	1	1
4	30	2	1	2	1	155	119	2	1	1
4	31	2	3	2	2	128	156	2	1	1
4	32	2	2	2	2	135	136	2	1	1
4	33	2	4	2	2	138	148	2	1	1
4	34	2	3	1	1	160	40	2	1	1
4	35	2	2	1	2	154	140	2	1	1
4	36	2	4	1	3	157	32	2	1	1
4	37	2	3	1	1	121	0	99	1	1
4	38	2	2	2	1	160	0	99	1	1
4	39	2	3	1	3	168	0	99	1	1
4	40	2	1	1	5	131	346	2	1	1
4	41	2	2	2	5	161	470	2	1	1
4	42	2	4	2	3	173	457	2	1	1
4	43	2	2	1	5	137	415	2	1	1
4	44	2	3	1	2	143	371	2	1	1
4	45	2	4	1	3	154	247	2	1	1
4	46	2	3	1	5	172	203	2	1	1
4	47	2	1	2	2	136	200	2	1	1
4	48	2	4	2	1	147	220	2	1	1
4	49	2	2	1	3	152	256	2	1	1
4	50	2	1	2	4	146	309	2	1	1
4	51	2	4	1	4	155	400	2	1	1
4	52	2	1	2	4	123	326	2	1	1
4	53	2	4	1	5	126	186	2	1	1
4	54	2	3	2	3	134	246	2	1	1
4	55	2	4	1	5	134	219	2	1	1
4	56	2	3	1	4	141	183	2	1	1
4	57	2	2	2	4	155	314	2	1	1
4	58	2	1	2	5	155	222	2	1	1
4	59	2	2	2	2	151	235	2	1	1
4	60	2	4	1	1	150	175	2	1	1
4	61	2	1	1	2	171	283	2	1	1
4	62	2	3	2	2	159	208	2	1	1
4	63	2	2	1	1	138	276	2	1	1
4	64	2	3	2	4	170	240	2	1	1
4	65	2	4	2	4	157	284	2	1	1
4	66	2	2	2	1	170	264	2	1	1
4	67	2	3	2	5	145	166	2	1	1
4	68	2	4	1	2	123	170	2	1	1
4	69	2	1	1	1	157	237	2	1	1
4	70	2	2	1	4	149	266	2	1	1
4	71	2	1	1	3	172	229	2	1	1
4	72	2	4	2	1	136	275	2	1	1
4	73	2	2	1	2	159	142	2	1	1
4	74	2	4	1	2	131	108	2	1	1
4	75	2	1	2	2	131	256	2	1	1
4	76	2	3	2	1	161	267	2	1	1
4	77	2	1	1	3	156	271	2	1	1
4	78	2	2	1	1	167	219	2	1	1
4	79	2	3	2	4	171	167	2	1	1
4	80	2	1	1	5	146	260	2	1	1
5	1	1	2	2	2	200	263	2	2	2
5	2	1	4	2	2	200	389	2	2	2
5	3	1	2	1	1	200	343	2	2	2
5	4	1	1	2	4	200	0	1	2	2
5	5	1	4	2	4	230	160	2	2	2
5	6	1	2	2	5	230	210	2	2	2
5	7	1	4	1	4	230	196	2	2	2
5	8	1	3	2	5	230	208	2	2	2
5	9	1	4	2	3	230	190	2	2	2
5	10	1	3	1	1	230	250	2	2	2
5	11	1	1	1	2	230	0	1	2	2
5	12	1	2	1	2	260	282	2	2	2
5	13	1	4	1	5	260	167	2	2	2
5	14	1	1	1	3	260	120	0	2	2
5	15	1	3	2	4	230	293	2	2	2
5	16	1	4	2	5	230	302	2	2	2
5	17	1	2	2	1	230	219	2	2	2
5	18	1	1	1	1	230	156	0	2	2
5	19	1	2	2	3	200	432	2	2	2
5	20	1	3	1	4	200	357	2	2	2
5	21	1	4	1	1	200	246	2	2	2
5	22	1	3	1	2	200	134	2	2	2
5	23	1	2	1	3	200	258	2	2	2
5	24	1	4	2	2	200	248	2	2	2
5	25	1	3	1	4	200	286	2	2	2
5	26	1	1	1	5	200	0	1	2	2
5	27	1	2	1	4	230	269	2	2	2
5	28	1	1	2	5	230	304	0	2	2
5	29	1	4	1	3	200	414	2	2	2
5	30	1	2	1	4	200	391	2	2	2
5	31	1	4	1	1	200	337	2	2	2
5	32	1	2	2	4	200	339	2	2	2
5	33	1	3	1	5	200	353	2	2	2
5	34	1	2	2	3	200	318	2	2	2
5	35	1	3	2	5	200	323	2	2	2
5	36	1	1	2	2	200	264	0	2	2
5	37	1	3	2	3	170	352	2	2	2
5	38	1	1	1	4	170	339	0	2	2
5	39	1	2	2	4	140	325	2	2	2
5	40	1	1	2	1	140	0	1	2	2
5	41	1	2	2	1	170	266	2	2	2
5	42	1	1	2	5	170	0	1	2	2
5	43	1	4	2	3	200	159	2	2	2
5	44	1	2	1	1	200	344	2	2	2
5	45	1	3	2	1	200	338	2	2	2
5	46	1	4	1	4	200	312	2	2	2
5	47	1	3	1	1	200	224	2	2	2
5	48	1	2	2	5	200	182	2	2	2
5	49	1	4	2	1	200	147	2	2	2
5	50	1	2	1	2	200	136	2	2	2
5	51	1	3	1	2	200	154	2	2	2
5	52	1	1	2	1	200	209	0	2	2
5	53	1	3	2	3	170	435	2	2	2
5	54	1	4	2	4	170	478	2	2	2
5	55	1	3	2	4	170	429	2	2	2
5	56	1	4	1	2	170	429	2	2	2
5	57	1	1	1	4	170	0	1	2	2
5	58	1	4	2	5	200	304	2	2	2
5	59	1	3	2	2	200	270	2	2	2
5	60	1	1	1	5	200	272	0	2	2
5	61	1	2	1	5	170	357	2	2	2
5	62	1	1	2	3	170	272	0	2	2
5	63	1	4	1	3	140	388	2	2	2
5	64	1	2	1	3	140	480	2	2	2
5	65	1	3	1	3	140	415	2	2	2
5	66	1	1	2	4	140	0	1	2	2
5	67	1	4	1	2	170	165	2	2	2
5	68	1	1	1	1	170	248	0	2	2
5	69	1	2	1	5	140	240	2	2	2
5	70	1	1	1	3	140	0	1	2	2
5	71	1	3	2	1	170	172	2	2	2
5	72	1	1	2	3	170	194	0	2	2
5	73	1	2	2	2	140	372	2	2	2
5	74	1	3	1	3	140	0	99	2	2
5	75	1	4	1	5	140	284	2	2	2
5	76	1	1	2	2	140	0	1	2	2
5	77	1	3	2	2	170	369	2	2	2
5	78	1	1	1	2	170	0	1	2	2
5	79	1	4	2	1	200	167	2	2	2
5	80	1	3	1	5	200	173	2	2	2
6	1	2	3	2	4	200	204	2	1	2
6	2	2	4	2	4	200	161	2	1	2
6	3	2	3	2	2	200	149	2	1	2
6	4	2	1	1	4	200	105	0	1	2
6	5	2	2	2	5	170	191	2	1	2
6	6	2	3	2	5	170	99	2	1	2
6	7	2	1	2	1	170	23	0	1	2
6	8	2	4	2	5	140	149	2	1	2
6	9	2	1	1	4	140	185	0	1	2
6	10	2	3	2	5	110	238	2	1	2
6	11	2	2	2	2	110	339	2	1	2
6	12	2	3	2	1	110	103	2	1	2
6	13	2	4	1	5	110	123	2	1	2
6	14	2	1	2	3	110	160	0	1	2
6	15	2	4	1	3	80	365	2	1	2
6	16	2	1	2	5	80	209	0	1	2
6	17	2	4	1	4	50	247	2	1	2
6	18	2	1	1	2	50	0	1	1	2
6	19	2	4	2	5	80	318	2	1	2
6	20	2	3	1	3	80	194	2	1	2
6	21	2	4	2	2	80	230	2	1	2
6	22	2	3	2	3	80	203	2	1	2
6	23	2	1	1	2	80	159	0	1	2
6	24	2	3	1	3	50	357	2	1	2
6	25	2	1	2	3	50	297	0	1	2
6	26	2	3	2	3	50	429	2	1	2
6	27	2	1	2	5	50	274	0	1	2
6	28	2	3	1	2	50	246	2	1	2
6	29	2	1	1	3	50	0	1	1	2
6	30	2	2	1	1	50	334	2	1	2
6	31	2	3	1	2	50	307	2	1	2
6	32	2	2	1	3	50	407	2	1	2
6	33	2	1	1	5	50	0	1	1	2
6	34	2	4	1	1	80	318	2	1	2
6	35	2	3	1	5	80	306	2	1	2
6	36	2	2	1	4	80	167	2	1	2
6	37	2	1	2	2	80	235	0	1	2
6	38	2	3	2	4	50	321	2	1	2
6	39	2	2	1	5	50	405	2	1	2
6	40	2	1	1	3	50	0	1	1	2
6	41	2	3	2	1	80	524	2	1	2
6	42	2	4	1	2	80	416	2	1	2
6	43	2	1	1	1	80	245	0	1	2
6	44	2	2	2	1	50	43	2	1	2
6	45	2	3	1	4	50	351	2	1	2
6	46	2	2	2	4	50	515	2	1	2
6	47	2	4	1	2	50	423	2	1	2
6	48	2	1	2	2	50	0	1	1	2
6	49	2	3	1	1	80	430	2	1	2
6	50	2	4	1	4	80	259	2	1	2
6	51	2	2	1	1	80	279	2	1	2
6	52	2	4	1	3	80	235	2	1	2
6	53	2	2	2	3	80	207	2	1	2
6	54	2	1	1	5	80	180	0	1	2
6	55	2	4	2	3	50	297	2	1	2
6	56	2	2	2	4	50	237	2	1	2
6	57	2	4	1	5	50	242	2	1	2
6	58	2	3	1	1	50	294	2	1	2
6	59	2	2	1	5	50	250	2	1	2
6	60	2	4	2	3	50	270	2	1	2
6	61	2	2	2	2	50	339	2	1	2
6	62	2	1	2	1	50	199	0	1	2
6	63	2	4	2	1	50	219	2	1	2
6	64	2	2	1	3	50	223	2	1	2
6	65	2	4	2	2	50	260	2	1	2
6	66	2	2	1	2	50	200	2	1	2
6	67	2	3	2	2	50	172	2	1	2
6	68	2	2	1	4	50	368	2	1	2
6	69	2	1	2	4	50	325	0	1	2
6	70	2	4	1	1	50	441	2	1	2
6	71	2	2	2	5	50	429	2	1	2
6	72	2	4	2	1	50	322	2	1	2
6	73	2	3	1	4	50	182	2	1	2
6	74	2	2	2	1	50	266	2	1	2
6	75	2	3	1	5	50	446	2	1	2
6	76	2	1	2	4	50	0	1	1	2
6	77	2	2	2	3	50	391	2	1	2
6	78	2	1	1	1	50	251	0	1	2
6	79	2	2	1	2	50	256	2	1	2
6	80	2	4	2	4	50	404	2	1	2
7	1	1	4	1	4	172	341	2	2	1
7	2	1	1	1	3	224	237	2	2	1
7	3	1	3	2	4	213	182	2	2	1
7	4	1	4	2	5	158	233	2	2	1
7	5	1	1	1	4	177	171	2	2	1
7	6	1	3	1	2	218	114	2	2	1
7	7	1	2	2	2	185	238	2	2	1
7	8	1	1	1	1	205	190	2	2	1
7	9	1	3	1	2	201	173	2	2	1
7	10	1	2	2	1	157	230	2	2	1
7	11	1	3	1	1	208	205	2	2	1
7	12	1	4	1	2	177	269	2	2	1
7	13	1	3	1	5	182	278	2	2	1
7	14	1	2	1	2	175	341	2	2	1
7	15	1	3	1	3	217	337	2	2	1
7	16	1	4	2	4	157	338	2	2	1
7	17	1	3	2	3	197	237	2	2	1
7	18	1	4	1	1	180	254	2	2	1
7	19	1	1	2	2	219	169	2	2	1
7	20	1	2	1	5	165	203	2	2	1
7	21	1	3	2	1	185	93	2	2	1
7	22	1	2	2	3	220	41	2	2	1
7	23	1	3	1	1	167	205	2	2	1
7	24	1	1	1	5	156	223	2	2	1
7	25	1	4	2	1	187	198	2	2	1
7	26	1	1	2	5	175	153	2	2	1
7	27	1	2	1	4	217	149	2	2	1
7	28	1	3	2	3	227	161	2	2	1
7	29	1	1	2	3	176	266	2	2	1
7	30	1	4	2	2	226	244	2	2	1
7	31	1	1	2	4	224	242	2	2	1
7	32	1	4	2	2	192	350	2	2	1
7	33	1	3	1	5	153	270	2	2	1
7	34	1	2	1	3	179	143	2	2	1
7	35	1	1	1	4	227	102	2	2	1
7	36	1	4	2	5	160	252	2	2	1
7	37	1	3	1	3	174	233	2	2	1
7	38	1	1	2	5	202	326	2	2	1
7	39	1	2	1	1	165	336	2	2	1
7	40	1	4	2	4	199	242	2	2	1
7	41	1	1	1	5	177	267	2	2	1
7	42	1	2	2	1	224	133	2	2	1
7	43	1	3	1	4	183	278	2	2	1
7	44	1	4	1	1	222	148	2	2	1
7	45	1	3	2	2	168	218	2	2	1
7	46	1	4	2	1	173	169	2	2	1
7	47	1	1	2	1	220	178	2	2	1
7	48	1	3	2	4	186	280	2	2	1
7	49	1	2	1	2	207	326	2	2	1
7	50	1	4	2	3	213	302	2	2	1
7	51	1	3	2	1	205	284	2	2	1
7	52	1	1	1	1	192	276	2	2	1
7	53	1	2	2	5	180	287	2	2	1
7	54	1	4	1	5	188	218	2	2	1
7	55	1	3	2	5	159	264	2	2	1
7	56	1	2	2	4	224	97	2	2	1
7	57	1	1	2	2	184	124	2	2	1
7	58	1	4	1	3	169	213	2	2	1
7	59	1	1	1	2	187	126	2	2	1
7	60	1	2	2	4	216	163	2	2	1
7	61	1	1	2	4	216	176	2	2	1
7	62	1	2	2	2	172	231	2	2	1
7	63	1	1	1	2	184	191	2	2	1
7	64	1	4	1	3	158	288	2	2	1
7	65	1	2	1	5	218	190	2	2	1
7	66	1	4	1	4	161	250	2	2	1
7	67	1	2	2	5	200	235	2	2	1
7	68	1	3	2	5	154	371	2	2	1
7	69	1	2	1	4	187	273	2	2	1
7	70	1	1	2	1	168	275	2	2	1
7	71	1	2	1	3	166	250	2	2	1
7	72	1	3	1	4	169	239	2	2	1
7	73	1	2	1	1	162	282	2	2	1
7	74	1	4	1	2	222	196	2	2	1
7	75	1	2	2	3	163	262	2	2	1
7	76	1	1	1	3	217	186	2	2	1
7	77	1	4	2	3	169	200	2	2	1
7	78	1	1	2	3	160	224	2	2	1
7	79	1	3	2	2	225	237	2	2	1
7	80	1	4	1	5	196	247	2	2	1
8	1	2	2	1	5	89	317	2	1	1
8	2	2	4	1	2	86	265	2	1	1
8	3	2	3	1	3	79	286	2	1	1
8	4	2	4	2	5	86	242	2	1	1
8	5	2	2	2	1	86	278	2	1	1
8	6	2	3	1	1	68	203	2	1	1
8	7	2	2	2	4	89	167	2	1	1
8	8	2	1	1	2	68	100	2	1	1
8	9	2	2	2	5	67	280	2	1	1
8	10	2	4	2	1	74	244	2	1	1
8	11	2	3	1	5	67	113	2	1	1
8	12	2	2	2	2	92	108	2	1	1
8	13	2	1	1	5	95	112	2	1	1
8	14	2	4	1	1	74	117	2	1	1
8	15	2	2	2	3	95	217	2	1	1
8	16	2	1	2	1	92	205	2	1	1
8	17	2	4	2	3	92	321	2	1	1
8	18	2	2	2	1	78	358	2	1	1
8	19	2	3	1	3	83	306	2	1	1
8	20	2	2	1	1	73	175	2	1	1
8	21	2	3	2	5	68	300	2	1	1
8	22	2	4	1	3	94	87	2	1	1
8	23	2	3	1	5	67	164	2	1	1
8	24	2	2	1	2	96	103	2	1	1
8	25	2	1	2	4	75	52	2	1	1
8	26	2	4	2	2	90	88	2	1	1
8	27	2	2	1	3	67	117	2	1	1
8	28	2	4	1	4	82	233	2	1	1
8	29	2	1	2	3	96	284	2	1	1
8	30	2	2	1	5	81	305	2	1	1
8	31	2	1	2	2	74	270	2	1	1
8	32	2	4	1	4	81	250	2	1	1
8	33	2	3	1	2	89	134	2	1	1
8	34	2	1	1	1	94	138	2	1	1
8	35	2	3	2	3	76	175	2	1	1
8	36	2	2	1	4	79	171	2	1	1
8	37	2	3	2	5	83	191	2	1	1
8	38	2	2	2	4	87	331	2	1	1
8	39	2	1	2	1	84	280	2	1	1
8	40	2	2	2	3	79	332	2	1	1
8	41	2	3	1	4	92	280	2	1	1
8	42	2	1	1	4	94	140	2	1	1
8	43	2	4	1	1	74	161	2	1	1
8	44	2	3	2	2	82	125	2	1	1
8	45	2	1	2	3	83	177	2	1	1
8	46	2	2	1	3	96	101	2	1	1
8	47	2	1	1	5	67	75	2	1	1
8	48	2	4	1	2	82	78	2	1	1
8	49	2	3	1	1	75	155	2	1	1
8	50	2	4	2	4	73	143	2	1	1
8	51	2	1	2	2	98	154	2	1	1
8	52	2	3	1	2	72	104	2	1	1
8	53	2	4	1	3	89	59	2	1	1
8	54	2	2	1	1	86	120	2	1	1
8	55	2	3	2	2	91	148	2	1	1
8	56	2	1	1	2	77	169	2	1	1
8	57	2	4	2	4	98	196	2	1	1
8	58	2	1	1	1	89	208	2	1	1
8	59	2	4	1	5	68	366	2	1	1
8	60	2	1	1	3	75	346	2	1	1
8	61	2	3	1	4	92	221	2	1	1
8	62	2	2	2	5	73	274	2	1	1
8	63	2	4	2	5	94	294	2	1	1
8	64	2	1	2	4	76	235	2	1	1
8	65	2	3	2	1	82	183	2	1	1
8	66	2	4	2	3	75	275	2	1	1
8	67	2	1	2	5	82	303	2	1	1
8	68	2	3	2	3	96	275	2	1	1
8	69	2	2	1	2	90	224	2	1	1
8	70	2	4	1	5	70	285	2	1	1
8	71	2	3	2	4	88	328	2	1	1
8	72	2	4	2	1	68	309	2	1	1
8	73	2	3	2	4	82	265	2	1	1
8	74	2	2	2	2	72	118	2	1	1
8	75	2	1	1	3	98	305	2	1	1
8	76	2	3	2	1	81	310	2	1	1
8	77	2	2	1	4	89	370	2	1	1
8	78	2	1	1	4	98	238	2	1	1
8	79	2	4	2	2	76	171	2	1	1
8	80	2	1	2	5	78	271	2	1	1
