# Supplementary material for: Stop signals delay synchrony more for finger tapping than vocalization: a dual modality study of rhythmic synchronization in the stop signal task
Source: PeerJ. 2018 Jul 12;6:e5242. doi: 10.7717/peerj.5242 (PMC6046193; doi:10.7717/peerj.5242)
Supplement: Supplemental Information 1 [file peerj-06-5242-s001.zip › Raw data - for submission/P36_JH/StaircaseForStop_1.0.0.txt]

run	trial_n	duration	correct	TotalACC	Manual/Vocal	Ignore/Stop	***	run	trial_n	duration	correct	TotalACC	Manual/Vocal	Ignore/Stop
1	1	200	0	0	2	2	*****	2	15	200	0	0	1	2
1	3	170	1	0.5	2	2	*****	2	25	170	1	0.5	1	2
1	6	200	1	0.666666666666667	2	2	*****	2	27	200	0	0.333333333333333	1	2
1	8	230	1	0.75	2	2	*****	2	31	170	0	0.25	1	2
1	16	260	0	0.6	2	2	*****	2	38	140	1	0.4	1	2
1	18	230	1	0.666666666666667	2	2	*****	2	40	170	0	0.333333333333333	1	2
1	22	260	1	0.714285714285714	2	2	*****	2	42	140	0	0.285714285714286	1	2
1	25	290	0	0.625	2	2	*****	2	46	110	1	0.375	1	2
1	28	260	0	0.555555555555556	2	2	*****	2	49	140	0	0.333333333333333	1	2
1	40	230	0	0.5	2	2	*****	2	52	110	0	0.3	1	2
1	42	200	1	0.545454545454545	2	2	*****	2	56	80	1	0.363636363636364	1	2
1	46	230	1	0.583333333333333	2	2	*****	2	58	110	0	0.333333333333333	1	2
1	48	260	0	0.538461538461538	2	2	*****	2	60	80	0	0.307692307692308	1	2
1	52	230	0	0.5	2	2	*****	2	63	50	1	0.357142857142857	1	2
1	54	200	1	0.533333333333333	2	2	*****	2	65	80	0	0.333333333333333	1	2
1	58	230	1	0.5625	2	2	*****	2	71	50	1	0.375	1	2
1	61	260	1	0.588235294117647	2	2	*****	2	73	80	0	0.352941176470588	1	2
1	66	290	0	0.555555555555556	2	2	*****	2	75	50	1	0.388888888888889	1	2
1	70	260	0	0.526315789473684	2	2	*****	2	77	80	1	0.421052631578947	1	2
1	73	230	0	0.5	2	2	*****	2	80	110	0	0.4	1	2
5	1	200	0	0.476190476190476	2	2	*****	6	4	80	0	0.380952380952381	1	2
5	6	170	1	0.5	2	2	*****	6	7	50	1	0.409090909090909	1	2
5	11	200	0	0.478260869565217	2	2	*****	6	14	80	1	0.434782608695652	1	2
5	13	170	1	0.5	2	2	*****	6	18	110	0	0.416666666666667	1	2
5	16	200	0	0.48	2	2	*****	6	24	80	1	0.44	1	2
5	20	170	0	0.461538461538462	2	2	*****	6	28	110	0	0.423076923076923	1	2
5	22	140	1	0.481481481481481	2	2	*****	6	30	80	1	0.444444444444444	1	2
5	25	170	0	0.464285714285714	2	2	*****	6	33	110	0	0.428571428571429	1	2
5	28	140	1	0.482758620689655	2	2	*****	6	40	80	0	0.413793103448276	1	2
5	34	170	0	0.466666666666667	2	2	*****	6	42	50	0	0.4	1	2
5	36	140	1	0.483870967741936	2	2	*****	6	47	50	1	0.419354838709677	1	2
5	45	170	0	0.46875	2	2	*****	6	49	50	0	0.40625	1	2
5	47	140	1	0.484848484848485	2	2	*****	6	55	50	1	0.424242424242424	1	2
5	52	170	1	0.5	2	2	*****	6	59	50	1	0.441176470588235	1	2
5	54	200	0	0.485714285714286	2	2	*****	6	62	80	1	0.457142857142857	1	2
5	57	170	1	0.5	2	2	*****	6	64	110	1	0.472222222222222	1	2
5	62	200	0	0.486486486486487	2	2	*****	6	66	140	0	0.459459459459459	1	2
5	71	170	1	0.5	2	2	*****	6	69	110	0	0.447368421052632	1	2
5	73	200	0	0.487179487179487	2	2	*****	6	71	80	1	0.461538461538462	1	2
5	78	170	0	0.475	2	2	*****	6	79	110	0	0.45	1	2
