# Supplementary material for: Stop signals delay synchrony more for finger tapping than vocalization: a dual modality study of rhythmic synchronization in the stop signal task
Source: PeerJ. 2018 Jul 12;6:e5242. doi: 10.7717/peerj.5242 (PMC6046193; doi:10.7717/peerj.5242)
Supplement: Supplemental Information 1 [file peerj-06-5242-s001.zip › Raw data - for submission/P36_JH/Stop_1.0.0.txt]

run	trial_n	FactorA	FactorB	FactorC	TargItem	SSD	RT	ACC	Manual/Vocal	Ignore/Stop
1	1	1	1	1	2	200	126	0	2	2
1	2	1	3	1	1	170	348	2	2	2
1	3	1	1	2	3	170	0	1	2	2
1	4	1	4	1	4	200	219	2	2	2
1	5	1	2	1	5	200	190	2	2	2
1	6	1	1	2	2	200	0	1	2	2
1	7	1	3	1	2	230	359	2	2	2
1	8	1	1	1	4	230	0	1	2	2
1	9	1	4	2	3	260	17	2	2	2
1	10	1	3	2	5	260	215	2	2	2
1	11	1	4	2	2	260	266	2	2	2
1	12	1	2	2	1	260	157	2	2	2
1	13	1	3	1	5	260	271	2	2	2
1	14	1	2	1	4	260	51	2	2	2
1	15	1	3	2	2	260	120	2	2	2
1	16	1	1	2	3	260	134	0	2	2
1	17	1	2	2	4	230	357	2	2	2
1	18	1	1	2	1	230	0	1	2	2
1	19	1	2	1	5	260	126	2	2	2
1	20	1	4	1	4	260	178	2	2	2
1	21	1	3	1	3	260	165	2	2	2
1	22	1	1	2	2	260	0	1	2	2
1	23	1	3	2	3	290	172	2	2	2
1	24	1	2	1	1	290	92	2	2	2
1	25	1	1	1	5	290	83	0	2	2
1	26	1	3	2	1	260	279	2	2	2
1	27	1	2	1	3	260	327	2	2	2
1	28	1	1	1	3	260	144	0	2	2
1	29	1	4	2	2	230	222	2	2	2
1	30	1	3	2	2	230	338	2	2	2
1	31	1	4	2	4	230	0	99	2	2
1	32	1	2	2	4	230	339	2	2	2
1	33	1	4	1	3	230	314	2	2	2
1	34	1	3	2	3	230	147	2	2	2
1	35	1	2	2	5	230	150	2	2	2
1	36	1	4	2	4	230	169	2	2	2
1	37	1	3	1	2	230	142	2	2	2
1	38	1	4	2	5	230	155	2	2	2
1	39	1	3	2	4	230	152	2	2	2
1	40	1	1	1	1	230	190	0	2	2
1	41	1	2	1	4	200	329	2	2	2
1	42	1	1	1	1	200	0	1	2	2
1	43	1	2	1	3	230	238	2	2	2
1	44	1	3	2	5	230	214	2	2	2
1	45	1	4	1	5	230	342	2	2	2
1	46	1	1	2	1	230	0	1	2	2
1	47	1	2	2	3	260	281	2	2	2
1	48	1	1	1	2	260	155	0	2	2
1	49	1	2	2	3	230	273	2	2	2
1	50	1	4	1	5	230	262	2	2	2
1	51	1	2	2	2	230	264	2	2	2
1	52	1	1	1	3	230	226	0	2	2
1	53	1	2	1	2	200	220	2	2	2
1	54	1	1	2	5	200	0	1	2	2
1	55	1	2	2	1	230	151	2	2	2
1	56	1	4	2	3	230	123	2	2	2
1	57	1	3	2	4	230	265	2	2	2
1	58	1	1	2	4	230	0	1	2	2
1	59	1	4	1	1	260	313	2	2	2
1	60	1	3	1	4	260	311	2	2	2
1	61	1	1	2	5	260	0	1	2	2
1	62	1	4	2	1	290	118	2	2	2
1	63	1	3	1	1	290	274	2	2	2
1	64	1	4	1	2	290	0	99	2	2
1	65	1	2	2	2	290	304	2	2	2
1	66	1	1	2	4	290	178	0	2	2
1	67	1	4	1	2	260	343	2	2	2
1	68	1	3	1	3	260	294	2	2	2
1	69	1	4	1	3	260	169	2	2	2
1	70	1	1	1	5	260	183	0	2	2
1	71	1	2	1	2	230	388	2	2	2
1	72	1	3	1	4	230	267	2	2	2
1	73	1	1	1	4	230	110	0	2	2
1	74	1	4	2	5	200	366	2	2	2
1	75	1	3	1	5	200	414	2	2	2
1	76	1	2	2	5	200	271	2	2	2
1	77	1	4	1	1	200	432	2	2	2
1	78	1	3	2	1	200	217	2	2	2
1	79	1	4	2	1	200	323	2	2	2
1	80	1	2	1	1	200	275	2	2	2
2	1	2	4	2	1	200	300	2	1	2
2	2	2	3	2	2	200	337	2	1	2
2	3	2	4	2	5	200	214	2	1	2
2	4	2	3	1	4	200	188	2	1	2
2	5	2	2	1	1	200	161	2	1	2
2	6	2	3	1	5	200	262	2	1	2
2	7	2	2	2	2	200	315	2	1	2
2	8	2	4	1	2	200	240	2	1	2
2	9	2	2	1	1	200	166	2	1	2
2	10	2	4	2	5	200	203	2	1	2
2	11	2	2	2	3	200	224	2	1	2
2	12	2	4	2	2	200	245	2	1	2
2	13	2	3	1	1	200	251	2	1	2
2	14	2	4	2	2	200	272	2	1	2
2	15	2	1	2	3	200	197	0	1	2
2	16	2	2	1	3	170	188	2	1	2
2	17	2	3	2	3	170	337	2	1	2
2	18	2	4	2	3	170	262	2	1	2
2	19	2	2	1	2	170	395	2	1	2
2	20	2	4	1	5	170	288	2	1	2
2	21	2	3	2	2	170	278	2	1	2
2	22	2	4	2	1	170	395	2	1	2
2	23	2	3	1	4	170	336	2	1	2
2	24	2	2	1	5	170	421	2	1	2
2	25	2	1	2	2	170	0	1	1	2
2	26	2	2	1	4	200	270	2	1	2
2	27	2	1	2	5	200	180	0	1	2
2	28	2	4	1	4	170	218	2	1	2
2	29	2	3	2	5	170	415	2	1	2
2	30	2	4	2	4	170	277	2	1	2
2	31	2	1	1	4	170	330	0	1	2
2	32	2	2	2	5	140	440	2	1	2
2	33	2	4	2	3	140	397	2	1	2
2	34	2	3	2	4	140	434	2	1	2
2	35	2	2	2	1	140	328	2	1	2
2	36	2	3	2	3	140	365	2	1	2
2	37	2	2	2	4	140	370	2	1	2
2	38	2	1	1	4	140	0	1	1	2
2	39	2	3	1	3	170	179	2	1	2
2	40	2	1	1	1	170	25	0	1	2
2	41	2	3	1	2	140	327	2	1	2
2	42	2	1	1	2	140	204	0	1	2
2	43	2	4	2	4	110	275	2	1	2
2	44	2	2	1	5	110	216	2	1	2
2	45	2	3	1	5	110	221	2	1	2
2	46	2	1	2	4	110	0	1	1	2
2	47	2	3	2	1	140	438	2	1	2
2	48	2	2	2	2	140	155	2	1	2
2	49	2	1	2	2	140	161	0	1	2
2	50	2	2	2	5	110	295	2	1	2
2	51	2	3	1	2	110	220	2	1	2
2	52	2	1	1	1	110	274	0	1	2
2	53	2	3	1	1	80	432	2	1	2
2	54	2	4	1	5	80	373	2	1	2
2	55	2	3	2	4	80	410	2	1	2
2	56	2	1	2	5	80	0	1	1	2
2	57	2	4	1	2	110	316	2	1	2
2	58	2	1	2	4	110	209	0	1	2
2	59	2	2	2	4	80	255	2	1	2
2	60	2	1	2	1	80	212	0	1	2
2	61	2	4	1	4	50	555	2	1	2
2	62	2	2	2	3	50	480	2	1	2
2	63	2	1	1	5	50	0	1	1	2
2	64	2	4	1	3	80	249	2	1	2
2	65	2	1	1	5	80	143	0	1	2
2	66	2	3	2	5	50	277	2	1	2
2	67	2	4	1	1	50	282	2	1	2
2	68	2	2	2	1	50	255	2	1	2
2	69	2	3	2	1	50	341	2	1	2
2	70	2	4	1	3	50	314	2	1	2
2	71	2	1	1	3	50	0	1	1	2
2	72	2	2	1	2	80	307	2	1	2
2	73	2	1	1	2	80	344	0	1	2
2	74	2	2	1	3	50	383	2	1	2
2	75	2	1	2	1	50	0	1	1	2
2	76	2	4	1	1	80	312	2	1	2
2	77	2	1	2	3	80	0	1	1	2
2	78	2	3	1	3	110	169	2	1	2
2	79	2	2	1	4	110	510	2	1	2
2	80	2	1	1	3	110	260	0	1	2
3	1	1	1	1	5	234	92	2	2	1
3	2	1	3	1	4	201	283	2	2	1
3	3	1	1	1	3	278	212	2	2	1
3	4	1	2	2	2	278	170	2	2	1
3	5	1	3	1	5	229	198	2	2	1
3	6	1	2	1	2	250	250	2	2	1
3	7	1	1	2	5	201	175	2	2	1
3	8	1	2	1	2	211	298	2	2	1
3	9	1	4	1	5	201	256	2	2	1
3	10	1	2	1	3	198	269	2	2	1
3	11	1	1	2	1	231	231	2	2	1
3	12	1	2	2	3	221	174	2	2	1
3	13	1	4	2	5	276	150	2	2	1
3	14	1	1	1	1	212	227	2	2	1
3	15	1	3	1	4	262	248	2	2	1
3	16	1	1	1	3	213	291	2	2	1
3	17	1	4	1	5	221	210	2	2	1
3	18	1	3	2	2	288	143	2	2	1
3	19	1	1	2	4	264	90	2	2	1
3	20	1	3	1	1	208	147	2	2	1
3	21	1	4	2	3	286	124	2	2	1
3	22	1	2	1	5	225	151	2	2	1
3	23	1	3	1	5	281	53	2	2	1
3	24	1	1	2	2	250	120	2	2	1
3	25	1	2	1	1	212	88	2	2	1
3	26	1	3	1	2	277	98	2	2	1
3	27	1	4	1	4	284	114	2	2	1
3	28	1	2	2	3	218	143	2	2	1
3	29	1	1	1	5	262	29	2	2	1
3	30	1	4	1	1	250	153	2	2	1
3	31	1	3	1	3	285	21	2	2	1
3	32	1	1	2	2	242	76	2	2	1
3	33	1	2	1	4	202	203	2	2	1
3	34	1	1	1	4	202	146	2	2	1
3	35	1	3	1	3	200	162	2	2	1
3	36	1	2	2	5	196	100	2	2	1
3	37	1	3	2	5	247	97	2	2	1
3	38	1	2	2	2	252	81	2	2	1
3	39	1	4	1	2	254	172	2	2	1
3	40	1	2	1	1	247	26	2	2	1
3	41	1	4	1	1	193	92	2	2	1
3	42	1	1	2	3	231	47	2	2	1
3	43	1	2	2	1	226	48	2	2	1
3	44	1	4	1	3	288	6	2	2	1
3	45	1	3	2	1	267	76	2	2	1
3	46	1	4	2	3	261	73	2	2	1
3	47	1	3	2	2	221	83	2	2	1
3	48	1	1	1	1	251	93	2	2	1
3	49	1	2	2	5	219	150	2	2	1
3	50	1	1	2	5	260	112	2	2	1
3	51	1	3	2	5	199	197	2	2	1
3	52	1	2	2	4	223	184	2	2	1
3	53	1	1	2	4	283	67	2	2	1
3	54	1	4	2	4	249	86	2	2	1
3	55	1	3	2	3	200	145	2	2	1
3	56	1	4	2	1	215	190	2	2	1
3	57	1	2	1	3	246	116	2	2	1
3	58	1	3	2	3	228	182	2	2	1
3	59	1	4	1	4	257	197	2	2	1
3	60	1	3	1	2	196	300	2	2	1
3	61	1	1	1	2	263	292	2	2	1
3	62	1	3	2	4	194	246	2	2	1
3	63	1	1	2	1	275	117	2	2	1
3	64	1	4	1	2	225	91	2	2	1
3	65	1	3	2	4	244	195	2	2	1
3	66	1	2	2	4	261	37	2	2	1
3	67	1	4	2	5	236	57	2	2	1
3	68	1	2	2	1	201	58	2	2	1
3	69	1	1	1	4	278	24	2	2	1
3	70	1	4	2	1	239	17	2	2	1
3	71	1	1	1	2	246	88	2	2	1
3	72	1	2	1	4	232	60	2	2	1
3	73	1	3	2	1	229	255	2	2	1
3	74	1	4	1	3	281	130	2	2	1
3	75	1	2	1	5	216	66	2	2	1
3	76	1	4	2	2	251	53	2	2	1
3	77	1	1	2	3	271	108	2	2	1
3	78	1	4	2	2	252	105	2	2	1
3	79	1	3	1	1	232	101	2	2	1
3	80	1	4	2	4	284	30	2	2	1
4	1	2	3	1	1	108	297	2	1	1
4	2	2	4	2	5	128	174	2	1	1
4	3	2	1	2	4	134	107	2	1	1
4	4	2	4	1	1	107	121	2	1	1
4	5	2	2	2	1	113	166	2	1	1
4	6	2	3	1	1	112	219	2	1	1
4	7	2	1	2	4	110	233	2	1	1
4	8	2	3	1	5	107	270	2	1	1
4	9	2	4	2	2	100	252	2	1	1
4	10	2	2	1	1	111	296	2	1	1
4	11	2	1	1	3	127	253	2	1	1
4	12	2	4	2	3	140	146	2	1	1
4	13	2	2	1	5	113	224	2	1	1
4	14	2	4	1	5	117	149	2	1	1
4	15	2	3	2	3	125	178	2	1	1
4	16	2	4	2	4	127	103	2	1	1
4	17	2	3	1	3	97	149	2	1	1
4	18	2	1	1	1	142	177	2	1	1
4	19	2	3	1	2	132	190	2	1	1
4	20	2	1	1	2	120	260	2	1	1
4	21	2	3	2	2	110	354	2	1	1
4	22	2	4	1	4	108	295	2	1	1
4	23	2	1	1	5	115	196	2	1	1
4	24	2	2	1	4	114	41	2	1	1
4	25	2	1	1	3	124	278	2	1	1
4	26	2	2	2	1	137	107	2	1	1
4	27	2	4	1	3	124	160	2	1	1
4	28	2	2	1	3	137	101	2	1	1
4	29	2	4	2	1	135	163	2	1	1
4	30	2	1	2	2	107	225	2	1	1
4	31	2	4	1	2	135	157	2	1	1
4	32	2	2	1	4	132	146	2	1	1
4	33	2	3	2	5	120	360	2	1	1
4	34	2	1	2	2	133	237	2	1	1
4	35	2	3	1	2	126	106	2	1	1
4	36	2	4	2	4	122	79	2	1	1
4	37	2	3	2	4	128	165	2	1	1
4	38	2	2	1	1	105	219	2	1	1
4	39	2	1	1	2	137	174	2	1	1
4	40	2	4	1	3	97	205	2	1	1
4	41	2	2	1	2	140	25	2	1	1
4	42	2	3	1	4	129	230	2	1	1
4	43	2	2	2	5	124	212	2	1	1
4	44	2	3	1	5	116	209	2	1	1
4	45	2	4	2	5	130	134	2	1	1
4	46	2	3	2	3	131	139	2	1	1
4	47	2	2	2	2	140	104	2	1	1
4	48	2	1	1	1	118	214	2	1	1
4	49	2	4	1	1	98	108	2	1	1
4	50	2	1	2	1	116	97	2	1	1
4	51	2	3	2	5	102	87	2	1	1
4	52	2	1	1	5	101	108	2	1	1
4	53	2	4	2	1	137	39	2	1	1
4	54	2	2	1	3	101	102	2	1	1
4	55	2	4	1	4	132	90	2	1	1
4	56	2	1	2	5	139	247	2	1	1
4	57	2	4	1	5	130	149	2	1	1
4	58	2	1	2	1	121	194	2	1	1
4	59	2	3	2	4	142	167	2	1	1
4	60	2	2	2	3	126	173	2	1	1
4	61	2	1	2	3	98	171	2	1	1
4	62	2	4	2	3	118	207	2	1	1
4	63	2	3	1	4	99	85	2	1	1
4	64	2	1	1	4	102	138	2	1	1
4	65	2	3	2	1	102	32	2	1	1
4	66	2	1	2	3	115	148	2	1	1
4	67	2	4	1	2	97	266	2	1	1
4	68	2	2	1	2	126	470	2	1	1
4	69	2	4	2	2	135	19	2	1	1
4	70	2	2	2	4	120	217	2	1	1
4	71	2	3	2	1	125	150	2	1	1
4	72	2	2	2	5	136	307	2	1	1
4	73	2	1	2	5	121	256	2	1	1
4	74	2	2	1	5	135	573	2	1	1
4	75	2	1	1	4	137	266	2	1	1
4	76	2	2	2	3	97	409	2	1	1
4	77	2	3	1	3	133	333	2	1	1
4	78	2	2	2	4	102	308	2	1	1
4	79	2	3	2	2	134	215	2	1	1
4	80	2	2	2	2	132	285	2	1	1
5	1	1	1	1	3	200	189	0	2	2
5	2	1	3	1	3	170	255	2	2	2
5	3	1	2	2	1	170	325	2	2	2
5	4	1	4	2	3	170	279	2	2	2
5	5	1	2	2	4	170	312	2	2	2
5	6	1	1	2	4	170	0	1	2	2
5	7	1	3	1	1	200	246	2	2	2
5	8	1	2	2	5	200	411	2	2	2
5	9	1	3	1	4	200	362	2	2	2
5	10	1	4	1	4	200	234	2	2	2
5	11	1	1	2	1	200	159	0	2	2
5	12	1	3	1	5	170	263	2	2	2
5	13	1	1	1	4	170	0	1	2	2
5	14	1	2	1	5	200	235	2	2	2
5	15	1	3	2	3	200	160	2	2	2
5	16	1	1	2	5	200	131	0	2	2
5	17	1	4	1	5	170	190	2	2	2
5	18	1	2	1	2	170	178	2	2	2
5	19	1	4	2	5	170	255	2	2	2
5	20	1	1	2	2	170	219	0	2	2
5	21	1	4	2	4	140	363	2	2	2
5	22	1	1	2	3	140	0	1	2	2
5	23	1	3	1	5	170	278	2	2	2
5	24	1	2	2	2	170	226	2	2	2
5	25	1	1	1	5	170	213	0	2	2
5	26	1	4	1	1	140	347	2	2	2
5	27	1	3	2	4	140	329	2	2	2
5	28	1	1	2	3	140	0	1	2	2
5	29	1	4	2	5	170	253	2	2	2
5	30	1	2	1	3	170	207	2	2	2
5	31	1	4	1	5	170	214	2	2	2
5	32	1	3	2	2	170	318	2	2	2
5	33	1	4	1	2	170	274	2	2	2
5	34	1	1	2	1	170	219	0	2	2
5	35	1	4	1	3	140	290	2	2	2
5	36	1	1	1	2	140	0	1	2	2
5	37	1	3	2	1	170	271	2	2	2
5	38	1	2	1	4	170	243	2	2	2
5	39	1	4	2	3	170	363	2	2	2
5	40	1	3	2	5	170	338	2	2	2
5	41	1	4	1	4	170	347	2	2	2
5	42	1	2	2	3	170	285	2	2	2
5	43	1	4	2	1	170	305	2	2	2
5	44	1	2	1	2	170	218	2	2	2
5	45	1	1	2	4	170	166	0	2	2
5	46	1	2	2	1	140	364	2	2	2
5	47	1	1	2	5	140	0	1	2	2
5	48	1	3	1	2	170	246	2	2	2
5	49	1	4	1	1	170	172	2	2	2
5	50	1	3	1	1	170	228	2	2	2
5	51	1	4	2	4	170	213	2	2	2
5	52	1	1	1	4	170	0	1	2	2
5	53	1	4	1	2	200	198	2	2	2
5	54	1	1	1	2	200	90	0	2	2
5	55	1	2	2	4	170	282	2	2	2
5	56	1	4	2	1	170	226	2	2	2
5	57	1	1	1	5	170	0	1	2	2
5	58	1	2	1	3	200	269	2	2	2
5	59	1	3	1	2	200	106	2	2	2
5	60	1	4	2	2	200	135	2	2	2
5	61	1	2	2	3	200	169	2	2	2
5	62	1	1	1	1	200	100	0	2	2
5	63	1	3	2	4	170	243	2	2	2
5	64	1	4	1	3	170	216	2	2	2
5	65	1	3	2	2	170	135	2	2	2
5	66	1	2	1	5	170	377	2	2	2
5	67	1	3	1	4	170	400	2	2	2
5	68	1	2	1	1	170	311	2	2	2
5	69	1	3	2	3	170	181	2	2	2
5	70	1	2	1	4	170	157	2	2	2
5	71	1	1	2	2	170	0	1	2	2
5	72	1	3	2	1	200	358	2	2	2
5	73	1	1	1	1	200	192	0	2	2
5	74	1	4	2	2	170	330	2	2	2
5	75	1	2	1	1	170	178	2	2	2
5	76	1	3	1	3	170	170	2	2	2
5	77	1	2	2	5	170	346	2	2	2
5	78	1	1	1	3	170	226	0	2	2
5	79	1	2	2	2	140	348	2	2	2
5	80	1	3	2	5	140	325	2	2	2
6	1	2	4	1	4	80	188	2	1	2
6	2	2	2	2	4	80	241	2	1	2
6	3	2	3	2	5	80	263	2	1	2
6	4	2	1	2	1	80	380	0	1	2
6	5	2	2	1	4	50	466	2	1	2
6	6	2	4	2	5	50	440	2	1	2
6	7	2	1	2	5	50	0	1	1	2
6	8	2	2	2	5	80	433	2	1	2
6	9	2	4	1	3	80	550	2	1	2
6	10	2	3	1	2	80	363	2	1	2
6	11	2	2	1	1	80	272	2	1	2
6	12	2	4	1	1	80	230	2	1	2
6	13	2	2	2	3	80	347	2	1	2
6	14	2	1	1	2	80	0	1	1	2
6	15	2	3	1	4	110	332	2	1	2
6	16	2	2	2	1	110	353	2	1	2
6	17	2	3	1	5	110	263	2	1	2
6	18	2	1	1	3	110	124	0	1	2
6	19	2	3	2	1	80	330	2	1	2
6	20	2	4	1	5	80	223	2	1	2
6	21	2	3	1	1	80	149	2	1	2
6	22	2	2	1	5	80	346	2	1	2
6	23	2	3	2	2	80	335	2	1	2
6	24	2	1	1	4	80	0	1	1	2
6	25	2	2	1	3	110	320	2	1	2
6	26	2	4	2	4	110	342	2	1	2
6	27	2	2	1	2	110	235	2	1	2
6	28	2	1	2	1	110	208	0	1	2
6	29	2	2	1	2	80	286	2	1	2
6	30	2	1	2	3	80	0	1	1	2
6	31	2	2	1	3	110	256	2	1	2
6	32	2	4	1	4	110	373	2	1	2
6	33	2	1	2	4	110	202	0	1	2
6	34	2	2	1	1	80	280	2	1	2
6	35	2	4	2	5	80	254	2	1	2
6	36	2	3	1	3	80	259	2	1	2
6	37	2	2	2	4	80	88	2	1	2
6	38	2	4	1	1	80	221	2	1	2
6	39	2	3	1	2	80	290	2	1	2
6	40	2	1	2	5	80	232	0	1	2
6	41	2	4	2	1	50	286	2	1	2
6	42	2	1	1	4	50	243	0	1	2
6	43	2	4	2	1	50	265	2	1	2
6	44	2	3	2	4	50	206	2	1	2
6	45	2	2	1	5	50	307	2	1	2
6	46	2	4	2	3	50	328	2	1	2
6	47	2	1	1	5	50	0	1	1	2
6	48	2	3	1	5	50	291	2	1	2
6	49	2	1	1	3	50	248	0	1	2
6	50	2	4	1	2	50	413	2	1	2
6	51	2	2	2	3	50	418	2	1	2
6	52	2	3	2	3	50	360	2	1	2
6	53	2	2	2	2	50	285	2	1	2
6	54	2	4	2	2	50	338	2	1	2
6	55	2	1	1	5	50	0	1	1	2
6	56	2	2	2	1	50	460	2	1	2
6	57	2	3	1	3	50	306	2	1	2
6	58	2	2	2	5	50	327	2	1	2
6	59	2	1	2	2	50	0	1	1	2
6	60	2	4	2	4	80	304	2	1	2
6	61	2	3	2	4	80	341	2	1	2
6	62	2	1	2	2	80	0	1	1	2
6	63	2	3	2	2	110	247	2	1	2
6	64	2	1	2	3	110	0	1	1	2
6	65	2	3	2	5	140	144	2	1	2
6	66	2	1	1	2	140	197	0	1	2
6	67	2	3	2	3	110	347	2	1	2
6	68	2	4	2	2	110	273	2	1	2
6	69	2	1	1	1	110	198	0	1	2
6	70	2	3	2	1	80	356	2	1	2
6	71	2	1	2	4	80	0	1	1	2
6	72	2	4	1	2	110	166	2	1	2
6	73	2	2	1	4	110	203	2	1	2
6	74	2	4	1	3	110	176	2	1	2
6	75	2	2	2	2	110	229	2	1	2
6	76	2	4	2	3	110	282	2	1	2
6	77	2	3	1	1	110	352	2	1	2
6	78	2	4	1	5	110	245	2	1	2
6	79	2	1	1	1	110	90	0	1	2
6	80	2	3	1	4	80	360	2	1	2
7	1	1	2	2	1	165	189	2	2	1
7	2	1	3	2	1	163	208	2	2	1
7	3	1	1	1	1	182	135	2	2	1
7	4	1	3	2	3	177	155	2	2	1
7	5	1	1	2	4	164	112	2	2	1
7	6	1	2	1	5	187	197	2	2	1
7	7	1	4	2	1	168	270	2	2	1
7	8	1	2	1	2	160	299	2	2	1
7	9	1	1	1	2	206	245	2	2	1
7	10	1	3	1	4	172	253	2	2	1
7	11	1	4	1	5	183	161	2	2	1
7	12	1	3	1	1	160	174	2	2	1
7	13	1	1	1	3	210	150	2	2	1
7	14	1	4	1	3	166	263	2	2	1
7	15	1	3	2	5	211	212	2	2	1
7	16	1	2	1	4	154	169	2	2	1
7	17	1	3	1	3	145	193	2	2	1
7	18	1	1	1	1	206	99	2	2	1
7	19	1	3	2	2	147	172	2	2	1
7	20	1	2	1	1	180	85	2	2	1
7	21	1	4	2	5	179	57	2	2	1
7	22	1	2	2	2	167	201	2	2	1
7	23	1	4	2	3	159	294	2	2	1
7	24	1	3	2	5	163	183	2	2	1
7	25	1	1	2	4	203	145	2	2	1
7	26	1	2	2	5	196	270	2	2	1
7	27	1	3	1	2	157	250	2	2	1
7	28	1	4	2	5	156	209	2	2	1
7	29	1	3	1	5	147	93	2	2	1
7	30	1	2	2	1	147	142	2	2	1
7	31	1	3	1	2	200	172	2	2	1
7	32	1	4	1	2	193	43	2	2	1
7	33	1	1	2	2	163	132	2	2	1
7	34	1	3	1	5	153	152	2	2	1
7	35	1	2	1	3	180	196	2	2	1
7	36	1	1	1	5	180	155	2	2	1
7	37	1	2	2	4	206	156	2	2	1
7	38	1	4	1	1	174	182	2	2	1
7	39	1	1	1	3	157	186	2	2	1
7	40	1	4	2	4	170	136	2	2	1
7	41	1	2	1	1	202	142	2	2	1
7	42	1	3	2	3	179	122	2	2	1
7	43	1	1	2	5	153	195	2	2	1
7	44	1	3	2	2	159	233	2	2	1
7	45	1	1	2	3	210	161	2	2	1
7	46	1	2	1	3	170	186	2	2	1
7	47	1	4	2	1	184	58	2	2	1
7	48	1	1	2	1	150	196	2	2	1
7	49	1	2	2	2	183	91	2	2	1
7	50	1	4	1	3	152	65	2	2	1
7	51	1	2	1	2	195	101	2	2	1
7	52	1	4	1	2	152	135	2	2	1
7	53	1	3	1	4	184	35	2	2	1
7	54	1	2	2	4	151	252	2	2	1
7	55	1	1	2	1	186	237	2	2	1
7	56	1	4	1	4	185	212	2	2	1
7	57	1	3	2	4	184	168	2	2	1
7	58	1	4	2	2	161	148	2	2	1
7	59	1	2	1	4	166	112	2	2	1
7	60	1	3	2	1	174	130	2	2	1
7	61	1	1	2	5	155	131	2	2	1
7	62	1	2	2	3	153	379	2	2	1
7	63	1	3	2	4	157	213	2	2	1
7	64	1	4	2	3	207	79	2	2	1
7	65	1	1	1	4	180	213	2	2	1
7	66	1	3	1	1	204	98	2	2	1
7	67	1	4	1	4	176	176	2	2	1
7	68	1	1	1	5	206	203	2	2	1
7	69	1	2	1	5	167	333	2	2	1
7	70	1	4	1	1	191	0	99	2	1
7	71	1	1	1	4	156	258	2	2	1
7	72	1	4	2	2	170	138	2	2	1
7	73	1	2	2	5	207	66	2	2	1
7	74	1	3	1	3	206	228	2	2	1
7	75	1	4	2	4	194	154	2	2	1
7	76	1	1	1	2	163	64	2	2	1
7	77	1	4	1	5	209	52	2	2	1
7	78	1	1	2	3	166	224	2	2	1
7	79	1	2	2	3	210	68	2	2	1
7	80	1	1	2	2	155	202	2	2	1
8	1	2	1	1	1	89	0	99	1	1
8	2	2	4	1	3	83	0	99	1	1
8	3	2	2	2	3	94	198	2	1	1
8	4	2	3	2	4	98	131	2	1	1
8	5	2	1	2	5	73	129	2	1	1
8	6	2	4	1	4	84	158	2	1	1
8	7	2	3	1	2	83	83	2	1	1
8	8	2	1	1	5	73	145	2	1	1
8	9	2	3	1	4	80	189	2	1	1
8	10	2	2	2	1	82	179	2	1	1
8	11	2	3	2	1	71	256	2	1	1
8	12	2	1	1	3	77	229	2	1	1
8	13	2	4	2	1	102	258	2	1	1
8	14	2	3	1	1	95	111	2	1	1
8	15	2	2	1	1	101	12	2	1	1
8	16	2	3	2	4	95	74	2	1	1
8	17	2	2	2	1	101	23	2	1	1
8	18	2	1	2	2	77	261	2	1	1
8	19	2	4	1	1	71	186	2	1	1
8	20	2	3	1	2	85	343	2	1	1
8	21	2	4	1	5	88	196	2	1	1
8	22	2	3	1	1	84	49	2	1	1
8	23	2	1	1	1	102	38	2	1	1
8	24	2	4	2	3	87	131	2	1	1
8	25	2	1	1	4	101	320	2	1	1
8	26	2	4	2	4	92	190	2	1	1
8	27	2	1	2	1	98	91	2	1	1
8	28	2	4	2	3	80	17	2	1	1
8	29	2	3	2	5	73	0	99	1	1
8	30	2	2	1	4	77	131	2	1	1
8	31	2	4	1	3	87	136	2	1	1
8	32	2	2	2	2	95	173	2	1	1
8	33	2	4	1	2	80	235	2	1	1
8	34	2	1	2	4	76	248	2	1	1
8	35	2	3	2	2	71	222	2	1	1
8	36	2	4	2	4	91	178	2	1	1
8	37	2	1	2	3	79	320	2	1	1
8	38	2	2	1	5	100	164	2	1	1
8	39	2	1	2	4	104	129	2	1	1
8	40	2	3	1	3	91	55	2	1	1
8	41	2	4	1	5	104	43	2	1	1
8	42	2	2	2	3	98	9	2	1	1
8	43	2	4	1	1	101	206	2	1	1
8	44	2	1	2	5	104	283	2	1	1
8	45	2	2	2	4	93	241	2	1	1
8	46	2	1	1	2	81	159	2	1	1
8	47	2	4	1	2	74	204	2	1	1
8	48	2	1	1	3	72	273	2	1	1
8	49	2	4	2	1	88	166	2	1	1
8	50	2	2	2	5	91	123	2	1	1
8	51	2	4	2	5	86	89	2	1	1
8	52	2	2	1	5	85	206	2	1	1
8	53	2	1	1	4	72	267	2	1	1
8	54	2	3	1	5	82	88	2	1	1
8	55	2	2	2	5	93	277	2	1	1
8	56	2	3	2	2	100	226	2	1	1
8	57	2	2	1	1	72	160	2	1	1
8	58	2	1	1	5	92	53	2	1	1
8	59	2	4	2	2	75	171	2	1	1
8	60	2	2	2	4	84	232	2	1	1
8	61	2	3	2	5	101	252	2	1	1
8	62	2	2	1	2	86	242	2	1	1
8	63	2	3	1	5	99	215	2	1	1
8	64	2	2	1	2	103	172	2	1	1
8	65	2	4	2	2	77	154	2	1	1
8	66	2	3	2	3	98	134	2	1	1
8	67	2	2	2	2	91	132	2	1	1
8	68	2	3	2	1	90	201	2	1	1
8	69	2	1	2	3	71	239	2	1	1
8	70	2	4	1	4	103	139	2	1	1
8	71	2	3	2	3	94	153	2	1	1
8	72	2	2	1	4	83	150	2	1	1
8	73	2	4	2	5	93	163	2	1	1
8	74	2	1	1	2	92	200	2	1	1
8	75	2	3	1	3	77	254	2	1	1
8	76	2	2	1	3	78	211	2	1	1
8	77	2	1	2	2	92	152	2	1	1
8	78	2	2	1	3	102	53	2	1	1
8	79	2	3	1	4	91	50	2	1	1
8	80	2	1	2	1	102	143	2	1	1
