# Supplementary material for: Stop signals delay synchrony more for finger tapping than vocalization: a dual modality study of rhythmic synchronization in the stop signal task
Source: PeerJ. 2018 Jul 12;6:e5242. doi: 10.7717/peerj.5242 (PMC6046193; doi:10.7717/peerj.5242)
Supplement: Supplemental Information 1 [file peerj-06-5242-s001.zip › Raw data - for submission/P37_AG/StaircaseForStop_1.0.0.txt]

run	trial_n	duration	correct	TotalACC	Manual/Vocal	Ignore/Stop	***	run	trial_n	duration	correct	TotalACC	Manual/Vocal	Ignore/Stop
1	2	200	0	0	2	2	*****	2	1	200	0	0	1	2
1	4	170	1	0.5	2	2	*****	2	10	170	1	0.5	1	2
1	6	200	0	0.333333333333333	2	2	*****	2	13	200	0	0.333333333333333	1	2
1	8	170	1	0.5	2	2	*****	2	17	170	0	0.25	1	2
1	16	200	0	0.4	2	2	*****	2	20	140	1	0.4	1	2
1	18	170	0	0.333333333333333	2	2	*****	2	27	170	1	0.5	1	2
1	24	140	1	0.428571428571429	2	2	*****	2	29	200	1	0.571428571428571	1	2
1	36	170	1	0.5	2	2	*****	2	35	230	1	0.625	1	2
1	38	200	0	0.444444444444444	2	2	*****	2	38	260	0	0.555555555555556	1	2
1	43	170	1	0.5	2	2	*****	2	42	230	0	0.5	1	2
1	45	200	0	0.454545454545455	2	2	*****	2	45	200	0	0.454545454545455	1	2
1	48	170	1	0.5	2	2	*****	2	47	170	1	0.5	1	2
1	52	200	1	0.538461538461538	2	2	*****	2	52	200	1	0.538461538461538	1	2
1	59	230	0	0.5	2	2	*****	2	55	230	0	0.5	1	2
1	61	200	0	0.466666666666667	2	2	*****	2	58	200	0	0.466666666666667	1	2
1	65	170	1	0.5	2	2	*****	2	65	170	0	0.4375	1	2
1	68	200	1	0.529411764705882	2	2	*****	2	69	140	1	0.470588235294118	1	2
1	71	230	0	0.5	2	2	*****	2	72	170	0	0.444444444444444	1	2
1	75	200	1	0.526315789473684	2	2	*****	2	75	140	0	0.421052631578947	1	2
1	80	230	1	0.55	2	2	*****	2	79	110	1	0.45	1	2
5	3	260	0	0.523809523809524	2	2	*****	6	1	140	1	0.476190476190476	1	2
5	8	230	0	0.5	2	2	*****	6	4	170	0	0.454545454545455	1	2
5	18	200	1	0.521739130434783	2	2	*****	6	6	140	1	0.478260869565217	1	2
5	23	230	0	0.5	2	2	*****	6	8	170	1	0.5	1	2
5	25	200	0	0.48	2	2	*****	6	10	200	0	0.48	1	2
5	35	170	1	0.5	2	2	*****	6	18	170	1	0.5	1	2
5	37	200	1	0.518518518518518	2	2	*****	6	21	200	1	0.518518518518518	1	2
5	40	230	1	0.535714285714286	2	2	*****	6	26	230	0	0.5	1	2
5	48	260	0	0.517241379310345	2	2	*****	6	30	200	1	0.517241379310345	1	2
5	56	230	1	0.533333333333333	2	2	*****	6	45	230	0	0.5	1	2
5	60	260	0	0.516129032258065	2	2	*****	6	48	200	1	0.516129032258065	1	2
5	62	230	1	0.53125	2	2	*****	6	51	230	0	0.5	1	2
5	64	260	0	0.515151515151515	2	2	*****	6	55	200	0	0.484848484848485	1	2
5	66	230	0	0.5	2	2	*****	6	58	170	1	0.5	1	2
5	70	200	0	0.485714285714286	2	2	*****	6	60	200	0	0.485714285714286	1	2
5	72	170	1	0.5	2	2	*****	6	64	170	0	0.472222222222222	1	2
5	74	200	1	0.513513513513513	2	2	*****	6	66	140	1	0.486486486486487	1	2
5	76	230	0	0.5	2	2	*****	6	69	170	1	0.5	1	2
5	78	200	1	0.512820512820513	2	2	*****	6	76	200	0	0.487179487179487	1	2
5	80	230	1	0.525	2	2	*****	6	79	170	0	0.475	1	2
