# Supplementary material for: Stop signals delay synchrony more for finger tapping than vocalization: a dual modality study of rhythmic synchronization in the stop signal task
Source: PeerJ. 2018 Jul 12;6:e5242. doi: 10.7717/peerj.5242 (PMC6046193; doi:10.7717/peerj.5242)
Supplement: Supplemental Information 1 [file peerj-06-5242-s001.zip › Raw data - for submission/P37_AG/Stop_1.0.0.txt]

run	trial_n	FactorA	FactorB	FactorC	TargItem	SSD	RT	ACC	Manual/Vocal	Ignore/Stop
1	1	1	3	1	5	200	147	2	2	2
1	2	1	1	2	3	200	137	0	2	2
1	3	1	3	1	5	170	134	2	2	2
1	4	1	1	2	3	170	0	1	2	2
1	5	1	3	2	3	200	207	2	2	2
1	6	1	1	1	1	200	237	0	2	2
1	7	1	2	1	2	170	341	2	2	2
1	8	1	1	1	3	170	0	1	2	2
1	9	1	4	2	1	200	223	2	2	2
1	10	1	3	2	2	200	143	2	2	2
1	11	1	4	1	3	200	153	2	2	2
1	12	1	2	2	3	200	281	2	2	2
1	13	1	4	1	1	200	270	2	2	2
1	14	1	3	2	1	200	143	2	2	2
1	15	1	2	2	5	200	0	99	2	2
1	16	1	1	1	1	200	121	0	2	2
1	17	1	2	2	2	170	305	2	2	2
1	18	1	1	2	4	170	196	0	2	2
1	19	1	4	2	3	140	317	2	2	2
1	20	1	2	2	3	140	329	2	2	2
1	21	1	3	2	1	140	361	2	2	2
1	22	1	2	1	3	140	315	2	2	2
1	23	1	4	2	4	140	258	2	2	2
1	24	1	1	1	5	140	0	1	2	2
1	25	1	3	2	4	170	255	2	2	2
1	26	1	2	1	5	170	200	2	2	2
1	27	1	3	1	2	170	276	2	2	2
1	28	1	4	2	5	170	269	2	2	2
1	29	1	3	1	4	170	311	2	2	2
1	30	1	2	1	1	170	275	2	2	2
1	31	1	3	1	1	170	281	2	2	2
1	32	1	4	1	1	170	339	2	2	2
1	33	1	2	2	1	170	310	2	2	2
1	34	1	4	1	4	170	249	2	2	2
1	35	1	3	1	1	170	251	2	2	2
1	36	1	1	2	5	170	0	1	2	2
1	37	1	2	1	4	200	251	2	2	2
1	38	1	1	2	1	200	259	0	2	2
1	39	1	4	1	3	170	219	2	2	2
1	40	1	3	2	3	170	212	2	2	2
1	41	1	4	1	5	170	243	2	2	2
1	42	1	2	2	2	170	275	2	2	2
1	43	1	1	2	4	170	0	1	2	2
1	44	1	2	2	5	200	185	2	2	2
1	45	1	1	2	5	200	273	0	2	2
1	46	1	3	1	2	170	266	2	2	2
1	47	1	2	2	4	170	280	2	2	2
1	48	1	1	1	3	170	0	1	2	2
1	49	1	4	2	1	200	204	2	2	2
1	50	1	3	1	3	200	219	2	2	2
1	51	1	2	1	2	200	189	2	2	2
1	52	1	1	2	2	200	0	1	2	2
1	53	1	4	1	5	230	224	2	2	2
1	54	1	2	1	3	230	210	2	2	2
1	55	1	3	1	4	230	235	2	2	2
1	56	1	4	1	2	230	260	2	2	2
1	57	1	2	1	1	230	251	2	2	2
1	58	1	4	2	2	230	233	2	2	2
1	59	1	1	2	1	230	177	0	2	2
1	60	1	4	1	2	200	142	2	2	2
1	61	1	1	1	4	200	174	0	2	2
1	62	1	3	2	4	170	168	2	2	2
1	63	1	4	2	4	170	225	2	2	2
1	64	1	2	1	5	170	346	2	2	2
1	65	1	1	2	2	170	0	1	2	2
1	66	1	2	2	4	200	226	2	2	2
1	67	1	4	2	5	200	236	2	2	2
1	68	1	1	1	2	200	0	1	2	2
1	69	1	4	1	4	230	129	2	2	2
1	70	1	3	2	5	230	196	2	2	2
1	71	1	1	1	4	230	230	0	2	2
1	72	1	4	2	3	200	168	2	2	2
1	73	1	2	2	1	200	167	2	2	2
1	74	1	3	2	5	200	290	2	2	2
1	75	1	1	1	2	200	0	1	2	2
1	76	1	3	1	3	230	114	2	2	2
1	77	1	2	1	4	230	252	2	2	2
1	78	1	4	2	2	230	228	2	2	2
1	79	1	3	2	2	230	311	2	2	2
1	80	1	1	1	5	230	0	1	2	2
2	1	2	1	2	1	200	160	0	1	2
2	2	2	3	1	1	170	262	2	1	2
2	3	2	2	2	3	170	186	2	1	2
2	4	2	4	1	1	170	206	2	1	2
2	5	2	2	1	2	170	210	2	1	2
2	6	2	4	2	3	170	199	2	1	2
2	7	2	3	1	3	170	251	2	1	2
2	8	2	2	2	1	170	319	2	1	2
2	9	2	3	1	4	170	275	2	1	2
2	10	2	1	2	2	170	0	1	1	2
2	11	2	3	1	2	200	187	2	1	2
2	12	2	4	1	3	200	143	2	1	2
2	13	2	1	1	4	200	179	0	1	2
2	14	2	4	2	2	170	217	2	1	2
2	15	2	2	2	2	170	205	2	1	2
2	16	2	3	2	3	170	177	2	1	2
2	17	2	1	2	3	170	70	0	1	2
2	18	2	2	2	3	140	211	2	1	2
2	19	2	4	2	1	140	279	2	1	2
2	20	2	1	2	4	140	0	1	1	2
2	21	2	3	1	5	170	262	2	1	2
2	22	2	4	1	1	170	235	2	1	2
2	23	2	2	1	5	170	207	2	1	2
2	24	2	4	1	4	170	259	2	1	2
2	25	2	3	2	2	170	168	2	1	2
2	26	2	2	2	4	170	236	2	1	2
2	27	2	1	1	5	170	0	1	1	2
2	28	2	3	2	3	200	227	2	1	2
2	29	2	1	2	2	200	0	1	1	2
2	30	2	4	2	5	230	106	2	1	2
2	31	2	2	2	5	230	63	2	1	2
2	32	2	3	1	1	230	131	2	1	2
2	33	2	4	2	5	230	119	2	1	2
2	34	2	3	1	4	230	219	2	1	2
2	35	2	1	1	3	230	0	1	1	2
2	36	2	3	1	3	260	91	2	1	2
2	37	2	2	2	2	260	95	2	1	2
2	38	2	1	2	5	260	100	0	1	2
2	39	2	4	1	5	230	289	2	1	2
2	40	2	3	2	4	230	165	2	1	2
2	41	2	2	2	5	230	121	2	1	2
2	42	2	1	1	1	230	142	0	1	2
2	43	2	2	2	1	200	179	2	1	2
2	44	2	4	1	3	200	168	2	1	2
2	45	2	1	1	1	200	124	0	1	2
2	46	2	4	1	4	170	210	2	1	2
2	47	2	1	1	2	170	0	1	1	2
2	48	2	2	1	1	200	89	2	1	2
2	49	2	3	1	5	200	269	2	1	2
2	50	2	2	1	5	200	257	2	1	2
2	51	2	3	2	1	200	389	2	1	2
2	52	2	1	2	4	200	0	1	1	2
2	53	2	3	2	5	230	189	2	1	2
2	54	2	4	2	2	230	113	2	1	2
2	55	2	1	2	1	230	197	0	1	2
2	56	2	4	2	1	200	171	2	1	2
2	57	2	3	2	4	200	207	2	1	2
2	58	2	1	1	2	200	132	0	1	2
2	59	2	4	2	4	170	329	2	1	2
2	60	2	3	2	2	170	365	2	1	2
2	61	2	2	1	1	170	401	2	1	2
2	62	2	4	1	2	170	342	2	1	2
2	63	2	2	1	4	170	330	2	1	2
2	64	2	4	1	5	170	174	2	1	2
2	65	2	1	1	5	170	131	0	1	2
2	66	2	2	1	3	140	112	2	1	2
2	67	2	4	1	2	140	212	2	1	2
2	68	2	2	2	4	140	169	2	1	2
2	69	2	1	2	5	140	0	1	1	2
2	70	2	2	1	2	170	344	2	1	2
2	71	2	3	1	2	170	588	2	1	2
2	72	2	1	2	3	170	240	0	1	2
2	73	2	2	1	4	140	190	2	1	2
2	74	2	3	2	5	140	130	2	1	2
2	75	2	1	1	3	140	150	0	1	2
2	76	2	3	2	1	110	428	2	1	2
2	77	2	2	1	3	110	384	2	1	2
2	78	2	4	2	3	110	388	2	1	2
2	79	2	1	1	4	110	0	1	1	2
2	80	2	4	2	4	140	331	2	1	2
3	1	1	4	1	1	233	179	2	2	1
3	2	1	3	2	4	226	165	2	2	1
3	3	1	2	2	4	175	300	2	2	1
3	4	1	3	2	2	168	286	2	2	1
3	5	1	1	2	1	162	251	2	2	1
3	6	1	3	2	1	181	219	2	2	1
3	7	1	4	1	5	177	255	2	2	1
3	8	1	2	1	2	219	198	2	2	1
3	9	1	4	2	4	230	123	2	2	1
3	10	1	1	1	1	159	295	2	2	1
3	11	1	3	1	1	214	364	2	2	1
3	12	1	1	1	3	197	280	2	2	1
3	13	1	3	1	3	208	202	2	2	1
3	14	1	4	2	3	225	207	2	2	1
3	15	1	1	1	5	195	205	2	2	1
3	16	1	3	1	5	231	159	2	2	1
3	17	1	1	1	2	176	227	2	2	1
3	18	1	2	2	2	189	224	2	2	1
3	19	1	4	2	5	229	211	2	2	1
3	20	1	1	2	5	227	168	2	2	1
3	21	1	2	2	1	213	211	2	2	1
3	22	1	3	2	2	203	252	2	2	1
3	23	1	2	1	1	233	261	2	2	1
3	24	1	1	1	4	167	388	2	2	1
3	25	1	4	2	1	200	289	2	2	1
3	26	1	1	2	2	232	144	2	2	1
3	27	1	3	1	5	158	237	2	2	1
3	28	1	1	1	3	195	95	2	2	1
3	29	1	2	1	2	182	227	2	2	1
3	30	1	4	1	3	208	150	2	2	1
3	31	1	1	2	5	190	207	2	2	1
3	32	1	2	2	2	210	109	2	2	1
3	33	1	1	2	3	187	125	2	2	1
3	34	1	4	2	4	223	153	2	2	1
3	35	1	3	2	1	213	240	2	2	1
3	36	1	1	1	4	193	323	2	2	1
3	37	1	4	1	4	192	128	2	2	1
3	38	1	2	1	4	183	242	2	2	1
3	39	1	3	1	4	169	274	2	2	1
3	40	1	4	1	3	216	212	2	2	1
3	41	1	2	1	1	171	301	2	2	1
3	42	1	1	2	4	186	258	2	2	1
3	43	1	2	2	1	210	205	2	2	1
3	44	1	3	2	5	189	217	2	2	1
3	45	1	1	1	2	188	260	2	2	1
3	46	1	4	1	4	200	217	2	2	1
3	47	1	3	1	3	166	278	2	2	1
3	48	1	1	2	2	228	262	2	2	1
3	49	1	2	1	4	230	205	2	2	1
3	50	1	3	1	1	166	233	2	2	1
3	51	1	2	1	3	226	118	2	2	1
3	52	1	1	1	1	165	228	2	2	1
3	53	1	3	2	5	176	289	2	2	1
3	54	1	2	2	3	183	219	2	2	1
3	55	1	4	1	2	207	242	2	2	1
3	56	1	3	1	2	203	239	2	2	1
3	57	1	1	1	5	160	337	2	2	1
3	58	1	4	2	2	231	168	2	2	1
3	59	1	2	1	5	224	138	2	2	1
3	60	1	4	2	1	223	96	2	2	1
3	61	1	2	2	5	186	254	2	2	1
3	62	1	3	2	4	198	238	2	2	1
3	63	1	4	2	3	164	232	2	2	1
3	64	1	3	2	3	171	219	2	2	1
3	65	1	2	2	5	163	255	2	2	1
3	66	1	3	2	3	209	205	2	2	1
3	67	1	1	2	4	176	207	2	2	1
3	68	1	3	1	4	228	84	2	2	1
3	69	1	4	2	2	172	7	2	2	1
3	70	1	2	1	5	195	342	2	2	1
3	71	1	4	1	1	234	235	2	2	1
3	72	1	2	2	3	203	163	2	2	1
3	73	1	4	1	2	164	265	2	2	1
3	74	1	2	2	4	177	248	2	2	1
3	75	1	4	2	5	181	172	2	2	1
3	76	1	2	1	3	228	185	2	2	1
3	77	1	1	2	1	175	252	2	2	1
3	78	1	3	1	2	212	207	2	2	1
3	79	1	1	2	3	212	192	2	2	1
3	80	1	4	1	5	219	210	2	2	1
4	1	2	2	2	4	197	222	2	1	1
4	2	2	4	2	2	197	146	2	1	1
4	3	2	1	2	2	153	280	2	1	1
4	4	2	2	1	4	197	187	2	1	1
4	5	2	4	1	4	194	183	2	1	1
4	6	2	1	2	3	184	212	2	1	1
4	7	2	3	2	3	183	296	2	1	1
4	8	2	1	1	2	205	163	2	1	1
4	9	2	3	2	5	171	121	2	1	1
4	10	2	4	2	4	164	166	2	1	1
4	11	2	3	1	2	196	169	2	1	1
4	12	2	4	2	3	179	206	2	1	1
4	13	2	1	1	4	196	193	2	1	1
4	14	2	2	2	5	174	174	2	1	1
4	15	2	4	2	3	220	121	2	1	1
4	16	2	2	1	3	186	207	2	1	1
4	17	2	1	1	5	180	211	2	1	1
4	18	2	2	2	1	199	231	2	1	1
4	19	2	1	1	1	215	250	2	1	1
4	20	2	2	1	5	186	272	2	1	1
4	21	2	3	2	1	165	213	2	1	1
4	22	2	1	2	2	199	168	2	1	1
4	23	2	3	1	3	197	156	2	1	1
4	24	2	1	2	5	224	87	2	1	1
4	25	2	2	1	1	168	118	2	1	1
4	26	2	1	1	3	187	113	2	1	1
4	27	2	4	1	1	175	150	2	1	1
4	28	2	1	1	2	169	163	2	1	1
4	29	2	2	2	2	189	78	2	1	1
4	30	2	4	1	4	200	122	2	1	1
4	31	2	2	2	3	172	135	2	1	1
4	32	2	1	2	4	185	179	2	1	1
4	33	2	2	2	1	153	201	2	1	1
4	34	2	3	1	1	160	197	2	1	1
4	35	2	2	1	3	212	95	2	1	1
4	36	2	4	1	3	177	125	2	1	1
4	37	2	1	1	3	216	103	2	1	1
4	38	2	3	1	4	215	108	2	1	1
4	39	2	1	2	4	154	154	2	1	1
4	40	2	4	2	4	213	68	2	1	1
4	41	2	3	1	5	168	58	2	1	1
4	42	2	2	2	5	209	213	2	1	1
4	43	2	3	2	4	181	274	2	1	1
4	44	2	4	1	5	205	269	2	1	1
4	45	2	2	2	2	208	210	2	1	1
4	46	2	4	2	1	175	167	2	1	1
4	47	2	2	1	2	188	139	2	1	1
4	48	2	1	1	5	173	192	2	1	1
4	49	2	3	1	2	170	172	2	1	1
4	50	2	1	1	1	190	136	2	1	1
4	51	2	3	2	4	160	269	2	1	1
4	52	2	2	1	4	213	167	2	1	1
4	53	2	3	2	2	203	76	2	1	1
4	54	2	1	1	4	193	153	2	1	1
4	55	2	2	2	3	199	117	2	1	1
4	56	2	1	2	5	158	258	2	1	1
4	57	2	4	2	2	154	231	2	1	1
4	58	2	3	1	3	156	267	2	1	1
4	59	2	4	1	2	208	205	2	1	1
4	60	2	2	1	5	212	153	2	1	1
4	61	2	1	2	1	161	248	2	1	1
4	62	2	3	1	1	166	292	2	1	1
4	63	2	4	1	3	206	238	2	1	1
4	64	2	3	1	5	193	227	2	1	1
4	65	2	4	1	2	206	199	2	1	1
4	66	2	3	2	2	223	155	2	1	1
4	67	2	1	2	3	209	128	2	1	1
4	68	2	4	1	5	191	101	2	1	1
4	69	2	3	2	5	170	114	2	1	1
4	70	2	2	2	4	201	149	2	1	1
4	71	2	1	2	1	203	105	2	1	1
4	72	2	3	2	1	182	174	2	1	1
4	73	2	4	2	5	162	211	2	1	1
4	74	2	2	1	1	156	223	2	1	1
4	75	2	4	2	1	220	169	2	1	1
4	76	2	3	1	4	178	279	2	1	1
4	77	2	4	2	5	156	236	2	1	1
4	78	2	3	2	3	227	142	2	1	1
4	79	2	2	1	2	202	187	2	1	1
4	80	2	4	1	1	178	169	2	1	1
5	1	1	3	1	4	260	110	2	2	2
5	2	1	4	2	5	260	133	2	2	2
5	3	1	1	1	4	260	144	0	2	2
5	4	1	3	1	5	230	129	2	2	2
5	5	1	2	1	5	230	158	2	2	2
5	6	1	4	1	5	230	131	2	2	2
5	7	1	3	2	1	230	190	2	2	2
5	8	1	1	1	4	230	132	0	2	2
5	9	1	4	1	5	200	134	2	2	2
5	10	1	2	2	3	200	180	2	2	2
5	11	1	4	1	2	200	199	2	2	2
5	12	1	2	1	3	200	199	2	2	2
5	13	1	4	2	5	200	167	2	2	2
5	14	1	3	1	3	200	174	2	2	2
5	15	1	2	1	5	200	246	2	2	2
5	16	1	3	1	1	200	244	2	2	2
5	17	1	2	1	1	200	257	2	2	2
5	18	1	1	1	1	200	0	1	2	2
5	19	1	4	2	1	230	173	2	2	2
5	20	1	3	1	4	230	169	2	2	2
5	21	1	2	1	1	230	129	2	2	2
5	22	1	4	1	3	230	167	2	2	2
5	23	1	1	2	3	230	138	0	2	2
5	24	1	4	2	2	200	149	2	2	2
5	25	1	1	2	1	200	175	0	2	2
5	26	1	3	2	4	170	205	2	2	2
5	27	1	4	1	1	170	331	2	2	2
5	28	1	2	1	3	170	249	2	2	2
5	29	1	3	2	2	170	247	2	2	2
5	30	1	4	2	4	170	235	2	2	2
5	31	1	2	1	4	170	238	2	2	2
5	32	1	3	1	5	170	182	2	2	2
5	33	1	4	1	3	170	168	2	2	2
5	34	1	3	1	2	170	305	2	2	2
5	35	1	1	2	2	170	0	1	2	2
5	36	1	4	1	2	200	163	2	2	2
5	37	1	1	1	3	200	0	1	2	2
5	38	1	3	2	3	230	161	2	2	2
5	39	1	4	1	1	230	220	2	2	2
5	40	1	1	1	2	230	0	1	2	2
5	41	1	3	2	5	260	137	2	2	2
5	42	1	2	1	4	260	106	2	2	2
5	43	1	3	2	2	260	160	2	2	2
5	44	1	2	2	3	260	153	2	2	2
5	45	1	3	2	1	260	109	2	2	2
5	46	1	2	2	1	260	71	2	2	2
5	47	1	4	2	3	260	237	2	2	2
5	48	1	1	1	3	260	177	0	2	2
5	49	1	2	1	2	230	176	2	2	2
5	50	1	4	1	4	230	161	2	2	2
5	51	1	3	2	3	230	146	2	2	2
5	52	1	4	1	4	230	100	2	2	2
5	53	1	2	2	2	230	185	2	2	2
5	54	1	4	2	1	230	137	2	2	2
5	55	1	2	2	4	230	198	2	2	2
5	56	1	1	1	2	230	0	1	2	2
5	57	1	4	2	4	260	213	2	2	2
5	58	1	2	2	2	260	188	2	2	2
5	59	1	3	2	4	260	184	2	2	2
5	60	1	1	2	2	260	108	0	2	2
5	61	1	3	1	1	230	205	2	2	2
5	62	1	1	2	4	230	0	1	2	2
5	63	1	4	2	2	260	190	2	2	2
5	64	1	1	1	5	260	161	0	2	2
5	65	1	2	2	5	230	205	2	2	2
5	66	1	1	1	1	230	128	0	2	2
5	67	1	3	1	3	200	126	2	2	2
5	68	1	2	2	1	200	296	2	2	2
5	69	1	3	2	5	200	236	2	2	2
5	70	1	1	2	3	200	167	0	2	2
5	71	1	2	2	5	170	242	2	2	2
5	72	1	1	2	4	170	0	1	2	2
5	73	1	4	2	3	200	168	2	2	2
5	74	1	1	2	5	200	0	1	2	2
5	75	1	2	1	2	230	145	2	2	2
5	76	1	1	1	5	230	161	0	2	2
5	77	1	3	1	2	200	223	2	2	2
5	78	1	1	2	5	200	0	1	2	2
5	79	1	2	2	4	230	227	2	2	2
5	80	1	1	2	1	230	0	1	2	2
6	1	2	1	1	5	140	0	1	1	2
6	2	2	3	2	5	170	249	2	1	2
6	3	2	2	2	4	170	237	2	1	2
6	4	2	1	1	4	170	178	0	1	2
6	5	2	2	1	2	140	143	2	1	2
6	6	2	1	2	3	140	0	1	1	2
6	7	2	4	1	4	170	270	2	1	2
6	8	2	1	2	4	170	0	1	1	2
6	9	2	4	2	5	200	118	2	1	2
6	10	2	1	1	2	200	138	0	1	2
6	11	2	2	1	5	170	271	2	1	2
6	12	2	4	2	2	170	164	2	1	2
6	13	2	2	1	4	170	248	2	1	2
6	14	2	3	1	2	170	204	2	1	2
6	15	2	2	1	4	170	113	2	1	2
6	16	2	3	1	4	170	213	2	1	2
6	17	2	2	2	3	170	105	2	1	2
6	18	2	1	2	2	170	0	1	1	2
6	19	2	3	1	1	200	256	2	1	2
6	20	2	2	2	2	200	244	2	1	2
6	21	2	1	1	3	200	0	1	1	2
6	22	2	2	2	1	230	172	2	1	2
6	23	2	3	2	4	230	176	2	1	2
6	24	2	4	1	3	230	52	2	1	2
6	25	2	3	2	3	230	184	2	1	2
6	26	2	1	2	2	230	189	0	1	2
6	27	2	2	1	5	200	274	2	1	2
6	28	2	4	1	3	200	199	2	1	2
6	29	2	3	2	4	200	107	2	1	2
6	30	2	1	1	5	200	0	1	1	2
6	31	2	4	1	5	230	242	2	1	2
6	32	2	2	2	5	230	278	2	1	2
6	33	2	4	2	4	230	250	2	1	2
6	34	2	2	2	5	230	255	2	1	2
6	35	2	4	2	4	230	435	2	1	2
6	36	2	3	2	2	230	279	2	1	2
6	37	2	4	2	3	230	92	2	1	2
6	38	2	3	1	5	230	32	2	1	2
6	39	2	4	1	1	230	20	2	1	2
6	40	2	3	1	5	230	120	2	1	2
6	41	2	2	1	1	230	141	2	1	2
6	42	2	4	1	2	230	177	2	1	2
6	43	2	2	2	3	230	213	2	1	2
6	44	2	3	2	2	230	153	2	1	2
6	45	2	1	2	3	230	158	0	1	2
6	46	2	2	2	1	200	211	2	1	2
6	47	2	4	1	2	200	232	2	1	2
6	48	2	1	2	5	200	0	1	1	2
6	49	2	4	1	5	230	191	2	1	2
6	50	2	3	1	1	230	147	2	1	2
6	51	2	1	1	1	230	136	0	1	2
6	52	2	4	2	5	200	125	2	1	2
6	53	2	3	1	2	200	146	2	1	2
6	54	2	4	1	1	200	150	2	1	2
6	55	2	1	2	1	200	186	0	1	2
6	56	2	3	1	4	170	256	2	1	2
6	57	2	2	1	3	170	244	2	1	2
6	58	2	1	2	5	170	0	1	1	2
6	59	2	2	2	4	200	171	2	1	2
6	60	2	1	1	1	200	191	0	1	2
6	61	2	4	2	3	170	229	2	1	2
6	62	2	2	1	3	170	217	2	1	2
6	63	2	4	2	2	170	158	2	1	2
6	64	2	1	1	3	170	194	0	1	2
6	65	2	2	1	1	140	207	2	1	2
6	66	2	1	2	1	140	0	1	1	2
6	67	2	2	1	2	170	287	2	1	2
6	68	2	3	1	3	170	211	2	1	2
6	69	2	1	2	4	170	0	1	1	2
6	70	2	3	1	3	200	202	2	1	2
6	71	2	4	2	1	200	318	2	1	2
6	72	2	3	2	1	200	195	2	1	2
6	73	2	4	1	4	200	119	2	1	2
6	74	2	3	2	1	200	107	2	1	2
6	75	2	2	2	2	200	32	2	1	2
6	76	2	1	1	2	200	84	0	1	2
6	77	2	4	2	1	170	217	2	1	2
6	78	2	3	2	5	170	429	2	1	2
6	79	2	1	1	4	170	194	0	1	2
6	80	2	3	2	3	140	143	2	1	2
7	1	1	2	2	5	198	84	2	2	1
7	2	1	1	2	3	210	152	2	2	1
7	3	1	3	1	4	242	74	2	2	1
7	4	1	1	1	1	235	133	2	2	1
7	5	1	2	1	1	207	124	2	2	1
7	6	1	4	2	3	268	189	2	2	1
7	7	1	3	2	4	214	127	2	2	1
7	8	1	2	2	3	187	122	2	2	1
7	9	1	4	1	2	217	159	2	2	1
7	10	1	2	1	4	250	105	2	2	1
7	11	1	1	1	5	245	150	2	2	1
7	12	1	3	1	2	270	113	2	2	1
7	13	1	2	2	2	195	174	2	2	1
7	14	1	4	1	2	266	68	2	2	1
7	15	1	3	2	3	207	178	2	2	1
7	16	1	4	1	5	262	82	2	2	1
7	17	1	3	1	1	219	160	2	2	1
7	18	1	4	2	2	259	127	2	2	1
7	19	1	2	2	5	263	85	2	2	1
7	20	1	4	2	5	212	143	2	2	1
7	21	1	3	1	5	222	149	2	2	1
7	22	1	1	1	4	263	114	2	2	1
7	23	1	4	1	1	190	195	2	2	1
7	24	1	2	1	5	199	33	2	2	1
7	25	1	4	1	4	232	59	2	2	1
7	26	1	2	2	1	211	184	2	2	1
7	27	1	4	1	3	269	171	2	2	1
7	28	1	2	1	5	247	173	2	2	1
7	29	1	4	1	5	189	177	2	2	1
7	30	1	2	2	1	248	140	2	2	1
7	31	1	1	2	3	257	149	2	2	1
7	32	1	3	1	1	237	167	2	2	1
7	33	1	2	1	1	239	104	2	2	1
7	34	1	4	2	2	190	255	2	2	1
7	35	1	1	1	1	186	252	2	2	1
7	36	1	2	1	3	268	162	2	2	1
7	37	1	4	2	1	226	164	2	2	1
7	38	1	1	1	2	192	220	2	2	1
7	39	1	4	1	4	229	169	2	2	1
7	40	1	2	2	4	215	151	2	2	1
7	41	1	1	2	4	239	176	2	2	1
7	42	1	3	2	1	215	251	2	2	1
7	43	1	2	2	3	207	297	2	2	1
7	44	1	3	1	3	263	121	2	2	1
7	45	1	1	1	3	228	147	2	2	1
7	46	1	3	2	2	229	96	2	2	1
7	47	1	4	2	4	185	284	2	2	1
7	48	1	3	1	2	255	111	2	2	1
7	49	1	1	2	1	243	92	2	2	1
7	50	1	3	2	3	228	42	2	2	1
7	51	1	4	2	4	262	145	2	2	1
7	52	1	1	2	1	263	90	2	2	1
7	53	1	2	1	2	249	117	2	2	1
7	54	1	3	1	4	250	132	2	2	1
7	55	1	1	1	2	218	196	2	2	1
7	56	1	3	2	5	234	132	2	2	1
7	57	1	1	2	5	214	222	2	2	1
7	58	1	3	1	5	265	226	2	2	1
7	59	1	1	2	2	243	191	2	2	1
7	60	1	4	1	3	197	202	2	2	1
7	61	1	1	1	4	204	184	2	2	1
7	62	1	4	2	5	246	146	2	2	1
7	63	1	3	2	2	189	160	2	2	1
7	64	1	1	1	5	215	101	2	2	1
7	65	1	4	1	1	251	123	2	2	1
7	66	1	3	1	3	218	268	2	2	1
7	67	1	4	2	3	214	241	2	2	1
7	68	1	3	2	5	224	141	2	2	1
7	69	1	2	1	3	262	127	2	2	1
7	70	1	1	2	4	231	182	2	2	1
7	71	1	2	2	2	217	168	2	2	1
7	72	1	4	2	1	182	209	2	2	1
7	73	1	3	2	4	209	177	2	2	1
7	74	1	1	2	5	252	84	2	2	1
7	75	1	2	2	4	215	259	2	2	1
7	76	1	1	2	2	265	173	2	2	1
7	77	1	3	2	1	242	160	2	2	1
7	78	1	2	1	4	206	145	2	2	1
7	79	1	1	1	3	252	113	2	2	1
7	80	1	2	1	2	182	162	2	2	1
8	1	2	2	1	3	213	49	2	1	1
8	2	2	3	1	2	183	214	2	1	1
8	3	2	1	2	5	206	210	2	1	1
8	4	2	2	1	2	191	151	2	1	1
8	5	2	3	2	5	155	268	2	1	1
8	6	2	1	1	1	155	240	2	1	1
8	7	2	3	1	1	221	162	2	1	1
8	8	2	1	1	3	181	240	2	1	1
8	9	2	4	2	4	157	237	2	1	1
8	10	2	2	2	3	207	144	2	1	1
8	11	2	1	1	3	180	253	2	1	1
8	12	2	3	2	5	201	272	2	1	1
8	13	2	2	1	1	160	286	2	1	1
8	14	2	4	1	3	205	209	2	1	1
8	15	2	2	1	1	207	197	2	1	1
8	16	2	1	2	3	202	161	2	1	1
8	17	2	2	2	4	173	303	2	1	1
8	18	2	1	1	4	157	244	2	1	1
8	19	2	4	1	5	193	215	2	1	1
8	20	2	3	1	4	169	196	2	1	1
8	21	2	2	2	5	197	103	2	1	1
8	22	2	4	1	1	188	163	2	1	1
8	23	2	3	2	2	164	241	2	1	1
8	24	2	2	2	2	197	148	2	1	1
8	25	2	1	1	5	197	216	2	1	1
8	26	2	4	1	4	178	261	2	1	1
8	27	2	2	2	1	183	209	2	1	1
8	28	2	3	2	1	204	205	2	1	1
8	29	2	4	1	4	214	120	2	1	1
8	30	2	2	1	5	174	262	2	1	1
8	31	2	1	1	1	200	194	2	1	1
8	32	2	3	2	3	182	247	2	1	1
8	33	2	1	2	2	186	235	2	1	1
8	34	2	4	2	5	210	102	2	1	1
8	35	2	1	1	2	220	178	2	1	1
8	36	2	2	2	2	200	231	2	1	1
8	37	2	3	2	4	174	388	2	1	1
8	38	2	1	2	5	161	345	2	1	1
8	39	2	2	1	4	200	276	2	1	1
8	40	2	3	2	1	170	218	2	1	1
8	41	2	1	2	1	163	174	2	1	1
8	42	2	3	1	5	203	145	2	1	1
8	43	2	4	2	4	221	204	2	1	1
8	44	2	3	2	2	193	178	2	1	1
8	45	2	4	1	5	225	197	2	1	1
8	46	2	2	2	4	186	243	2	1	1
8	47	2	4	2	1	189	159	2	1	1
8	48	2	3	1	3	165	156	2	1	1
8	49	2	1	1	5	175	200	2	1	1
8	50	2	4	2	3	227	170	2	1	1
8	51	2	1	1	4	191	208	2	1	1
8	52	2	3	1	2	207	195	2	1	1
8	53	2	4	1	1	180	192	2	1	1
8	54	2	2	1	4	197	148	2	1	1
8	55	2	3	2	3	177	257	2	1	1
8	56	2	4	1	2	192	245	2	1	1
8	57	2	1	2	1	181	290	2	1	1
8	58	2	3	1	1	182	246	2	1	1
8	59	2	1	2	4	160	227	2	1	1
8	60	2	4	2	1	186	238	2	1	1
8	61	2	3	2	4	178	171	2	1	1
8	62	2	2	2	5	218	134	2	1	1
8	63	2	3	1	3	191	259	2	1	1
8	64	2	2	1	3	220	190	2	1	1
8	65	2	1	2	3	218	194	2	1	1
8	66	2	3	1	4	207	271	2	1	1
8	67	2	4	2	2	153	269	2	1	1
8	68	2	2	2	1	183	224	2	1	1
8	69	2	1	2	4	163	197	2	1	1
8	70	2	2	2	3	221	95	2	1	1
8	71	2	4	1	2	159	134	2	1	1
8	72	2	1	1	2	203	65	2	1	1
8	73	2	4	2	3	198	165	2	1	1
8	74	2	2	1	5	172	290	2	1	1
8	75	2	4	2	5	194	294	2	1	1
8	76	2	3	1	5	172	283	2	1	1
8	77	2	4	2	2	211	270	2	1	1
8	78	2	1	2	2	185	267	2	1	1
8	79	2	2	1	2	222	182	2	1	1
8	80	2	4	1	3	160	157	2	1	1
