# Supplementary material for: Stop signals delay synchrony more for finger tapping than vocalization: a dual modality study of rhythmic synchronization in the stop signal task
Source: PeerJ. 2018 Jul 12;6:e5242. doi: 10.7717/peerj.5242 (PMC6046193; doi:10.7717/peerj.5242)
Supplement: Supplemental Information 1 [file peerj-06-5242-s001.zip › Raw data - for submission/P38_IB/StaircaseForStop_1.0.0.txt]

run	trial_n	duration	correct	TotalACC	Manual/Vocal	Ignore/Stop	***	run	trial_n	duration	correct	TotalACC	Manual/Vocal	Ignore/Stop
1	3	200	0	0	2	2	*****	2	1	200	0	0	1	2
1	7	170	1	0.5	2	2	*****	2	3	170	0	0	1	2
1	9	200	0	0.333333333333333	2	2	*****	2	6	140	0	0	1	2
1	19	170	0	0.25	2	2	*****	2	8	110	0	0	1	2
1	24	140	0	0.2	2	2	*****	2	10	80	0	0	1	2
1	30	110	0	0.166666666666667	2	2	*****	2	13	50	0	0	1	2
1	32	80	1	0.285714285714286	2	2	*****	2	22	50	0	0	1	2
1	36	110	1	0.375	2	2	*****	2	26	50	0	0	1	2
1	39	140	0	0.333333333333333	2	2	*****	2	34	50	1	0.111111111111111	1	2
1	41	110	1	0.4	2	2	*****	2	37	50	0	0.1	1	2
1	44	140	1	0.454545454545455	2	2	*****	2	39	50	1	0.181818181818182	1	2
1	48	170	0	0.416666666666667	2	2	*****	2	43	50	0	0.166666666666667	1	2
1	50	140	1	0.461538461538462	2	2	*****	2	47	50	1	0.230769230769231	1	2
1	52	170	0	0.428571428571429	2	2	*****	2	50	50	1	0.285714285714286	1	2
1	54	140	0	0.4	2	2	*****	2	58	80	0	0.266666666666667	1	2
1	57	110	1	0.4375	2	2	*****	2	60	50	1	0.3125	1	2
1	59	140	1	0.470588235294118	2	2	*****	2	62	80	0	0.294117647058824	1	2
1	64	170	1	0.5	2	2	*****	2	68	50	1	0.333333333333333	1	2
1	73	200	0	0.473684210526316	2	2	*****	2	73	80	0	0.315789473684211	1	2
1	79	170	1	0.5	2	2	*****	2	75	50	1	0.35	1	2
5	2	200	0	0.476190476190476	2	2	*****	6	3	80	0	0.333333333333333	1	2
5	7	170	0	0.454545454545455	2	2	*****	6	5	50	1	0.363636363636364	1	2
5	10	140	1	0.478260869565217	2	2	*****	6	12	80	1	0.391304347826087	1	2
5	13	170	0	0.458333333333333	2	2	*****	6	15	110	1	0.416666666666667	1	2
5	16	140	1	0.48	2	2	*****	6	20	140	0	0.4	1	2
5	24	170	0	0.461538461538462	2	2	*****	6	22	110	1	0.423076923076923	1	2
5	27	140	1	0.481481481481481	2	2	*****	6	24	140	1	0.444444444444444	1	2
5	29	170	0	0.464285714285714	2	2	*****	6	30	170	0	0.428571428571429	1	2
5	32	140	1	0.482758620689655	2	2	*****	6	34	140	1	0.448275862068966	1	2
5	35	170	1	0.5	2	2	*****	6	36	170	0	0.433333333333333	1	2
5	37	200	1	0.516129032258065	2	2	*****	6	41	140	1	0.451612903225806	1	2
5	46	230	1	0.53125	2	2	*****	6	54	170	1	0.46875	1	2
5	54	260	0	0.515151515151515	2	2	*****	6	58	200	0	0.454545454545455	1	2
5	56	230	1	0.529411764705882	2	2	*****	6	61	170	1	0.470588235294118	1	2
5	61	260	0	0.514285714285714	2	2	*****	6	65	200	1	0.485714285714286	1	2
5	67	230	1	0.527777777777778	2	2	*****	6	67	230	0	0.472222222222222	1	2
5	70	260	0	0.513513513513513	2	2	*****	6	69	200	1	0.486486486486487	1	2
5	72	230	1	0.526315789473684	2	2	*****	6	71	230	1	0.5	1	2
5	77	260	0	0.512820512820513	2	2	*****	6	76	260	0	0.487179487179487	1	2
5	79	230	1	0.525	2	2	*****	6	78	230	0	0.475	1	2
