# Supplementary material for: Stop signals delay synchrony more for finger tapping than vocalization: a dual modality study of rhythmic synchronization in the stop signal task
Source: PeerJ. 2018 Jul 12;6:e5242. doi: 10.7717/peerj.5242 (PMC6046193; doi:10.7717/peerj.5242)
Supplement: Supplemental Information 1 [file peerj-06-5242-s001.zip › Raw data - for submission/P38_IB/Stop_1.0.0.txt]

run	trial_n	FactorA	FactorB	FactorC	TargItem	SSD	RT	ACC	Manual/Vocal	Ignore/Stop
1	1	1	3	2	1	200	179	2	2	2
1	2	1	4	1	3	200	90	2	2	2
1	3	1	1	2	3	200	63	0	2	2
1	4	1	4	2	3	170	0	99	2	2
1	5	1	2	1	2	170	293	2	2	2
1	6	1	4	2	1	170	119	2	2	2
1	7	1	1	1	5	170	0	1	2	2
1	8	1	2	2	2	200	0	99	2	2
1	9	1	1	2	2	200	233	0	2	2
1	10	1	4	1	1	170	330	2	2	2
1	11	1	2	2	2	170	129	2	2	2
1	12	1	3	2	3	170	130	2	2	2
1	13	1	4	1	1	170	81	2	2	2
1	14	1	3	1	2	170	174	2	2	2
1	15	1	4	2	5	170	198	2	2	2
1	16	1	2	1	5	170	213	2	2	2
1	17	1	3	1	1	170	225	2	2	2
1	18	1	2	1	1	170	226	2	2	2
1	19	1	1	1	2	170	691	0	2	2
1	20	1	3	2	2	140	560	2	2	2
1	21	1	2	1	4	140	280	2	2	2
1	22	1	3	2	4	140	115	2	2	2
1	23	1	2	2	4	140	125	2	2	2
1	24	1	1	2	5	140	144	0	2	2
1	25	1	2	2	1	110	472	2	2	2
1	26	1	4	1	3	110	322	2	2	2
1	27	1	3	2	4	110	346	2	2	2
1	28	1	2	2	1	110	342	2	2	2
1	29	1	3	2	2	110	352	2	2	2
1	30	1	1	1	5	110	715	0	2	2
1	31	1	4	1	2	80	494	2	2	2
1	32	1	1	2	3	80	0	1	2	2
1	33	1	4	2	1	110	362	2	2	2
1	34	1	2	1	1	110	343	2	2	2
1	35	1	3	1	5	110	304	2	2	2
1	36	1	1	2	1	110	0	1	2	2
1	37	1	2	1	2	140	274	2	2	2
1	38	1	4	1	4	140	219	2	2	2
1	39	1	1	2	2	140	216	0	2	2
1	40	1	3	1	4	110	373	2	2	2
1	41	1	1	1	1	110	0	1	2	2
1	42	1	3	2	1	140	341	2	2	2
1	43	1	4	2	4	140	264	2	2	2
1	44	1	1	2	4	140	0	1	2	2
1	45	1	2	1	3	170	409	2	2	2
1	46	1	4	1	4	170	221	2	2	2
1	47	1	3	1	5	170	55	2	2	2
1	48	1	1	1	4	170	35	0	2	2
1	49	1	4	2	4	140	284	2	2	2
1	50	1	1	1	3	140	0	1	2	2
1	51	1	3	1	1	170	233	2	2	2
1	52	1	1	2	5	170	74	0	2	2
1	53	1	2	2	3	140	297	2	2	2
1	54	1	1	2	4	140	116	0	2	2
1	55	1	2	2	3	110	167	2	2	2
1	56	1	3	2	5	110	322	2	2	2
1	57	1	1	1	3	110	0	1	2	2
1	58	1	4	2	3	140	426	2	2	2
1	59	1	1	1	2	140	0	1	2	2
1	60	1	2	2	4	170	246	2	2	2
1	61	1	4	2	5	170	192	2	2	2
1	62	1	2	1	4	170	45	2	2	2
1	63	1	3	2	3	170	42	2	2	2
1	64	1	1	2	1	170	0	1	2	2
1	65	1	3	1	4	200	165	2	2	2
1	66	1	2	1	3	200	153	2	2	2
1	67	1	4	2	2	200	205	2	2	2
1	68	1	3	1	2	200	164	2	2	2
1	69	1	4	1	2	200	218	2	2	2
1	70	1	3	1	3	200	322	2	2	2
1	71	1	2	2	5	200	287	2	2	2
1	72	1	4	2	2	200	215	2	2	2
1	73	1	1	1	1	200	208	0	2	2
1	74	1	2	2	5	170	386	2	2	2
1	75	1	3	2	5	170	201	2	2	2
1	76	1	2	1	5	170	359	2	2	2
1	77	1	3	1	3	170	299	2	2	2
1	78	1	4	1	5	170	209	2	2	2
1	79	1	1	1	4	170	0	1	2	2
1	80	1	4	1	5	200	226	2	2	2
2	1	2	1	2	5	200	156	0	1	2
2	2	2	2	2	2	170	194	2	1	2
2	3	2	1	2	3	170	87	0	1	2
2	4	2	3	1	1	140	357	2	1	2
2	5	2	2	1	1	140	267	2	1	2
2	6	2	1	1	4	140	576	0	1	2
2	7	2	3	2	4	110	390	2	1	2
2	8	2	1	2	4	110	524	0	1	2
2	9	2	3	1	5	80	570	2	1	2
2	10	2	1	1	5	80	575	0	1	2
2	11	2	3	1	4	50	582	2	1	2
2	12	2	4	2	5	50	619	2	1	2
2	13	2	1	1	4	50	240	0	1	2
2	14	2	4	1	5	50	261	2	1	2
2	15	2	3	2	1	50	203	2	1	2
2	16	2	2	2	1	50	336	2	1	2
2	17	2	4	1	2	50	261	2	1	2
2	18	2	3	1	2	50	154	2	1	2
2	19	2	4	1	3	50	16	2	1	2
2	20	2	2	1	2	50	229	2	1	2
2	21	2	4	2	3	50	218	2	1	2
2	22	2	1	1	2	50	143	0	1	2
2	23	2	4	2	4	50	196	2	1	2
2	24	2	2	2	2	50	170	2	1	2
2	25	2	4	2	2	50	223	2	1	2
2	26	2	1	1	3	50	644	0	1	2
2	27	2	3	2	1	50	489	2	1	2
2	28	2	4	2	5	50	382	2	1	2
2	29	2	3	2	3	50	292	2	1	2
2	30	2	2	2	5	50	137	2	1	2
2	31	2	3	2	5	50	318	2	1	2
2	32	2	4	1	4	50	339	2	1	2
2	33	2	2	1	1	50	248	2	1	2
2	34	2	1	1	2	50	0	1	1	2
2	35	2	3	1	4	50	451	2	1	2
2	36	2	2	1	3	50	392	2	1	2
2	37	2	1	2	3	50	237	0	1	2
2	38	2	4	1	4	50	403	2	1	2
2	39	2	1	1	1	50	0	1	1	2
2	40	2	4	2	2	50	269	2	1	2
2	41	2	2	1	5	50	306	2	1	2
2	42	2	4	2	1	50	295	2	1	2
2	43	2	1	2	2	50	173	0	1	2
2	44	2	2	1	4	50	338	2	1	2
2	45	2	3	1	5	50	183	2	1	2
2	46	2	4	2	1	50	252	2	1	2
2	47	2	1	1	3	50	0	1	1	2
2	48	2	3	1	2	50	455	2	1	2
2	49	2	4	1	1	50	284	2	1	2
2	50	2	1	1	1	50	0	1	1	2
2	51	2	4	1	5	80	405	2	1	2
2	52	2	2	2	1	80	298	2	1	2
2	53	2	3	2	5	80	160	2	1	2
2	54	2	2	2	4	80	165	2	1	2
2	55	2	4	1	3	80	170	2	1	2
2	56	2	3	1	3	80	111	2	1	2
2	57	2	2	2	3	80	212	2	1	2
2	58	2	1	2	1	80	170	0	1	2
2	59	2	2	2	3	50	432	2	1	2
2	60	2	1	2	5	50	0	1	1	2
2	61	2	4	1	1	80	393	2	1	2
2	62	2	1	2	2	80	526	0	1	2
2	63	2	3	2	4	50	645	2	1	2
2	64	2	2	1	5	50	362	2	1	2
2	65	2	3	2	2	50	191	2	1	2
2	66	2	4	1	2	50	213	2	1	2
2	67	2	2	1	3	50	234	2	1	2
2	68	2	1	2	4	50	0	1	1	2
2	69	2	2	1	2	80	307	2	1	2
2	70	2	3	2	2	80	248	2	1	2
2	71	2	2	1	4	80	285	2	1	2
2	72	2	3	1	1	80	227	2	1	2
2	73	2	1	1	5	80	200	0	1	2
2	74	2	2	2	5	50	286	2	1	2
2	75	2	1	2	1	50	0	1	1	2
2	76	2	3	1	3	80	375	2	1	2
2	77	2	2	2	4	80	285	2	1	2
2	78	2	4	2	4	80	162	2	1	2
2	79	2	3	2	3	80	119	2	1	2
2	80	2	4	2	3	80	220	2	1	2
3	1	1	2	2	3	158	309	2	2	1
3	2	1	1	2	4	176	189	2	2	1
3	3	1	3	2	4	127	215	2	2	1
3	4	1	4	1	3	174	185	2	2	1
3	5	1	2	2	1	134	277	2	2	1
3	6	1	3	1	4	146	299	2	2	1
3	7	1	1	1	2	136	270	2	2	1
3	8	1	3	1	1	131	168	2	2	1
3	9	1	1	1	5	151	188	2	2	1
3	10	1	2	1	4	127	259	2	2	1
3	11	1	3	1	3	143	202	2	2	1
3	12	1	2	2	1	163	157	2	2	1
3	13	1	4	1	3	161	115	2	2	1
3	14	1	1	2	5	141	194	2	2	1
3	15	1	3	1	5	133	147	2	2	1
3	16	1	4	2	2	181	84	2	2	1
3	17	1	1	2	1	145	112	2	2	1
3	18	1	3	2	2	125	182	2	2	1
3	19	1	4	2	3	160	105	2	2	1
3	20	1	2	1	1	181	217	2	2	1
3	21	1	1	2	5	157	288	2	2	1
3	22	1	3	2	2	152	323	2	2	1
3	23	1	2	2	4	161	320	2	2	1
3	24	1	3	1	2	147	264	2	2	1
3	25	1	4	2	2	167	241	2	2	1
3	26	1	2	1	5	163	320	2	2	1
3	27	1	3	1	4	137	244	2	2	1
3	28	1	1	1	2	137	266	2	2	1
3	29	1	4	2	4	182	198	2	2	1
3	30	1	3	2	5	179	182	2	2	1
3	31	1	2	1	2	182	52	2	2	1
3	32	1	1	1	4	135	38	2	2	1
3	33	1	3	2	1	134	16	2	2	1
3	34	1	4	1	5	126	84	2	2	1
3	35	1	1	2	3	134	229	2	2	1
3	36	1	4	2	1	162	291	2	2	1
3	37	1	3	2	3	178	295	2	2	1
3	38	1	2	1	4	139	239	2	2	1
3	39	1	1	2	1	180	288	2	2	1
3	40	1	4	1	2	153	374	2	2	1
3	41	1	2	1	3	127	233	2	2	1
3	42	1	1	1	3	131	220	2	2	1
3	43	1	2	2	5	162	193	2	2	1
3	44	1	1	1	4	168	252	2	2	1
3	45	1	4	1	4	159	355	2	2	1
3	46	1	1	2	3	130	315	2	2	1
3	47	1	3	2	5	157	264	2	2	1
3	48	1	4	1	5	147	286	2	2	1
3	49	1	3	2	3	146	364	2	2	1
3	50	1	1	1	1	163	154	2	2	1
3	51	1	2	1	3	165	188	2	2	1
3	52	1	4	2	4	152	119	2	2	1
3	53	1	2	2	2	162	190	2	2	1
3	54	1	4	2	3	170	168	2	2	1
3	55	1	1	1	1	171	197	2	2	1
3	56	1	3	2	1	172	118	2	2	1
3	57	1	4	1	1	167	248	2	2	1
3	58	1	1	1	5	178	226	2	2	1
3	59	1	4	1	1	146	245	2	2	1
3	60	1	2	1	5	175	162	2	2	1
3	61	1	4	2	1	160	181	2	2	1
3	62	1	2	1	2	174	40	2	2	1
3	63	1	3	1	2	136	284	2	2	1
3	64	1	1	2	4	151	285	2	2	1
3	65	1	3	1	3	160	198	2	2	1
3	66	1	4	2	5	136	230	2	2	1
3	67	1	2	2	5	133	260	2	2	1
3	68	1	1	2	2	182	207	2	2	1
3	69	1	4	1	2	181	224	2	2	1
3	70	1	3	1	1	131	81	2	2	1
3	71	1	2	1	1	127	218	2	2	1
3	72	1	3	1	5	139	203	2	2	1
3	73	1	4	2	5	152	247	2	2	1
3	74	1	2	2	2	146	96	2	2	1
3	75	1	4	1	4	143	208	2	2	1
3	76	1	1	1	3	137	281	2	2	1
3	77	1	3	2	4	159	423	2	2	1
3	78	1	2	2	3	156	258	2	2	1
3	79	1	1	2	2	134	311	2	2	1
3	80	1	2	2	4	177	390	2	2	1
4	1	2	4	1	4	96	315	2	1	1
4	2	2	2	1	5	74	297	2	1	1
4	3	2	3	1	3	70	278	2	1	1
4	4	2	4	2	2	67	268	2	1	1
4	5	2	2	1	1	93	200	2	1	1
4	6	2	3	1	1	67	198	2	1	1
4	7	2	4	2	1	73	163	2	1	1
4	8	2	3	2	2	76	328	2	1	1
4	9	2	2	1	3	82	293	2	1	1
4	10	2	3	1	4	73	291	2	1	1
4	11	2	1	1	3	96	191	2	1	1
4	12	2	2	2	1	86	277	2	1	1
4	13	2	1	1	4	94	210	2	1	1
4	14	2	3	2	3	93	359	2	1	1
4	15	2	4	2	2	79	356	2	1	1
4	16	2	2	2	3	68	250	2	1	1
4	17	2	3	2	5	93	135	2	1	1
4	18	2	2	1	5	94	220	2	1	1
4	19	2	4	1	5	79	297	2	1	1
4	20	2	1	1	5	82	270	2	1	1
4	21	2	2	2	5	87	235	2	1	1
4	22	2	1	1	1	67	218	2	1	1
4	23	2	3	1	5	68	95	2	1	1
4	24	2	1	1	2	89	91	2	1	1
4	25	2	3	2	4	69	105	2	1	1
4	26	2	1	1	3	97	13	2	1	1
4	27	2	4	2	5	84	0	99	1	1
4	28	2	1	2	2	79	0	99	1	1
4	29	2	4	1	2	80	0	99	1	1
4	30	2	1	1	1	77	251	2	1	1
4	31	2	2	2	4	82	168	2	1	1
4	32	2	4	2	4	69	126	2	1	1
4	33	2	1	2	5	89	10	2	1	1
4	34	2	4	2	1	94	0	99	1	1
4	35	2	2	1	3	95	0	99	1	1
4	36	2	4	2	5	96	0	99	1	1
4	37	2	2	2	5	91	47	2	1	1
4	38	2	4	2	3	92	276	2	1	1
4	39	2	2	1	4	77	394	2	1	1
4	40	2	3	1	1	67	407	2	1	1
4	41	2	4	1	4	86	396	2	1	1
4	42	2	1	2	1	90	393	2	1	1
4	43	2	3	2	2	90	430	2	1	1
4	44	2	2	2	4	66	412	2	1	1
4	45	2	1	2	4	73	313	2	1	1
4	46	2	4	2	3	79	326	2	1	1
4	47	2	3	1	2	97	283	2	1	1
4	48	2	1	2	3	66	257	2	1	1
4	49	2	3	1	5	79	166	2	1	1
4	50	2	4	1	1	69	220	2	1	1
4	51	2	3	1	2	83	288	2	1	1
4	52	2	2	1	2	78	238	2	1	1
4	53	2	1	1	2	82	187	2	1	1
4	54	2	4	1	1	83	128	2	1	1
4	55	2	1	2	5	67	358	2	1	1
4	56	2	4	1	3	84	298	2	1	1
4	57	2	2	2	1	88	311	2	1	1
4	58	2	3	2	1	70	293	2	1	1
4	59	2	4	1	2	88	242	2	1	1
4	60	2	1	2	4	95	231	2	1	1
4	61	2	3	1	4	67	261	2	1	1
4	62	2	1	2	2	73	146	2	1	1
4	63	2	2	2	2	89	295	2	1	1
4	64	2	1	2	3	68	277	2	1	1
4	65	2	2	1	1	79	201	2	1	1
4	66	2	3	2	5	77	199	2	1	1
4	67	2	4	1	3	71	332	2	1	1
4	68	2	2	2	3	69	314	2	1	1
4	69	2	4	1	5	83	350	2	1	1
4	70	2	1	1	4	72	252	2	1	1
4	71	2	2	1	2	79	473	2	1	1
4	72	2	1	1	5	71	214	2	1	1
4	73	2	3	2	1	87	251	2	1	1
4	74	2	2	1	4	70	265	2	1	1
4	75	2	3	2	3	77	182	2	1	1
4	76	2	1	2	1	94	122	2	1	1
4	77	2	2	2	2	92	480	2	1	1
4	78	2	3	2	4	96	188	2	1	1
4	79	2	4	2	4	86	178	2	1	1
4	80	2	3	1	3	75	128	2	1	1
5	1	1	2	1	3	200	290	2	2	2
5	2	1	1	1	2	200	251	0	2	2
5	3	1	4	1	4	170	427	2	2	2
5	4	1	2	1	4	170	198	2	2	2
5	5	1	3	2	4	170	347	2	2	2
5	6	1	2	2	2	170	367	2	2	2
5	7	1	1	2	1	170	725	0	2	2
5	8	1	4	2	4	140	507	2	2	2
5	9	1	3	1	4	140	373	2	2	2
5	10	1	1	2	3	140	0	1	2	2
5	11	1	2	1	1	170	271	2	2	2
5	12	1	4	1	4	170	239	2	2	2
5	13	1	1	1	5	170	214	0	2	2
5	14	1	3	1	3	140	341	2	2	2
5	15	1	2	1	2	140	435	2	2	2
5	16	1	1	1	3	140	0	1	2	2
5	17	1	4	2	2	170	336	2	2	2
5	18	1	3	1	1	170	214	2	2	2
5	19	1	4	1	1	170	182	2	2	2
5	20	1	3	1	2	170	134	2	2	2
5	21	1	4	2	1	170	265	2	2	2
5	22	1	3	2	1	170	268	2	2	2
5	23	1	4	1	3	170	259	2	2	2
5	24	1	1	2	4	170	185	0	2	2
5	25	1	4	1	2	140	225	2	2	2
5	26	1	3	2	1	140	277	2	2	2
5	27	1	1	2	4	140	0	1	2	2
5	28	1	4	2	5	170	278	2	2	2
5	29	1	1	1	4	170	229	0	2	2
5	30	1	3	2	3	140	467	2	2	2
5	31	1	4	1	2	140	314	2	2	2
5	32	1	1	2	2	140	0	1	2	2
5	33	1	2	2	3	170	202	2	2	2
5	34	1	4	2	5	170	156	2	2	2
5	35	1	1	1	1	170	0	1	2	2
5	36	1	3	1	5	200	369	2	2	2
5	37	1	1	2	5	200	0	1	2	2
5	38	1	3	2	4	230	139	2	2	2
5	39	1	4	2	4	230	132	2	2	2
5	40	1	2	1	4	230	121	2	2	2
5	41	1	3	2	5	230	110	2	2	2
5	42	1	2	2	4	230	79	2	2	2
5	43	1	4	2	1	230	163	2	2	2
5	44	1	3	2	5	230	518	2	2	2
5	45	1	2	2	3	230	303	2	2	2
5	46	1	1	2	1	230	0	1	2	2
5	47	1	2	1	1	260	340	2	2	2
5	48	1	4	2	3	260	206	2	2	2
5	49	1	3	2	2	260	229	2	2	2
5	50	1	4	2	3	260	114	2	2	2
5	51	1	3	1	3	260	165	2	2	2
5	52	1	2	2	2	260	237	2	2	2
5	53	1	3	2	2	260	168	2	2	2
5	54	1	1	1	5	260	175	0	2	2
5	55	1	3	2	3	230	206	2	2	2
5	56	1	1	1	4	230	0	1	2	2
5	57	1	3	1	4	260	260	2	2	2
5	58	1	4	1	5	260	88	2	2	2
5	59	1	2	2	1	260	180	2	2	2
5	60	1	3	1	2	260	162	2	2	2
5	61	1	1	1	2	260	144	0	2	2
5	62	1	2	1	3	230	140	2	2	2
5	63	1	4	1	3	230	105	2	2	2
5	64	1	3	1	5	230	83	2	2	2
5	65	1	4	1	1	230	129	2	2	2
5	66	1	2	1	5	230	100	2	2	2
5	67	1	1	2	3	230	0	1	2	2
5	68	1	2	2	5	260	697	2	2	2
5	69	1	4	1	5	260	512	2	2	2
5	70	1	1	2	2	260	268	0	2	2
5	71	1	2	1	5	230	324	2	2	2
5	72	1	1	1	3	230	0	1	2	2
5	73	1	2	2	4	260	97	2	2	2
5	74	1	3	1	1	260	214	2	2	2
5	75	1	2	2	5	260	133	2	2	2
5	76	1	4	2	2	260	94	2	2	2
5	77	1	1	2	5	260	57	0	2	2
5	78	1	2	2	1	230	316	2	2	2
5	79	1	1	1	1	230	0	1	2	2
5	80	1	2	1	2	260	257	2	2	2
6	1	2	2	1	3	80	155	2	1	2
6	2	2	4	1	4	80	161	2	1	2
6	3	2	1	2	1	80	310	0	1	2
6	4	2	3	1	4	50	348	2	1	2
6	5	2	1	2	3	50	0	1	1	2
6	6	2	3	1	1	80	390	2	1	2
6	7	2	2	1	4	80	315	2	1	2
6	8	2	3	2	1	80	192	2	1	2
6	9	2	4	2	2	80	181	2	1	2
6	10	2	2	2	4	80	138	2	1	2
6	11	2	4	2	2	80	48	2	1	2
6	12	2	1	1	2	80	0	1	1	2
6	13	2	3	1	2	110	385	2	1	2
6	14	2	2	2	4	110	374	2	1	2
6	15	2	1	2	2	110	0	1	1	2
6	16	2	3	1	3	140	319	2	1	2
6	17	2	2	1	3	140	277	2	1	2
6	18	2	4	1	4	140	154	2	1	2
6	19	2	3	2	3	140	95	2	1	2
6	20	2	1	2	4	140	52	0	1	2
6	21	2	4	1	1	110	331	2	1	2
6	22	2	1	1	4	110	0	1	1	2
6	23	2	4	2	4	140	276	2	1	2
6	24	2	1	1	5	140	0	1	1	2
6	25	2	3	1	4	170	277	2	1	2
6	26	2	2	1	2	170	219	2	1	2
6	27	2	4	2	3	170	112	2	1	2
6	28	2	3	2	4	170	37	2	1	2
6	29	2	2	1	5	170	0	99	1	2
6	30	2	1	2	5	170	143	0	1	2
6	31	2	3	1	2	140	334	2	1	2
6	32	2	2	2	5	140	387	2	1	2
6	33	2	4	2	1	140	328	2	1	2
6	34	2	1	2	2	140	0	1	1	2
6	35	2	3	2	3	170	266	2	1	2
6	36	2	1	2	1	170	191	0	1	2
6	37	2	2	2	2	140	365	2	1	2
6	38	2	4	1	1	140	274	2	1	2
6	39	2	2	2	1	140	231	2	1	2
6	40	2	4	1	2	140	349	2	1	2
6	41	2	1	1	1	140	0	1	1	2
6	42	2	4	1	2	170	382	2	1	2
6	43	2	3	2	5	170	323	2	1	2
6	44	2	2	2	3	170	184	2	1	2
6	45	2	4	2	5	170	142	2	1	2
6	46	2	2	2	5	170	0	99	1	2
6	47	2	4	1	3	170	152	2	1	2
6	48	2	3	1	3	170	253	2	1	2
6	49	2	4	2	3	170	323	2	1	2
6	50	2	3	2	2	170	408	2	1	2
6	51	2	2	1	5	170	429	2	1	2
6	52	2	4	1	5	170	290	2	1	2
6	53	2	3	2	5	170	247	2	1	2
6	54	2	1	1	3	170	0	1	1	2
6	55	2	2	2	2	200	241	2	1	2
6	56	2	3	2	1	200	182	2	1	2
6	57	2	4	1	3	200	171	2	1	2
6	58	2	1	2	4	200	176	0	1	2
6	59	2	3	1	1	170	183	2	1	2
6	60	2	2	2	3	170	252	2	1	2
6	61	2	1	2	3	170	0	1	1	2
6	62	2	3	2	2	200	277	2	1	2
6	63	2	2	1	2	200	218	2	1	2
6	64	2	4	2	5	200	207	2	1	2
6	65	2	1	1	1	200	0	1	1	2
6	66	2	4	2	4	230	201	2	1	2
6	67	2	1	1	4	230	78	0	1	2
6	68	2	2	1	1	200	324	2	1	2
6	69	2	1	1	5	200	0	1	1	2
6	70	2	2	1	4	230	509	2	1	2
6	71	2	1	1	2	230	0	1	1	2
6	72	2	3	1	5	260	175	2	1	2
6	73	2	2	1	1	260	244	2	1	2
6	74	2	4	1	5	260	153	2	1	2
6	75	2	3	1	5	260	15	2	1	2
6	76	2	1	1	3	260	116	0	1	2
6	77	2	4	2	1	230	290	2	1	2
6	78	2	1	2	5	230	263	0	1	2
6	79	2	2	2	1	200	510	2	1	2
6	80	2	3	2	4	200	227	2	1	2
7	1	1	2	2	5	191	296	2	2	1
7	2	1	1	1	1	243	204	2	2	1
7	3	1	4	1	5	219	185	2	2	1
7	4	1	1	2	5	172	225	2	2	1
7	5	1	3	2	4	165	264	2	2	1
7	6	1	4	1	3	170	228	2	2	1
7	7	1	3	2	4	175	226	2	2	1
7	8	1	1	1	2	183	160	2	2	1
7	9	1	3	1	5	166	204	2	2	1
7	10	1	2	2	1	231	101	2	2	1
7	11	1	4	1	2	234	186	2	2	1
7	12	1	3	1	3	214	178	2	2	1
7	13	1	2	1	1	224	162	2	2	1
7	14	1	3	2	1	221	192	2	2	1
7	15	1	2	2	4	199	258	2	2	1
7	16	1	4	1	2	189	247	2	2	1
7	17	1	3	1	1	213	205	2	2	1
7	18	1	2	1	4	185	131	2	2	1
7	19	1	4	2	5	167	169	2	2	1
7	20	1	2	1	3	239	207	2	2	1
7	21	1	4	2	4	207	271	2	2	1
7	22	1	1	1	1	188	188	2	2	1
7	23	1	4	2	2	202	198	2	2	1
7	24	1	1	2	3	220	268	2	2	1
7	25	1	2	1	3	238	208	2	2	1
7	26	1	3	2	1	199	178	2	2	1
7	27	1	2	1	2	190	185	2	2	1
7	28	1	1	1	5	227	210	2	2	1
7	29	1	2	2	3	226	160	2	2	1
7	30	1	1	2	4	173	204	2	2	1
7	31	1	3	2	5	171	165	2	2	1
7	32	1	4	1	4	184	167	2	2	1
7	33	1	2	2	1	243	187	2	2	1
7	34	1	4	1	1	209	89	2	2	1
7	35	1	2	2	5	189	143	2	2	1
7	36	1	4	2	1	202	181	2	2	1
7	37	1	2	2	3	228	120	2	2	1
7	38	1	3	1	1	186	308	2	2	1
7	39	1	2	1	1	174	195	2	2	1
7	40	1	1	2	1	178	316	2	2	1
7	41	1	3	1	4	238	199	2	2	1
7	42	1	1	2	2	232	105	2	2	1
7	43	1	4	2	3	165	126	2	2	1
7	44	1	2	2	2	199	48	2	2	1
7	45	1	1	2	3	231	158	2	2	1
7	46	1	3	1	2	200	255	2	2	1
7	47	1	1	1	2	166	332	2	2	1
7	48	1	4	2	5	173	267	2	2	1
7	49	1	1	2	4	194	145	2	2	1
7	50	1	4	1	3	238	100	2	2	1
7	51	1	3	2	3	171	110	2	2	1
7	52	1	4	1	5	213	8	2	2	1
7	53	1	3	2	3	194	13	2	2	1
7	54	1	4	2	4	182	72	2	2	1
7	55	1	1	1	3	178	180	2	2	1
7	56	1	3	1	3	215	94	2	2	1
7	57	1	1	1	5	225	200	2	2	1
7	58	1	2	1	5	228	106	2	2	1
7	59	1	4	2	3	174	256	2	2	1
7	60	1	3	1	2	182	277	2	2	1
7	61	1	4	2	2	222	189	2	2	1
7	62	1	1	1	4	183	339	2	2	1
7	63	1	3	1	4	206	238	2	2	1
7	64	1	4	2	1	243	240	2	2	1
7	65	1	1	1	4	192	345	2	2	1
7	66	1	3	2	2	165	383	2	2	1
7	67	1	2	2	4	169	191	2	2	1
7	68	1	3	1	5	235	91	2	2	1
7	69	1	2	1	5	244	62	2	2	1
7	70	1	1	2	2	207	99	2	2	1
7	71	1	3	2	5	225	193	2	2	1
7	72	1	4	1	1	169	280	2	2	1
7	73	1	2	1	4	169	150	2	2	1
7	74	1	1	2	5	235	1	2	2	1
7	75	1	2	1	2	165	0	99	2	1
7	76	1	1	2	1	196	0	99	2	1
7	77	1	2	2	2	209	74	2	2	1
7	78	1	4	1	4	199	189	2	2	1
7	79	1	1	1	3	181	233	2	2	1
7	80	1	3	2	2	226	237	2	2	1
8	1	2	3	2	3	155	228	2	1	1
8	2	2	2	1	3	168	289	2	1	1
8	3	2	1	1	2	185	277	2	1	1
8	4	2	4	2	5	137	324	2	1	1
8	5	2	1	2	5	147	305	2	1	1
8	6	2	3	2	5	136	295	2	1	1
8	7	2	2	2	2	169	155	2	1	1
8	8	2	3	1	3	156	88	2	1	1
8	9	2	4	1	5	181	36	2	1	1
8	10	2	2	1	2	152	11	2	1	1
8	11	2	4	2	4	181	47	2	1	1
8	12	2	1	1	5	158	141	2	1	1
8	13	2	2	1	4	137	275	2	1	1
8	14	2	1	2	5	137	232	2	1	1
8	15	2	4	2	1	168	180	2	1	1
8	16	2	2	1	2	197	56	2	1	1
8	17	2	4	1	5	158	87	2	1	1
8	18	2	3	2	2	134	101	2	1	1
8	19	2	1	1	3	169	25	2	1	1
8	20	2	2	2	3	142	88	2	1	1
8	21	2	1	1	4	178	11	2	1	1
8	22	2	3	1	2	139	98	2	1	1
8	23	2	1	2	4	195	21	2	1	1
8	24	2	4	1	2	143	60	2	1	1
8	25	2	1	1	4	194	0	99	1	1
8	26	2	3	2	1	188	0	99	1	1
8	27	2	2	1	5	138	0	99	1	1
8	28	2	4	2	5	187	0	99	1	1
8	29	2	2	1	5	142	0	99	1	1
8	30	2	3	1	2	155	795	2	1	1
8	31	2	4	1	2	178	0	99	1	1
8	32	2	3	2	3	153	0	99	1	1
8	33	2	4	1	4	191	0	99	1	1
8	34	2	3	1	5	139	0	99	1	1
8	35	2	1	2	4	190	0	99	1	1
8	36	2	3	1	1	196	0	99	1	1
8	37	2	4	2	4	187	0	99	1	1
8	38	2	1	1	2	175	100	2	1	1
8	39	2	3	2	1	186	0	99	1	1
8	40	2	2	2	1	198	245	2	1	1
8	41	2	4	1	3	193	291	2	1	1
8	42	2	2	2	2	145	282	2	1	1
8	43	2	1	1	1	140	224	2	1	1
8	44	2	4	2	1	181	187	2	1	1
8	45	2	2	1	3	152	178	2	1	1
8	46	2	4	2	3	196	149	2	1	1
8	47	2	1	2	3	185	155	2	1	1
8	48	2	2	2	5	186	176	2	1	1
8	49	2	3	1	5	137	175	2	1	1
8	50	2	1	2	1	181	170	2	1	1
8	51	2	2	2	1	152	257	2	1	1
8	52	2	3	1	3	151	278	2	1	1
8	53	2	2	1	4	137	244	2	1	1
8	54	2	3	2	5	182	223	2	1	1
8	55	2	2	2	4	159	237	2	1	1
8	56	2	1	2	2	137	243	2	1	1
8	57	2	4	1	3	187	231	2	1	1
8	58	2	2	2	5	198	323	2	1	1
8	59	2	3	2	4	150	363	2	1	1
8	60	2	4	2	3	149	256	2	1	1
8	61	2	2	1	1	196	195	2	1	1
8	62	2	4	1	1	179	169	2	1	1
8	63	2	2	2	4	144	232	2	1	1
8	64	2	1	1	5	153	165	2	1	1
8	65	2	3	2	2	156	178	2	1	1
8	66	2	1	1	1	195	70	2	1	1
8	67	2	2	2	3	179	51	2	1	1
8	68	2	1	1	3	169	89	2	1	1
8	69	2	4	2	2	184	189	2	1	1
8	70	2	1	2	1	140	220	2	1	1
8	71	2	2	1	1	149	121	2	1	1
8	72	2	3	1	4	180	93	2	1	1
8	73	2	4	1	4	142	188	2	1	1
8	74	2	1	2	3	143	177	2	1	1
8	75	2	3	2	4	178	197	2	1	1
8	76	2	4	1	1	148	147	2	1	1
8	77	2	3	1	4	142	273	2	1	1
8	78	2	1	2	2	194	308	2	1	1
8	79	2	3	1	1	161	331	2	1	1
8	80	2	4	2	2	137	417	2	1	1
