# Supplementary material for: Stop signals delay synchrony more for finger tapping than vocalization: a dual modality study of rhythmic synchronization in the stop signal task
Source: PeerJ. 2018 Jul 12;6:e5242. doi: 10.7717/peerj.5242 (PMC6046193; doi:10.7717/peerj.5242)
Supplement: Supplemental Information 1 [file peerj-06-5242-s001.zip › Raw data - for submission/P3_SM/ScrambledIndexArray.txt]

1	3	1	2
1	3	2	4
1	4	1	2
1	2	2	4
1	2	2	2
1	4	2	4
1	2	2	3
1	5	2	1
1	5	2	2
1	2	2	3
1	2	1	2
1	5	1	1
1	5	1	3
1	1	2	1
1	4	1	2
1	4	1	3
1	5	1	4
1	3	1	2
1	3	2	1
1	5	1	4
1	5	1	3
1	4	2	2
1	2	1	1
1	3	1	3
1	1	1	1
1	1	1	2
1	3	1	1
1	3	2	3
1	1	2	4
1	5	1	1
1	5	1	2
1	1	1	1
1	2	2	4
1	4	1	1
1	3	2	3
1	5	1	2
1	5	2	1
1	4	1	3
1	3	1	4
1	1	2	3
1	1	1	2
1	3	2	4
1	1	2	2
1	5	2	3
1	2	1	4
1	2	2	1
1	5	2	3
1	3	1	4
1	1	1	3
1	2	2	2
1	4	2	1
1	4	2	2
1	5	2	4
1	3	1	3
1	2	1	4
1	2	1	3
1	4	1	4
1	1	1	3
1	1	2	1
1	4	2	3
1	5	2	2
1	4	1	1
1	4	2	4
1	2	1	2
1	3	1	1
1	1	2	2
1	1	2	4
1	3	2	2
1	5	2	4
1	4	2	3
1	1	1	4
1	3	2	2
1	3	2	1
1	2	1	3
1	4	2	1
1	4	1	4
1	2	2	1
1	1	2	3
1	2	1	1
1	1	1	4
2	2	1	4
2	1	1	1
2	1	2	4
2	2	1	3
2	3	1	1
2	5	2	2
2	3	2	3
2	5	1	1
2	3	1	4
2	3	2	2
2	4	1	1
2	5	1	2
2	5	1	4
2	4	2	2
2	5	1	1
2	2	2	3
2	3	2	2
2	4	2	3
2	3	1	2
2	2	2	1
2	1	2	3
2	1	2	2
2	1	2	1
2	2	2	2
2	4	1	4
2	1	1	1
2	1	1	2
2	3	2	4
2	3	2	1
2	2	1	4
2	2	2	1
2	5	2	4
2	5	2	2
2	2	2	4
2	2	1	2
2	4	2	3
2	2	1	2
2	3	1	4
2	1	2	3
2	4	1	2
2	3	1	1
2	2	1	3
2	4	1	2
2	4	2	1
2	1	1	4
2	3	1	3
2	2	2	2
2	5	1	3
2	4	1	1
2	2	2	4
2	4	2	1
2	4	2	4
2	5	1	3
2	2	1	1
2	4	1	3
2	5	1	4
2	1	1	2
2	3	2	1
2	3	1	2
2	5	2	1
2	5	2	3
2	1	2	2
2	2	1	1
2	3	2	4
2	1	1	3
2	1	2	4
2	2	2	3
2	5	2	4
2	1	2	1
2	4	1	3
2	4	2	4
2	3	1	3
2	1	1	4
2	1	1	3
2	5	2	1
2	4	2	2
2	3	2	3
2	4	1	4
2	5	2	3
2	5	1	2
1	2	2	3
1	2	1	2
1	5	2	3
1	1	1	4
1	2	2	2
1	2	1	4
1	5	1	3
1	5	1	2
1	3	1	4
1	1	2	1
1	3	1	3
1	2	2	1
1	5	2	2
1	4	1	1
1	4	1	3
1	3	1	4
1	4	2	1
1	5	1	2
1	2	1	1
1	5	2	4
1	1	1	3
1	4	1	1
1	5	2	4
1	1	1	2
1	3	1	1
1	2	1	3
1	2	2	2
1	3	2	3
1	5	1	1
1	2	2	4
1	3	2	1
1	3	1	3
1	1	2	4
1	3	2	3
1	3	2	4
1	1	2	3
1	1	2	2
1	2	1	3
1	2	2	1
1	1	2	4
1	2	1	1
1	1	1	2
1	4	2	3
1	4	1	4
1	3	1	1
1	2	2	3
1	5	1	4
1	5	1	3
1	4	2	4
1	4	2	2
1	4	2	4
1	2	1	2
1	4	1	3
1	1	2	2
1	1	2	3
1	2	1	4
1	5	2	3
1	3	2	4
1	3	2	2
1	5	2	1
1	1	1	4
1	1	1	1
1	3	1	2
1	2	2	4
1	4	2	1
1	5	1	4
1	4	2	3
1	4	2	2
1	1	1	1
1	1	1	3
1	4	1	4
1	3	1	2
1	1	2	1
1	4	1	2
1	3	2	1
1	5	2	2
1	5	1	1
1	3	2	2
1	5	2	1
1	4	1	2
2	3	2	3
2	5	2	2
2	1	2	1
2	1	1	4
2	2	1	1
2	2	1	4
2	2	1	1
2	1	1	2
2	5	1	4
2	3	2	3
2	2	1	2
2	3	2	4
2	4	2	2
2	5	1	3
2	5	1	2
2	1	2	3
2	2	1	4
2	5	2	3
2	5	1	2
2	5	2	4
2	3	1	1
2	4	2	3
2	4	2	4
2	3	1	2
2	1	1	1
2	2	2	4
2	3	2	1
2	1	2	4
2	3	2	2
2	4	1	4
2	2	2	1
2	1	1	4
2	2	1	3
2	2	1	2
2	2	1	3
2	5	1	4
2	4	1	2
2	5	2	1
2	1	2	3
2	4	1	2
2	4	1	4
2	3	1	2
2	2	2	4
2	4	2	3
2	4	1	1
2	4	1	3
2	4	1	1
2	4	2	4
2	1	2	1
2	3	1	4
2	3	1	3
2	1	1	1
2	2	2	2
2	3	2	4
2	1	1	2
2	5	2	1
2	5	2	4
2	3	1	1
2	5	2	2
2	5	2	3
2	1	2	4
2	3	2	1
2	4	2	2
2	3	1	4
2	2	2	3
2	1	2	2
2	1	1	3
2	4	2	1
2	1	2	2
2	2	2	3
2	2	2	2
2	3	1	3
2	2	2	1
2	5	1	3
2	4	2	1
2	4	1	3
2	5	1	1
2	1	1	3
2	3	2	2
2	5	1	1
1	3	2	2
1	2	2	4
1	5	1	1
1	4	1	3
1	5	2	1
1	2	2	3
1	2	1	2
1	4	2	3
1	3	2	1
1	2	2	2
1	3	1	1
1	2	1	4
1	1	2	3
1	5	2	4
1	5	1	2
1	5	2	4
1	1	2	2
1	5	1	4
1	5	1	3
1	2	2	4
1	2	1	1
1	4	2	3
1	4	2	2
1	3	1	4
1	3	1	3
1	3	2	2
1	1	1	1
1	5	2	3
1	4	1	1
1	1	1	2
1	5	2	3
1	5	1	2
1	5	2	1
1	3	2	3
1	3	2	4
1	5	1	3
1	4	1	2
1	1	1	3
1	2	2	1
1	1	2	2
1	4	2	4
1	2	2	2
1	2	2	1
1	2	1	3
1	5	2	2
1	4	1	4
1	4	2	2
1	1	2	4
1	4	1	2
1	1	1	3
1	5	2	2
1	4	2	1
1	3	2	3
1	4	1	4
1	3	1	2
1	4	2	4
1	3	1	2
1	1	2	1
1	1	1	4
1	4	2	1
1	2	2	3
1	3	1	1
1	3	2	4
1	1	1	1
1	1	2	3
1	3	2	1
1	2	1	4
1	4	1	3
1	5	1	4
1	4	1	1
1	1	1	4
1	2	1	1
1	3	1	4
1	1	2	1
1	1	1	2
1	2	1	3
1	1	2	4
1	5	1	1
1	2	1	2
1	3	1	3
2	3	2	3
2	1	2	1
2	4	2	3
2	4	1	4
2	1	1	2
2	2	1	1
2	2	2	2
2	1	2	4
2	2	2	3
2	5	1	1
2	3	2	4
2	2	2	3
2	4	2	4
2	4	2	1
2	3	1	4
2	3	1	3
2	2	2	2
2	4	2	1
2	1	2	4
2	5	2	1
2	4	2	4
2	2	1	1
2	4	1	3
2	1	1	4
2	5	2	3
2	2	2	4
2	3	1	1
2	1	2	2
2	5	1	3
2	3	2	1
2	5	2	2
2	2	1	4
2	5	1	3
2	1	2	2
2	4	2	3
2	4	1	1
2	5	1	4
2	1	1	3
2	4	2	2
2	1	1	1
2	1	1	2
2	1	1	3
2	2	1	2
2	1	1	4
2	2	1	3
2	2	2	1
2	1	2	3
2	3	1	1
2	1	2	3
2	3	1	2
2	4	1	1
2	4	1	2
2	1	2	1
2	3	1	2
2	3	2	3
2	5	2	1
2	3	2	2
2	3	1	3
2	4	1	4
2	5	1	2
2	5	2	4
2	2	2	1
2	5	2	2
2	1	1	1
2	5	1	4
2	2	1	2
2	5	2	3
2	2	2	4
2	3	2	1
2	2	1	4
2	5	1	1
2	4	1	3
2	4	2	2
2	2	1	3
2	5	1	2
2	5	2	4
2	3	2	2
2	3	1	4
2	4	1	2
2	3	2	4
1	3	2	3
1	4	2	1
1	5	2	2
1	1	2	4
1	5	1	3
1	1	2	2
1	1	1	4
1	1	2	1
1	5	1	3
1	1	2	2
1	2	1	4
1	2	2	3
1	5	1	2
1	1	2	3
1	5	2	2
1	2	1	4
1	4	2	1
1	3	2	2
1	1	1	4
1	3	1	2
1	5	2	4
1	1	2	1
1	2	2	2
1	1	1	1
1	2	1	2
1	2	1	3
1	2	2	1
1	1	1	3
1	4	1	4
1	5	2	1
1	3	2	4
1	1	1	2
1	5	1	4
1	4	1	3
1	4	1	2
1	3	1	1
1	4	2	2
1	2	2	4
1	4	1	2
1	4	1	4
1	2	1	3
1	5	1	2
1	1	2	4
1	3	1	3
1	5	1	1
1	1	1	3
1	3	1	2
1	3	1	3
1	5	1	1
1	5	2	3
1	3	1	4
1	4	2	3
1	2	2	4
1	3	1	1
1	3	2	2
1	4	1	1
1	4	2	3
1	2	1	1
1	4	2	2
1	2	1	1
1	3	2	3
1	2	2	1
1	3	2	4
1	2	2	3
1	5	1	4
1	1	1	1
1	4	2	4
1	3	2	1
1	2	1	2
1	5	2	3
1	5	2	1
1	4	2	4
1	1	1	2
1	4	1	1
1	3	1	4
1	4	1	3
1	5	2	4
1	2	2	2
1	3	2	1
1	1	2	3
2	5	2	3
2	2	1	1
2	5	2	2
2	5	2	4
2	1	2	2
2	4	2	3
2	1	1	1
2	5	1	3
2	4	1	2
2	2	2	3
2	1	2	1
2	5	1	4
2	3	1	2
2	4	2	1
2	1	1	2
2	2	2	1
2	1	2	3
2	3	2	2
2	1	1	3
2	4	2	4
2	4	2	1
2	4	2	4
2	5	2	3
2	1	2	4
2	3	2	1
2	1	1	3
2	2	2	2
2	4	1	4
2	4	1	1
2	1	1	4
2	3	1	1
2	3	2	2
2	2	1	4
2	5	1	3
2	2	2	2
2	2	1	1
2	3	2	4
2	1	1	2
2	5	1	1
2	5	1	2
2	4	1	1
2	2	2	4
2	5	1	1
2	2	1	3
2	2	1	4
2	5	2	1
2	3	2	4
2	1	2	2
2	3	1	4
2	1	2	1
2	4	1	3
2	4	1	4
2	3	1	3
2	4	2	2
2	3	2	3
2	4	1	2
2	5	2	4
2	1	1	1
2	2	2	3
2	3	2	1
2	3	1	2
2	1	1	4
2	3	1	3
2	2	1	2
2	2	1	3
2	5	2	2
2	1	2	4
2	2	1	2
2	2	2	1
2	5	1	4
2	4	2	2
2	4	1	3
2	2	2	4
2	5	2	1
2	4	2	3
2	3	1	1
2	3	2	3
2	5	1	2
2	3	1	4
2	1	2	3
