# Supplementary material for: Stop signals delay synchrony more for finger tapping than vocalization: a dual modality study of rhythmic synchronization in the stop signal task
Source: PeerJ. 2018 Jul 12;6:e5242. doi: 10.7717/peerj.5242 (PMC6046193; doi:10.7717/peerj.5242)
Supplement: Supplemental Information 1 [file peerj-06-5242-s001.zip › Raw data - for submission/P3_SM/StaircaseForStop_1.0.0.txt]

run	trial_n	duration	correct	TotalACC	Manual/Vocal	Ignore/Stop	***	run	trial_n	duration	correct	TotalACC	Manual/Vocal	Ignore/Stop
1	8	200	1	1	1	2	*****	2	2	200	1	1	2	2
1	12	230	1	1	1	2	*****	2	5	230	0	0.5	2	2
1	14	260	0	0.666666666666667	1	2	*****	2	8	200	1	0.666666666666667	2	2
1	19	230	0	0.5	1	2	*****	2	11	230	0	0.5	2	2
1	23	200	1	0.6	1	2	*****	2	15	200	1	0.6	2	2
1	25	230	0	0.5	1	2	*****	2	20	230	1	0.666666666666667	2	2
1	27	200	1	0.571428571428571	1	2	*****	2	23	260	0	0.571428571428571	2	2
1	30	230	1	0.625	1	2	*****	2	26	230	1	0.625	2	2
1	32	260	0	0.555555555555556	1	2	*****	2	29	260	0	0.555555555555556	2	2
1	34	230	1	0.6	1	2	*****	2	31	230	1	0.6	2	2
1	37	260	1	0.636363636363636	1	2	*****	2	41	260	0	0.545454545454545	2	2
1	46	290	0	0.583333333333333	1	2	*****	2	44	230	0	0.5	2	2
1	51	260	0	0.538461538461538	1	2	*****	2	49	200	1	0.538461538461538	2	2
1	59	230	1	0.571428571428571	1	2	*****	2	51	230	0	0.5	2	2
1	62	260	1	0.6	1	2	*****	2	54	200	1	0.533333333333333	2	2
1	65	290	1	0.625	1	2	*****	2	58	230	1	0.5625	2	2
1	73	300	0	0.588235294117647	1	2	*****	2	60	260	0	0.529411764705882	2	2
1	75	290	0	0.555555555555556	1	2	*****	2	63	230	0	0.5	2	2
1	77	260	1	0.578947368421053	1	2	*****	2	69	200	1	0.526315789473684	2	2
1	79	290	0	0.55	1	2	*****	2	75	230	1	0.55	2	2
5	3	260	0	0.523809523809524	1	2	*****	6	2	260	0	0.523809523809524	2	2
5	5	230	0	0.5	1	2	*****	6	6	230	1	0.545454545454545	2	2
5	9	200	1	0.521739130434783	1	2	*****	6	10	260	0	0.521739130434783	2	2
5	11	230	0	0.5	1	2	*****	6	14	230	0	0.5	2	2
5	21	200	1	0.52	1	2	*****	6	18	200	1	0.52	2	2
5	27	230	0	0.5	1	2	*****	6	20	230	0	0.5	2	2
5	29	200	1	0.518518518518518	1	2	*****	6	22	200	1	0.518518518518518	2	2
5	33	230	0	0.5	1	2	*****	6	27	230	1	0.535714285714286	2	2
5	39	200	0	0.482758620689655	1	2	*****	6	30	260	0	0.517241379310345	2	2
5	43	170	0	0.466666666666667	1	2	*****	6	36	230	0	0.5	2	2
5	52	140	0	0.451612903225806	1	2	*****	6	40	200	1	0.516129032258065	2	2
5	58	110	0	0.4375	1	2	*****	6	46	230	0	0.5	2	2
5	60	80	0	0.424242424242424	1	2	*****	6	48	200	1	0.515151515151515	2	2
5	62	50	0	0.411764705882353	1	2	*****	6	51	230	1	0.529411764705882	2	2
5	64	50	0	0.4	1	2	*****	6	53	260	0	0.514285714285714	2	2
5	66	50	1	0.416666666666667	1	2	*****	6	56	230	1	0.527777777777778	2	2
5	70	50	1	0.432432432432432	1	2	*****	6	62	260	1	0.540540540540541	2	2
5	72	80	1	0.447368421052632	1	2	*****	6	64	290	0	0.526315789473684	2	2
5	74	110	1	0.461538461538462	1	2	*****	6	69	260	0	0.512820512820513	2	2
5	78	140	1	0.475	1	2	*****	6	71	230	0	0.5	2	2
