# Supplementary material for: Stop signals delay synchrony more for finger tapping than vocalization: a dual modality study of rhythmic synchronization in the stop signal task
Source: PeerJ. 2018 Jul 12;6:e5242. doi: 10.7717/peerj.5242 (PMC6046193; doi:10.7717/peerj.5242)
Supplement: Supplemental Information 1 [file peerj-06-5242-s001.zip › Raw data - for submission/P3_SM/Stop_1.0.0.txt]

run	trial_n	FactorA	FactorB	FactorC	TargItem	SSD	RT	ACC	Manual/Vocal	Ignore/Stop
1	1	1	2	1	3	200	185	2	1	2
1	2	1	4	2	3	200	251	2	1	2
1	3	1	2	1	4	200	223	2	1	2
1	4	1	4	2	2	200	162	2	1	2
1	5	1	2	2	2	200	229	2	1	2
1	6	1	4	2	4	200	296	2	1	2
1	7	1	3	2	2	200	331	2	1	2
1	8	1	1	2	5	200	0	1	1	2
1	9	1	2	2	5	230	96	2	1	2
1	10	1	3	2	2	230	131	2	1	2
1	11	1	2	1	2	230	166	2	1	2
1	12	1	1	1	5	230	0	1	1	2
1	13	1	3	1	5	260	131	2	1	2
1	14	1	1	2	1	260	87	0	1	2
1	15	1	2	1	4	230	146	2	1	2
1	16	1	3	1	4	230	229	2	1	2
1	17	1	4	1	5	230	232	2	1	2
1	18	1	2	1	3	230	252	2	1	2
1	19	1	1	2	3	230	398	0	1	2
1	20	1	4	1	5	200	371	2	1	2
1	21	1	3	1	5	200	294	2	1	2
1	22	1	2	2	4	200	249	2	1	2
1	23	1	1	1	2	200	0	1	1	2
1	24	1	3	1	3	230	158	2	1	2
1	25	1	1	1	1	230	82	0	1	2
1	26	1	2	1	1	200	294	2	1	2
1	27	1	1	1	3	200	0	1	1	2
1	28	1	3	2	3	230	139	2	1	2
1	29	1	4	2	1	230	94	2	1	2
1	30	1	1	1	5	230	0	1	1	2
1	31	1	2	1	5	260	139	2	1	2
1	32	1	1	1	1	260	126	0	1	2
1	33	1	4	2	2	230	154	2	1	2
1	34	1	1	1	4	230	0	1	1	2
1	35	1	3	2	3	260	71	2	1	2
1	36	1	2	1	5	260	74	2	1	2
1	37	1	1	2	5	260	0	1	1	2
1	38	1	3	1	4	290	31	2	1	2
1	39	1	4	1	3	290	2	2	1	2
1	40	1	3	2	1	290	37	2	1	2
1	41	1	2	1	1	290	168	2	1	2
1	42	1	4	2	3	290	235	2	1	2
1	43	1	2	2	1	290	238	2	1	2
1	44	1	3	2	5	290	162	2	1	2
1	45	1	4	1	2	290	101	2	1	2
1	46	1	1	2	2	290	56	0	1	2
1	47	1	3	2	5	260	0	99	1	2
1	48	1	4	1	3	260	255	2	1	2
1	49	1	3	1	1	260	178	2	1	2
1	50	1	2	2	2	260	149	2	1	2
1	51	1	1	2	4	260	105	0	1	2
1	52	1	2	2	4	230	181	2	1	2
1	53	1	4	2	5	230	184	2	1	2
1	54	1	3	1	3	230	203	2	1	2
1	55	1	4	1	2	230	302	2	1	2
1	56	1	3	1	2	230	241	2	1	2
1	57	1	4	1	4	230	244	2	1	2
1	58	1	3	1	1	230	199	2	1	2
1	59	1	1	2	1	230	0	1	1	2
1	60	1	3	2	4	260	100	2	1	2
1	61	1	2	2	5	260	87	2	1	2
1	62	1	1	1	4	260	0	1	1	2
1	63	1	4	2	4	290	0	99	1	2
1	64	1	2	1	2	290	175	2	1	2
1	65	1	1	1	3	290	0	1	1	2
1	66	1	2	2	1	300	77	2	1	2
1	67	1	4	2	1	300	64	2	1	2
1	68	1	2	2	3	300	35	2	1	2
1	69	1	4	2	5	300	118	2	1	2
1	70	1	3	2	4	300	137	2	1	2
1	71	1	4	1	1	300	156	2	1	2
1	72	1	2	2	3	300	160	2	1	2
1	73	1	1	2	3	300	147	0	1	2
1	74	1	3	1	2	290	158	2	1	2
1	75	1	1	2	4	290	129	0	1	2
1	76	1	4	1	4	260	166	2	1	2
1	77	1	1	2	2	260	0	1	1	2
1	78	1	3	2	1	290	43	2	1	2
1	79	1	1	1	2	290	126	0	1	2
1	80	1	4	1	1	260	162	2	1	2
2	1	2	4	1	2	200	250	2	2	2
2	2	2	1	1	1	200	0	1	2	2
2	3	2	4	2	1	230	180	2	2	2
2	4	2	3	1	2	230	115	2	2	2
2	5	2	1	1	3	230	135	0	2	2
2	6	2	2	2	5	200	178	2	2	2
2	7	2	3	2	3	200	161	2	2	2
2	8	2	1	1	5	200	0	1	2	2
2	9	2	4	1	3	230	162	2	2	2
2	10	2	2	2	3	230	141	2	2	2
2	11	2	1	1	4	230	210	0	2	2
2	12	2	2	1	5	200	203	2	2	2
2	13	2	4	1	5	200	196	2	2	2
2	14	2	2	2	4	200	184	2	2	2
2	15	2	1	1	5	200	0	1	2	2
2	16	2	3	2	2	230	181	2	2	2
2	17	2	2	2	3	230	137	2	2	2
2	18	2	3	2	4	230	122	2	2	2
2	19	2	2	1	3	230	178	2	2	2
2	20	2	1	2	2	230	0	1	2	2
2	21	2	3	2	1	260	149	2	2	2
2	22	2	2	2	1	260	98	2	2	2
2	23	2	1	2	1	260	109	0	2	2
2	24	2	2	2	2	230	226	2	2	2
2	25	2	4	1	4	230	198	2	2	2
2	26	2	1	1	1	230	0	1	2	2
2	27	2	2	1	1	260	234	2	2	2
2	28	2	4	2	3	260	114	2	2	2
2	29	2	1	2	3	260	76	0	2	2
2	30	2	4	1	2	230	128	2	2	2
2	31	2	1	2	2	230	0	1	2	2
2	32	2	4	2	5	260	109	2	2	2
2	33	2	2	2	5	260	91	2	2	2
2	34	2	4	2	2	260	143	2	2	2
2	35	2	2	1	2	260	176	2	2	2
2	36	2	3	2	4	260	186	2	2	2
2	37	2	2	1	2	260	179	2	2	2
2	38	2	4	1	3	260	215	2	2	2
2	39	2	3	2	1	260	164	2	2	2
2	40	2	2	1	4	260	139	2	2	2
2	41	2	1	1	3	260	126	0	2	2
2	42	2	3	1	2	230	207	2	2	2
2	43	2	2	1	4	230	181	2	2	2
2	44	2	1	2	4	230	235	0	2	2
2	45	2	4	1	1	200	246	2	2	2
2	46	2	3	1	3	200	180	2	2	2
2	47	2	2	2	2	200	246	2	2	2
2	48	2	3	1	5	200	293	2	2	2
2	49	2	1	1	4	200	0	1	2	2
2	50	2	4	2	2	230	138	2	2	2
2	51	2	1	2	4	230	92	0	2	2
2	52	2	4	2	4	200	304	2	2	2
2	53	2	3	1	5	200	229	2	2	2
2	54	2	1	1	2	200	0	1	2	2
2	55	2	3	1	4	230	103	2	2	2
2	56	2	4	1	5	230	111	2	2	2
2	57	2	2	1	1	230	107	2	2	2
2	58	2	1	2	3	230	0	1	2	2
2	59	2	2	1	3	260	176	2	2	2
2	60	2	1	2	5	260	95	0	2	2
2	61	2	3	2	5	230	155	2	2	2
2	62	2	2	2	1	230	200	2	2	2
2	63	2	1	1	2	230	129	0	2	2
2	64	2	4	2	3	200	182	2	2	2
2	65	2	3	1	1	200	198	2	2	2
2	66	2	4	2	1	200	229	2	2	2
2	67	2	3	2	2	200	169	2	2	2
2	68	2	4	2	5	200	268	2	2	2
2	69	2	1	2	1	200	0	1	2	2
2	70	2	3	1	4	230	183	2	2	2
2	71	2	4	2	4	230	87	2	2	2
2	72	2	3	1	3	230	129	2	2	2
2	73	2	4	1	1	230	169	2	2	2
2	74	2	3	1	1	230	202	2	2	2
2	75	2	1	2	5	230	0	1	2	2
2	76	2	2	2	4	260	53	2	2	2
2	77	2	3	2	3	260	84	2	2	2
2	78	2	4	1	4	260	186	2	2	2
2	79	2	3	2	5	260	86	2	2	2
2	80	2	2	1	5	260	125	2	2	2
3	1	1	3	2	2	291	105	2	1	1
3	2	1	2	1	2	226	207	2	1	1
3	3	1	3	2	5	219	171	2	1	1
3	4	1	4	1	1	226	165	2	1	1
3	5	1	2	2	2	277	86	2	1	1
3	6	1	4	1	2	217	180	2	1	1
3	7	1	3	1	5	266	117	2	1	1
3	8	1	2	1	5	256	112	2	1	1
3	9	1	4	1	3	208	165	2	1	1
3	10	1	1	2	1	255	198	2	1	1
3	11	1	3	1	3	268	161	2	1	1
3	12	1	1	2	2	253	117	2	1	1
3	13	1	2	2	5	221	113	2	1	1
3	14	1	1	1	4	300	105	2	1	1
3	15	1	3	1	4	287	117	2	1	1
3	16	1	4	1	3	206	235	2	1	1
3	17	1	1	2	4	274	171	2	1	1
3	18	1	2	1	5	217	201	2	1	1
3	19	1	1	1	2	223	116	2	1	1
3	20	1	4	2	5	227	215	2	1	1
3	21	1	3	1	1	252	177	2	1	1
3	22	1	1	1	4	292	154	2	1	1
3	23	1	4	2	5	278	142	2	1	1
3	24	1	2	1	1	215	219	2	1	1
3	25	1	1	1	3	257	149	2	1	1
3	26	1	3	1	2	284	127	2	1	1
3	27	1	2	2	2	238	188	2	1	1
3	28	1	3	2	3	217	168	2	1	1
3	29	1	1	1	5	257	113	2	1	1
3	30	1	4	2	2	217	190	2	1	1
3	31	1	1	2	3	230	113	2	1	1
3	32	1	3	1	3	219	196	2	1	1
3	33	1	4	2	1	293	172	2	1	1
3	34	1	3	2	3	274	192	2	1	1
3	35	1	4	2	3	219	237	2	1	1
3	36	1	3	2	1	208	185	2	1	1
3	37	1	2	2	1	228	155	2	1	1
3	38	1	3	1	2	282	148	2	1	1
3	39	1	1	2	2	267	168	2	1	1
3	40	1	4	2	1	287	130	2	1	1
3	41	1	1	1	2	232	191	2	1	1
3	42	1	2	1	1	261	121	2	1	1
3	43	1	3	2	4	283	100	2	1	1
3	44	1	4	1	4	256	96	2	1	1
3	45	1	1	1	3	243	115	2	1	1
3	46	1	3	2	2	283	157	2	1	1
3	47	1	4	1	5	216	178	2	1	1
3	48	1	3	1	5	291	59	2	1	1
3	49	1	4	2	4	205	225	2	1	1
3	50	1	2	2	4	258	178	2	1	1
3	51	1	4	2	4	227	214	2	1	1
3	52	1	2	1	2	304	150	2	1	1
3	53	1	3	1	4	257	139	2	1	1
3	54	1	2	2	1	227	160	2	1	1
3	55	1	3	2	1	240	274	2	1	1
3	56	1	4	1	2	272	212	2	1	1
3	57	1	3	2	5	214	209	2	1	1
3	58	1	4	2	3	272	90	2	1	1
3	59	1	2	2	3	208	160	2	1	1
3	60	1	1	2	5	270	121	2	1	1
3	61	1	4	1	1	222	181	2	1	1
3	62	1	1	1	1	272	119	2	1	1
3	63	1	2	1	3	222	140	2	1	1
3	64	1	4	2	2	248	134	2	1	1
3	65	1	1	2	4	273	176	2	1	1
3	66	1	4	1	5	279	170	2	1	1
3	67	1	3	2	4	282	94	2	1	1
3	68	1	2	2	4	295	104	2	1	1
3	69	1	1	1	1	271	124	2	1	1
3	70	1	3	1	1	225	177	2	1	1
3	71	1	4	1	4	233	140	2	1	1
3	72	1	2	1	3	217	144	2	1	1
3	73	1	1	2	1	252	178	2	1	1
3	74	1	2	1	4	215	278	2	1	1
3	75	1	1	2	3	224	145	2	1	1
3	76	1	2	2	5	215	204	2	1	1
3	77	1	1	1	5	294	84	2	1	1
3	78	1	2	2	3	290	40	2	1	1
3	79	1	1	2	5	257	92	2	1	1
3	80	1	2	1	4	302	37	2	1	1
4	1	2	3	2	3	271	158	2	2	1
4	2	2	2	2	5	277	166	2	2	1
4	3	2	1	2	1	240	208	2	2	1
4	4	2	4	1	1	275	157	2	2	1
4	5	2	1	1	2	203	214	2	2	1
4	6	2	4	1	2	223	171	2	2	1
4	7	2	1	1	2	187	146	2	2	1
4	8	2	2	1	1	259	70	2	2	1
4	9	2	4	1	5	223	95	2	2	1
4	10	2	3	2	3	258	46	2	2	1
4	11	2	2	1	2	201	243	2	2	1
4	12	2	4	2	3	268	95	2	2	1
4	13	2	2	2	4	216	170	2	2	1
4	14	2	3	1	5	232	146	2	2	1
4	15	2	2	1	5	203	270	2	2	1
4	16	2	3	2	1	193	265	2	2	1
4	17	2	4	1	2	195	128	2	2	1
4	18	2	3	2	5	237	206	2	2	1
4	19	2	2	1	5	240	228	2	2	1
4	20	2	4	2	5	238	104	2	2	1
4	21	2	1	1	3	220	160	2	2	1
4	22	2	3	2	4	206	173	2	2	1
4	23	2	4	2	4	236	153	2	2	1
4	24	2	2	1	3	270	160	2	2	1
4	25	2	1	1	1	248	159	2	2	1
4	26	2	4	2	2	246	110	2	2	1
4	27	2	1	2	3	226	202	2	2	1
4	28	2	4	2	1	236	158	2	2	1
4	29	2	2	2	3	274	81	2	2	1
4	30	2	4	1	4	256	88	2	2	1
4	31	2	1	2	2	217	97	2	2	1
4	32	2	4	1	1	210	210	2	2	1
4	33	2	3	1	2	216	257	2	2	1
4	34	2	2	1	2	255	83	2	2	1
4	35	2	3	1	2	199	211	2	2	1
4	36	2	4	1	5	270	144	2	2	1
4	37	2	2	1	4	261	12	2	2	1
4	38	2	1	2	5	230	191	2	2	1
4	39	2	3	2	1	267	133	2	2	1
4	40	2	2	1	4	220	196	2	2	1
4	41	2	4	1	4	210	140	2	2	1
4	42	2	2	1	3	211	165	2	2	1
4	43	2	4	2	2	250	218	2	2	1
4	44	2	3	2	4	259	137	2	2	1
4	45	2	1	1	4	244	116	2	2	1
4	46	2	3	1	4	199	113	2	2	1
4	47	2	1	1	4	191	226	2	2	1
4	48	2	4	2	4	248	127	2	2	1
4	49	2	1	2	1	195	237	2	2	1
4	50	2	4	1	3	256	105	2	2	1
4	51	2	3	1	3	267	156	2	2	1
4	52	2	1	1	1	251	88	2	2	1
4	53	2	2	2	2	267	205	2	2	1
4	54	2	4	2	3	193	187	2	2	1
4	55	2	2	1	1	202	163	2	2	1
4	56	2	1	2	5	235	142	2	2	1
4	57	2	4	2	5	221	213	2	2	1
4	58	2	1	1	3	257	155	2	2	1
4	59	2	2	2	5	277	97	2	2	1
4	60	2	3	2	5	267	103	2	2	1
4	61	2	4	2	1	261	146	2	2	1
4	62	2	1	2	3	249	147	2	2	1
4	63	2	2	2	4	277	209	2	2	1
4	64	2	4	1	3	271	143	2	2	1
4	65	2	3	2	2	221	180	2	2	1
4	66	2	2	2	1	221	156	2	2	1
4	67	2	3	1	1	237	153	2	2	1
4	68	2	1	2	4	260	164	2	2	1
4	69	2	2	2	1	253	189	2	2	1
4	70	2	3	2	2	207	160	2	2	1
4	71	2	2	2	2	227	132	2	2	1
4	72	2	3	1	3	194	118	2	2	1
4	73	2	1	2	2	276	58	2	2	1
4	74	2	3	1	5	243	153	2	2	1
4	75	2	1	2	4	253	144	2	2	1
4	76	2	3	1	4	263	153	2	2	1
4	77	2	1	1	5	215	177	2	2	1
4	78	2	3	1	1	247	106	2	2	1
4	79	2	2	2	3	268	88	2	2	1
4	80	2	1	1	5	248	50	2	2	1
5	1	1	2	2	3	260	128	2	1	2
5	2	1	4	2	2	260	67	2	1	2
5	3	1	1	1	5	260	54	0	1	2
5	4	1	3	1	4	230	178	2	1	2
5	5	1	1	2	5	230	117	0	1	2
5	6	1	3	2	2	200	154	2	1	2
5	7	1	2	1	2	200	125	2	1	2
5	8	1	3	2	4	200	240	2	1	2
5	9	1	1	2	3	200	0	1	1	2
5	10	1	2	2	2	230	85	2	1	2
5	11	1	1	1	3	230	120	0	1	2
5	12	1	4	1	2	200	188	2	1	2
5	13	1	3	2	1	200	191	2	1	2
5	14	1	4	2	5	200	162	2	1	2
5	15	1	2	1	5	200	165	2	1	2
5	16	1	4	2	5	200	169	2	1	2
5	17	1	2	2	1	200	140	2	1	2
5	18	1	4	1	5	200	111	2	1	2
5	19	1	3	1	5	200	146	2	1	2
5	20	1	4	2	2	200	101	2	1	2
5	21	1	1	1	2	200	0	1	1	2
5	22	1	3	2	4	230	170	2	1	2
5	23	1	2	2	4	230	125	2	1	2
5	24	1	4	1	3	230	208	2	1	2
5	25	1	3	1	3	230	131	2	1	2
5	26	1	2	2	3	230	134	2	1	2
5	27	1	1	1	1	230	121	0	1	2
5	28	1	3	2	5	200	190	2	1	2
5	29	1	1	1	4	200	0	1	1	2
5	30	1	2	1	1	230	50	2	1	2
5	31	1	3	2	5	230	22	2	1	2
5	32	1	2	1	5	230	9	2	1	2
5	33	1	1	2	5	230	76	0	1	2
5	34	1	3	2	3	200	224	2	1	2
5	35	1	4	2	3	200	243	2	1	2
5	36	1	3	1	5	200	150	2	1	2
5	37	1	2	1	4	200	121	2	1	2
5	38	1	3	1	1	200	156	2	1	2
5	39	1	1	2	2	200	80	0	1	2
5	40	1	2	2	1	170	52	2	1	2
5	41	1	4	2	4	170	0	99	1	2
5	42	1	2	2	2	170	0	99	1	2
5	43	1	1	2	2	170	93	0	1	2
5	44	1	3	1	2	140	0	99	1	2
5	45	1	2	2	5	140	0	99	1	2
5	46	1	4	1	4	140	0	99	1	2
5	47	1	2	2	4	140	3	2	1	2
5	48	1	4	2	1	140	0	99	1	2
5	49	1	2	1	4	140	0	99	1	2
5	50	1	3	1	1	140	12	2	1	2
5	51	1	2	2	5	140	31	2	1	2
5	52	1	1	2	4	140	98	0	1	2
5	53	1	3	2	3	110	39	2	1	2
5	54	1	4	1	4	110	0	99	1	2
5	55	1	2	1	3	110	77	2	1	2
5	56	1	4	2	4	110	16	2	1	2
5	57	1	2	1	3	110	0	99	1	2
5	58	1	1	2	1	110	6	0	1	2
5	59	1	4	1	1	80	146	2	1	2
5	60	1	1	2	4	80	70	0	1	2
5	61	1	3	2	2	50	74	2	1	2
5	62	1	1	1	3	50	109	0	1	2
5	63	1	4	2	3	50	96	2	1	2
5	64	1	1	1	1	50	562	0	1	2
5	65	1	3	2	1	50	358	2	1	2
5	66	1	1	2	3	50	0	1	1	2
5	67	1	4	1	2	50	332	2	1	2
5	68	1	3	1	4	50	399	2	1	2
5	69	1	4	1	5	50	370	2	1	2
5	70	1	1	1	4	50	0	1	1	2
5	71	1	4	1	1	80	311	2	1	2
5	72	1	1	1	2	80	0	1	1	2
5	73	1	4	1	3	110	228	2	1	2
5	74	1	1	2	1	110	0	1	1	2
5	75	1	2	1	1	140	153	2	1	2
5	76	1	3	1	2	140	284	2	1	2
5	77	1	4	2	1	140	191	2	1	2
5	78	1	1	1	5	140	0	1	1	2
5	79	1	2	1	2	170	108	2	1	2
5	80	1	3	1	3	170	207	2	1	2
6	1	2	3	2	3	260	207	2	2	2
6	2	2	1	2	1	260	166	0	2	2
6	3	2	3	2	4	230	155	2	2	2
6	4	2	4	1	4	230	264	2	2	2
6	5	2	2	1	1	230	266	2	2	2
6	6	2	1	1	2	230	0	1	2	2
6	7	2	2	2	2	260	217	2	2	2
6	8	2	4	2	1	260	167	2	2	2
6	9	2	3	2	2	260	180	2	2	2
6	10	2	1	1	5	260	162	0	2	2
6	11	2	4	2	3	230	205	2	2	2
6	12	2	3	2	2	230	0	99	2	2
6	13	2	4	2	4	230	89	2	2	2
6	14	2	1	2	4	230	235	0	2	2
6	15	2	4	1	3	200	261	2	2	2
6	16	2	3	1	3	200	212	2	2	2
6	17	2	2	2	2	200	229	2	2	2
6	18	2	1	2	4	200	0	1	2	2
6	19	2	4	2	1	230	103	2	2	2
6	20	2	1	2	5	230	176	0	2	2
6	21	2	4	2	4	200	166	2	2	2
6	22	2	1	1	2	200	0	1	2	2
6	23	2	3	1	4	230	132	2	2	2
6	24	2	4	1	1	230	219	2	2	2
6	25	2	3	2	5	230	242	2	2	2
6	26	2	4	2	2	230	357	2	2	2
6	27	2	1	1	3	230	0	1	2	2
6	28	2	2	2	1	260	98	2	2	2
6	29	2	3	1	5	260	125	2	2	2
6	30	2	1	2	3	260	168	0	2	2
6	31	2	2	2	5	230	244	2	2	2
6	32	2	4	1	2	230	122	2	2	2
6	33	2	3	1	5	230	127	2	2	2
6	34	2	2	2	1	230	377	2	2	2
6	35	2	3	2	4	230	237	2	2	2
6	36	2	1	1	4	230	162	0	2	2
6	37	2	4	1	5	200	252	2	2	2
6	38	2	3	1	1	200	206	2	2	2
6	39	2	2	2	4	200	170	2	2	2
6	40	2	1	1	1	200	0	1	2	2
6	41	2	2	1	1	230	154	2	2	2
6	42	2	3	1	1	230	71	2	2	2
6	43	2	2	1	2	230	146	2	2	2
6	44	2	4	1	1	230	225	2	2	2
6	45	2	3	1	2	230	267	2	2	2
6	46	2	1	2	2	230	141	0	2	2
6	47	2	3	2	1	200	195	2	2	2
6	48	2	1	1	3	200	0	1	2	2
6	49	2	3	2	1	230	105	2	2	2
6	50	2	2	1	3	230	110	2	2	2
6	51	2	1	1	4	230	0	1	2	2
6	52	2	2	1	4	260	99	2	2	2
6	53	2	1	2	1	260	148	0	2	2
6	54	2	2	1	3	230	198	2	2	2
6	55	2	3	2	3	230	225	2	2	2
6	56	2	1	2	5	230	0	1	2	2
6	57	2	2	2	3	260	87	2	2	2
6	58	2	3	1	3	260	10	2	2	2
6	59	2	4	1	4	260	104	2	2	2
6	60	2	2	1	5	260	184	2	2	2
6	61	2	4	2	5	260	141	2	2	2
6	62	2	1	2	2	260	0	1	2	2
6	63	2	2	2	5	290	25	2	2	2
6	64	2	1	1	1	290	14	0	2	2
6	65	2	4	1	5	260	222	2	2	2
6	66	2	2	1	2	260	155	2	2	2
6	67	2	3	2	5	260	298	2	2	2
6	68	2	4	2	2	260	0	99	2	2
6	69	2	1	2	3	260	169	0	2	2
6	70	2	4	1	2	230	126	2	2	2
6	71	2	1	1	5	230	28	0	2	2
6	72	2	3	1	4	200	267	2	2	2
6	73	2	2	2	4	200	289	2	2	2
6	74	2	3	1	2	200	333	2	2	2
6	75	2	2	1	5	200	259	2	2	2
6	76	2	4	2	5	200	197	2	2	2
6	77	2	2	2	3	200	199	2	2	2
6	78	2	4	1	3	200	311	2	2	2
6	79	2	2	1	4	200	392	2	2	2
6	80	2	4	2	3	200	0	99	2	2
7	1	1	3	2	3	165	0	99	1	1
7	2	1	1	2	4	145	0	99	1	1
7	3	1	2	2	5	142	0	99	1	1
7	4	1	4	2	1	130	47	2	1	1
7	5	1	3	1	5	174	56	2	1	1
7	6	1	2	2	1	169	68	2	1	1
7	7	1	4	1	1	164	0	99	1	1
7	8	1	1	2	1	136	0	99	1	1
7	9	1	3	1	5	154	54	2	1	1
7	10	1	2	2	1	128	0	99	1	1
7	11	1	4	1	2	175	0	99	1	1
7	12	1	3	2	2	128	64	2	1	1
7	13	1	2	1	5	128	0	99	1	1
7	14	1	3	2	1	138	6	2	1	1
7	15	1	2	2	5	133	49	2	1	1
7	16	1	4	1	2	138	44	2	1	1
7	17	1	1	2	4	151	0	99	1	1
7	18	1	2	2	3	137	0	99	1	1
7	19	1	4	1	1	136	0	99	1	1
7	20	1	2	1	3	161	0	99	1	1
7	21	1	4	2	5	169	18	2	1	1
7	22	1	1	2	1	143	62	2	1	1
7	23	1	2	2	2	148	0	99	1	1
7	24	1	1	1	1	147	0	99	1	1
7	25	1	2	1	2	168	15	2	1	1
7	26	1	3	1	2	155	42	2	1	1
7	27	1	1	2	2	184	0	99	1	1
7	28	1	3	1	1	179	7	2	1	1
7	29	1	4	1	4	126	0	99	1	1
7	30	1	1	2	5	155	0	99	1	1
7	31	1	4	2	3	161	0	99	1	1
7	32	1	2	1	1	135	0	99	1	1
7	33	1	4	1	5	181	0	99	1	1
7	34	1	3	1	4	153	27	2	1	1
7	35	1	2	1	4	137	0	99	1	1
7	36	1	1	1	3	155	0	99	1	1
7	37	1	2	2	4	171	0	99	1	1
7	38	1	4	2	2	166	0	99	1	1
7	39	1	2	1	4	131	27	2	1	1
7	40	1	4	1	4	175	0	99	1	1
7	41	1	3	1	2	171	0	99	1	1
7	42	1	2	1	5	170	0	99	1	1
7	43	1	4	2	1	156	15	2	1	1
7	44	1	3	1	3	182	0	99	1	1
7	45	1	1	1	5	175	20	2	1	1
7	46	1	3	1	1	127	57	2	1	1
7	47	1	2	1	3	174	0	99	1	1
7	48	1	3	1	3	127	0	99	1	1
7	49	1	1	1	5	179	0	99	1	1
7	50	1	3	2	5	147	0	99	1	1
7	51	1	4	1	3	160	23	2	1	1
7	52	1	3	2	4	154	0	99	1	1
7	53	1	4	2	2	133	0	99	1	1
7	54	1	1	1	3	158	0	99	1	1
7	55	1	2	2	3	156	0	99	1	1
7	56	1	1	1	4	141	0	99	1	1
7	57	1	3	2	4	135	51	2	1	1
7	58	1	1	1	2	150	0	99	1	1
7	59	1	2	2	4	145	113	2	1	1
7	60	1	1	1	2	128	68	2	1	1
7	61	1	3	2	3	140	23	2	1	1
7	62	1	1	2	2	131	50	2	1	1
7	63	1	4	2	3	145	0	99	1	1
7	64	1	3	2	2	129	72	2	1	1
7	65	1	4	1	5	151	11	2	1	1
7	66	1	1	1	1	157	0	99	1	1
7	67	1	4	2	4	179	0	99	1	1
7	68	1	1	2	3	159	0	99	1	1
7	69	1	2	1	2	146	55	2	1	1
7	70	1	3	2	5	142	67	2	1	1
7	71	1	1	2	5	151	93	2	1	1
7	72	1	4	2	4	137	73	2	1	1
7	73	1	2	1	1	168	67	2	1	1
7	74	1	1	1	4	146	55	2	1	1
7	75	1	4	1	3	159	65	2	1	1
7	76	1	3	1	4	159	84	2	1	1
7	77	1	4	2	5	141	104	2	1	1
7	78	1	2	2	2	135	0	99	1	1
7	79	1	1	2	3	131	55	2	1	1
7	80	1	3	2	1	146	0	99	1	1
8	1	2	3	2	5	270	141	2	2	1
8	2	2	1	1	2	223	211	2	2	1
8	3	2	2	2	5	214	222	2	2	1
8	4	2	4	2	5	206	114	2	2	1
8	5	2	2	2	1	272	115	2	2	1
8	6	2	3	2	4	279	119	2	2	1
8	7	2	1	1	1	250	162	2	2	1
8	8	2	3	1	5	205	157	2	2	1
8	9	2	2	1	4	265	82	2	2	1
8	10	2	3	2	2	287	92	2	2	1
8	11	2	1	2	1	226	218	2	2	1
8	12	2	4	1	5	249	207	2	2	1
8	13	2	2	1	3	193	257	2	2	1
8	14	2	1	2	4	225	234	2	2	1
8	15	2	2	1	1	257	269	2	2	1
8	16	2	1	2	2	204	234	2	2	1
8	17	2	3	2	1	201	217	2	2	1
8	18	2	2	2	3	274	122	2	2	1
8	19	2	3	1	1	209	259	2	2	1
8	20	2	4	2	4	259	211	2	2	1
8	21	2	1	2	4	216	136	2	2	1
8	22	2	4	2	4	283	83	2	2	1
8	23	2	3	2	5	279	108	2	2	1
8	24	2	4	2	1	288	106	2	2	1
8	25	2	1	2	3	260	130	2	2	1
8	26	2	3	1	1	265	95	2	2	1
8	27	2	2	2	2	245	164	2	2	1
8	28	2	4	1	4	258	101	2	2	1
8	29	2	1	1	4	206	114	2	2	1
8	30	2	4	1	1	257	92	2	2	1
8	31	2	1	1	3	213	133	2	2	1
8	32	2	2	2	3	201	183	2	2	1
8	33	2	4	1	2	282	194	2	2	1
8	34	2	3	1	5	284	166	2	2	1
8	35	2	2	2	2	217	139	2	2	1
8	36	2	1	1	2	226	113	2	2	1
8	37	2	4	2	3	246	160	2	2	1
8	38	2	2	1	1	230	157	2	2	1
8	39	2	1	1	5	218	168	2	2	1
8	40	2	2	1	5	222	204	2	2	1
8	41	2	1	1	4	238	177	2	2	1
8	42	2	4	2	2	208	129	2	2	1
8	43	2	1	1	5	246	88	2	2	1
8	44	2	3	1	2	255	6	2	2	1
8	45	2	4	1	2	239	57	2	2	1
8	46	2	1	2	5	198	105	2	2	1
8	47	2	4	2	3	199	151	2	2	1
8	48	2	2	2	1	280	178	2	2	1
8	49	2	4	1	3	271	181	2	2	1
8	50	2	1	2	1	214	205	2	2	1
8	51	2	3	1	4	206	262	2	2	1
8	52	2	4	1	4	272	104	2	2	1
8	53	2	3	1	3	243	112	2	2	1
8	54	2	2	2	4	281	51	2	2	1
8	55	2	3	2	3	263	90	2	2	1
8	56	2	2	1	4	249	105	2	2	1
8	57	2	4	2	5	274	162	2	2	1
8	58	2	1	1	1	285	230	2	2	1
8	59	2	3	2	2	263	265	2	2	1
8	60	2	1	2	3	207	228	2	2	1
8	61	2	2	1	3	208	170	2	2	1
8	62	2	4	1	1	206	172	2	2	1
8	63	2	3	1	3	198	249	2	2	1
8	64	2	2	1	2	286	99	2	2	1
8	65	2	3	1	2	218	125	2	2	1
8	66	2	2	2	5	265	111	2	2	1
8	67	2	4	2	1	280	39	2	2	1
8	68	2	2	1	2	208	85	2	2	1
8	69	2	1	2	2	253	136	2	2	1
8	70	2	4	1	5	272	99	2	2	1
8	71	2	2	2	4	270	118	2	2	1
8	72	2	3	1	4	251	137	2	2	1
8	73	2	4	2	2	242	208	2	2	1
8	74	2	1	2	5	246	127	2	2	1
8	75	2	3	2	4	236	181	2	2	1
8	76	2	1	1	3	235	207	2	2	1
8	77	2	3	2	3	234	251	2	2	1
8	78	2	2	1	5	281	160	2	2	1
8	79	2	4	1	3	285	114	2	2	1
8	80	2	3	2	1	215	165	2	2	1
