# Supplementary material for: Stop signals delay synchrony more for finger tapping than vocalization: a dual modality study of rhythmic synchronization in the stop signal task
Source: PeerJ. 2018 Jul 12;6:e5242. doi: 10.7717/peerj.5242 (PMC6046193; doi:10.7717/peerj.5242)
Supplement: Supplemental Information 1 [file peerj-06-5242-s001.zip › Raw data - for submission/P43_BC/StaircaseForStop_1.0.0.txt]

run	trial_n	duration	correct	TotalACC	Manual/Vocal	Ignore/Stop	***	run	trial_n	duration	correct	TotalACC	Manual/Vocal	Ignore/Stop
3	2	200	0	0	1	2	*****	4	1	200	1	1	2	2
3	6	170	1	0.5	1	2	*****	4	4	230	0	0.5	2	2
3	12	200	1	0.666666666666667	1	2	*****	4	9	200	1	0.666666666666667	2	2
3	19	230	1	0.75	1	2	*****	4	15	230	1	0.75	2	2
3	22	260	0	0.6	1	2	*****	4	21	260	0	0.6	2	2
3	26	230	1	0.666666666666667	1	2	*****	4	23	230	0	0.5	2	2
3	36	260	1	0.714285714285714	1	2	*****	4	26	200	1	0.571428571428571	2	2
3	38	290	0	0.625	1	2	*****	4	30	230	1	0.625	2	2
3	41	260	1	0.666666666666667	1	2	*****	4	33	260	0	0.555555555555556	2	2
3	46	290	0	0.6	1	2	*****	4	36	230	0	0.5	2	2
3	49	260	1	0.636363636363636	1	2	*****	4	38	200	0	0.454545454545455	2	2
3	52	290	0	0.583333333333333	1	2	*****	4	41	170	1	0.5	2	2
3	57	260	0	0.538461538461538	1	2	*****	4	47	200	0	0.461538461538462	2	2
3	59	230	1	0.571428571428571	1	2	*****	4	51	170	1	0.5	2	2
3	62	260	0	0.533333333333333	1	2	*****	4	55	200	1	0.533333333333333	2	2
3	64	230	1	0.5625	1	2	*****	4	59	230	1	0.5625	2	2
3	66	260	0	0.529411764705882	1	2	*****	4	63	260	0	0.529411764705882	2	2
3	71	230	1	0.555555555555556	1	2	*****	4	68	230	1	0.555555555555556	2	2
3	74	260	0	0.526315789473684	1	2	*****	4	76	260	0	0.526315789473684	2	2
3	80	230	1	0.55	1	2	*****	4	79	230	1	0.55	2	2
7	2	260	0	0.523809523809524	1	2	*****	8	2	260	0	0.523809523809524	2	2
7	4	230	1	0.545454545454545	1	2	*****	8	8	230	1	0.545454545454545	2	2
7	6	260	1	0.565217391304348	1	2	*****	8	10	260	0	0.521739130434783	2	2
7	9	290	0	0.541666666666667	1	2	*****	8	13	230	0	0.5	2	2
7	12	260	0	0.52	1	2	*****	8	16	200	0	0.48	2	2
7	15	230	0	0.5	1	2	*****	8	21	170	1	0.5	2	2
7	22	200	1	0.518518518518518	1	2	*****	8	24	200	1	0.518518518518518	2	2
7	28	230	1	0.535714285714286	1	2	*****	8	29	230	0	0.5	2	2
7	30	260	0	0.517241379310345	1	2	*****	8	31	200	0	0.482758620689655	2	2
7	33	230	1	0.533333333333333	1	2	*****	8	37	170	0	0.466666666666667	2	2
7	46	260	1	0.548387096774194	1	2	*****	8	41	140	1	0.483870967741936	2	2
7	48	290	0	0.53125	1	2	*****	8	44	170	1	0.5	2	2
7	50	260	1	0.545454545454545	1	2	*****	8	47	200	1	0.515151515151515	2	2
7	55	290	0	0.529411764705882	1	2	*****	8	49	230	0	0.5	2	2
7	59	260	0	0.514285714285714	1	2	*****	8	52	200	1	0.514285714285714	2	2
7	63	230	1	0.527777777777778	1	2	*****	8	54	230	0	0.5	2	2
7	65	260	1	0.540540540540541	1	2	*****	8	57	200	1	0.513513513513513	2	2
7	70	290	1	0.552631578947368	1	2	*****	8	60	230	0	0.5	2	2
7	75	300	0	0.538461538461538	1	2	*****	8	63	200	0	0.487179487179487	2	2
7	77	290	0	0.525	1	2	*****	8	79	170	0	0.475	2	2
