# Supplementary material for: Stop signals delay synchrony more for finger tapping than vocalization: a dual modality study of rhythmic synchronization in the stop signal task
Source: PeerJ. 2018 Jul 12;6:e5242. doi: 10.7717/peerj.5242 (PMC6046193; doi:10.7717/peerj.5242)
Supplement: Supplemental Information 1 [file peerj-06-5242-s001.zip › Raw data - for submission/P43_BC/Stop_1.0.0.txt]

run	trial_n	FactorA	FactorB	FactorC	TargItem	SSD	RT	ACC	Manual/Vocal	Ignore/Stop
1	1	1	2	2	1	211	189	2	1	1
1	2	1	4	1	1	176	210	2	1	1
1	3	1	2	1	3	244	148	2	1	1
1	4	1	3	1	3	219	145	2	1	1
1	5	1	1	2	2	169	231	2	1	1
1	6	1	3	2	2	245	160	2	1	1
1	7	1	4	2	3	199	174	2	1	1
1	8	1	2	1	5	231	81	2	1	1
1	9	1	4	2	2	236	133	2	1	1
1	10	1	1	2	4	240	113	2	1	1
1	11	1	4	2	5	233	78	2	1	1
1	12	1	2	2	5	224	154	2	1	1
1	13	1	4	1	5	211	191	2	1	1
1	14	1	1	1	3	230	138	2	1	1
1	15	1	2	1	3	216	159	2	1	1
1	16	1	3	2	2	201	116	2	1	1
1	17	1	1	2	5	244	94	2	1	1
1	18	1	2	2	3	232	139	2	1	1
1	19	1	4	1	2	239	39	2	1	1
1	20	1	1	1	1	171	142	2	1	1
1	21	1	3	1	2	182	90	2	1	1
1	22	1	4	1	3	183	142	2	1	1
1	23	1	3	2	3	173	170	2	1	1
1	24	1	4	2	1	205	189	2	1	1
1	25	1	1	2	4	206	225	2	1	1
1	26	1	4	1	5	175	247	2	1	1
1	27	1	2	2	2	222	201	2	1	1
1	28	1	4	2	5	186	279	2	1	1
1	29	1	2	2	1	180	251	2	1	1
1	30	1	3	1	1	177	248	2	1	1
1	31	1	4	2	2	198	227	2	1	1
1	32	1	3	2	1	231	166	2	1	1
1	33	1	1	1	5	189	244	2	1	1
1	34	1	4	1	1	169	273	2	1	1
1	35	1	3	1	4	178	221	2	1	1
1	36	1	4	1	3	206	176	2	1	1
1	37	1	3	1	3	172	213	2	1	1
1	38	1	1	2	3	179	257	2	1	1
1	39	1	2	2	5	239	219	2	1	1
1	40	1	3	2	5	184	233	2	1	1
1	41	1	1	1	2	241	147	2	1	1
1	42	1	3	2	1	224	232	2	1	1
1	43	1	4	1	4	180	214	2	1	1
1	44	1	3	1	2	245	176	2	1	1
1	45	1	1	1	5	215	189	2	1	1
1	46	1	2	2	2	168	227	2	1	1
1	47	1	1	1	1	165	231	2	1	1
1	48	1	3	1	4	219	122	2	1	1
1	49	1	1	2	1	226	213	2	1	1
1	50	1	4	1	2	209	266	2	1	1
1	51	1	1	1	2	166	248	2	1	1
1	52	1	2	1	2	208	259	2	1	1
1	53	1	4	2	1	244	246	2	1	1
1	54	1	2	2	4	189	268	2	1	1
1	55	1	1	1	4	225	207	2	1	1
1	56	1	2	1	1	165	253	2	1	1
1	57	1	3	2	4	217	207	2	1	1
1	58	1	1	2	5	226	203	2	1	1
1	59	1	4	2	4	234	135	2	1	1
1	60	1	2	1	4	200	253	2	1	1
1	61	1	1	1	4	181	274	2	1	1
1	62	1	2	2	3	175	286	2	1	1
1	63	1	1	1	3	166	219	2	1	1
1	64	1	2	1	5	236	188	2	1	1
1	65	1	1	2	1	225	153	2	1	1
1	66	1	2	1	1	182	199	2	1	1
1	67	1	4	2	3	213	105	2	1	1
1	68	1	2	2	4	182	223	2	1	1
1	69	1	3	1	1	204	234	2	1	1
1	70	1	4	2	4	183	231	2	1	1
1	71	1	3	1	5	165	236	2	1	1
1	72	1	2	1	2	223	230	2	1	1
1	73	1	3	1	5	214	290	2	1	1
1	74	1	1	2	2	217	231	2	1	1
1	75	1	3	2	5	237	226	2	1	1
1	76	1	2	1	4	244	182	2	1	1
1	77	1	4	1	4	215	147	2	1	1
1	78	1	3	2	3	229	151	2	1	1
1	79	1	1	2	3	199	204	2	1	1
1	80	1	3	2	4	229	175	2	1	1
2	1	2	4	2	2	169	255	2	2	1
2	2	2	2	1	5	181	261	2	2	1
2	3	2	3	1	2	200	334	2	2	1
2	4	2	4	1	5	228	221	2	2	1
2	5	2	2	1	3	229	193	2	2	1
2	6	2	3	2	2	229	141	2	2	1
2	7	2	1	1	2	177	229	2	2	1
2	8	2	2	2	1	230	174	2	2	1
2	9	2	1	2	3	177	262	2	2	1
2	10	2	4	1	3	194	246	2	2	1
2	11	2	1	2	2	183	293	2	2	1
2	12	2	4	2	5	208	249	2	2	1
2	13	2	1	2	1	234	273	2	2	1
2	14	2	4	1	2	169	316	2	2	1
2	15	2	1	1	1	224	206	2	2	1
2	16	2	3	2	5	239	185	2	2	1
2	17	2	1	2	5	200	155	2	2	1
2	18	2	3	1	3	174	194	2	2	1
2	19	2	4	2	4	181	118	2	2	1
2	20	2	2	2	2	176	190	2	2	1
2	21	2	1	2	4	240	175	2	2	1
2	22	2	2	1	4	190	188	2	2	1
2	23	2	1	2	1	191	235	2	2	1
2	24	2	2	2	2	200	250	2	2	1
2	25	2	4	1	1	189	210	2	2	1
2	26	2	1	1	5	185	188	2	2	1
2	27	2	4	1	1	220	115	2	2	1
2	28	2	3	1	4	169	226	2	2	1
2	29	2	2	2	3	190	252	2	2	1
2	30	2	4	1	3	205	290	2	2	1
2	31	2	2	1	1	166	258	2	2	1
2	32	2	3	1	1	234	203	2	2	1
2	33	2	4	1	5	239	187	2	2	1
2	34	2	2	2	5	238	177	2	2	1
2	35	2	4	2	1	186	239	2	2	1
2	36	2	3	2	3	214	240	2	2	1
2	37	2	1	2	5	187	253	2	2	1
2	38	2	2	2	1	165	249	2	2	1
2	39	2	4	1	2	183	284	2	2	1
2	40	2	2	1	2	200	300	2	2	1
2	41	2	4	2	2	174	224	2	2	1
2	42	2	2	2	4	243	260	2	2	1
2	43	2	3	2	2	198	200	2	2	1
2	44	2	1	1	5	202	240	2	2	1
2	45	2	2	2	4	226	206	2	2	1
2	46	2	3	1	1	222	180	2	2	1
2	47	2	2	1	1	220	277	2	2	1
2	48	2	3	1	4	199	237	2	2	1
2	49	2	4	2	3	208	164	2	2	1
2	50	2	2	2	5	212	228	2	2	1
2	51	2	4	2	5	239	192	2	2	1
2	52	2	1	1	4	186	210	2	2	1
2	53	2	3	1	2	229	212	2	2	1
2	54	2	1	2	4	192	212	2	2	1
2	55	2	4	2	1	188	188	2	2	1
2	56	2	2	1	4	216	162	2	2	1
2	57	2	3	1	5	173	259	2	2	1
2	58	2	1	1	3	213	207	2	2	1
2	59	2	2	2	3	237	278	2	2	1
2	60	2	3	2	4	169	301	2	2	1
2	61	2	1	1	3	227	177	2	2	1
2	62	2	4	1	4	227	202	2	2	1
2	63	2	3	2	4	171	278	2	2	1
2	64	2	2	1	5	201	178	2	2	1
2	65	2	1	2	2	179	182	2	2	1
2	66	2	4	2	3	189	150	2	2	1
2	67	2	3	2	3	236	45	2	2	1
2	68	2	2	1	3	228	205	2	2	1
2	69	2	4	1	4	182	322	2	2	1
2	70	2	1	1	4	232	225	2	2	1
2	71	2	3	2	5	208	191	2	2	1
2	72	2	1	2	3	200	227	2	2	1
2	73	2	3	2	1	232	208	2	2	1
2	74	2	1	1	1	235	259	2	2	1
2	75	2	2	1	2	226	181	2	2	1
2	76	2	3	1	5	217	194	2	2	1
2	77	2	1	1	2	167	245	2	2	1
2	78	2	3	2	1	198	220	2	2	1
2	79	2	4	2	4	236	184	2	2	1
2	80	2	3	1	3	181	273	2	2	1
3	1	1	3	2	2	200	214	2	1	2
3	2	1	1	2	3	200	266	0	1	2
3	3	1	2	1	1	170	224	2	1	2
3	4	1	4	2	2	170	244	2	1	2
3	5	1	3	2	2	170	312	2	1	2
3	6	1	1	2	1	170	0	1	1	2
3	7	1	4	1	2	200	223	2	1	2
3	8	1	2	2	4	200	211	2	1	2
3	9	1	4	1	4	200	263	2	1	2
3	10	1	3	2	5	200	300	2	1	2
3	11	1	2	1	3	200	240	2	1	2
3	12	1	1	2	5	200	0	1	1	2
3	13	1	2	2	4	230	199	2	1	2
3	14	1	4	2	3	230	155	2	1	2
3	15	1	2	2	5	230	191	2	1	2
3	16	1	4	1	5	230	243	2	1	2
3	17	1	2	1	4	230	216	2	1	2
3	18	1	4	2	4	230	236	2	1	2
3	19	1	1	1	4	230	0	1	1	2
3	20	1	3	1	3	260	124	2	1	2
3	21	1	2	2	5	260	112	2	1	2
3	22	1	1	2	1	260	148	0	1	2
3	23	1	3	2	5	230	193	2	1	2
3	24	1	2	2	2	230	213	2	1	2
3	25	1	3	1	4	230	218	2	1	2
3	26	1	1	1	3	230	0	1	1	2
3	27	1	4	1	2	260	281	2	1	2
3	28	1	2	2	3	260	221	2	1	2
3	29	1	4	2	5	260	193	2	1	2
3	30	1	2	1	5	260	229	2	1	2
3	31	1	3	2	4	260	154	2	1	2
3	32	1	4	1	4	260	206	2	1	2
3	33	1	3	1	2	260	194	2	1	2
3	34	1	2	2	3	260	182	2	1	2
3	35	1	4	1	1	260	202	2	1	2
3	36	1	1	1	2	260	0	1	1	2
3	37	1	4	2	4	290	146	2	1	2
3	38	1	1	1	4	290	118	0	1	2
3	39	1	2	2	1	260	235	2	1	2
3	40	1	4	2	5	260	207	2	1	2
3	41	1	1	1	2	260	0	1	1	2
3	42	1	2	1	3	290	134	2	1	2
3	43	1	4	2	2	290	75	2	1	2
3	44	1	2	1	5	290	127	2	1	2
3	45	1	3	1	1	290	99	2	1	2
3	46	1	1	2	2	290	135	0	1	2
3	47	1	3	2	1	260	173	2	1	2
3	48	1	4	1	1	260	177	2	1	2
3	49	1	1	1	1	260	0	1	1	2
3	50	1	2	2	1	290	88	2	1	2
3	51	1	4	1	3	290	124	2	1	2
3	52	1	1	2	4	290	256	0	1	2
3	53	1	4	1	5	260	134	2	1	2
3	54	1	3	1	1	260	266	2	1	2
3	55	1	4	2	1	260	190	2	1	2
3	56	1	3	2	3	260	242	2	1	2
3	57	1	1	1	5	260	135	0	1	2
3	58	1	3	2	4	230	180	2	1	2
3	59	1	1	2	4	230	0	1	1	2
3	60	1	2	1	4	260	99	2	1	2
3	61	1	3	2	3	260	151	2	1	2
3	62	1	1	2	5	260	156	0	1	2
3	63	1	3	1	5	230	185	2	1	2
3	64	1	1	1	1	230	0	1	1	2
3	65	1	2	2	2	260	88	2	1	2
3	66	1	1	1	5	260	124	0	1	2
3	67	1	3	2	1	230	234	2	1	2
3	68	1	2	1	2	230	286	2	1	2
3	69	1	3	1	2	230	162	2	1	2
3	70	1	2	1	2	230	150	2	1	2
3	71	1	1	2	2	230	0	1	1	2
3	72	1	3	1	4	260	182	2	1	2
3	73	1	4	2	1	260	186	2	1	2
3	74	1	1	1	3	260	190	0	1	2
3	75	1	3	1	5	230	251	2	1	2
3	76	1	4	1	3	230	319	2	1	2
3	77	1	3	1	3	230	324	2	1	2
3	78	1	2	1	1	230	216	2	1	2
3	79	1	4	2	3	230	236	2	1	2
3	80	1	1	2	3	230	0	1	1	2
4	1	2	1	1	1	200	0	1	2	2
4	2	2	4	2	4	230	125	2	2	2
4	3	2	3	2	4	230	113	2	2	2
4	4	2	1	2	5	230	192	0	2	2
4	5	2	4	2	2	200	180	2	2	2
4	6	2	2	1	1	200	265	2	2	2
4	7	2	4	2	3	200	264	2	2	2
4	8	2	3	2	3	200	298	2	2	2
4	9	2	1	2	1	200	0	1	2	2
4	10	2	4	2	1	230	188	2	2	2
4	11	2	3	2	5	230	110	2	2	2
4	12	2	2	1	2	230	184	2	2	2
4	13	2	4	2	2	230	237	2	2	2
4	14	2	2	2	1	230	239	2	2	2
4	15	2	1	1	4	230	0	1	2	2
4	16	2	4	1	4	260	167	2	2	2
4	17	2	3	2	2	260	187	2	2	2
4	18	2	2	2	5	260	186	2	2	2
4	19	2	3	1	3	260	219	2	2	2
4	20	2	4	1	5	260	195	2	2	2
4	21	2	1	1	2	260	167	0	2	2
4	22	2	2	2	2	230	202	2	2	2
4	23	2	1	2	3	230	162	0	2	2
4	24	2	3	1	1	200	253	2	2	2
4	25	2	2	2	5	200	269	2	2	2
4	26	2	1	1	3	200	0	1	2	2
4	27	2	2	2	3	230	263	2	2	2
4	28	2	3	2	4	230	244	2	2	2
4	29	2	4	1	3	230	218	2	2	2
4	30	2	1	1	5	230	0	1	2	2
4	31	2	2	1	3	260	216	2	2	2
4	32	2	3	1	4	260	172	2	2	2
4	33	2	1	2	3	260	222	0	2	2
4	34	2	2	2	3	230	179	2	2	2
4	35	2	3	2	1	230	158	2	2	2
4	36	2	1	1	3	230	199	0	2	2
4	37	2	2	2	2	200	208	2	2	2
4	38	2	1	2	2	200	227	0	2	2
4	39	2	3	1	2	170	286	2	2	2
4	40	2	4	1	5	170	293	2	2	2
4	41	2	1	1	5	170	0	1	2	2
4	42	2	4	2	5	200	329	2	2	2
4	43	2	3	1	5	200	277	2	2	2
4	44	2	2	1	4	200	262	2	2	2
4	45	2	3	1	4	200	269	2	2	2
4	46	2	4	2	3	200	218	2	2	2
4	47	2	1	2	1	200	244	0	2	2
4	48	2	3	2	3	170	251	2	2	2
4	49	2	2	2	4	170	300	2	2	2
4	50	2	3	2	2	170	307	2	2	2
4	51	2	1	2	5	170	0	1	2	2
4	52	2	3	1	2	200	260	2	2	2
4	53	2	2	1	5	200	203	2	2	2
4	54	2	4	1	2	200	239	2	2	2
4	55	2	1	1	1	200	0	1	2	2
4	56	2	3	1	5	230	292	2	2	2
4	57	2	2	1	1	230	210	2	2	2
4	58	2	4	1	3	230	217	2	2	2
4	59	2	1	1	2	230	0	1	2	2
4	60	2	2	1	3	260	203	2	2	2
4	61	2	4	2	1	260	161	2	2	2
4	62	2	2	1	4	260	157	2	2	2
4	63	2	1	2	4	260	132	0	2	2
4	64	2	2	1	5	230	125	2	2	2
4	65	2	4	1	4	230	225	2	2	2
4	66	2	3	2	1	230	233	2	2	2
4	67	2	2	1	2	230	263	2	2	2
4	68	2	1	2	4	230	0	1	2	2
4	69	2	4	1	2	260	109	2	2	2
4	70	2	2	2	4	260	170	2	2	2
4	71	2	3	2	5	260	132	2	2	2
4	72	2	2	2	1	260	204	2	2	2
4	73	2	4	2	5	260	215	2	2	2
4	74	2	3	1	3	260	258	2	2	2
4	75	2	4	1	1	260	126	2	2	2
4	76	2	1	1	4	260	154	0	2	2
4	77	2	4	2	4	230	192	2	2	2
4	78	2	3	1	1	230	201	2	2	2
4	79	2	1	2	2	230	0	1	2	2
4	80	2	4	1	1	260	219	2	2	2
5	1	1	3	1	4	229	165	2	1	1
5	2	1	2	2	1	220	250	2	1	1
5	3	1	4	2	4	244	213	2	1	1
5	4	1	3	1	1	256	200	2	1	1
5	5	1	4	1	4	201	263	2	1	1
5	6	1	3	2	4	240	178	2	1	1
5	7	1	2	1	2	294	84	2	1	1
5	8	1	4	1	5	277	121	2	1	1
5	9	1	2	2	4	235	199	2	1	1
5	10	1	1	1	3	226	227	2	1	1
5	11	1	2	2	3	213	288	2	1	1
5	12	1	3	2	2	234	195	2	1	1
5	13	1	1	1	2	220	216	2	1	1
5	14	1	4	2	3	203	237	2	1	1
5	15	1	3	1	5	218	144	2	1	1
5	16	1	1	1	3	237	124	2	1	1
5	17	1	2	1	5	264	119	2	1	1
5	18	1	1	1	5	223	165	2	1	1
5	19	1	4	2	1	274	103	2	1	1
5	20	1	3	2	1	203	134	2	1	1
5	21	1	4	2	3	285	23	2	1	1
5	22	1	2	1	3	202	222	2	1	1
5	23	1	1	1	4	257	120	2	1	1
5	24	1	4	2	5	297	83	2	1	1
5	25	1	1	2	1	259	65	2	1	1
5	26	1	2	1	1	257	117	2	1	1
5	27	1	1	1	1	210	203	2	1	1
5	28	1	2	2	1	237	238	2	1	1
5	29	1	1	2	3	296	120	2	1	1
5	30	1	4	1	4	225	183	2	1	1
5	31	1	1	2	4	254	74	2	1	1
5	32	1	4	2	2	251	134	2	1	1
5	33	1	2	2	2	221	148	2	1	1
5	34	1	1	2	2	260	166	2	1	1
5	35	1	4	1	2	287	121	2	1	1
5	36	1	2	1	4	284	54	2	1	1
5	37	1	4	1	5	209	133	2	1	1
5	38	1	3	2	2	254	151	2	1	1
5	39	1	4	2	2	204	174	2	1	1
5	40	1	2	1	1	221	161	2	1	1
5	41	1	1	2	1	242	133	2	1	1
5	42	1	4	1	3	227	185	2	1	1
5	43	1	3	1	4	296	147	2	1	1
5	44	1	1	2	4	275	128	2	1	1
5	45	1	2	2	4	283	156	2	1	1
5	46	1	3	2	5	211	251	2	1	1
5	47	1	1	1	4	297	147	2	1	1
5	48	1	4	1	2	266	185	2	1	1
5	49	1	2	2	2	293	148	2	1	1
5	50	1	3	1	2	296	160	2	1	1
5	51	1	4	1	1	221	207	2	1	1
5	52	1	3	2	3	232	267	2	1	1
5	53	1	2	1	5	224	264	2	1	1
5	54	1	4	2	5	270	242	2	1	1
5	55	1	1	1	1	256	191	2	1	1
5	56	1	3	1	3	209	181	2	1	1
5	57	1	1	2	5	258	71	2	1	1
5	58	1	3	2	4	202	198	2	1	1
5	59	1	2	1	2	222	177	2	1	1
5	60	1	1	1	2	223	213	2	1	1
5	61	1	4	1	3	229	209	2	1	1
5	62	1	2	2	3	240	157	2	1	1
5	63	1	3	1	5	274	144	2	1	1
5	64	1	2	2	5	246	0	99	1	1
5	65	1	3	2	3	234	258	2	1	1
5	66	1	1	2	5	212	279	2	1	1
5	67	1	2	1	4	207	243	2	1	1
5	68	1	3	1	3	206	231	2	1	1
5	69	1	4	1	1	233	259	2	1	1
5	70	1	1	1	5	262	182	2	1	1
5	71	1	4	2	1	204	260	2	1	1
5	72	1	1	2	2	239	215	2	1	1
5	73	1	3	2	1	291	137	2	1	1
5	74	1	4	2	4	271	158	2	1	1
5	75	1	3	1	1	281	106	2	1	1
5	76	1	2	1	3	251	191	2	1	1
5	77	1	3	1	2	262	259	2	1	1
5	78	1	2	2	5	287	142	2	1	1
5	79	1	1	2	3	279	123	2	1	1
5	80	1	3	2	5	228	233	2	1	1
6	1	2	2	1	3	242	133	2	2	1
6	2	2	1	1	2	236	115	2	2	1
6	3	2	4	1	5	231	179	2	2	1
6	4	2	3	1	1	267	175	2	2	1
6	5	2	2	2	4	237	132	2	2	1
6	6	2	1	1	5	244	233	2	2	1
6	7	2	4	2	2	250	190	2	2	1
6	8	2	1	2	5	214	159	2	2	1
6	9	2	3	2	4	269	111	2	2	1
6	10	2	1	2	5	235	176	2	2	1
6	11	2	2	2	4	267	97	2	2	1
6	12	2	4	1	3	248	245	2	2	1
6	13	2	2	1	3	218	292	2	2	1
6	14	2	4	1	2	191	255	2	2	1
6	15	2	3	2	3	220	261	2	2	1
6	16	2	2	1	2	241	168	2	2	1
6	17	2	4	2	4	183	176	2	2	1
6	18	2	2	1	1	188	170	2	2	1
6	19	2	1	2	1	220	156	2	2	1
6	20	2	4	1	5	237	142	2	2	1
6	21	2	1	2	3	256	194	2	2	1
6	22	2	2	1	2	194	293	2	2	1
6	23	2	4	2	4	184	208	2	2	1
6	24	2	2	2	5	266	185	2	2	1
6	25	2	4	2	1	267	178	2	2	1
6	26	2	2	2	5	196	294	2	2	1
6	27	2	3	2	3	219	298	2	2	1
6	28	2	2	1	1	251	237	2	2	1
6	29	2	4	2	3	210	199	2	2	1
6	30	2	3	2	2	230	222	2	2	1
6	31	2	1	1	3	235	212	2	2	1
6	32	2	3	1	4	202	215	2	2	1
6	33	2	2	1	5	184	167	2	2	1
6	34	2	1	2	3	203	206	2	2	1
6	35	2	3	1	2	186	205	2	2	1
6	36	2	1	1	1	234	163	2	2	1
6	37	2	2	1	5	265	82	2	2	1
6	38	2	1	2	2	200	269	2	2	1
6	39	2	4	2	2	184	234	2	2	1
6	40	2	2	2	1	233	137	2	2	1
6	41	2	4	2	1	194	195	2	2	1
6	42	2	1	1	2	236	125	2	2	1
6	43	2	4	1	4	221	154	2	2	1
6	44	2	2	1	4	221	290	2	2	1
6	45	2	1	2	4	240	221	2	2	1
6	46	2	3	2	1	262	269	2	2	1
6	47	2	1	1	4	262	160	2	2	1
6	48	2	2	2	2	237	201	2	2	1
6	49	2	3	2	1	233	130	2	2	1
6	50	2	1	1	5	258	166	2	2	1
6	51	2	2	2	3	216	342	2	2	1
6	52	2	3	2	5	218	166	2	2	1
6	53	2	4	1	1	207	255	2	2	1
6	54	2	3	2	5	218	257	2	2	1
6	55	2	4	1	3	216	201	2	2	1
6	56	2	3	2	4	245	173	2	2	1
6	57	2	1	2	2	197	263	2	2	1
6	58	2	4	1	1	252	199	2	2	1
6	59	2	2	2	2	196	222	2	2	1
6	60	2	1	2	4	199	216	2	2	1
6	61	2	3	1	2	250	194	2	2	1
6	62	2	4	2	3	238	178	2	2	1
6	63	2	3	1	1	198	197	2	2	1
6	64	2	2	2	1	215	129	2	2	1
6	65	2	3	1	3	184	195	2	2	1
6	66	2	1	2	1	229	223	2	2	1
6	67	2	3	1	4	261	187	2	2	1
6	68	2	1	1	4	226	134	2	2	1
6	69	2	3	1	5	261	136	2	2	1
6	70	2	2	2	3	253	183	2	2	1
6	71	2	4	1	2	192	305	2	2	1
6	72	2	1	1	3	190	280	2	2	1
6	73	2	3	1	5	194	292	2	2	1
6	74	2	4	1	4	233	248	2	2	1
6	75	2	3	1	3	250	228	2	2	1
6	76	2	2	1	4	242	220	2	2	1
6	77	2	4	2	5	207	281	2	2	1
6	78	2	1	1	1	226	241	2	2	1
6	79	2	4	2	5	265	189	2	2	1
6	80	2	3	2	2	218	267	2	2	1
7	1	1	3	1	3	260	219	2	1	2
7	2	1	1	1	4	260	207	0	1	2
7	3	1	4	2	4	230	236	2	1	2
7	4	1	1	1	5	230	0	1	1	2
7	5	1	3	1	3	260	92	2	1	2
7	6	1	1	2	1	260	0	1	1	2
7	7	1	4	1	4	290	99	2	1	2
7	8	1	3	1	5	290	103	2	1	2
7	9	1	1	2	5	290	155	0	1	2
7	10	1	2	2	4	260	113	2	1	2
7	11	1	4	1	3	260	133	2	1	2
7	12	1	1	1	5	260	105	0	1	2
7	13	1	3	2	3	230	151	2	1	2
7	14	1	2	2	4	230	219	2	1	2
7	15	1	1	2	4	230	127	0	1	2
7	16	1	3	2	2	200	196	2	1	2
7	17	1	2	1	4	200	377	2	1	2
7	18	1	4	2	5	200	301	2	1	2
7	19	1	3	2	1	200	177	2	1	2
7	20	1	2	1	1	200	229	2	1	2
7	21	1	4	1	2	200	250	2	1	2
7	22	1	1	1	3	200	0	1	1	2
7	23	1	2	1	1	230	177	2	1	2
7	24	1	3	2	5	230	165	2	1	2
7	25	1	4	2	1	230	185	2	1	2
7	26	1	3	1	2	230	205	2	1	2
7	27	1	2	1	4	230	241	2	1	2
7	28	1	1	2	2	230	0	1	1	2
7	29	1	3	2	1	260	161	2	1	2
7	30	1	1	1	1	260	133	0	1	2
7	31	1	4	1	3	230	274	2	1	2
7	32	1	2	2	1	230	262	2	1	2
7	33	1	1	2	4	230	0	1	1	2
7	34	1	2	2	2	260	150	2	1	2
7	35	1	3	2	3	260	154	2	1	2
7	36	1	2	2	1	260	142	2	1	2
7	37	1	3	1	1	260	195	2	1	2
7	38	1	2	1	3	260	183	2	1	2
7	39	1	4	1	5	260	219	2	1	2
7	40	1	3	1	2	260	239	2	1	2
7	41	1	2	1	5	260	227	2	1	2
7	42	1	4	2	5	260	247	2	1	2
7	43	1	2	2	5	260	236	2	1	2
7	44	1	4	1	2	260	192	2	1	2
7	45	1	3	1	5	260	212	2	1	2
7	46	1	1	2	3	260	0	1	1	2
7	47	1	3	2	2	290	107	2	1	2
7	48	1	1	2	5	290	127	0	1	2
7	49	1	4	2	3	260	197	2	1	2
7	50	1	1	2	2	260	0	1	1	2
7	51	1	4	1	5	290	108	2	1	2
7	52	1	3	2	4	290	80	2	1	2
7	53	1	2	1	5	290	180	2	1	2
7	54	1	4	1	1	290	248	2	1	2
7	55	1	1	1	2	290	141	0	1	2
7	56	1	2	1	2	260	162	2	1	2
7	57	1	3	1	4	260	134	2	1	2
7	58	1	4	2	3	260	219	2	1	2
7	59	1	1	2	1	260	159	0	1	2
7	60	1	2	2	3	230	220	2	1	2
7	61	1	4	2	2	230	256	2	1	2
7	62	1	2	1	3	230	308	2	1	2
7	63	1	1	1	2	230	0	1	1	2
7	64	1	4	2	4	260	100	2	1	2
7	65	1	1	2	3	260	0	1	1	2
7	66	1	4	2	1	290	155	2	1	2
7	67	1	2	2	2	290	175	2	1	2
7	68	1	4	1	4	290	195	2	1	2
7	69	1	3	1	4	290	200	2	1	2
7	70	1	1	1	1	290	0	1	1	2
7	71	1	2	2	3	300	104	2	1	2
7	72	1	3	1	1	300	188	2	1	2
7	73	1	4	1	1	300	208	2	1	2
7	74	1	2	1	2	300	180	2	1	2
7	75	1	1	1	3	300	153	0	1	2
7	76	1	3	2	5	290	133	2	1	2
7	77	1	1	1	4	290	153	0	1	2
7	78	1	3	2	4	260	255	2	1	2
7	79	1	2	2	5	260	243	2	1	2
7	80	1	4	2	2	260	263	2	1	2
8	1	2	2	1	3	260	226	2	2	2
8	2	2	1	2	3	260	208	0	2	2
8	3	2	2	1	2	230	198	2	2	2
8	4	2	4	1	3	230	265	2	2	2
8	5	2	2	1	3	230	285	2	2	2
8	6	2	4	1	1	230	323	2	2	2
8	7	2	2	2	3	230	321	2	2	2
8	8	2	1	2	3	230	0	1	2	2
8	9	2	3	2	3	260	127	2	2	2
8	10	2	1	2	2	260	184	0	2	2
8	11	2	2	2	2	230	249	2	2	2
8	12	2	4	1	4	230	211	2	2	2
8	13	2	1	1	3	230	256	0	2	2
8	14	2	4	1	5	200	326	2	2	2
8	15	2	2	1	4	200	280	2	2	2
8	16	2	1	1	5	200	236	0	2	2
8	17	2	4	1	4	170	250	2	2	2
8	18	2	2	1	5	170	294	2	2	2
8	19	2	3	2	3	170	303	2	2	2
8	20	2	4	2	3	170	313	2	2	2
8	21	2	1	1	4	170	0	1	2	2
8	22	2	4	1	2	200	221	2	2	2
8	23	2	2	2	3	200	242	2	2	2
8	24	2	1	1	5	200	0	1	2	2
8	25	2	3	2	2	230	252	2	2	2
8	26	2	4	2	1	230	264	2	2	2
8	27	2	3	2	1	230	239	2	2	2
8	28	2	2	1	1	230	229	2	2	2
8	29	2	1	2	4	230	288	0	2	2
8	30	2	3	1	4	200	345	2	2	2
8	31	2	1	1	1	200	318	0	2	2
8	32	2	3	1	2	170	349	2	2	2
8	33	2	2	1	4	170	353	2	2	2
8	34	2	4	1	5	170	280	2	2	2
8	35	2	3	1	5	170	256	2	2	2
8	36	2	2	2	2	170	271	2	2	2
8	37	2	1	2	1	170	258	0	2	2
8	38	2	2	2	5	140	249	2	2	2
8	39	2	4	2	4	140	308	2	2	2
8	40	2	3	1	1	140	348	2	2	2
8	41	2	1	1	2	140	0	1	2	2
8	42	2	4	2	5	170	256	2	2	2
8	43	2	3	2	2	170	229	2	2	2
8	44	2	1	1	3	170	0	1	2	2
8	45	2	2	2	5	200	268	2	2	2
8	46	2	4	1	2	200	270	2	2	2
8	47	2	1	1	2	200	0	1	2	2
8	48	2	2	2	1	230	191	2	2	2
8	49	2	1	2	4	230	110	0	2	2
8	50	2	3	2	4	200	256	2	2	2
8	51	2	4	1	3	200	323	2	2	2
8	52	2	1	2	5	200	0	1	2	2
8	53	2	3	1	3	230	166	2	2	2
8	54	2	1	1	1	230	90	0	2	2
8	55	2	3	1	1	200	191	2	2	2
8	56	2	2	1	2	200	322	2	2	2
8	57	2	1	2	2	200	0	1	2	2
8	58	2	2	1	1	230	225	2	2	2
8	59	2	4	2	1	230	140	2	2	2
8	60	2	1	2	1	230	211	0	2	2
8	61	2	3	2	1	200	214	2	2	2
8	62	2	2	1	5	200	282	2	2	2
8	63	2	1	2	5	200	216	0	2	2
8	64	2	3	2	5	170	315	2	2	2
8	65	2	4	1	1	170	398	2	2	2
8	66	2	3	1	2	170	377	2	2	2
8	67	2	2	2	1	170	215	2	2	2
8	68	2	3	2	5	170	207	2	2	2
8	69	2	4	2	5	170	232	2	2	2
8	70	2	3	2	4	170	259	2	2	2
8	71	2	4	2	4	170	249	2	2	2
8	72	2	2	2	4	170	243	2	2	2
8	73	2	4	2	2	170	306	2	2	2
8	74	2	2	2	4	170	342	2	2	2
8	75	2	4	2	3	170	309	2	2	2
8	76	2	3	1	3	170	292	2	2	2
8	77	2	4	2	2	170	315	2	2	2
8	78	2	3	1	4	170	291	2	2	2
8	79	2	1	1	4	170	292	0	2	2
8	80	2	3	1	5	140	378	2	2	2
