# Supplementary material for: Stop signals delay synchrony more for finger tapping than vocalization: a dual modality study of rhythmic synchronization in the stop signal task
Source: PeerJ. 2018 Jul 12;6:e5242. doi: 10.7717/peerj.5242 (PMC6046193; doi:10.7717/peerj.5242)
Supplement: Supplemental Information 1 [file peerj-06-5242-s001.zip › Raw data - for submission/P44_HF/StaircaseForStop_1.0.0.txt]

run	trial_n	duration	correct	TotalACC	Manual/Vocal	Ignore/Stop	***	run	trial_n	duration	correct	TotalACC	Manual/Vocal	Ignore/Stop
1	2	200	0	0	1	2	*****	2	1	200	0	0	2	2
1	7	170	0	0	1	2	*****	2	3	170	0	0	2	2
1	9	140	0	0	1	2	*****	2	6	140	0	0	2	2
1	16	110	1	0.25	1	2	*****	2	28	110	0	0	2	2
1	18	140	0	0.2	1	2	*****	2	30	80	0	0	2	2
1	23	110	1	0.333333333333333	1	2	*****	2	33	50	0	0	2	2
1	29	140	1	0.428571428571429	1	2	*****	2	35	50	0	0	2	2
1	31	170	0	0.375	1	2	*****	2	40	50	1	0.125	2	2
1	34	140	0	0.333333333333333	1	2	*****	2	42	50	0	0.111111111111111	2	2
1	38	110	0	0.3	1	2	*****	2	44	50	0	0.1	2	2
1	46	80	1	0.363636363636364	1	2	*****	2	46	50	0	0.0909090909090909	2	2
1	53	110	0	0.333333333333333	1	2	*****	2	48	50	0	0.0833333333333333	2	2
1	55	80	0	0.307692307692308	1	2	*****	2	51	50	1	0.153846153846154	2	2
1	61	50	1	0.357142857142857	1	2	*****	2	55	50	0	0.142857142857143	2	2
1	63	80	0	0.333333333333333	1	2	*****	2	58	50	0	0.133333333333333	2	2
1	68	50	1	0.375	1	2	*****	2	62	50	0	0.125	2	2
1	71	80	1	0.411764705882353	1	2	*****	2	66	50	0	0.117647058823529	2	2
1	73	110	0	0.388888888888889	1	2	*****	2	68	50	1	0.166666666666667	2	2
1	75	80	0	0.368421052631579	1	2	*****	2	71	50	1	0.210526315789474	2	2
1	77	50	0	0.35	1	2	*****	2	80	80	1	0.25	2	2
5	2	50	1	0.380952380952381	1	2	*****	6	2	110	1	0.285714285714286	2	2
5	7	50	0	0.363636363636364	1	2	*****	6	4	140	0	0.272727272727273	2	2
5	9	50	0	0.347826086956522	1	2	*****	6	9	110	1	0.304347826086957	2	2
5	11	50	0	0.333333333333333	1	2	*****	6	12	140	0	0.291666666666667	2	2
5	16	50	1	0.36	1	2	*****	6	15	110	1	0.32	2	2
5	18	50	0	0.346153846153846	1	2	*****	6	17	140	0	0.307692307692308	2	2
5	23	50	1	0.37037037037037	1	2	*****	6	22	110	1	0.333333333333333	2	2
5	30	50	1	0.392857142857143	1	2	*****	6	28	140	1	0.357142857142857	2	2
5	32	80	0	0.379310344827586	1	2	*****	6	30	170	0	0.344827586206897	2	2
5	36	50	0	0.366666666666667	1	2	*****	6	35	140	0	0.333333333333333	2	2
5	38	50	0	0.354838709677419	1	2	*****	6	37	110	0	0.32258064516129	2	2
5	40	50	0	0.34375	1	2	*****	6	39	80	1	0.34375	2	2
5	48	50	1	0.363636363636364	1	2	*****	6	47	110	1	0.363636363636364	2	2
5	56	50	0	0.352941176470588	1	2	*****	6	50	140	0	0.352941176470588	2	2
5	64	50	1	0.371428571428571	1	2	*****	6	59	110	0	0.342857142857143	2	2
5	68	50	0	0.361111111111111	1	2	*****	6	62	80	1	0.361111111111111	2	2
5	73	50	1	0.378378378378378	1	2	*****	6	66	110	0	0.351351351351351	2	2
5	76	50	1	0.394736842105263	1	2	*****	6	68	80	0	0.342105263157895	2	2
5	78	80	1	0.41025641025641	1	2	*****	6	71	50	1	0.358974358974359	2	2
5	80	110	1	0.425	1	2	*****	6	74	80	1	0.375	2	2
