# Supplementary material for: Stop signals delay synchrony more for finger tapping than vocalization: a dual modality study of rhythmic synchronization in the stop signal task
Source: PeerJ. 2018 Jul 12;6:e5242. doi: 10.7717/peerj.5242 (PMC6046193; doi:10.7717/peerj.5242)
Supplement: Supplemental Information 1 [file peerj-06-5242-s001.zip › Raw data - for submission/P44_HF/Stop_1.0.0.txt]

run	trial_n	FactorA	FactorB	FactorC	TargItem	SSD	RT	ACC	Manual/Vocal	Ignore/Stop
1	1	1	3	2	1	200	296	2	1	2
1	2	1	1	2	4	200	221	0	1	2
1	3	1	3	2	1	170	292	2	1	2
1	4	1	4	2	1	170	217	2	1	2
1	5	1	3	1	3	170	126	2	1	2
1	6	1	4	1	3	170	131	2	1	2
1	7	1	1	1	4	170	72	0	1	2
1	8	1	2	1	4	140	247	2	1	2
1	9	1	1	2	3	140	284	0	1	2
1	10	1	4	2	5	110	370	2	1	2
1	11	1	3	1	4	110	344	2	1	2
1	12	1	2	2	1	110	301	2	1	2
1	13	1	3	1	5	110	370	2	1	2
1	14	1	2	2	5	110	407	2	1	2
1	15	1	3	1	3	110	412	2	1	2
1	16	1	1	1	5	110	0	1	1	2
1	17	1	3	2	3	140	342	2	1	2
1	18	1	1	1	4	140	331	0	1	2
1	19	1	4	2	1	110	465	2	1	2
1	20	1	2	2	1	110	359	2	1	2
1	21	1	4	2	4	110	300	2	1	2
1	22	1	2	2	2	110	289	2	1	2
1	23	1	1	1	3	110	0	1	1	2
1	24	1	3	2	5	140	442	2	1	2
1	25	1	4	1	4	140	415	2	1	2
1	26	1	3	1	2	140	437	2	1	2
1	27	1	2	2	2	140	378	2	1	2
1	28	1	4	1	4	140	511	2	1	2
1	29	1	1	2	3	140	0	1	1	2
1	30	1	4	2	3	170	320	2	1	2
1	31	1	1	1	5	170	246	0	1	2
1	32	1	4	2	2	140	388	2	1	2
1	33	1	2	1	5	140	249	2	1	2
1	34	1	1	1	1	140	206	0	1	2
1	35	1	3	2	4	110	229	2	1	2
1	36	1	2	1	1	110	202	2	1	2
1	37	1	3	2	2	110	207	2	1	2
1	38	1	1	2	1	110	197	0	1	2
1	39	1	2	1	3	80	275	2	1	2
1	40	1	4	1	2	80	296	2	1	2
1	41	1	2	1	2	80	285	2	1	2
1	42	1	4	1	2	80	290	2	1	2
1	43	1	3	1	5	80	280	2	1	2
1	44	1	4	1	5	80	381	2	1	2
1	45	1	2	2	4	80	402	2	1	2
1	46	1	1	1	1	80	0	1	1	2
1	47	1	2	2	3	110	515	2	1	2
1	48	1	4	2	4	110	345	2	1	2
1	49	1	3	2	2	110	318	2	1	2
1	50	1	2	1	2	110	243	2	1	2
1	51	1	4	2	3	110	264	2	1	2
1	52	1	3	1	4	110	269	2	1	2
1	53	1	1	1	2	110	243	0	1	2
1	54	1	3	1	2	80	369	2	1	2
1	55	1	1	2	2	80	390	0	1	2
1	56	1	4	1	1	50	525	2	1	2
1	57	1	2	2	5	50	402	2	1	2
1	58	1	4	1	3	50	423	2	1	2
1	59	1	3	1	1	50	316	2	1	2
1	60	1	4	1	5	50	402	2	1	2
1	61	1	1	2	5	50	0	1	1	2
1	62	1	4	1	1	80	411	2	1	2
1	63	1	1	2	2	80	288	0	1	2
1	64	1	3	2	5	50	438	2	1	2
1	65	1	4	2	5	50	380	2	1	2
1	66	1	3	2	3	50	353	2	1	2
1	67	1	4	2	2	50	358	2	1	2
1	68	1	1	2	5	50	0	1	1	2
1	69	1	3	1	1	80	319	2	1	2
1	70	1	2	1	5	80	420	2	1	2
1	71	1	1	2	1	80	0	1	1	2
1	72	1	2	2	3	110	342	2	1	2
1	73	1	1	1	2	110	251	0	1	2
1	74	1	2	1	1	80	313	2	1	2
1	75	1	1	1	3	80	223	0	1	2
1	76	1	2	2	4	50	0	99	1	2
1	77	1	1	2	4	50	554	0	1	2
1	78	1	2	1	3	50	415	2	1	2
1	79	1	3	2	4	50	357	2	1	2
1	80	1	2	1	4	50	394	2	1	2
2	1	2	1	2	5	200	254	0	2	2
2	2	2	3	1	3	170	272	2	2	2
2	3	2	1	1	4	170	250	0	2	2
2	4	2	4	1	4	140	303	2	2	2
2	5	2	2	1	3	140	307	2	2	2
2	6	2	1	1	1	140	292	0	2	2
2	7	2	4	1	3	110	332	2	2	2
2	8	2	2	2	1	110	368	2	2	2
2	9	2	3	2	5	110	331	2	2	2
2	10	2	2	1	3	110	365	2	2	2
2	11	2	4	2	3	110	347	2	2	2
2	12	2	3	2	2	110	406	2	2	2
2	13	2	2	2	4	110	409	2	2	2
2	14	2	4	2	2	110	389	2	2	2
2	15	2	3	2	3	110	285	2	2	2
2	16	2	4	1	5	110	355	2	2	2
2	17	2	3	2	4	110	384	2	2	2
2	18	2	4	2	5	110	320	2	2	2
2	19	2	2	2	5	110	303	2	2	2
2	20	2	3	1	4	110	323	2	2	2
2	21	2	2	2	1	110	330	2	2	2
2	22	2	3	2	2	110	328	2	2	2
2	23	2	4	1	2	110	389	2	2	2
2	24	2	2	1	5	110	375	2	2	2
2	25	2	3	2	1	110	402	2	2	2
2	26	2	4	2	1	110	442	2	2	2
2	27	2	3	2	4	110	370	2	2	2
2	28	2	1	2	1	110	307	0	2	2
2	29	2	3	2	5	80	316	2	2	2
2	30	2	1	1	4	80	270	0	2	2
2	31	2	3	1	2	50	358	2	2	2
2	32	2	4	2	5	50	349	2	2	2
2	33	2	1	1	3	50	323	0	2	2
2	34	2	3	1	2	50	292	2	2	2
2	35	2	1	2	2	50	257	0	2	2
2	36	2	4	2	3	50	298	2	2	2
2	37	2	2	1	1	50	316	2	2	2
2	38	2	3	2	3	50	393	2	2	2
2	39	2	4	2	4	50	372	2	2	2
2	40	2	1	2	4	50	0	1	2	2
2	41	2	4	1	2	50	347	2	2	2
2	42	2	1	1	5	50	284	0	2	2
2	43	2	2	2	4	50	300	2	2	2
2	44	2	1	1	2	50	312	0	2	2
2	45	2	4	1	3	50	292	2	2	2
2	46	2	1	1	3	50	413	0	2	2
2	47	2	2	2	3	50	377	2	2	2
2	48	2	1	2	4	50	323	0	2	2
2	49	2	4	1	5	50	385	2	2	2
2	50	2	2	2	5	50	314	2	2	2
2	51	2	1	1	5	50	0	1	2	2
2	52	2	4	1	1	50	359	2	2	2
2	53	2	3	1	3	50	324	2	2	2
2	54	2	2	1	2	50	293	2	2	2
2	55	2	1	2	2	50	246	0	2	2
2	56	2	4	2	2	50	315	2	2	2
2	57	2	2	1	1	50	325	2	2	2
2	58	2	1	2	1	50	295	0	2	2
2	59	2	4	1	4	50	340	2	2	2
2	60	2	3	1	5	50	361	2	2	2
2	61	2	2	1	2	50	362	2	2	2
2	62	2	1	1	1	50	251	0	2	2
2	63	2	3	1	4	50	346	2	2	2
2	64	2	4	2	1	50	342	2	2	2
2	65	2	2	2	2	50	353	2	2	2
2	66	2	1	1	2	50	368	0	2	2
2	67	2	3	1	1	50	359	2	2	2
2	68	2	1	2	5	50	0	1	2	2
2	69	2	2	2	3	50	393	2	2	2
2	70	2	4	1	1	50	433	2	2	2
2	71	2	1	2	3	50	0	1	2	2
2	72	2	3	1	5	80	414	2	2	2
2	73	2	2	1	4	80	314	2	2	2
2	74	2	3	2	1	80	333	2	2	2
2	75	2	2	1	5	80	358	2	2	2
2	76	2	3	1	1	80	324	2	2	2
2	77	2	2	1	4	80	371	2	2	2
2	78	2	4	2	4	80	369	2	2	2
2	79	2	2	2	2	80	354	2	2	2
2	80	2	1	2	3	80	0	1	2	2
3	1	1	4	2	4	118	477	2	1	1
3	2	1	1	2	1	133	386	2	1	1
3	3	1	3	1	3	119	391	2	1	1
3	4	1	2	1	2	129	268	2	1	1
3	5	1	1	2	2	97	211	2	1	1
3	6	1	3	2	2	130	262	2	1	1
3	7	1	2	2	2	127	308	2	1	1
3	8	1	4	1	1	109	314	2	1	1
3	9	1	1	1	2	132	262	2	1	1
3	10	1	2	1	5	116	316	2	1	1
3	11	1	4	1	2	124	249	2	1	1
3	12	1	2	2	5	109	207	2	1	1
3	13	1	3	2	5	118	140	2	1	1
3	14	1	1	1	3	96	226	2	1	1
3	15	1	4	2	3	113	246	2	1	1
3	16	1	2	2	4	135	219	2	1	1
3	17	1	4	2	5	110	233	2	1	1
3	18	1	3	2	1	131	229	2	1	1
3	19	1	2	1	4	135	282	2	1	1
3	20	1	3	1	4	129	271	2	1	1
3	21	1	2	2	4	106	334	2	1	1
3	22	1	1	2	4	128	242	2	1	1
3	23	1	2	1	3	119	224	2	1	1
3	24	1	1	1	3	120	229	2	1	1
3	25	1	3	2	5	101	267	2	1	1
3	26	1	4	1	3	128	199	2	1	1
3	27	1	2	2	3	97	277	2	1	1
3	28	1	3	2	3	102	314	2	1	1
3	29	1	4	1	3	122	407	2	1	1
3	30	1	1	1	5	111	301	2	1	1
3	31	1	4	1	1	100	234	2	1	1
3	32	1	2	2	1	135	174	2	1	1
3	33	1	1	1	4	105	364	2	1	1
3	34	1	4	2	4	132	264	2	1	1
3	35	1	3	2	4	107	167	2	1	1
3	36	1	2	1	3	110	156	2	1	1
3	37	1	4	1	5	123	208	2	1	1
3	38	1	2	1	4	128	214	2	1	1
3	39	1	4	1	4	108	284	2	1	1
3	40	1	1	2	5	116	232	2	1	1
3	41	1	3	1	3	130	205	2	1	1
3	42	1	2	2	2	136	194	2	1	1
3	43	1	1	1	4	129	135	2	1	1
3	44	1	3	1	5	137	100	2	1	1
3	45	1	1	2	2	118	259	2	1	1
3	46	1	2	1	1	123	271	2	1	1
3	47	1	3	1	4	136	172	2	1	1
3	48	1	1	1	5	135	114	2	1	1
3	49	1	4	2	2	101	120	2	1	1
3	50	1	1	1	2	105	229	2	1	1
3	51	1	4	2	1	103	307	2	1	1
3	52	1	3	2	4	129	342	2	1	1
3	53	1	4	1	4	99	301	2	1	1
3	54	1	3	1	2	128	233	2	1	1
3	55	1	1	1	1	101	375	2	1	1
3	56	1	3	1	1	96	397	2	1	1
3	57	1	4	2	1	104	265	2	1	1
3	58	1	1	2	4	108	207	2	1	1
3	59	1	4	2	3	119	124	2	1	1
3	60	1	2	1	1	128	121	2	1	1
3	61	1	3	2	2	103	167	2	1	1
3	62	1	1	2	1	135	235	2	1	1
3	63	1	4	1	5	95	201	2	1	1
3	64	1	2	1	2	128	157	2	1	1
3	65	1	4	2	5	106	147	2	1	1
3	66	1	3	1	1	127	232	2	1	1
3	67	1	2	1	5	95	206	2	1	1
3	68	1	1	2	3	123	210	2	1	1
3	69	1	3	1	5	137	343	2	1	1
3	70	1	1	2	3	107	317	2	1	1
3	71	1	4	2	2	107	386	2	1	1
3	72	1	1	1	1	102	272	2	1	1
3	73	1	3	1	2	136	228	2	1	1
3	74	1	2	2	1	103	251	2	1	1
3	75	1	4	1	2	131	142	2	1	1
3	76	1	2	2	5	125	172	2	1	1
3	77	1	3	2	3	124	129	2	1	1
3	78	1	1	2	5	136	110	2	1	1
3	79	1	3	2	1	100	277	2	1	1
3	80	1	2	2	3	119	393	2	1	1
4	1	2	3	2	3	80	378	2	2	1
4	2	2	2	2	1	84	431	2	2	1
4	3	2	3	1	3	78	453	2	2	1
4	4	2	2	1	5	81	438	2	2	1
4	5	2	3	2	1	86	376	2	2	1
4	6	2	1	2	3	73	389	2	2	1
4	7	2	3	1	4	75	500	2	2	1
4	8	2	2	2	3	91	414	2	2	1
4	9	2	3	2	2	67	353	2	2	1
4	10	2	4	2	4	81	295	2	2	1
4	11	2	2	1	2	65	319	2	2	1
4	12	2	3	1	1	70	310	2	2	1
4	13	2	4	1	1	69	353	2	2	1
4	14	2	3	2	2	81	354	2	2	1
4	15	2	2	1	3	78	375	2	2	1
4	16	2	1	1	4	81	360	2	2	1
4	17	2	3	1	4	68	368	2	2	1
4	18	2	2	2	2	68	399	2	2	1
4	19	2	4	2	2	88	337	2	2	1
4	20	2	2	1	1	90	319	2	2	1
4	21	2	4	2	1	79	275	2	2	1
4	22	2	2	2	4	91	262	2	2	1
4	23	2	4	2	4	83	334	2	2	1
4	24	2	2	1	4	85	326	2	2	1
4	25	2	1	1	3	91	279	2	2	1
4	26	2	3	1	3	71	290	2	2	1
4	27	2	4	1	4	82	233	2	2	1
4	28	2	1	2	4	80	169	2	2	1
4	29	2	4	1	2	90	112	2	2	1
4	30	2	2	1	1	91	258	2	2	1
4	31	2	1	2	4	87	246	2	2	1
4	32	2	4	1	2	77	338	2	2	1
4	33	2	2	2	5	83	248	2	2	1
4	34	2	4	2	3	81	296	2	2	1
4	35	2	1	1	3	75	365	2	2	1
4	36	2	3	2	5	75	462	2	2	1
4	37	2	2	1	3	87	346	2	2	1
4	38	2	4	1	4	71	260	2	2	1
4	39	2	3	1	2	78	404	2	2	1
4	40	2	1	1	4	75	307	2	2	1
4	41	2	2	2	1	90	325	2	2	1
4	42	2	4	1	5	81	360	2	2	1
4	43	2	1	2	1	90	380	2	2	1
4	44	2	4	2	3	83	417	2	2	1
4	45	2	1	2	1	67	326	2	2	1
4	46	2	2	2	5	66	308	2	2	1
4	47	2	3	2	3	87	318	2	2	1
4	48	2	4	2	5	66	328	2	2	1
4	49	2	1	2	3	82	317	2	2	1
4	50	2	4	2	1	66	338	2	2	1
4	51	2	1	2	5	80	271	2	2	1
4	52	2	3	1	1	78	247	2	2	1
4	53	2	2	2	3	80	310	2	2	1
4	54	2	1	1	5	86	476	2	2	1
4	55	2	3	2	5	74	438	2	2	1
4	56	2	2	1	4	82	347	2	2	1
4	57	2	3	2	4	72	328	2	2	1
4	58	2	1	2	5	64	319	2	2	1
4	59	2	4	1	3	82	319	2	2	1
4	60	2	1	1	1	80	325	2	2	1
4	61	2	3	1	5	74	380	2	2	1
4	62	2	1	1	5	91	341	2	2	1
4	63	2	4	1	1	74	309	2	2	1
4	64	2	3	2	1	81	291	2	2	1
4	65	2	4	2	5	92	330	2	2	1
4	66	2	3	1	5	70	304	2	2	1
4	67	2	4	1	3	74	346	2	2	1
4	68	2	2	2	4	65	404	2	2	1
4	69	2	1	1	2	64	401	2	2	1
4	70	2	3	2	4	93	315	2	2	1
4	71	2	2	1	5	81	349	2	2	1
4	72	2	4	1	5	79	300	2	2	1
4	73	2	1	2	2	85	350	2	2	1
4	74	2	2	2	2	93	283	2	2	1
4	75	2	4	2	2	80	280	2	2	1
4	76	2	1	2	2	79	278	2	2	1
4	77	2	3	1	2	79	263	2	2	1
4	78	2	1	1	2	75	263	2	2	1
4	79	2	2	1	2	84	288	2	2	1
4	80	2	1	1	1	81	297	2	2	1
5	1	1	3	1	2	50	286	2	1	2
5	2	1	1	1	3	50	0	1	1	2
5	3	1	2	2	2	50	456	2	1	2
5	4	1	3	1	3	50	349	2	1	2
5	5	1	4	1	1	50	339	2	1	2
5	6	1	2	1	1	50	248	2	1	2
5	7	1	1	1	3	50	221	0	1	2
5	8	1	4	1	1	50	290	2	1	2
5	9	1	1	2	1	50	279	0	1	2
5	10	1	3	1	4	50	333	2	1	2
5	11	1	1	2	3	50	210	0	1	2
5	12	1	4	1	4	50	199	2	1	2
5	13	1	3	2	2	50	236	2	1	2
5	14	1	2	2	2	50	498	2	1	2
5	15	1	3	2	4	50	343	2	1	2
5	16	1	1	1	4	50	0	1	1	2
5	17	1	4	1	5	50	305	2	1	2
5	18	1	1	1	2	50	246	0	1	2
5	19	1	4	2	4	50	316	2	1	2
5	20	1	2	1	2	50	241	2	1	2
5	21	1	4	1	4	50	310	2	1	2
5	22	1	3	2	3	50	331	2	1	2
5	23	1	1	2	5	50	0	1	1	2
5	24	1	2	1	4	50	390	2	1	2
5	25	1	4	2	2	50	331	2	1	2
5	26	1	2	2	5	50	464	2	1	2
5	27	1	4	1	2	50	405	2	1	2
5	28	1	3	2	1	50	299	2	1	2
5	29	1	4	2	3	50	240	2	1	2
5	30	1	1	2	4	50	0	1	1	2
5	31	1	3	1	5	80	249	2	1	2
5	32	1	1	1	5	80	222	0	1	2
5	33	1	2	2	1	50	293	2	1	2
5	34	1	3	1	4	50	282	2	1	2
5	35	1	2	2	4	50	335	2	1	2
5	36	1	1	1	5	50	228	0	1	2
5	37	1	2	2	1	50	314	2	1	2
5	38	1	1	2	3	50	207	0	1	2
5	39	1	2	1	3	50	292	2	1	2
5	40	1	1	2	5	50	201	0	1	2
5	41	1	4	2	1	50	286	2	1	2
5	42	1	3	1	5	50	228	2	1	2
5	43	1	4	1	3	50	265	2	1	2
5	44	1	3	1	2	50	174	2	1	2
5	45	1	2	2	3	50	307	2	1	2
5	46	1	4	2	3	50	376	2	1	2
5	47	1	3	2	5	50	430	2	1	2
5	48	1	1	2	4	50	0	1	1	2
5	49	1	3	2	1	50	408	2	1	2
5	50	1	2	1	1	50	509	2	1	2
5	51	1	3	1	1	50	387	2	1	2
5	52	1	4	2	5	50	360	2	1	2
5	53	1	2	1	4	50	333	2	1	2
5	54	1	3	2	5	50	386	2	1	2
5	55	1	2	2	5	50	311	2	1	2
5	56	1	1	1	1	50	253	0	1	2
5	57	1	4	2	2	50	402	2	1	2
5	58	1	2	2	3	50	279	2	1	2
5	59	1	4	2	1	50	316	2	1	2
5	60	1	3	2	4	50	354	2	1	2
5	61	1	2	2	4	50	359	2	1	2
5	62	1	3	1	1	50	332	2	1	2
5	63	1	4	1	5	50	401	2	1	2
5	64	1	1	1	2	50	0	1	1	2
5	65	1	4	2	4	50	252	2	1	2
5	66	1	2	1	5	50	337	2	1	2
5	67	1	3	2	2	50	390	2	1	2
5	68	1	1	2	2	50	363	0	1	2
5	69	1	2	1	2	50	448	2	1	2
5	70	1	4	1	2	50	422	2	1	2
5	71	1	3	1	3	50	283	2	1	2
5	72	1	2	1	3	50	272	2	1	2
5	73	1	1	2	2	50	0	1	1	2
5	74	1	4	1	3	50	251	2	1	2
5	75	1	2	1	5	50	272	2	1	2
5	76	1	1	1	1	50	0	1	1	2
5	77	1	4	2	5	80	217	2	1	2
5	78	1	1	2	1	80	0	1	1	2
5	79	1	3	2	3	110	218	2	1	2
5	80	1	1	1	4	110	0	1	1	2
6	1	2	3	1	3	110	384	2	2	2
6	2	2	1	2	5	110	0	1	2	2
6	3	2	2	2	3	140	298	2	2	2
6	4	2	1	2	2	140	250	0	2	2
6	5	2	3	2	3	110	398	2	2	2
6	6	2	2	1	3	110	329	2	2	2
6	7	2	3	2	5	110	360	2	2	2
6	8	2	2	1	3	110	313	2	2	2
6	9	2	1	2	3	110	0	1	2	2
6	10	2	4	2	1	140	257	2	2	2
6	11	2	3	1	4	140	280	2	2	2
6	12	2	1	1	4	140	135	0	2	2
6	13	2	4	2	4	110	211	2	2	2
6	14	2	3	1	1	110	179	2	2	2
6	15	2	1	1	3	110	0	1	2	2
6	16	2	3	2	2	140	332	2	2	2
6	17	2	1	1	5	140	202	0	2	2
6	18	2	3	1	2	110	363	2	2	2
6	19	2	2	2	4	110	303	2	2	2
6	20	2	3	1	1	110	354	2	2	2
6	21	2	2	2	1	110	382	2	2	2
6	22	2	1	2	2	110	0	1	2	2
6	23	2	2	2	5	140	385	2	2	2
6	24	2	4	2	3	140	354	2	2	2
6	25	2	2	1	2	140	335	2	2	2
6	26	2	4	1	3	140	291	2	2	2
6	27	2	3	2	1	140	309	2	2	2
6	28	2	1	2	4	140	0	1	2	2
6	29	2	2	2	1	170	481	2	2	2
6	30	2	1	1	1	170	281	0	2	2
6	31	2	2	2	5	140	223	2	2	2
6	32	2	4	2	5	140	280	2	2	2
6	33	2	2	1	4	140	335	2	2	2
6	34	2	4	2	2	140	310	2	2	2
6	35	2	1	1	2	140	247	0	2	2
6	36	2	4	1	2	110	327	2	2	2
6	37	2	1	1	4	110	305	0	2	2
6	38	2	4	1	4	80	372	2	2	2
6	39	2	1	2	5	80	0	1	2	2
6	40	2	3	1	2	110	183	2	2	2
6	41	2	4	2	1	110	286	2	2	2
6	42	2	2	1	1	110	325	2	2	2
6	43	2	3	2	4	110	333	2	2	2
6	44	2	2	2	3	110	328	2	2	2
6	45	2	3	2	2	110	379	2	2	2
6	46	2	4	2	4	110	297	2	2	2
6	47	2	1	1	1	110	0	1	2	2
6	48	2	4	2	3	140	421	2	2	2
6	49	2	3	1	3	140	310	2	2	2
6	50	2	1	2	3	140	251	0	2	2
6	51	2	4	1	5	110	350	2	2	2
6	52	2	2	1	5	110	330	2	2	2
6	53	2	4	2	5	110	286	2	2	2
6	54	2	3	2	5	110	303	2	2	2
6	55	2	2	2	2	110	277	2	2	2
6	56	2	3	2	1	110	301	2	2	2
6	57	2	4	1	1	110	402	2	2	2
6	58	2	2	2	2	110	319	2	2	2
6	59	2	1	2	1	110	253	0	2	2
6	60	2	4	1	2	80	388	2	2	2
6	61	2	2	1	1	80	324	2	2	2
6	62	2	1	1	2	80	0	1	2	2
6	63	2	3	1	5	110	368	2	2	2
6	64	2	2	1	5	110	287	2	2	2
6	65	2	3	1	5	110	312	2	2	2
6	66	2	1	2	4	110	337	0	2	2
6	67	2	2	1	2	80	549	2	2	2
6	68	2	1	1	3	80	310	0	2	2
6	69	2	4	1	4	50	391	2	2	2
6	70	2	3	1	4	50	348	2	2	2
6	71	2	1	2	1	50	0	1	2	2
6	72	2	3	2	4	80	458	2	2	2
6	73	2	4	2	2	80	372	2	2	2
6	74	2	1	1	5	80	0	1	2	2
6	75	2	4	1	5	110	392	2	2	2
6	76	2	2	2	4	110	342	2	2	2
6	77	2	4	1	1	110	301	2	2	2
6	78	2	3	2	3	110	289	2	2	2
6	79	2	2	1	4	110	254	2	2	2
6	80	2	4	1	3	110	337	2	2	2
7	1	1	3	1	4	55	147	2	1	1
7	2	1	1	1	4	68	191	2	1	1
7	3	1	3	2	3	57	317	2	1	1
7	4	1	2	1	5	54	210	2	1	1
7	5	1	4	2	2	50	208	2	1	1
7	6	1	2	2	5	58	333	2	1	1
7	7	1	4	1	1	58	322	2	1	1
7	8	1	3	2	5	60	295	2	1	1
7	9	1	4	1	3	55	316	2	1	1
7	10	1	3	1	1	54	273	2	1	1
7	11	1	1	2	2	67	302	2	1	1
7	12	1	4	1	5	66	340	2	1	1
7	13	1	2	1	4	59	289	2	1	1
7	14	1	3	2	2	66	254	2	1	1
7	15	1	1	2	1	56	204	2	1	1
7	16	1	2	2	3	49	201	2	1	1
7	17	1	4	1	4	49	110	2	1	1
7	18	1	1	1	2	53	148	2	1	1
7	19	1	2	1	3	57	144	2	1	1
7	20	1	1	1	4	58	278	2	1	1
7	21	1	4	2	3	53	467	2	1	1
7	22	1	3	1	3	51	664	2	1	1
7	23	1	4	1	5	62	317	2	1	1
7	24	1	1	1	3	67	146	2	1	1
7	25	1	4	2	4	60	80	2	1	1
7	26	1	2	1	1	58	53	2	1	1
7	27	1	4	1	4	56	74	2	1	1
7	28	1	3	1	3	62	231	2	1	1
7	29	1	4	2	4	70	300	2	1	1
7	30	1	3	2	2	55	346	2	1	1
7	31	1	4	2	3	59	335	2	1	1
7	32	1	3	2	1	71	340	2	1	1
7	33	1	2	1	2	63	369	2	1	1
7	34	1	4	2	2	60	223	2	1	1
7	35	1	1	2	1	55	180	2	1	1
7	36	1	4	1	1	52	177	2	1	1
7	37	1	2	2	2	52	167	2	1	1
7	38	1	3	1	4	72	179	2	1	1
7	39	1	1	1	2	51	225	2	1	1
7	40	1	2	2	4	50	198	2	1	1
7	41	1	1	2	5	63	267	2	1	1
7	42	1	4	2	5	70	320	2	1	1
7	43	1	2	2	5	60	142	2	1	1
7	44	1	1	2	2	54	259	2	1	1
7	45	1	2	2	4	59	328	2	1	1
7	46	1	3	2	1	68	261	2	1	1
7	47	1	1	2	4	71	146	2	1	1
7	48	1	3	1	5	67	111	2	1	1
7	49	1	2	1	1	53	133	2	1	1
7	50	1	1	1	3	69	138	2	1	1
7	51	1	2	2	2	51	208	2	1	1
7	52	1	4	2	5	65	260	2	1	1
7	53	1	2	2	3	51	330	2	1	1
7	54	1	1	1	5	55	215	2	1	1
7	55	1	3	1	1	59	204	2	1	1
7	56	1	1	2	4	52	266	2	1	1
7	57	1	4	1	2	50	271	2	1	1
7	58	1	1	1	5	58	236	2	1	1
7	59	1	4	1	3	65	233	2	1	1
7	60	1	3	2	5	64	142	2	1	1
7	61	1	2	1	2	66	275	2	1	1
7	62	1	3	2	4	62	216	2	1	1
7	63	1	1	1	1	69	270	2	1	1
7	64	1	2	2	1	61	299	2	1	1
7	65	1	4	2	1	52	329	2	1	1
7	66	1	3	1	2	67	221	2	1	1
7	67	1	1	2	3	56	155	2	1	1
7	68	1	4	1	2	56	256	2	1	1
7	69	1	1	2	3	65	269	2	1	1
7	70	1	4	2	1	69	306	2	1	1
7	71	1	1	1	1	51	344	2	1	1
7	72	1	2	1	5	62	365	2	1	1
7	73	1	3	2	3	54	378	2	1	1
7	74	1	2	1	3	63	311	2	1	1
7	75	1	1	2	5	60	261	2	1	1
7	76	1	3	1	2	60	202	2	1	1
7	77	1	2	2	1	57	191	2	1	1
7	78	1	3	1	5	60	116	2	1	1
7	79	1	2	1	4	62	209	2	1	1
7	80	1	3	2	4	54	271	2	1	1
8	1	2	3	1	4	107	312	2	2	1
8	2	2	1	2	2	106	325	2	2	1
8	3	2	3	1	4	109	347	2	2	1
8	4	2	2	1	4	126	329	2	2	1
8	5	2	3	2	5	115	356	2	2	1
8	6	2	1	1	2	101	339	2	2	1
8	7	2	2	1	3	101	262	2	2	1
8	8	2	1	2	3	114	228	2	2	1
8	9	2	4	2	5	117	250	2	2	1
8	10	2	2	2	3	128	283	2	2	1
8	11	2	1	2	2	105	282	2	2	1
8	12	2	2	1	1	103	207	2	2	1
8	13	2	1	2	3	121	199	2	2	1
8	14	2	2	2	5	131	271	2	2	1
8	15	2	3	2	4	136	245	2	2	1
8	16	2	2	1	2	117	358	2	2	1
8	17	2	4	2	2	96	287	2	2	1
8	18	2	2	1	5	109	349	2	2	1
8	19	2	4	1	3	105	349	2	2	1
8	20	2	1	1	1	138	350	2	2	1
8	21	2	4	1	2	119	241	2	2	1
8	22	2	3	1	3	124	220	2	2	1
8	23	2	1	2	5	136	260	2	2	1
8	24	2	4	1	2	118	256	2	2	1
8	25	2	2	2	4	101	291	2	2	1
8	26	2	1	2	1	113	293	2	2	1
8	27	2	4	2	3	114	326	2	2	1
8	28	2	1	1	3	97	283	2	2	1
8	29	2	4	2	1	106	300	2	2	1
8	30	2	2	1	3	97	280	2	2	1
8	31	2	3	2	1	116	545	2	2	1
8	32	2	2	2	1	115	347	2	2	1
8	33	2	4	1	1	122	266	2	2	1
8	34	2	3	1	1	103	243	2	2	1
8	35	2	2	2	5	135	185	2	2	1
8	36	2	1	1	5	106	217	2	2	1
8	37	2	4	1	5	135	294	2	2	1
8	38	2	1	1	4	137	274	2	2	1
8	39	2	4	1	3	105	360	2	2	1
8	40	2	2	1	1	107	372	2	2	1
8	41	2	1	2	4	112	264	2	2	1
8	42	2	4	1	4	130	219	2	2	1
8	43	2	3	2	3	107	226	2	2	1
8	44	2	1	1	1	126	210	2	2	1
8	45	2	2	1	4	127	218	2	2	1
8	46	2	3	1	2	129	283	2	2	1
8	47	2	1	1	3	114	256	2	2	1
8	48	2	4	2	2	96	280	2	2	1
8	49	2	3	1	2	108	263	2	2	1
8	50	2	1	2	1	123	242	2	2	1
8	51	2	2	2	2	127	345	2	2	1
8	52	2	4	2	5	100	356	2	2	1
8	53	2	2	1	2	106	266	2	2	1
8	54	2	3	1	3	98	302	2	2	1
8	55	2	4	1	4	136	265	2	2	1
8	56	2	3	2	2	133	293	2	2	1
8	57	2	2	2	4	125	307	2	2	1
8	58	2	4	1	1	105	287	2	2	1
8	59	2	3	1	5	125	270	2	2	1
8	60	2	1	1	4	102	314	2	2	1
8	61	2	3	1	1	119	321	2	2	1
8	62	2	1	1	2	136	265	2	2	1
8	63	2	3	2	1	122	271	2	2	1
8	64	2	1	2	5	96	320	2	2	1
8	65	2	3	2	2	121	358	2	2	1
8	66	2	4	1	5	109	348	2	2	1
8	67	2	2	2	3	114	371	2	2	1
8	68	2	1	1	5	116	307	2	2	1
8	69	2	4	2	4	132	289	2	2	1
8	70	2	2	1	5	112	273	2	2	1
8	71	2	3	2	3	133	304	2	2	1
8	72	2	4	2	1	107	338	2	2	1
8	73	2	2	2	1	106	347	2	2	1
8	74	2	4	2	3	106	272	2	2	1
8	75	2	3	1	5	135	214	2	2	1
8	76	2	1	2	4	127	266	2	2	1
8	77	2	3	2	4	129	290	2	2	1
8	78	2	2	2	2	124	254	2	2	1
8	79	2	4	2	4	133	274	2	2	1
8	80	2	3	2	5	97	291	2	2	1
