# Supplementary material for: Stop signals delay synchrony more for finger tapping than vocalization: a dual modality study of rhythmic synchronization in the stop signal task
Source: PeerJ. 2018 Jul 12;6:e5242. doi: 10.7717/peerj.5242 (PMC6046193; doi:10.7717/peerj.5242)
Supplement: Supplemental Information 1 [file peerj-06-5242-s001.zip › Raw data - for submission/P6_YY/StaircaseForStop_1.0.0.txt]

run	trial_n	duration	correct	TotalACC	Manual/Vocal	Ignore/Stop	***	run	trial_n	duration	correct	TotalACC	Manual/Vocal	Ignore/Stop
3	5	200	1	1	2	2	*****	4	1	200	0	0	1	2
3	9	230	1	1	2	2	*****	4	4	170	1	0.5	1	2
3	12	260	0	0.666666666666667	2	2	*****	4	10	200	0	0.333333333333333	1	2
3	14	230	1	0.75	2	2	*****	4	14	170	1	0.5	1	2
3	17	260	1	0.8	2	2	*****	4	16	200	0	0.4	1	2
3	21	290	0	0.666666666666667	2	2	*****	4	21	170	1	0.5	1	2
3	26	260	1	0.714285714285714	2	2	*****	4	30	200	1	0.571428571428571	1	2
3	30	290	0	0.625	2	2	*****	4	32	230	0	0.5	1	2
3	33	260	0	0.555555555555556	2	2	*****	4	35	200	1	0.555555555555556	1	2
3	35	230	0	0.5	2	2	*****	4	37	230	0	0.5	1	2
3	40	200	1	0.545454545454545	2	2	*****	4	39	200	1	0.545454545454545	1	2
3	42	230	0	0.5	2	2	*****	4	43	230	0	0.5	1	2
3	48	200	1	0.538461538461538	2	2	*****	4	46	200	1	0.538461538461538	1	2
3	52	230	0	0.5	2	2	*****	4	48	230	0	0.5	1	2
3	57	200	1	0.533333333333333	2	2	*****	4	51	200	1	0.533333333333333	1	2
3	59	230	1	0.5625	2	2	*****	4	62	230	1	0.5625	1	2
3	62	260	0	0.529411764705882	2	2	*****	4	67	260	1	0.588235294117647	1	2
3	67	230	0	0.5	2	2	*****	4	71	290	0	0.555555555555556	1	2
3	69	200	1	0.526315789473684	2	2	*****	4	77	260	0	0.526315789473684	1	2
3	76	230	0	0.5	2	2	*****	4	80	230	1	0.55	1	2
7	1	200	1	0.523809523809524	2	2	*****	8	9	260	0	0.523809523809524	1	2
7	7	230	1	0.545454545454545	2	2	*****	8	11	230	1	0.545454545454545	1	2
7	9	260	0	0.521739130434783	2	2	*****	8	16	260	0	0.521739130434783	1	2
7	14	230	1	0.541666666666667	2	2	*****	8	18	230	1	0.541666666666667	1	2
7	16	260	0	0.52	2	2	*****	8	23	260	0	0.52	1	2
7	19	230	0	0.5	2	2	*****	8	32	230	0	0.5	1	2
7	21	200	1	0.518518518518518	2	2	*****	8	34	200	0	0.481481481481481	1	2
7	24	230	1	0.535714285714286	2	2	*****	8	36	170	1	0.5	1	2
7	30	260	0	0.517241379310345	2	2	*****	8	38	200	0	0.482758620689655	1	2
7	33	230	0	0.5	2	2	*****	8	40	170	1	0.5	1	2
7	38	200	1	0.516129032258065	2	2	*****	8	42	200	1	0.516129032258065	1	2
7	40	230	0	0.5	2	2	*****	8	44	230	0	0.5	1	2
7	43	200	1	0.515151515151515	2	2	*****	8	46	200	1	0.515151515151515	1	2
7	48	230	1	0.529411764705882	2	2	*****	8	52	230	0	0.5	1	2
7	52	260	0	0.514285714285714	2	2	*****	8	54	200	0	0.485714285714286	1	2
7	59	230	1	0.527777777777778	2	2	*****	8	62	170	0	0.472222222222222	1	2
7	61	260	1	0.540540540540541	2	2	*****	8	64	140	1	0.486486486486487	1	2
7	63	290	0	0.526315789473684	2	2	*****	8	70	170	1	0.5	1	2
7	67	260	0	0.512820512820513	2	2	*****	8	72	200	1	0.512820512820513	1	2
7	77	230	1	0.525	2	2	*****	8	77	230	0	0.5	1	2
