# Supplementary material for: Stop signals delay synchrony more for finger tapping than vocalization: a dual modality study of rhythmic synchronization in the stop signal task
Source: PeerJ. 2018 Jul 12;6:e5242. doi: 10.7717/peerj.5242 (PMC6046193; doi:10.7717/peerj.5242)
Supplement: Supplemental Information 1 [file peerj-06-5242-s001.zip › Raw data - for submission/P6_YY/Stop_1.0.0.txt]

run	trial_n	FactorA	FactorB	FactorC	TargItem	SSD	RT	ACC	Manual/Vocal	Ignore/Stop
1	1	1	4	2	5	239	200	2	2	1
1	2	1	1	1	3	215	255	2	2	1
1	3	1	3	1	2	204	284	2	2	1
1	4	1	1	1	4	245	265	2	2	1
1	5	1	4	2	4	207	300	2	2	1
1	6	1	2	1	3	209	271	2	2	1
1	7	1	3	1	3	177	337	2	2	1
1	8	1	4	2	5	175	315	2	2	1
1	9	1	2	2	1	212	288	2	2	1
1	10	1	3	2	1	221	290	2	2	1
1	11	1	4	1	4	182	343	2	2	1
1	12	1	2	1	3	219	305	2	2	1
1	13	1	3	2	4	197	292	2	2	1
1	14	1	2	2	2	182	336	2	2	1
1	15	1	1	2	5	238	371	2	2	1
1	16	1	2	2	3	217	337	2	2	1
1	17	1	3	1	4	177	438	2	2	1
1	18	1	1	1	1	174	319	2	2	1
1	19	1	2	2	2	214	231	2	2	1
1	20	1	1	2	3	216	226	2	2	1
1	21	1	4	2	3	191	261	2	2	1
1	22	1	3	1	5	189	280	2	2	1
1	23	1	2	1	5	170	355	2	2	1
1	24	1	3	2	2	227	268	2	2	1
1	25	1	1	2	4	190	247	2	2	1
1	26	1	3	1	2	198	222	2	2	1
1	27	1	2	1	4	167	276	2	2	1
1	28	1	4	1	2	243	225	2	2	1
1	29	1	2	1	2	210	276	2	2	1
1	30	1	1	1	5	237	164	2	2	1
1	31	1	3	2	2	221	224	2	2	1
1	32	1	1	1	5	167	208	2	2	1
1	33	1	3	2	4	209	159	2	2	1
1	34	1	2	1	1	210	165	2	2	1
1	35	1	4	2	2	197	242	2	2	1
1	36	1	2	1	2	170	287	2	2	1
1	37	1	4	2	1	215	242	2	2	1
1	38	1	3	2	3	200	282	2	2	1
1	39	1	4	2	4	218	298	2	2	1
1	40	1	2	1	4	205	283	2	2	1
1	41	1	3	1	4	193	306	2	2	1
1	42	1	4	1	3	215	235	2	2	1
1	43	1	1	2	4	226	219	2	2	1
1	44	1	4	1	5	179	263	2	2	1
1	45	1	3	2	5	180	287	2	2	1
1	46	1	2	1	5	189	217	2	2	1
1	47	1	1	2	5	224	238	2	2	1
1	48	1	2	2	4	170	284	2	2	1
1	49	1	4	2	1	195	335	2	2	1
1	50	1	2	2	1	235	211	2	2	1
1	51	1	1	2	3	240	229	2	2	1
1	52	1	4	1	1	245	177	2	2	1
1	53	1	2	2	5	171	357	2	2	1
1	54	1	3	2	1	193	301	2	2	1
1	55	1	4	2	2	211	253	2	2	1
1	56	1	1	1	1	209	249	2	2	1
1	57	1	4	1	3	220	302	2	2	1
1	58	1	1	1	3	178	286	2	2	1
1	59	1	4	1	2	178	343	2	2	1
1	60	1	1	2	2	213	229	2	2	1
1	61	1	2	2	4	218	277	2	2	1
1	62	1	1	1	4	223	187	2	2	1
1	63	1	3	1	1	178	273	2	2	1
1	64	1	2	2	5	226	294	2	2	1
1	65	1	3	2	5	181	381	2	2	1
1	66	1	1	2	1	167	265	2	2	1
1	67	1	2	1	1	244	229	2	2	1
1	68	1	4	1	4	177	244	2	2	1
1	69	1	1	1	2	202	219	2	2	1
1	70	1	3	1	1	242	169	2	2	1
1	71	1	1	2	1	236	198	2	2	1
1	72	1	3	2	3	225	182	2	2	1
1	73	1	4	2	3	233	297	2	2	1
1	74	1	1	1	2	216	245	2	2	1
1	75	1	3	1	3	241	203	2	2	1
1	76	1	4	1	1	184	241	2	2	1
1	77	1	2	2	3	185	282	2	2	1
1	78	1	4	1	5	233	270	2	2	1
1	79	1	1	2	2	165	348	2	2	1
1	80	1	3	1	5	200	296	2	2	1
2	1	2	4	1	3	179	255	2	1	1
2	2	2	3	2	1	227	186	2	1	1
2	3	2	1	1	2	223	190	2	1	1
2	4	2	4	2	3	203	283	2	1	1
2	5	2	1	1	5	213	191	2	1	1
2	6	2	4	2	2	234	130	2	1	1
2	7	2	1	2	5	179	200	2	1	1
2	8	2	3	1	5	192	260	2	1	1
2	9	2	1	2	4	236	159	2	1	1
2	10	2	2	2	4	226	123	2	1	1
2	11	2	4	2	5	193	113	2	1	1
2	12	2	1	2	5	173	262	2	1	1
2	13	2	3	1	2	211	329	2	1	1
2	14	2	2	1	1	238	171	2	1	1
2	15	2	1	1	1	241	160	2	1	1
2	16	2	3	1	3	221	85	2	1	1
2	17	2	1	2	3	183	179	2	1	1
2	18	2	2	1	3	208	190	2	1	1
2	19	2	1	2	2	194	131	2	1	1
2	20	2	4	1	4	173	184	2	1	1
2	21	2	2	1	4	184	164	2	1	1
2	22	2	1	2	3	190	160	2	1	1
2	23	2	2	2	1	211	163	2	1	1
2	24	2	4	2	3	216	159	2	1	1
2	25	2	2	1	5	227	235	2	1	1
2	26	2	3	2	4	227	175	2	1	1
2	27	2	2	2	3	173	213	2	1	1
2	28	2	4	2	4	199	129	2	1	1
2	29	2	3	2	3	179	150	2	1	1
2	30	2	1	2	2	173	194	2	1	1
2	31	2	4	1	5	229	204	2	1	1
2	32	2	1	1	4	200	146	2	1	1
2	33	2	3	1	3	243	188	2	1	1
2	34	2	4	1	4	195	163	2	1	1
2	35	2	3	2	5	186	191	2	1	1
2	36	2	4	2	1	200	211	2	1	1
2	37	2	3	2	1	231	22	2	1	1
2	38	2	1	1	1	240	241	2	1	1
2	39	2	4	1	1	244	246	2	1	1
2	40	2	2	1	4	173	301	2	1	1
2	41	2	3	2	2	188	176	2	1	1
2	42	2	1	1	4	201	156	2	1	1
2	43	2	2	1	3	193	233	2	1	1
2	44	2	4	2	2	167	278	2	1	1
2	45	2	1	1	3	174	226	2	1	1
2	46	2	3	1	1	214	237	2	1	1
2	47	2	1	1	2	201	193	2	1	1
2	48	2	3	1	5	175	287	2	1	1
2	49	2	4	2	1	212	217	2	1	1
2	50	2	3	2	2	236	189	2	1	1
2	51	2	4	1	2	220	146	2	1	1
2	52	2	3	2	4	178	256	2	1	1
2	53	2	2	2	5	176	228	2	1	1
2	54	2	4	2	4	188	104	2	1	1
2	55	2	3	2	3	184	0	99	1	1
2	56	2	4	1	5	188	368	2	1	1
2	57	2	2	2	2	177	229	2	1	1
2	58	2	4	1	1	206	216	2	1	1
2	59	2	2	1	5	209	188	2	1	1
2	60	2	1	2	1	173	114	2	1	1
2	61	2	3	1	2	209	21	2	1	1
2	62	2	2	2	1	172	138	2	1	1
2	63	2	1	2	4	224	0	99	1	1
2	64	2	2	1	1	231	0	99	1	1
2	65	2	3	1	4	199	158	2	1	1
2	66	2	2	2	4	223	393	2	1	1
2	67	2	1	2	1	217	261	2	1	1
2	68	2	2	2	2	233	185	2	1	1
2	69	2	4	2	5	214	190	2	1	1
2	70	2	2	2	5	221	186	2	1	1
2	71	2	3	1	4	171	368	2	1	1
2	72	2	4	1	2	243	226	2	1	1
2	73	2	3	2	5	174	328	2	1	1
2	74	2	2	1	2	190	300	2	1	1
2	75	2	1	1	3	186	217	2	1	1
2	76	2	2	2	3	216	188	2	1	1
2	77	2	3	1	1	169	226	2	1	1
2	78	2	1	1	5	182	197	2	1	1
2	79	2	2	1	2	223	128	2	1	1
2	80	2	4	1	3	185	174	2	1	1
3	1	1	2	1	2	200	236	2	2	2
3	2	1	3	2	5	200	237	2	2	2
3	3	1	2	1	1	200	230	2	2	2
3	4	1	3	1	4	200	248	2	2	2
3	5	1	1	2	5	200	0	1	2	2
3	6	1	2	2	3	230	247	2	2	2
3	7	1	3	1	2	230	295	2	2	2
3	8	1	2	1	1	230	232	2	2	2
3	9	1	1	1	2	230	0	1	2	2
3	10	1	2	2	2	260	245	2	2	2
3	11	1	4	2	4	260	189	2	2	2
3	12	1	1	2	4	260	222	0	2	2
3	13	1	2	2	5	230	127	2	2	2
3	14	1	1	2	2	230	0	1	2	2
3	15	1	2	1	5	260	258	2	2	2
3	16	1	4	1	4	260	186	2	2	2
3	17	1	1	2	4	260	0	1	2	2
3	18	1	3	2	5	290	226	2	2	2
3	19	1	2	2	4	290	197	2	2	2
3	20	1	3	1	3	290	229	2	2	2
3	21	1	1	1	3	290	150	0	2	2
3	22	1	2	2	5	260	186	2	2	2
3	23	1	3	1	2	260	161	2	2	2
3	24	1	4	1	2	260	200	2	2	2
3	25	1	2	1	4	260	243	2	2	2
3	26	1	1	2	3	260	0	1	2	2
3	27	1	3	1	1	290	176	2	2	2
3	28	1	4	2	2	290	134	2	2	2
3	29	1	3	1	5	290	164	2	2	2
3	30	1	1	2	1	290	163	0	2	2
3	31	1	4	2	1	260	279	2	2	2
3	32	1	3	2	2	260	183	2	2	2
3	33	1	1	2	2	260	221	0	2	2
3	34	1	4	2	5	230	135	2	2	2
3	35	1	1	2	5	230	190	0	2	2
3	36	1	3	2	3	200	330	2	2	2
3	37	1	4	2	2	200	295	2	2	2
3	38	1	2	2	4	200	310	2	2	2
3	39	1	4	2	3	200	258	2	2	2
3	40	1	1	2	1	200	0	1	2	2
3	41	1	3	1	4	230	252	2	2	2
3	42	1	1	1	1	230	213	0	2	2
3	43	1	3	1	3	200	291	2	2	2
3	44	1	2	2	2	200	302	2	2	2
3	45	1	3	2	2	200	320	2	2	2
3	46	1	2	1	3	200	296	2	2	2
3	47	1	3	2	1	200	312	2	2	2
3	48	1	1	1	1	200	0	1	2	2
3	49	1	2	2	3	230	265	2	2	2
3	50	1	4	1	5	230	246	2	2	2
3	51	1	3	2	4	230	176	2	2	2
3	52	1	1	1	4	230	165	0	2	2
3	53	1	3	2	3	200	258	2	2	2
3	54	1	4	1	5	200	319	2	2	2
3	55	1	2	1	5	200	303	2	2	2
3	56	1	4	2	1	200	294	2	2	2
3	57	1	1	1	5	200	0	1	2	2
3	58	1	4	1	3	230	213	2	2	2
3	59	1	1	2	3	230	0	1	2	2
3	60	1	2	1	3	260	263	2	2	2
3	61	1	4	1	1	260	182	2	2	2
3	62	1	1	1	4	260	197	0	2	2
3	63	1	4	1	3	230	366	2	2	2
3	64	1	3	1	1	230	344	2	2	2
3	65	1	2	2	1	230	290	2	2	2
3	66	1	4	1	4	230	209	2	2	2
3	67	1	1	1	3	230	198	0	2	2
3	68	1	2	2	1	200	303	2	2	2
3	69	1	1	1	2	200	0	1	2	2
3	70	1	4	1	2	230	280	2	2	2
3	71	1	2	1	4	230	240	2	2	2
3	72	1	4	2	5	230	173	2	2	2
3	73	1	3	2	1	230	123	2	2	2
3	74	1	4	2	3	230	212	2	2	2
3	75	1	3	2	4	230	202	2	2	2
3	76	1	1	1	5	230	191	0	2	2
3	77	1	2	1	2	200	264	2	2	2
3	78	1	4	2	4	200	335	2	2	2
3	79	1	3	1	5	200	310	2	2	2
3	80	1	4	1	1	200	267	2	2	2
4	1	2	1	2	4	200	162	0	1	2
4	2	2	2	1	5	170	312	2	1	2
4	3	2	4	2	2	170	332	2	1	2
4	4	2	1	1	4	170	0	1	1	2
4	5	2	4	1	5	200	259	2	1	2
4	6	2	3	1	3	200	199	2	1	2
4	7	2	4	2	3	200	204	2	1	2
4	8	2	2	2	4	200	192	2	1	2
4	9	2	4	2	2	200	164	2	1	2
4	10	2	1	2	3	200	152	0	1	2
4	11	2	2	2	2	170	174	2	1	2
4	12	2	4	2	4	170	226	2	1	2
4	13	2	2	1	3	170	246	2	1	2
4	14	2	1	2	2	170	0	1	1	2
4	15	2	3	1	4	200	206	2	1	2
4	16	2	1	2	4	200	178	0	1	2
4	17	2	3	1	4	170	375	2	1	2
4	18	2	4	2	5	170	204	2	1	2
4	19	2	2	2	3	170	224	2	1	2
4	20	2	3	2	2	170	244	2	1	2
4	21	2	1	2	1	170	0	1	1	2
4	22	2	3	2	3	200	203	2	1	2
4	23	2	2	1	2	200	176	2	1	2
4	24	2	4	2	4	200	196	2	1	2
4	25	2	2	1	5	200	184	2	1	2
4	26	2	4	1	2	200	300	2	1	2
4	27	2	3	2	4	200	208	2	1	2
4	28	2	2	1	3	200	213	2	1	2
4	29	2	3	2	4	200	137	2	1	2
4	30	2	1	1	1	200	0	1	1	2
4	31	2	4	2	5	230	96	2	1	2
4	32	2	1	1	5	230	148	0	1	2
4	33	2	3	1	5	200	202	2	1	2
4	34	2	2	1	4	200	126	2	1	2
4	35	2	1	2	3	200	0	1	1	2
4	36	2	3	1	1	230	245	2	1	2
4	37	2	1	1	1	230	217	0	1	2
4	38	2	3	1	3	200	207	2	1	2
4	39	2	1	1	3	200	0	1	1	2
4	40	2	3	2	2	230	182	2	1	2
4	41	2	4	1	4	230	170	2	1	2
4	42	2	2	2	4	230	143	2	1	2
4	43	2	1	1	5	230	163	0	1	2
4	44	2	2	2	1	200	248	2	1	2
4	45	2	3	2	1	200	237	2	1	2
4	46	2	1	1	2	200	0	1	1	2
4	47	2	4	2	3	230	132	2	1	2
4	48	2	1	2	5	230	200	0	1	2
4	49	2	4	1	3	200	222	2	1	2
4	50	2	2	2	5	200	322	2	1	2
4	51	2	1	1	4	200	0	1	1	2
4	52	2	3	2	5	230	201	2	1	2
4	53	2	4	2	1	230	189	2	1	2
4	54	2	2	1	4	230	145	2	1	2
4	55	2	4	1	4	230	150	2	1	2
4	56	2	2	2	2	230	106	2	1	2
4	57	2	4	2	1	230	206	2	1	2
4	58	2	3	1	2	230	162	2	1	2
4	59	2	4	1	2	230	199	2	1	2
4	60	2	2	2	5	230	219	2	1	2
4	61	2	3	1	1	230	255	2	1	2
4	62	2	1	1	2	230	0	1	1	2
4	63	2	3	2	1	260	318	2	1	2
4	64	2	4	1	3	260	243	2	1	2
4	65	2	3	1	2	260	167	2	1	2
4	66	2	4	1	5	260	251	2	1	2
4	67	2	1	2	1	260	0	1	1	2
4	68	2	2	1	2	290	211	2	1	2
4	69	2	3	2	3	290	135	2	1	2
4	70	2	2	1	1	290	91	2	1	2
4	71	2	1	1	3	290	111	0	1	2
4	72	2	4	1	1	260	197	2	1	2
4	73	2	2	2	3	260	217	2	1	2
4	74	2	3	1	5	260	205	2	1	2
4	75	2	2	2	1	260	226	2	1	2
4	76	2	3	2	5	260	230	2	1	2
4	77	2	1	2	2	260	218	0	1	2
4	78	2	4	1	1	230	359	2	1	2
4	79	2	2	1	1	230	236	2	1	2
4	80	2	1	2	5	230	0	1	1	2
5	1	1	2	2	1	203	285	2	2	1
5	2	1	3	1	3	212	241	2	2	1
5	3	1	4	1	1	242	279	2	2	1
5	4	1	3	1	5	252	166	2	2	1
5	5	1	2	2	2	197	167	2	2	1
5	6	1	1	2	3	246	119	2	2	1
5	7	1	3	2	1	287	71	2	2	1
5	8	1	4	2	5	209	107	2	2	1
5	9	1	1	2	5	229	185	2	2	1
5	10	1	2	2	3	253	152	2	2	1
5	11	1	3	2	3	254	158	2	2	1
5	12	1	1	2	4	219	161	2	2	1
5	13	1	3	2	5	253	155	2	2	1
5	14	1	2	2	5	262	81	2	2	1
5	15	1	3	1	1	194	163	2	2	1
5	16	1	4	2	5	268	83	2	2	1
5	17	1	1	2	1	257	211	2	2	1
5	18	1	2	1	4	194	219	2	2	1
5	19	1	4	1	4	272	167	2	2	1
5	20	1	1	2	2	277	137	2	2	1
5	21	1	3	2	4	227	169	2	2	1
5	22	1	2	1	1	269	94	2	2	1
5	23	1	3	2	3	249	144	2	2	1
5	24	1	4	1	4	197	176	2	2	1
5	25	1	3	1	4	203	175	2	2	1
5	26	1	2	2	3	211	221	2	2	1
5	27	1	3	1	1	221	263	2	2	1
5	28	1	4	1	3	211	247	2	2	1
5	29	1	1	1	1	201	233	2	2	1
5	30	1	4	2	1	244	162	2	2	1
5	31	1	3	1	2	280	176	2	2	1
5	32	1	2	1	2	255	189	2	2	1
5	33	1	4	1	5	233	83	2	2	1
5	34	1	3	1	4	279	81	2	2	1
5	35	1	1	1	2	269	132	2	2	1
5	36	1	2	1	5	229	174	2	2	1
5	37	1	4	2	3	287	89	2	2	1
5	38	1	1	1	3	207	139	2	2	1
5	39	1	3	1	3	204	269	2	2	1
5	40	1	1	2	3	285	169	2	2	1
5	41	1	4	1	1	267	174	2	2	1
5	42	1	2	1	5	239	92	2	2	1
5	43	1	4	1	5	268	97	2	2	1
5	44	1	2	1	1	266	117	2	2	1
5	45	1	1	1	5	200	210	2	2	1
5	46	1	4	2	2	246	62	2	2	1
5	47	1	1	2	2	249	196	2	2	1
5	48	1	4	1	2	249	162	2	2	1
5	49	1	2	1	3	246	193	2	2	1
5	50	1	3	2	2	205	224	2	2	1
5	51	1	2	2	4	209	313	2	2	1
5	52	1	3	1	2	256	172	2	2	1
5	53	1	2	1	4	210	227	2	2	1
5	54	1	3	1	5	197	241	2	2	1
5	55	1	1	2	5	217	208	2	2	1
5	56	1	4	1	3	266	115	2	2	1
5	57	1	1	1	5	276	110	2	2	1
5	58	1	2	2	2	200	255	2	2	1
5	59	1	1	1	1	261	204	2	2	1
5	60	1	3	2	1	239	139	2	2	1
5	61	1	4	2	4	203	153	2	2	1
5	62	1	1	1	2	247	92	2	2	1
5	63	1	2	2	5	229	156	2	2	1
5	64	1	3	2	4	244	92	2	2	1
5	65	1	4	2	1	253	170	2	2	1
5	66	1	2	2	4	255	174	2	2	1
5	67	1	1	1	3	244	147	2	2	1
5	68	1	2	1	2	222	40	2	2	1
5	69	1	3	2	2	225	0	99	2	1
5	70	1	4	2	4	241	49	2	2	1
5	71	1	2	2	1	214	4	2	2	1
5	72	1	1	2	1	287	0	99	2	1
5	73	1	3	2	5	226	142	2	2	1
5	74	1	4	1	2	226	160	2	2	1
5	75	1	1	1	4	275	107	2	2	1
5	76	1	2	1	3	214	249	2	2	1
5	77	1	1	2	4	206	155	2	2	1
5	78	1	4	2	2	251	0	99	2	1
5	79	1	1	1	4	228	189	2	2	1
5	80	1	4	2	3	225	167	2	2	1
6	1	2	2	2	3	218	259	2	1	1
6	2	2	3	1	5	226	191	2	1	1
6	3	2	4	2	2	205	260	2	1	1
6	4	2	1	2	4	216	256	2	1	1
6	5	2	3	2	5	179	181	2	1	1
6	6	2	2	1	1	249	119	2	1	1
6	7	2	4	1	3	263	186	2	1	1
6	8	2	1	2	3	232	176	2	1	1
6	9	2	4	1	1	223	92	2	1	1
6	10	2	1	1	2	198	90	2	1	1
6	11	2	4	2	4	250	28	2	1	1
6	12	2	1	1	3	247	48	2	1	1
6	13	2	4	1	2	200	150	2	1	1
6	14	2	3	1	4	263	88	2	1	1
6	15	2	2	2	1	261	212	2	1	1
6	16	2	4	1	4	189	251	2	1	1
6	17	2	3	2	1	199	279	2	1	1
6	18	2	1	2	1	249	169	2	1	1
6	19	2	3	1	5	199	256	2	1	1
6	20	2	2	1	3	187	268	2	1	1
6	21	2	3	1	2	218	263	2	1	1
6	22	2	1	2	4	193	165	2	1	1
6	23	2	3	1	3	237	23	2	1	1
6	24	2	2	1	5	250	115	2	1	1
6	25	2	1	1	2	262	134	2	1	1
6	26	2	3	2	2	235	108	2	1	1
6	27	2	4	2	1	258	71	2	1	1
6	28	2	1	1	4	197	230	2	1	1
6	29	2	4	1	3	255	112	2	1	1
6	30	2	1	1	4	201	110	2	1	1
6	31	2	3	2	1	249	97	2	1	1
6	32	2	4	2	2	229	165	2	1	1
6	33	2	1	1	5	197	203	2	1	1
6	34	2	2	1	5	245	86	2	1	1
6	35	2	3	1	4	254	89	2	1	1
6	36	2	2	2	4	181	200	2	1	1
6	37	2	1	2	2	223	131	2	1	1
6	38	2	4	2	3	196	208	2	1	1
6	39	2	2	2	1	200	228	2	1	1
6	40	2	3	2	5	234	183	2	1	1
6	41	2	4	1	1	224	148	2	1	1
6	42	2	2	2	2	240	199	2	1	1
6	43	2	4	1	4	211	205	2	1	1
6	44	2	3	2	3	193	178	2	1	1
6	45	2	4	2	1	215	301	2	1	1
6	46	2	1	1	1	178	299	2	1	1
6	47	2	2	1	2	263	148	2	1	1
6	48	2	3	2	2	225	178	2	1	1
6	49	2	2	2	2	212	174	2	1	1
6	50	2	3	2	3	202	275	2	1	1
6	51	2	4	2	5	213	247	2	1	1
6	52	2	2	1	2	180	268	2	1	1
6	53	2	1	2	5	227	183	2	1	1
6	54	2	3	1	3	210	268	2	1	1
6	55	2	2	1	4	196	216	2	1	1
6	56	2	3	1	2	179	317	2	1	1
6	57	2	4	2	3	178	298	2	1	1
6	58	2	1	1	5	199	293	2	1	1
6	59	2	3	1	1	263	199	2	1	1
6	60	2	2	2	4	194	246	2	1	1
6	61	2	3	1	1	219	193	2	1	1
6	62	2	4	1	5	254	188	2	1	1
6	63	2	3	2	4	208	226	2	1	1
6	64	2	4	1	2	220	222	2	1	1
6	65	2	2	1	4	244	217	2	1	1
6	66	2	1	1	1	230	182	2	1	1
6	67	2	2	2	5	211	147	2	1	1
6	68	2	1	2	5	215	159	2	1	1
6	69	2	2	2	3	205	139	2	1	1
6	70	2	4	1	5	241	110	2	1	1
6	71	2	1	2	2	194	133	2	1	1
6	72	2	4	2	4	211	88	2	1	1
6	73	2	2	1	3	181	261	2	1	1
6	74	2	1	2	1	177	178	2	1	1
6	75	2	3	2	4	194	261	2	1	1
6	76	2	2	2	5	177	250	2	1	1
6	77	2	1	1	3	200	214	2	1	1
6	78	2	4	2	5	191	210	2	1	1
6	79	2	1	2	3	204	262	2	1	1
6	80	2	2	1	1	222	233	2	1	1
7	1	1	1	1	2	200	0	1	2	2
7	2	1	2	1	5	230	326	2	2	2
7	3	1	3	2	2	230	249	2	2	2
7	4	1	4	2	3	230	189	2	2	2
7	5	1	3	1	4	230	169	2	2	2
7	6	1	2	1	1	230	239	2	2	2
7	7	1	1	2	4	230	0	1	2	2
7	8	1	4	1	4	260	166	2	2	2
7	9	1	1	1	2	260	172	0	2	2
7	10	1	4	1	3	230	231	2	2	2
7	11	1	2	1	4	230	276	2	2	2
7	12	1	3	1	1	230	272	2	2	2
7	13	1	2	1	2	230	181	2	2	2
7	14	1	1	1	1	230	0	1	2	2
7	15	1	2	1	3	260	244	2	2	2
7	16	1	1	1	3	260	222	0	2	2
7	17	1	3	2	2	230	273	2	2	2
7	18	1	2	2	5	230	298	2	2	2
7	19	1	1	1	3	230	250	0	2	2
7	20	1	3	2	3	200	219	2	2	2
7	21	1	1	2	3	200	0	1	2	2
7	22	1	2	2	3	230	210	2	2	2
7	23	1	3	1	4	230	265	2	2	2
7	24	1	1	2	2	230	0	1	2	2
7	25	1	4	1	5	260	221	2	2	2
7	26	1	2	1	4	260	245	2	2	2
7	27	1	3	2	1	260	232	2	2	2
7	28	1	2	2	2	260	216	2	2	2
7	29	1	4	2	2	260	228	2	2	2
7	30	1	1	1	5	260	180	0	2	2
7	31	1	4	1	1	230	250	2	2	2
7	32	1	2	2	4	230	283	2	2	2
7	33	1	1	1	1	230	161	0	2	2
7	34	1	4	2	4	200	286	2	2	2
7	35	1	2	1	1	200	331	2	2	2
7	36	1	3	2	5	200	334	2	2	2
7	37	1	2	2	4	200	364	2	2	2
7	38	1	1	2	5	200	0	1	2	2
7	39	1	4	2	1	230	230	2	2	2
7	40	1	1	1	4	230	253	0	2	2
7	41	1	2	2	1	200	296	2	2	2
7	42	1	3	2	1	200	307	2	2	2
7	43	1	1	1	5	200	0	1	2	2
7	44	1	4	2	4	230	186	2	2	2
7	45	1	3	2	4	230	219	2	2	2
7	46	1	2	1	2	230	271	2	2	2
7	47	1	4	1	3	230	228	2	2	2
7	48	1	1	1	4	230	0	1	2	2
7	49	1	3	1	3	260	220	2	2	2
7	50	1	2	2	3	260	218	2	2	2
7	51	1	4	2	3	260	275	2	2	2
7	52	1	1	2	2	260	199	0	2	2
7	53	1	3	1	3	230	335	2	2	2
7	54	1	4	2	2	230	226	2	2	2
7	55	1	3	1	5	230	233	2	2	2
7	56	1	4	1	2	230	197	2	2	2
7	57	1	2	2	2	230	200	2	2	2
7	58	1	4	1	1	230	199	2	2	2
7	59	1	1	2	4	230	0	1	2	2
7	60	1	4	2	5	260	224	2	2	2
7	61	1	1	2	3	260	0	1	2	2
7	62	1	2	1	3	290	195	2	2	2
7	63	1	1	2	1	290	132	0	2	2
7	64	1	4	1	4	260	147	2	2	2
7	65	1	3	1	2	260	228	2	2	2
7	66	1	2	2	1	260	135	2	2	2
7	67	1	1	2	1	260	163	0	2	2
7	68	1	3	1	2	230	285	2	2	2
7	69	1	4	1	2	230	325	2	2	2
7	70	1	2	1	5	230	290	2	2	2
7	71	1	4	1	5	230	284	2	2	2
7	72	1	3	1	5	230	257	2	2	2
7	73	1	4	2	5	230	210	2	2	2
7	74	1	3	1	1	230	244	2	2	2
7	75	1	4	2	1	230	305	2	2	2
7	76	1	3	2	4	230	367	2	2	2
7	77	1	1	2	5	230	0	1	2	2
7	78	1	3	2	5	260	152	2	2	2
7	79	1	2	2	5	260	179	2	2	2
7	80	1	3	2	3	260	241	2	2	2
8	1	2	2	1	4	260	149	2	1	2
8	2	2	4	2	3	260	73	2	1	2
8	3	2	2	1	3	260	94	2	1	2
8	4	2	3	2	1	260	98	2	1	2
8	5	2	2	1	5	260	102	2	1	2
8	6	2	4	2	1	260	0	99	1	2
8	7	2	2	2	3	260	47	2	1	2
8	8	2	3	1	2	260	147	2	1	2
8	9	2	1	2	1	260	119	0	1	2
8	10	2	2	1	2	230	132	2	1	2
8	11	2	1	2	5	230	0	1	1	2
8	12	2	4	1	4	260	100	2	1	2
8	13	2	3	1	5	260	56	2	1	2
8	14	2	2	2	2	260	204	2	1	2
8	15	2	4	1	1	260	129	2	1	2
8	16	2	1	2	2	260	117	0	1	2
8	17	2	3	1	3	230	194	2	1	2
8	18	2	1	2	4	230	0	1	1	2
8	19	2	2	2	1	260	145	2	1	2
8	20	2	3	1	4	260	150	2	1	2
8	21	2	2	1	3	260	170	2	1	2
8	22	2	3	2	2	260	190	2	1	2
8	23	2	1	1	4	260	115	0	1	2
8	24	2	4	1	3	230	128	2	1	2
8	25	2	3	2	4	230	164	2	1	2
8	26	2	2	2	4	230	40	2	1	2
8	27	2	4	2	4	230	189	2	1	2
8	28	2	2	2	4	230	145	2	1	2
8	29	2	4	2	5	230	133	2	1	2
8	30	2	3	1	4	230	169	2	1	2
8	31	2	4	2	2	230	110	2	1	2
8	32	2	1	1	5	230	82	0	1	2
8	33	2	4	2	5	200	231	2	1	2
8	34	2	1	1	3	200	268	0	1	2
8	35	2	2	1	1	170	337	2	1	2
8	36	2	1	2	1	170	0	1	1	2
8	37	2	4	1	5	200	232	2	1	2
8	38	2	1	2	3	200	237	0	1	2
8	39	2	3	1	1	170	242	2	1	2
8	40	2	1	1	2	170	0	1	1	2
8	41	2	2	1	5	200	201	2	1	2
8	42	2	1	1	5	200	0	1	1	2
8	43	2	2	2	1	230	160	2	1	2
8	44	2	1	1	1	230	165	0	1	2
8	45	2	3	2	4	200	186	2	1	2
8	46	2	1	2	2	200	0	1	1	2
8	47	2	2	1	2	230	82	2	1	2
8	48	2	4	1	2	230	166	2	1	2
8	49	2	3	2	1	230	170	2	1	2
8	50	2	4	1	4	230	126	2	1	2
8	51	2	3	2	3	230	306	2	1	2
8	52	2	1	2	5	230	183	0	1	2
8	53	2	3	1	5	200	220	2	1	2
8	54	2	1	1	3	200	192	0	1	2
8	55	2	3	1	2	170	326	2	1	2
8	56	2	2	2	2	170	250	2	1	2
8	57	2	3	2	2	170	222	2	1	2
8	58	2	4	2	1	170	195	2	1	2
8	59	2	3	2	5	170	343	2	1	2
8	60	2	4	1	2	170	267	2	1	2
8	61	2	2	1	4	170	239	2	1	2
8	62	2	1	2	4	170	132	0	1	2
8	63	2	2	2	5	140	305	2	1	2
8	64	2	1	1	4	140	0	1	1	2
8	65	2	4	1	5	170	352	2	1	2
8	66	2	3	1	1	170	196	2	1	2
8	67	2	2	2	5	170	249	2	1	2
8	68	2	4	2	2	170	205	2	1	2
8	69	2	2	1	1	170	193	2	1	2
8	70	2	1	1	2	170	0	1	1	2
8	71	2	3	2	3	200	136	2	1	2
8	72	2	1	1	1	200	0	1	1	2
8	73	2	4	2	4	230	112	2	1	2
8	74	2	3	2	5	230	148	2	1	2
8	75	2	4	2	3	230	104	2	1	2
8	76	2	3	1	3	230	236	2	1	2
8	77	2	1	2	3	230	209	0	1	2
8	78	2	4	1	1	200	134	2	1	2
8	79	2	2	2	3	200	202	2	1	2
8	80	2	4	1	3	200	191	2	1	2
