# Supplementary material for: Stop signals delay synchrony more for finger tapping than vocalization: a dual modality study of rhythmic synchronization in the stop signal task
Source: PeerJ. 2018 Jul 12;6:e5242. doi: 10.7717/peerj.5242 (PMC6046193; doi:10.7717/peerj.5242)
Supplement: Supplemental Information 1 [file peerj-06-5242-s001.zip › Raw data - for submission/P8_MH/StaircaseForStop_1.0.0.txt]

run	trial_n	duration	correct	TotalACC	Manual/Vocal	Ignore/Stop	***	run	trial_n	duration	correct	TotalACC	Manual/Vocal	Ignore/Stop
1	10	200	0	0	1	2	*****	2	2	200	0	0	2	2
1	12	170	0	0	1	2	*****	2	4	170	0	0	2	2
1	17	140	1	0.333333333333333	1	2	*****	2	7	140	1	0.333333333333333	2	2
1	24	170	0	0.25	1	2	*****	2	11	170	0	0.25	2	2
1	27	140	0	0.2	1	2	*****	2	16	140	1	0.4	2	2
1	32	110	1	0.333333333333333	1	2	*****	2	20	170	0	0.333333333333333	2	2
1	37	140	0	0.285714285714286	1	2	*****	2	28	140	1	0.428571428571429	2	2
1	40	110	1	0.375	1	2	*****	2	35	170	0	0.375	2	2
1	42	140	1	0.444444444444444	1	2	*****	2	37	140	1	0.444444444444444	2	2
1	44	170	1	0.5	1	2	*****	2	41	170	1	0.5	2	2
1	49	200	1	0.545454545454545	1	2	*****	2	45	200	0	0.454545454545455	2	2
1	51	230	1	0.583333333333333	1	2	*****	2	47	170	0	0.416666666666667	2	2
1	53	260	0	0.538461538461538	1	2	*****	2	49	140	1	0.461538461538462	2	2
1	55	230	1	0.571428571428571	1	2	*****	2	52	170	1	0.5	2	2
1	58	260	0	0.533333333333333	1	2	*****	2	60	200	0	0.466666666666667	2	2
1	60	230	1	0.5625	1	2	*****	2	63	170	0	0.4375	2	2
1	62	260	0	0.529411764705882	1	2	*****	2	67	140	1	0.470588235294118	2	2
1	65	230	0	0.5	1	2	*****	2	72	170	1	0.5	2	2
1	67	200	1	0.526315789473684	1	2	*****	2	75	200	0	0.473684210526316	2	2
1	74	230	1	0.55	1	2	*****	2	80	170	0	0.45	2	2
5	8	260	0	0.523809523809524	1	2	*****	6	6	140	0	0.428571428571429	2	2
5	13	230	0	0.5	1	2	*****	6	10	110	1	0.454545454545455	2	2
5	16	200	1	0.521739130434783	1	2	*****	6	16	140	0	0.434782608695652	2	2
5	20	230	0	0.5	1	2	*****	6	21	110	1	0.458333333333333	2	2
5	25	200	0	0.48	1	2	*****	6	24	140	1	0.48	2	2
5	29	170	0	0.461538461538462	1	2	*****	6	27	170	0	0.461538461538462	2	2
5	33	140	1	0.481481481481481	1	2	*****	6	29	140	0	0.444444444444444	2	2
5	36	170	1	0.5	1	2	*****	6	33	110	1	0.464285714285714	2	2
5	38	200	0	0.482758620689655	1	2	*****	6	41	140	0	0.448275862068966	2	2
5	41	170	0	0.466666666666667	1	2	*****	6	47	110	1	0.466666666666667	2	2
5	44	140	1	0.483870967741936	1	2	*****	6	52	140	1	0.483870967741936	2	2
5	46	170	0	0.46875	1	2	*****	6	55	170	0	0.46875	2	2
5	54	140	0	0.454545454545455	1	2	*****	6	57	140	0	0.454545454545455	2	2
5	58	110	1	0.470588235294118	1	2	*****	6	60	110	1	0.470588235294118	2	2
5	60	140	0	0.457142857142857	1	2	*****	6	64	140	1	0.485714285714286	2	2
5	63	110	1	0.472222222222222	1	2	*****	6	66	170	0	0.472222222222222	2	2
5	69	140	1	0.486486486486487	1	2	*****	6	71	140	0	0.459459459459459	2	2
5	74	170	0	0.473684210526316	1	2	*****	6	73	110	1	0.473684210526316	2	2
5	78	140	1	0.487179487179487	1	2	*****	6	76	140	0	0.461538461538462	2	2
5	80	170	0	0.475	1	2	*****	6	80	110	1	0.475	2	2
