# Supplementary material for: Stop signals delay synchrony more for finger tapping than vocalization: a dual modality study of rhythmic synchronization in the stop signal task
Source: PeerJ. 2018 Jul 12;6:e5242. doi: 10.7717/peerj.5242 (PMC6046193; doi:10.7717/peerj.5242)
Supplement: Supplemental Information 1 [file peerj-06-5242-s001.zip › Raw data - for submission/P8_MH/Stop_1.0.0.txt]

run	trial_n	FactorA	FactorB	FactorC	TargItem	SSD	RT	ACC	Manual/Vocal	Ignore/Stop
1	1	1	3	2	2	200	194	2	1	2
1	2	1	2	1	1	200	118	2	1	2
1	3	1	3	1	2	200	186	2	1	2
1	4	1	2	1	1	200	95	2	1	2
1	5	1	3	1	4	200	35	2	1	2
1	6	1	4	1	3	200	0	99	1	2
1	7	1	2	1	3	200	0	99	1	2
1	8	1	3	2	3	200	32	2	1	2
1	9	1	2	2	3	200	36	2	1	2
1	10	1	1	2	3	200	72	0	1	2
1	11	1	2	2	3	170	142	2	1	2
1	12	1	1	1	4	170	98	0	1	2
1	13	1	3	2	4	140	463	2	1	2
1	14	1	4	2	4	140	451	2	1	2
1	15	1	2	2	4	140	504	2	1	2
1	16	1	4	2	1	140	460	2	1	2
1	17	1	1	2	3	140	0	1	1	2
1	18	1	2	1	4	170	268	2	1	2
1	19	1	3	1	5	170	240	2	1	2
1	20	1	4	1	2	170	148	2	1	2
1	21	1	3	2	1	170	121	2	1	2
1	22	1	4	1	1	170	125	2	1	2
1	23	1	3	1	4	170	113	2	1	2
1	24	1	1	1	5	170	149	0	1	2
1	25	1	4	1	4	140	179	2	1	2
1	26	1	3	2	5	140	103	2	1	2
1	27	1	1	2	2	140	171	0	1	2
1	28	1	3	2	3	110	177	2	1	2
1	29	1	4	1	4	110	165	2	1	2
1	30	1	2	1	2	110	105	2	1	2
1	31	1	3	2	2	110	237	2	1	2
1	32	1	1	1	2	110	0	1	1	2
1	33	1	4	1	5	140	0	99	1	2
1	34	1	2	2	2	140	105	2	1	2
1	35	1	3	1	1	140	109	2	1	2
1	36	1	2	2	5	140	97	2	1	2
1	37	1	1	1	5	140	70	0	1	2
1	38	1	3	1	3	110	363	2	1	2
1	39	1	4	2	3	110	271	2	1	2
1	40	1	1	1	1	110	0	1	1	2
1	41	1	3	1	5	140	310	2	1	2
1	42	1	1	2	5	140	0	1	1	2
1	43	1	4	1	3	170	310	2	1	2
1	44	1	1	2	4	170	0	1	1	2
1	45	1	4	2	5	200	205	2	1	2
1	46	1	2	2	4	200	113	2	1	2
1	47	1	3	2	1	200	134	2	1	2
1	48	1	2	2	1	200	138	2	1	2
1	49	1	1	1	3	200	0	1	1	2
1	50	1	4	2	1	230	65	2	1	2
1	51	1	1	2	5	230	0	1	1	2
1	52	1	2	2	2	260	112	2	1	2
1	53	1	1	1	1	260	69	0	1	2
1	54	1	3	2	5	230	385	2	1	2
1	55	1	1	1	2	230	0	1	1	2
1	56	1	3	1	3	260	241	2	1	2
1	57	1	2	2	1	260	261	2	1	2
1	58	1	1	2	2	260	58	0	1	2
1	59	1	2	1	2	230	119	2	1	2
1	60	1	1	1	4	230	0	1	1	2
1	61	1	4	1	2	260	134	2	1	2
1	62	1	1	2	1	260	75	0	1	2
1	63	1	4	1	5	230	200	2	1	2
1	64	1	3	1	2	230	76	2	1	2
1	65	1	1	2	1	230	81	0	1	2
1	66	1	4	2	4	200	230	2	1	2
1	67	1	1	1	3	200	0	1	1	2
1	68	1	2	2	5	230	221	2	1	2
1	69	1	4	2	3	230	257	2	1	2
1	70	1	2	1	5	230	102	2	1	2
1	71	1	4	2	2	230	58	2	1	2
1	72	1	3	2	4	230	0	99	1	2
1	73	1	2	1	4	230	3	2	1	2
1	74	1	1	2	4	230	0	1	1	2
1	75	1	2	1	3	260	114	2	1	2
1	76	1	4	1	1	260	0	99	1	2
1	77	1	3	1	1	260	11	2	1	2
1	78	1	4	2	2	260	111	2	1	2
1	79	1	2	1	5	260	83	2	1	2
1	80	1	4	2	5	260	55	2	1	2
2	1	2	3	2	1	200	202	2	2	2
2	2	2	1	1	3	200	234	0	2	2
2	3	2	2	2	5	170	369	2	2	2
2	4	2	1	2	1	170	210	0	2	2
2	5	2	2	1	3	140	300	2	2	2
2	6	2	3	1	1	140	276	2	2	2
2	7	2	1	2	3	140	0	1	2	2
2	8	2	2	1	5	170	195	2	2	2
2	9	2	4	1	5	170	172	2	2	2
2	10	2	2	1	2	170	141	2	2	2
2	11	2	1	2	5	170	112	0	2	2
2	12	2	2	2	2	140	292	2	2	2
2	13	2	4	2	4	140	279	2	2	2
2	14	2	3	2	1	140	346	2	2	2
2	15	2	2	1	1	140	331	2	2	2
2	16	2	1	1	3	140	0	1	2	2
2	17	2	3	2	2	170	206	2	2	2
2	18	2	2	2	4	170	81	2	2	2
2	19	2	4	2	2	170	138	2	2	2
2	20	2	1	1	5	170	171	0	2	2
2	21	2	4	1	3	140	0	99	2	2
2	22	2	2	1	3	140	196	2	2	2
2	23	2	3	1	3	140	179	2	2	2
2	24	2	4	2	5	140	131	2	2	2
2	25	2	2	1	5	140	238	2	2	2
2	26	2	4	2	4	140	249	2	2	2
2	27	2	2	2	4	140	282	2	2	2
2	28	2	1	2	2	140	0	1	2	2
2	29	2	4	2	3	170	152	2	2	2
2	30	2	3	1	1	170	185	2	2	2
2	31	2	2	2	5	170	210	2	2	2
2	32	2	4	2	1	170	0	99	2	2
2	33	2	3	2	4	170	50	2	2	2
2	34	2	4	1	5	170	134	2	2	2
2	35	2	1	1	2	170	210	0	2	2
2	36	2	2	1	2	140	402	2	2	2
2	37	2	1	2	4	140	0	1	2	2
2	38	2	3	1	4	170	327	2	2	2
2	39	2	4	1	2	170	295	2	2	2
2	40	2	3	1	2	170	246	2	2	2
2	41	2	1	2	2	170	0	1	2	2
2	42	2	2	2	2	200	215	2	2	2
2	43	2	4	2	5	200	47	2	2	2
2	44	2	3	1	3	200	84	2	2	2
2	45	2	1	1	2	200	113	0	2	2
2	46	2	2	2	1	170	327	2	2	2
2	47	2	1	1	1	170	234	0	2	2
2	48	2	3	1	5	140	279	2	2	2
2	49	2	1	1	5	140	0	1	2	2
2	50	2	2	2	3	170	246	2	2	2
2	51	2	4	1	2	170	209	2	2	2
2	52	2	1	1	1	170	0	1	2	2
2	53	2	3	2	5	200	35	2	2	2
2	54	2	2	1	4	200	231	2	2	2
2	55	2	4	1	3	200	354	2	2	2
2	56	2	2	1	1	200	276	2	2	2
2	57	2	3	1	2	200	217	2	2	2
2	58	2	4	2	3	200	191	2	2	2
2	59	2	2	1	4	200	161	2	2	2
2	60	2	1	2	3	200	128	0	2	2
2	61	2	2	2	1	170	243	2	2	2
2	62	2	3	1	4	170	127	2	2	2
2	63	2	1	1	4	170	220	0	2	2
2	64	2	2	2	3	140	350	2	2	2
2	65	2	4	1	1	140	422	2	2	2
2	66	2	3	2	5	140	460	2	2	2
2	67	2	1	2	5	140	0	1	2	2
2	68	2	3	1	5	170	158	2	2	2
2	69	2	4	2	2	170	170	2	2	2
2	70	2	3	2	4	170	240	2	2	2
2	71	2	4	1	4	170	210	2	2	2
2	72	2	1	2	4	170	0	1	2	2
2	73	2	3	2	3	200	224	2	2	2
2	74	2	4	2	1	200	229	2	2	2
2	75	2	1	2	1	200	249	0	2	2
2	76	2	4	1	1	170	249	2	2	2
2	77	2	3	2	2	170	302	2	2	2
2	78	2	4	1	4	170	274	2	2	2
2	79	2	3	2	3	170	203	2	2	2
2	80	2	1	1	4	170	156	0	2	2
3	1	1	1	2	2	185	97	2	1	1
3	2	1	4	2	5	196	117	2	1	1
3	3	1	3	2	2	224	128	2	1	1
3	4	1	4	1	5	194	54	2	1	1
3	5	1	1	1	3	157	91	2	1	1
3	6	1	3	1	5	216	133	2	1	1
3	7	1	2	2	5	230	153	2	1	1
3	8	1	1	1	2	165	192	2	1	1
3	9	1	2	1	5	227	106	2	1	1
3	10	1	3	1	4	187	79	2	1	1
3	11	1	4	1	3	202	123	2	1	1
3	12	1	3	2	4	174	40	2	1	1
3	13	1	1	1	3	217	67	2	1	1
3	14	1	2	1	5	166	121	2	1	1
3	15	1	4	2	2	203	76	2	1	1
3	16	1	1	1	5	221	23	2	1	1
3	17	1	3	2	1	170	38	2	1	1
3	18	1	1	1	5	217	24	2	1	1
3	19	1	3	1	3	221	4	2	1	1
3	20	1	2	2	1	225	0	99	1	1
3	21	1	1	2	2	203	102	2	1	1
3	22	1	4	2	4	191	66	2	1	1
3	23	1	2	1	1	176	151	2	1	1
3	24	1	3	2	5	179	99	2	1	1
3	25	1	1	1	4	205	78	2	1	1
3	26	1	4	1	3	215	106	2	1	1
3	27	1	2	2	3	179	160	2	1	1
3	28	1	1	2	5	163	197	2	1	1
3	29	1	2	1	3	194	128	2	1	1
3	30	1	1	1	4	199	124	2	1	1
3	31	1	3	1	2	158	138	2	1	1
3	32	1	2	1	4	189	0	99	1	1
3	33	1	1	2	4	221	32	2	1	1
3	34	1	2	1	4	179	0	99	1	1
3	35	1	3	2	4	174	122	2	1	1
3	36	1	1	2	4	172	95	2	1	1
3	37	1	4	2	1	160	132	2	1	1
3	38	1	3	1	1	181	95	2	1	1
3	39	1	4	1	5	222	89	2	1	1
3	40	1	3	2	1	171	112	2	1	1
3	41	1	2	1	2	203	91	2	1	1
3	42	1	4	1	2	167	145	2	1	1
3	43	1	1	2	1	163	149	2	1	1
3	44	1	3	2	3	204	63	2	1	1
3	45	1	2	2	4	211	116	2	1	1
3	46	1	4	2	3	214	160	2	1	1
3	47	1	3	1	1	173	141	2	1	1
3	48	1	2	2	1	182	153	2	1	1
3	49	1	1	1	2	192	181	2	1	1
3	50	1	2	1	1	227	152	2	1	1
3	51	1	4	2	3	167	199	2	1	1
3	52	1	3	2	3	188	162	2	1	1
3	53	1	2	2	2	176	23	2	1	1
3	54	1	3	2	5	198	50	2	1	1
3	55	1	1	2	3	208	142	2	1	1
3	56	1	4	2	4	186	155	2	1	1
3	57	1	2	2	3	160	201	2	1	1
3	58	1	1	2	5	197	67	2	1	1
3	59	1	4	2	2	214	103	2	1	1
3	60	1	2	2	4	189	84	2	1	1
3	61	1	1	1	1	163	145	2	1	1
3	62	1	3	1	3	203	20	2	1	1
3	63	1	4	1	2	195	113	2	1	1
3	64	1	3	2	2	233	11	2	1	1
3	65	1	4	2	1	207	0	99	1	1
3	66	1	2	1	2	207	13	2	1	1
3	67	1	4	1	1	228	32	2	1	1
3	68	1	2	1	3	164	95	2	1	1
3	69	1	3	1	4	217	81	2	1	1
3	70	1	1	1	1	168	199	2	1	1
3	71	1	3	1	2	187	115	2	1	1
3	72	1	1	2	3	192	39	2	1	1
3	73	1	4	1	4	187	59	2	1	1
3	74	1	2	2	5	225	62	2	1	1
3	75	1	4	2	5	171	100	2	1	1
3	76	1	3	1	5	161	153	2	1	1
3	77	1	2	2	2	182	149	2	1	1
3	78	1	4	1	4	221	143	2	1	1
3	79	1	1	2	1	163	222	2	1	1
3	80	1	4	1	1	206	184	2	1	1
4	1	2	2	2	3	200	282	2	2	1
4	2	2	3	2	4	147	313	2	2	1
4	3	2	4	2	5	183	56	2	2	1
4	4	2	2	2	2	186	172	2	2	1
4	5	2	1	2	1	203	186	2	2	1
4	6	2	3	2	5	204	191	2	2	1
4	7	2	1	2	4	143	264	2	2	1
4	8	2	2	1	4	201	150	2	2	1
4	9	2	1	2	1	169	195	2	2	1
4	10	2	3	1	4	199	193	2	2	1
4	11	2	4	1	4	161	202	2	2	1
4	12	2	2	2	2	169	155	2	2	1
4	13	2	1	2	2	186	159	2	2	1
4	14	2	4	1	1	169	158	2	2	1
4	15	2	3	1	3	202	117	2	2	1
4	16	2	4	1	5	176	152	2	2	1
4	17	2	1	1	1	198	202	2	2	1
4	18	2	3	2	2	201	163	2	2	1
4	19	2	4	2	3	151	218	2	2	1
4	20	2	2	2	4	181	215	2	2	1
4	21	2	1	1	2	161	129	2	2	1
4	22	2	2	2	3	173	162	2	2	1
4	23	2	4	2	5	146	171	2	2	1
4	24	2	2	1	1	182	198	2	2	1
4	25	2	3	2	1	189	189	2	2	1
4	26	2	1	2	5	178	212	2	2	1
4	27	2	2	2	5	139	305	2	2	1
4	28	2	3	1	1	184	251	2	2	1
4	29	2	1	1	1	197	218	2	2	1
4	30	2	3	2	3	176	292	2	2	1
4	31	2	4	2	2	158	368	2	2	1
4	32	2	2	2	5	177	280	2	2	1
4	33	2	3	2	1	197	184	2	2	1
4	34	2	4	1	3	174	171	2	2	1
4	35	2	2	2	1	199	106	2	2	1
4	36	2	4	1	2	190	168	2	2	1
4	37	2	1	1	5	175	201	2	2	1
4	38	2	3	2	5	146	323	2	2	1
4	39	2	4	2	3	201	333	2	2	1
4	40	2	2	1	5	158	282	2	2	1
4	41	2	3	1	4	180	258	2	2	1
4	42	2	4	1	5	145	230	2	2	1
4	43	2	2	1	3	172	194	2	2	1
4	44	2	3	1	1	178	201	2	2	1
4	45	2	2	1	1	149	244	2	2	1
4	46	2	4	1	1	174	218	2	2	1
4	47	2	1	2	2	174	186	2	2	1
4	48	2	3	2	2	147	273	2	2	1
4	49	2	4	2	4	156	240	2	2	1
4	50	2	1	2	4	159	244	2	2	1
4	51	2	4	1	4	147	325	2	2	1
4	52	2	2	1	2	145	285	2	2	1
4	53	2	3	1	5	181	286	2	2	1
4	54	2	4	1	2	171	283	2	2	1
4	55	2	1	1	5	178	232	2	2	1
4	56	2	3	1	3	144	184	2	2	1
4	57	2	2	2	4	143	172	2	2	1
4	58	2	1	2	5	159	253	2	2	1
4	59	2	3	2	4	147	234	2	2	1
4	60	2	4	2	2	199	136	2	2	1
4	61	2	1	1	2	205	98	2	2	1
4	62	2	2	1	3	176	140	2	2	1
4	63	2	3	2	3	175	170	2	2	1
4	64	2	4	2	1	170	137	2	2	1
4	65	2	1	1	4	193	147	2	2	1
4	66	2	3	1	2	197	139	2	2	1
4	67	2	2	1	2	140	223	2	2	1
4	68	2	3	1	5	149	226	2	2	1
4	69	2	1	2	3	205	97	2	2	1
4	70	2	3	1	2	189	222	2	2	1
4	71	2	4	2	1	154	270	2	2	1
4	72	2	2	1	4	147	216	2	2	1
4	73	2	4	2	4	181	168	2	2	1
4	74	2	1	2	3	185	265	2	2	1
4	75	2	2	2	1	205	80	2	2	1
4	76	2	1	1	3	142	289	2	2	1
4	77	2	4	1	3	151	163	2	2	1
4	78	2	1	1	4	168	192	2	2	1
4	79	2	2	1	5	161	235	2	2	1
4	80	2	1	1	3	176	129	2	2	1
5	1	1	2	2	1	260	0	99	1	2
5	2	1	4	1	5	260	86	2	1	2
5	3	1	2	1	5	260	26	2	1	2
5	4	1	4	1	4	260	0	99	1	2
5	5	1	3	2	4	260	0	99	1	2
5	6	1	2	2	5	260	7	2	1	2
5	7	1	4	2	1	260	0	99	1	2
5	8	1	1	1	5	260	31	0	1	2
5	9	1	4	1	5	230	76	2	1	2
5	10	1	2	1	2	230	49	2	1	2
5	11	1	3	2	1	230	37	2	1	2
5	12	1	2	1	2	230	25	2	1	2
5	13	1	1	1	3	230	30	0	1	2
5	14	1	4	1	1	200	147	2	1	2
5	15	1	3	2	5	200	183	2	1	2
5	16	1	1	2	5	200	0	1	1	2
5	17	1	2	1	1	230	158	2	1	2
5	18	1	3	2	2	230	179	2	1	2
5	19	1	4	2	1	230	135	2	1	2
5	20	1	1	1	1	230	75	0	1	2
5	21	1	4	1	2	200	49	2	1	2
5	22	1	3	2	4	200	53	2	1	2
5	23	1	4	1	2	200	153	2	1	2
5	24	1	3	1	4	200	94	2	1	2
5	25	1	1	2	4	200	146	0	1	2
5	26	1	3	1	5	170	120	2	1	2
5	27	1	2	2	1	170	172	2	1	2
5	28	1	3	1	1	170	480	2	1	2
5	29	1	1	2	4	170	148	0	1	2
5	30	1	4	2	3	140	130	2	1	2
5	31	1	2	1	1	140	118	2	1	2
5	32	1	4	1	1	140	90	2	1	2
5	33	1	1	2	1	140	0	1	1	2
5	34	1	4	2	4	170	154	2	1	2
5	35	1	3	2	5	170	254	2	1	2
5	36	1	1	2	2	170	0	1	1	2
5	37	1	2	2	3	200	85	2	1	2
5	38	1	1	2	3	200	89	0	1	2
5	39	1	3	1	3	170	111	2	1	2
5	40	1	2	1	3	170	131	2	1	2
5	41	1	1	1	4	170	24	0	1	2
5	42	1	3	1	1	140	117	2	1	2
5	43	1	2	1	4	140	297	2	1	2
5	44	1	1	1	2	140	0	1	1	2
5	45	1	3	1	4	170	73	2	1	2
5	46	1	1	2	2	170	173	0	1	2
5	47	1	2	1	5	140	282	2	1	2
5	48	1	3	2	3	140	382	2	1	2
5	49	1	2	2	3	140	259	2	1	2
5	50	1	4	1	4	140	391	2	1	2
5	51	1	2	2	4	140	267	2	1	2
5	52	1	3	1	2	140	224	2	1	2
5	53	1	4	2	4	140	68	2	1	2
5	54	1	1	1	1	140	88	0	1	2
5	55	1	4	2	2	110	110	2	1	2
5	56	1	3	2	1	110	0	99	1	2
5	57	1	2	2	2	110	278	2	1	2
5	58	1	1	2	3	110	0	1	1	2
5	59	1	4	2	5	140	174	2	1	2
5	60	1	1	2	5	140	178	0	1	2
5	61	1	4	2	3	110	263	2	1	2
5	62	1	2	1	4	110	348	2	1	2
5	63	1	1	1	2	110	0	1	1	2
5	64	1	2	1	3	140	179	2	1	2
5	65	1	4	2	5	140	247	2	1	2
5	66	1	3	2	2	140	156	2	1	2
5	67	1	4	1	3	140	336	2	1	2
5	68	1	2	2	4	140	356	2	1	2
5	69	1	1	1	3	140	0	1	1	2
5	70	1	3	1	5	170	211	2	1	2
5	71	1	4	1	3	170	184	2	1	2
5	72	1	3	1	3	170	300	2	1	2
5	73	1	2	2	2	170	192	2	1	2
5	74	1	1	1	5	170	21	0	1	2
5	75	1	2	2	5	140	130	2	1	2
5	76	1	3	1	2	140	326	2	1	2
5	77	1	4	2	2	140	250	2	1	2
5	78	1	1	2	1	140	0	1	1	2
5	79	1	3	2	3	170	346	2	1	2
5	80	1	1	1	4	170	286	0	1	2
6	1	2	4	1	2	140	155	2	2	2
6	2	2	2	1	5	140	202	2	2	2
6	3	2	4	2	4	140	254	2	2	2
6	4	2	2	1	2	140	134	2	2	2
6	5	2	3	2	5	140	109	2	2	2
6	6	2	1	2	3	140	167	0	2	2
6	7	2	4	2	4	110	248	2	2	2
6	8	2	2	1	2	110	223	2	2	2
6	9	2	4	1	1	110	328	2	2	2
6	10	2	1	1	1	110	0	1	2	2
6	11	2	3	2	1	140	285	2	2	2
6	12	2	4	1	1	140	264	2	2	2
6	13	2	2	2	2	140	319	2	2	2
6	14	2	3	1	1	140	236	2	2	2
6	15	2	4	1	4	140	290	2	2	2
6	16	2	1	2	4	140	212	0	2	2
6	17	2	3	1	3	110	324	2	2	2
6	18	2	2	1	4	110	262	2	2	2
6	19	2	4	1	3	110	302	2	2	2
6	20	2	3	2	3	110	326	2	2	2
6	21	2	1	1	4	110	0	1	2	2
6	22	2	4	2	1	140	290	2	2	2
6	23	2	2	1	3	140	267	2	2	2
6	24	2	1	1	2	140	0	1	2	2
6	25	2	4	2	2	170	293	2	2	2
6	26	2	3	2	2	170	235	2	2	2
6	27	2	1	2	5	170	218	0	2	2
6	28	2	4	2	1	140	251	2	2	2
6	29	2	1	1	5	140	243	0	2	2
6	30	2	4	2	3	110	401	2	2	2
6	31	2	3	1	3	110	265	2	2	2
6	32	2	2	2	5	110	326	2	2	2
6	33	2	1	1	4	110	0	1	2	2
6	34	2	3	1	4	140	376	2	2	2
6	35	2	2	2	3	140	385	2	2	2
6	36	2	4	1	2	140	225	2	2	2
6	37	2	3	1	5	140	192	2	2	2
6	38	2	2	1	1	140	195	2	2	2
6	39	2	4	2	3	140	167	2	2	2
6	40	2	3	2	4	140	210	2	2	2
6	41	2	1	2	5	140	213	0	2	2
6	42	2	2	2	4	110	314	2	2	2
6	43	2	3	2	3	110	277	2	2	2
6	44	2	2	2	5	110	315	2	2	2
6	45	2	3	1	4	110	302	2	2	2
6	46	2	4	1	4	110	365	2	2	2
6	47	2	1	1	5	110	0	1	2	2
6	48	2	3	1	2	140	247	2	2	2
6	49	2	4	1	3	140	226	2	2	2
6	50	2	2	2	4	140	256	2	2	2
6	51	2	3	2	1	140	316	2	2	2
6	52	2	1	1	3	140	0	1	2	2
6	53	2	2	1	3	170	120	2	2	2
6	54	2	4	1	5	170	123	2	2	2
6	55	2	1	2	4	170	136	0	2	2
6	56	2	2	1	1	140	240	2	2	2
6	57	2	1	2	1	140	211	0	2	2
6	58	2	3	2	2	110	251	2	2	2
6	59	2	4	2	5	110	300	2	2	2
6	60	2	1	2	2	110	0	1	2	2
6	61	2	2	2	2	140	325	2	2	2
6	62	2	4	2	2	140	250	2	2	2
6	63	2	2	1	5	140	263	2	2	2
6	64	2	1	1	1	140	0	1	2	2
6	65	2	3	1	2	170	269	2	2	2
6	66	2	1	2	2	170	159	0	2	2
6	67	2	3	2	4	140	363	2	2	2
6	68	2	2	1	4	140	259	2	2	2
6	69	2	3	1	1	140	267	2	2	2
6	70	2	2	2	1	140	112	2	2	2
6	71	2	1	2	1	140	201	0	2	2
6	72	2	4	1	5	110	301	2	2	2
6	73	2	1	2	3	110	0	1	2	2
6	74	2	2	2	3	140	136	2	2	2
6	75	2	3	1	5	140	168	2	2	2
6	76	2	1	1	3	140	114	0	2	2
6	77	2	2	2	1	110	253	2	2	2
6	78	2	3	2	5	110	136	2	2	2
6	79	2	4	2	5	110	201	2	2	2
6	80	2	1	1	2	110	0	1	2	2
7	1	1	4	1	1	146	191	2	1	1
7	2	1	2	2	2	173	170	2	1	1
7	3	1	4	1	2	182	134	2	1	1
7	4	1	2	1	3	190	82	2	1	1
7	5	1	1	1	2	197	14	2	1	1
7	6	1	2	2	3	195	11	2	1	1
7	7	1	4	1	5	145	129	2	1	1
7	8	1	2	2	4	204	66	2	1	1
7	9	1	3	2	3	173	136	2	1	1
7	10	1	1	2	2	179	132	2	1	1
7	11	1	2	1	2	199	72	2	1	1
7	12	1	3	2	5	146	78	2	1	1
7	13	1	2	1	4	200	0	2	1	1
7	14	1	4	2	3	182	53	2	1	1
7	15	1	2	2	1	201	0	99	1	1
7	16	1	1	2	2	147	95	2	1	1
7	17	1	2	1	5	151	0	99	1	1
7	18	1	1	2	1	159	79	2	1	1
7	19	1	2	1	1	150	188	2	1	1
7	20	1	4	1	1	182	79	2	1	1
7	21	1	2	2	1	207	10	2	1	1
7	22	1	4	1	3	175	159	2	1	1
7	23	1	1	2	4	192	259	2	1	1
7	24	1	2	1	1	200	175	2	1	1
7	25	1	4	2	3	202	163	2	1	1
7	26	1	3	1	5	146	202	2	1	1
7	27	1	4	2	5	164	189	2	1	1
7	28	1	3	2	2	186	97	2	1	1
7	29	1	1	2	4	182	101	2	1	1
7	30	1	3	2	4	160	67	2	1	1
7	31	1	4	2	4	146	95	2	1	1
7	32	1	1	1	2	151	51	2	1	1
7	33	1	4	2	2	157	63	2	1	1
7	34	1	3	1	2	204	0	99	1	1
7	35	1	1	2	3	202	62	2	1	1
7	36	1	3	1	3	164	100	2	1	1
7	37	1	1	2	5	169	88	2	1	1
7	38	1	2	2	5	179	140	2	1	1
7	39	1	3	1	1	143	122	2	1	1
7	40	1	1	2	5	149	102	2	1	1
7	41	1	4	1	4	177	49	2	1	1
7	42	1	1	1	5	188	37	2	1	1
7	43	1	3	1	4	151	146	2	1	1
7	44	1	4	2	2	187	157	2	1	1
7	45	1	2	2	5	170	154	2	1	1
7	46	1	4	1	3	178	54	2	1	1
7	47	1	2	1	2	182	130	2	1	1
7	48	1	3	2	2	179	119	2	1	1
7	49	1	2	2	4	198	74	2	1	1
7	50	1	1	1	1	180	79	2	1	1
7	51	1	2	1	3	201	162	2	1	1
7	52	1	4	1	5	205	95	2	1	1
7	53	1	1	1	4	208	35	2	1	1
7	54	1	3	1	2	177	88	2	1	1
7	55	1	4	1	2	191	60	2	1	1
7	56	1	1	1	5	196	0	99	1	1
7	57	1	3	2	3	200	124	2	1	1
7	58	1	2	1	4	203	176	2	1	1
7	59	1	1	1	3	149	278	2	1	1
7	60	1	2	2	3	181	313	2	1	1
7	61	1	1	1	1	194	229	2	1	1
7	62	1	3	2	1	148	243	2	1	1
7	63	1	4	2	4	164	151	2	1	1
7	64	1	3	2	5	149	124	2	1	1
7	65	1	4	2	1	158	0	99	1	1
7	66	1	3	1	1	181	195	2	1	1
7	67	1	1	2	3	193	159	2	1	1
7	68	1	4	2	1	199	107	2	1	1
7	69	1	3	1	4	193	151	2	1	1
7	70	1	4	2	5	198	99	2	1	1
7	71	1	1	1	3	171	129	2	1	1
7	72	1	2	2	2	186	205	2	1	1
7	73	1	3	1	3	161	154	2	1	1
7	74	1	4	1	4	149	167	2	1	1
7	75	1	1	2	1	195	113	2	1	1
7	76	1	3	2	4	164	174	2	1	1
7	77	1	2	1	5	204	137	2	1	1
7	78	1	3	1	5	189	158	2	1	1
7	79	1	1	1	4	176	211	2	1	1
7	80	1	3	2	1	151	224	2	1	1
8	1	2	3	2	3	126	181	2	2	1
8	2	2	2	1	3	155	146	2	2	1
8	3	2	4	1	5	119	289	2	2	1
8	4	2	3	2	1	130	321	2	2	1
8	5	2	2	2	1	147	271	2	2	1
8	6	2	1	2	2	139	226	2	2	1
8	7	2	3	1	5	156	209	2	2	1
8	8	2	4	1	3	130	238	2	2	1
8	9	2	1	2	1	125	88	2	2	1
8	10	2	3	1	2	139	202	2	2	1
8	11	2	1	2	4	119	196	2	2	1
8	12	2	4	2	4	125	245	2	2	1
8	13	2	1	2	1	156	98	2	2	1
8	14	2	3	2	5	144	98	2	2	1
8	15	2	1	2	3	134	208	2	2	1
8	16	2	2	2	4	131	215	2	2	1
8	17	2	3	2	2	143	123	2	2	1
8	18	2	2	2	2	124	199	2	2	1
8	19	2	4	1	4	118	209	2	2	1
8	20	2	3	2	5	148	157	2	2	1
8	21	2	2	2	2	115	246	2	2	1
8	22	2	3	1	1	163	279	2	2	1
8	23	2	2	2	1	136	360	2	2	1
8	24	2	3	1	2	114	280	2	2	1
8	25	2	1	1	5	139	249	2	2	1
8	26	2	4	1	1	153	238	2	2	1
8	27	2	2	1	1	155	144	2	2	1
8	28	2	3	2	2	153	181	2	2	1
8	29	2	1	2	3	160	189	2	2	1
8	30	2	3	1	4	124	231	2	2	1
8	31	2	1	2	2	113	321	2	2	1
8	32	2	4	2	3	119	336	2	2	1
8	33	2	3	1	3	123	306	2	2	1
8	34	2	1	1	2	141	259	2	2	1
8	35	2	2	1	4	151	328	2	2	1
8	36	2	1	1	5	140	324	2	2	1
8	37	2	4	1	4	159	235	2	2	1
8	38	2	3	1	3	147	5	2	2	1
8	39	2	2	1	5	121	295	2	2	1
8	40	2	1	2	5	133	259	2	2	1
8	41	2	2	2	4	137	233	2	2	1
8	42	2	1	1	2	131	251	2	2	1
8	43	2	2	1	1	165	16	2	2	1
8	44	2	4	2	2	121	274	2	2	1
8	45	2	1	2	5	149	183	2	2	1
8	46	2	4	1	1	143	137	2	2	1
8	47	2	3	2	4	160	210	2	2	1
8	48	2	2	1	5	122	236	2	2	1
8	49	2	3	2	1	128	241	2	2	1
8	50	2	1	1	3	146	233	2	2	1
8	51	2	4	2	5	164	158	2	2	1
8	52	2	1	1	4	133	166	2	2	1
8	53	2	4	2	2	112	143	2	2	1
8	54	2	1	1	3	124	197	2	2	1
8	55	2	2	1	2	135	168	2	2	1
8	56	2	4	2	1	140	171	2	2	1
8	57	2	2	1	3	115	205	2	2	1
8	58	2	3	2	4	161	167	2	2	1
8	59	2	2	2	5	130	219	2	2	1
8	60	2	1	1	1	140	155	2	2	1
8	61	2	4	2	4	129	206	2	2	1
8	62	2	3	1	5	146	186	2	2	1
8	63	2	4	1	2	122	301	2	2	1
8	64	2	2	2	5	161	227	2	2	1
8	65	2	4	2	5	122	359	2	2	1
8	66	2	1	1	1	117	379	2	2	1
8	67	2	3	1	1	149	292	2	2	1
8	68	2	4	2	3	126	238	2	2	1
8	69	2	2	2	3	129	248	2	2	1
8	70	2	3	2	3	145	169	2	2	1
8	71	2	2	2	3	137	166	2	2	1
8	72	2	4	1	5	145	147	2	2	1
8	73	2	2	1	4	116	165	2	2	1
8	74	2	4	2	1	150	174	2	2	1
8	75	2	1	2	4	131	81	2	2	1
8	76	2	3	1	4	145	273	2	2	1
8	77	2	4	1	2	140	258	2	2	1
8	78	2	1	1	4	125	263	2	2	1
8	79	2	2	1	2	141	224	2	2	1
8	80	2	4	1	3	157	216	2	2	1
