# Supplementary material for: Stop signals delay synchrony more for finger tapping than vocalization: a dual modality study of rhythmic synchronization in the stop signal task
Source: PeerJ. 2018 Jul 12;6:e5242. doi: 10.7717/peerj.5242 (PMC6046193; doi:10.7717/peerj.5242)
Supplement: Supplemental Information 1 [file peerj-06-5242-s001.zip › Raw data - for submission/P9_JB/StaircaseForStop_1.0.0.txt]

run	trial_n	duration	correct	TotalACC	Manual/Vocal	Ignore/Stop	***	run	trial_n	duration	correct	TotalACC	Manual/Vocal	Ignore/Stop
3	5	200	0	0	1	2	*****	4	1	200	0	0	2	2
3	11	170	0	0	1	2	*****	4	10	170	0	0	2	2
3	17	140	0	0	1	2	*****	4	12	140	1	0.333333333333333	2	2
3	20	110	1	0.25	1	2	*****	4	16	170	1	0.5	2	2
3	22	140	1	0.4	1	2	*****	4	20	200	1	0.6	2	2
3	25	170	1	0.5	1	2	*****	4	23	230	0	0.5	2	2
3	27	200	0	0.428571428571429	1	2	*****	4	25	200	1	0.571428571428571	2	2
3	30	170	0	0.375	1	2	*****	4	27	230	1	0.625	2	2
3	34	140	1	0.444444444444444	1	2	*****	4	31	260	0	0.555555555555556	2	2
3	37	170	1	0.5	1	2	*****	4	35	230	0	0.5	2	2
3	41	200	1	0.545454545454545	1	2	*****	4	42	200	1	0.545454545454545	2	2
3	43	230	1	0.583333333333333	1	2	*****	4	45	230	1	0.583333333333333	2	2
3	46	260	1	0.615384615384615	1	2	*****	4	48	260	1	0.615384615384615	2	2
3	55	290	0	0.571428571428571	1	2	*****	4	51	290	1	0.642857142857143	2	2
3	57	260	0	0.533333333333333	1	2	*****	4	53	300	1	0.666666666666667	2	2
3	60	230	1	0.5625	1	2	*****	4	59	300	0	0.625	2	2
3	64	260	1	0.588235294117647	1	2	*****	4	61	300	1	0.647058823529412	2	2
3	73	290	1	0.611111111111111	1	2	*****	4	71	300	0	0.611111111111111	2	2
3	77	300	1	0.631578947368421	1	2	*****	4	75	300	1	0.631578947368421	2	2
3	79	300	0	0.6	1	2	*****	4	80	300	0	0.6	2	2
7	2	300	1	0.619047619047619	1	2	*****	8	2	300	0	0.571428571428571	2	2
7	11	300	1	0.636363636363636	1	2	*****	8	6	290	0	0.545454545454545	2	2
7	14	300	1	0.652173913043478	1	2	*****	8	8	260	0	0.521739130434783	2	2
7	16	300	1	0.666666666666667	1	2	*****	8	12	230	1	0.541666666666667	2	2
7	18	300	0	0.64	1	2	*****	8	15	260	1	0.56	2	2
7	21	300	1	0.653846153846154	1	2	*****	8	21	290	1	0.576923076923077	2	2
7	24	300	0	0.62962962962963	1	2	*****	8	24	300	0	0.555555555555556	2	2
7	33	300	0	0.607142857142857	1	2	*****	8	27	290	0	0.535714285714286	2	2
7	35	300	0	0.586206896551724	1	2	*****	8	29	260	1	0.551724137931034	2	2
7	38	300	0	0.566666666666667	1	2	*****	8	37	290	0	0.533333333333333	2	2
7	41	300	1	0.580645161290323	1	2	*****	8	41	260	1	0.548387096774194	2	2
7	43	300	0	0.5625	1	2	*****	8	44	290	0	0.53125	2	2
7	48	300	1	0.575757575757576	1	2	*****	8	47	260	1	0.545454545454545	2	2
7	54	300	1	0.588235294117647	1	2	*****	8	49	290	0	0.529411764705882	2	2
7	60	300	0	0.571428571428571	1	2	*****	8	51	260	0	0.514285714285714	2	2
7	62	300	0	0.555555555555556	1	2	*****	8	53	230	1	0.527777777777778	2	2
7	66	300	1	0.567567567567568	1	2	*****	8	56	260	0	0.513513513513513	2	2
7	72	300	1	0.578947368421053	1	2	*****	8	58	230	1	0.526315789473684	2	2
7	77	300	0	0.564102564102564	1	2	*****	8	67	260	0	0.512820512820513	2	2
7	80	300	0	0.55	1	2	*****	8	77	230	0	0.5	2	2
