# Supplementary material for: Stop signals delay synchrony more for finger tapping than vocalization: a dual modality study of rhythmic synchronization in the stop signal task
Source: PeerJ. 2018 Jul 12;6:e5242. doi: 10.7717/peerj.5242 (PMC6046193; doi:10.7717/peerj.5242)
Supplement: Supplemental Information 1 [file peerj-06-5242-s001.zip › Raw data - for submission/P9_JB/Stop_1.0.0.txt]

run	trial_n	FactorA	FactorB	FactorC	TargItem	SSD	RT	ACC	Manual/Vocal	Ignore/Stop
1	1	1	1	2	1	189	3	2	1	1
1	2	1	3	2	1	198	47	2	1	1
1	3	1	2	1	2	179	100	2	1	1
1	4	1	3	2	4	167	25	2	1	1
1	5	1	2	1	5	235	138	2	1	1
1	6	1	1	1	3	232	0	99	1	1
1	7	1	3	1	3	230	0	99	1	1
1	8	1	4	2	1	218	743	2	1	1
1	9	1	2	1	3	200	285	2	1	1
1	10	1	4	1	5	177	43	2	1	1
1	11	1	2	2	4	166	7	2	1	1
1	12	1	1	2	3	227	33	2	1	1
1	13	1	2	1	1	204	6	2	1	1
1	14	1	3	2	3	205	0	99	1	1
1	15	1	1	2	5	244	0	99	1	1
1	16	1	2	2	2	210	20	2	1	1
1	17	1	3	2	2	192	152	2	1	1
1	18	1	2	2	3	194	109	2	1	1
1	19	1	1	2	2	166	74	2	1	1
1	20	1	4	2	2	196	29	2	1	1
1	21	1	3	1	4	179	0	99	1	1
1	22	1	2	1	2	243	0	99	1	1
1	23	1	4	1	3	175	20	2	1	1
1	24	1	1	1	1	173	8	2	1	1
1	25	1	3	1	5	214	0	99	1	1
1	26	1	2	1	1	245	0	99	1	1
1	27	1	4	1	2	209	0	99	1	1
1	28	1	3	1	2	212	479	2	1	1
1	29	1	4	1	5	223	587	2	1	1
1	30	1	1	1	1	192	0	99	1	1
1	31	1	2	2	3	182	174	2	1	1
1	32	1	4	1	4	243	232	2	1	1
1	33	1	3	1	5	214	357	2	1	1
1	34	1	1	2	4	224	98	2	1	1
1	35	1	3	1	3	205	103	2	1	1
1	36	1	2	1	4	218	35	2	1	1
1	37	1	4	2	4	191	144	2	1	1
1	38	1	2	1	4	178	5	2	1	1
1	39	1	3	2	3	244	71	2	1	1
1	40	1	1	1	5	200	21	2	1	1
1	41	1	4	1	1	213	264	2	1	1
1	42	1	3	2	4	201	301	2	1	1
1	43	1	4	1	3	211	185	2	1	1
1	44	1	2	2	1	218	197	2	1	1
1	45	1	3	1	2	232	0	99	1	1
1	46	1	1	1	4	184	95	2	1	1
1	47	1	4	2	5	215	35	2	1	1
1	48	1	2	2	4	195	96	2	1	1
1	49	1	1	2	4	206	19	2	1	1
1	50	1	4	2	3	202	112	2	1	1
1	51	1	2	2	5	225	123	2	1	1
1	52	1	3	1	1	228	96	2	1	1
1	53	1	1	1	3	179	142	2	1	1
1	54	1	4	2	4	187	154	2	1	1
1	55	1	2	2	5	175	143	2	1	1
1	56	1	1	1	4	183	187	2	1	1
1	57	1	4	1	4	244	149	2	1	1
1	58	1	3	2	2	172	108	2	1	1
1	59	1	1	2	5	181	56	2	1	1
1	60	1	3	2	1	206	0	99	1	1
1	61	1	4	2	5	185	384	2	1	1
1	62	1	3	1	4	237	186	2	1	1
1	63	1	1	2	2	193	177	2	1	1
1	64	1	2	2	1	244	99	2	1	1
1	65	1	4	1	1	197	129	2	1	1
1	66	1	3	2	5	234	228	2	1	1
1	67	1	1	2	3	238	160	2	1	1
1	68	1	4	2	2	169	224	2	1	1
1	69	1	1	2	1	225	90	2	1	1
1	70	1	4	1	2	237	126	2	1	1
1	71	1	1	1	5	191	0	99	1	1
1	72	1	2	1	5	217	143	2	1	1
1	73	1	4	2	3	172	253	2	1	1
1	74	1	1	1	2	184	57	2	1	1
1	75	1	3	2	5	201	0	99	1	1
1	76	1	2	2	2	173	58	2	1	1
1	77	1	1	1	2	198	22	2	1	1
1	78	1	2	1	3	217	0	99	1	1
1	79	1	4	2	1	235	0	99	1	1
1	80	1	3	1	1	243	0	99	1	1
2	1	2	4	2	3	206	208	2	2	1
2	2	2	3	1	5	170	271	2	2	1
2	3	2	4	1	4	217	246	2	2	1
2	4	2	3	2	1	219	197	2	2	1
2	5	2	4	1	4	193	195	2	2	1
2	6	2	3	2	3	225	143	2	2	1
2	7	2	1	1	2	218	113	2	2	1
2	8	2	2	2	2	212	156	2	2	1
2	9	2	1	2	1	245	279	2	2	1
2	10	2	2	1	4	172	291	2	2	1
2	11	2	3	2	2	239	163	2	2	1
2	12	2	2	2	2	223	189	2	2	1
2	13	2	3	1	1	214	227	2	2	1
2	14	2	4	2	3	230	225	2	2	1
2	15	2	3	2	5	226	242	2	2	1
2	16	2	2	2	1	203	219	2	2	1
2	17	2	4	2	5	171	196	2	2	1
2	18	2	2	2	5	194	109	2	2	1
2	19	2	3	1	5	167	248	2	2	1
2	20	2	2	1	5	233	92	2	2	1
2	21	2	3	2	4	206	303	2	2	1
2	22	2	1	2	3	211	253	2	2	1
2	23	2	3	1	1	220	146	2	2	1
2	24	2	4	1	3	176	220	2	2	1
2	25	2	1	2	1	196	282	2	2	1
2	26	2	4	2	1	193	270	2	2	1
2	27	2	2	1	4	233	0	99	2	1
2	28	2	3	1	4	182	211	2	2	1
2	29	2	2	2	5	225	87	2	2	1
2	30	2	4	1	2	245	74	2	2	1
2	31	2	1	1	4	214	104	2	2	1
2	32	2	3	2	5	190	232	2	2	1
2	33	2	1	2	5	209	194	2	2	1
2	34	2	2	2	3	171	47	2	2	1
2	35	2	4	1	3	179	301	2	2	1
2	36	2	2	2	4	243	160	2	2	1
2	37	2	4	1	2	191	155	2	2	1
2	38	2	1	2	2	188	66	2	2	1
2	39	2	3	1	3	211	106	2	2	1
2	40	2	2	2	3	223	87	2	2	1
2	41	2	1	2	3	226	15	2	2	1
2	42	2	3	2	3	172	166	2	2	1
2	43	2	1	1	3	224	115	2	2	1
2	44	2	3	2	4	228	28	2	2	1
2	45	2	2	1	1	201	86	2	2	1
2	46	2	3	1	2	187	251	2	2	1
2	47	2	1	1	2	184	139	2	2	1
2	48	2	4	1	1	228	219	2	2	1
2	49	2	1	1	4	209	112	2	2	1
2	50	2	3	1	4	231	193	2	2	1
2	51	2	2	1	5	238	78	2	2	1
2	52	2	3	2	2	201	78	2	2	1
2	53	2	2	1	2	225	10	2	2	1
2	54	2	4	2	4	172	70	2	2	1
2	55	2	2	1	1	210	37	2	2	1
2	56	2	4	1	1	212	328	2	2	1
2	57	2	3	1	3	174	153	2	2	1
2	58	2	4	2	4	196	124	2	2	1
2	59	2	1	1	5	166	21	2	2	1
2	60	2	4	2	2	176	26	2	2	1
2	61	2	1	1	1	241	0	99	2	1
2	62	2	4	2	5	176	123	2	2	1
2	63	2	1	1	3	180	124	2	2	1
2	64	2	4	2	2	213	112	2	2	1
2	65	2	1	2	5	199	241	2	2	1
2	66	2	2	1	3	240	189	2	2	1
2	67	2	3	1	2	165	224	2	2	1
2	68	2	2	1	3	242	54	2	2	1
2	69	2	4	1	5	215	211	2	2	1
2	70	2	1	2	4	239	40	2	2	1
2	71	2	2	2	4	201	121	2	2	1
2	72	2	1	1	5	178	247	2	2	1
2	73	2	4	1	5	212	231	2	2	1
2	74	2	1	2	4	218	286	2	2	1
2	75	2	3	2	1	174	331	2	2	1
2	76	2	4	2	1	190	264	2	2	1
2	77	2	1	2	2	175	277	2	2	1
2	78	2	2	1	2	234	147	2	2	1
2	79	2	1	1	1	189	173	2	2	1
2	80	2	2	2	1	214	288	2	2	1
3	1	1	2	1	1	200	19	2	1	2
3	2	1	3	2	4	200	183	2	1	2
3	3	1	4	1	2	200	331	2	1	2
3	4	1	3	1	4	200	160	2	1	2
3	5	1	1	2	2	200	404	0	1	2
3	6	1	3	2	2	170	282	2	1	2
3	7	1	2	1	1	170	254	2	1	2
3	8	1	4	1	3	170	179	2	1	2
3	9	1	3	1	1	170	407	2	1	2
3	10	1	4	2	5	170	331	2	1	2
3	11	1	1	2	5	170	463	0	1	2
3	12	1	2	1	5	140	253	2	1	2
3	13	1	3	1	3	140	289	2	1	2
3	14	1	4	1	5	140	182	2	1	2
3	15	1	2	2	1	140	250	2	1	2
3	16	1	4	1	4	140	286	2	1	2
3	17	1	1	2	5	140	466	0	1	2
3	18	1	3	2	4	110	264	2	1	2
3	19	1	4	1	3	110	253	2	1	2
3	20	1	1	2	4	110	0	1	1	2
3	21	1	3	1	3	140	148	2	1	2
3	22	1	1	2	2	140	0	1	1	2
3	23	1	3	1	4	170	20	2	1	2
3	24	1	2	1	4	170	232	2	1	2
3	25	1	1	1	2	170	0	1	1	2
3	26	1	3	1	5	200	95	2	1	2
3	27	1	1	1	3	200	116	0	1	2
3	28	1	4	1	5	170	0	99	1	2
3	29	1	2	2	4	170	301	2	1	2
3	30	1	1	1	1	170	178	0	1	2
3	31	1	3	2	5	140	0	99	1	2
3	32	1	2	1	4	140	212	2	1	2
3	33	1	3	2	1	140	520	2	1	2
3	34	1	1	1	2	140	0	1	1	2
3	35	1	2	2	4	170	24	2	1	2
3	36	1	3	1	2	170	332	2	1	2
3	37	1	1	1	3	170	0	1	1	2
3	38	1	3	2	3	200	0	99	1	2
3	39	1	4	2	1	200	536	2	1	2
3	40	1	3	2	2	200	412	2	1	2
3	41	1	1	2	1	200	0	1	1	2
3	42	1	3	2	1	230	20	2	1	2
3	43	1	1	2	3	230	0	1	1	2
3	44	1	4	2	3	260	323	2	1	2
3	45	1	2	1	2	260	455	2	1	2
3	46	1	1	1	1	260	0	1	1	2
3	47	1	2	2	2	290	15	2	1	2
3	48	1	3	1	5	290	595	2	1	2
3	49	1	2	1	3	290	328	2	1	2
3	50	1	4	2	1	290	60	2	1	2
3	51	1	2	2	2	290	81	2	1	2
3	52	1	3	1	1	290	325	2	1	2
3	53	1	2	1	5	290	0	99	1	2
3	54	1	4	1	1	290	78	2	1	2
3	55	1	1	1	5	290	98	0	1	2
3	56	1	2	2	1	260	120	2	1	2
3	57	1	1	1	4	260	12	0	1	2
3	58	1	2	1	3	230	186	2	1	2
3	59	1	4	1	1	230	174	2	1	2
3	60	1	1	2	4	230	0	1	1	2
3	61	1	4	2	4	260	62	2	1	2
3	62	1	2	2	5	260	530	2	1	2
3	63	1	4	1	4	260	214	2	1	2
3	64	1	1	1	5	260	0	1	1	2
3	65	1	3	2	5	290	14	2	1	2
3	66	1	4	2	4	290	50	2	1	2
3	67	1	2	2	5	290	214	2	1	2
3	68	1	4	2	3	290	187	2	1	2
3	69	1	3	2	3	290	143	2	1	2
3	70	1	4	2	2	290	451	2	1	2
3	71	1	3	1	2	290	72	2	1	2
3	72	1	2	2	3	290	236	2	1	2
3	73	1	1	1	4	290	0	1	1	2
3	74	1	2	2	3	300	44	2	1	2
3	75	1	4	2	5	300	241	2	1	2
3	76	1	2	1	2	300	213	2	1	2
3	77	1	1	2	3	300	0	1	1	2
3	78	1	4	2	2	300	0	99	1	2
3	79	1	1	2	1	300	114	0	1	2
3	80	1	4	1	2	300	262	2	1	2
4	1	2	1	1	3	200	674	0	2	2
4	2	2	3	1	5	170	317	2	2	2
4	3	2	2	2	4	170	155	2	2	2
4	4	2	4	2	1	170	328	2	2	2
4	5	2	3	2	2	170	391	2	2	2
4	6	2	4	1	5	170	404	2	2	2
4	7	2	2	1	4	170	482	2	2	2
4	8	2	3	1	4	170	89	2	2	2
4	9	2	2	1	1	170	89	2	2	2
4	10	2	1	1	5	170	206	0	2	2
4	11	2	4	2	3	140	206	2	2	2
4	12	2	1	1	5	140	0	1	2	2
4	13	2	2	1	3	170	171	2	2	2
4	14	2	4	2	2	170	174	2	2	2
4	15	2	3	1	2	170	217	2	2	2
4	16	2	1	1	4	170	0	1	2	2
4	17	2	2	1	3	200	222	2	2	2
4	18	2	3	2	2	200	391	2	2	2
4	19	2	2	2	1	200	378	2	2	2
4	20	2	1	1	2	200	0	1	2	2
4	21	2	4	1	2	230	13	2	2	2
4	22	2	3	1	3	230	129	2	2	2
4	23	2	1	2	1	230	205	0	2	2
4	24	2	4	2	5	200	229	2	2	2
4	25	2	1	1	1	200	0	1	2	2
4	26	2	4	2	5	230	0	99	2	2
4	27	2	1	2	4	230	0	1	2	2
4	28	2	2	1	4	260	0	99	2	2
4	29	2	4	2	4	260	139	2	2	2
4	30	2	3	2	3	260	164	2	2	2
4	31	2	1	2	2	260	163	0	2	2
4	32	2	4	1	1	230	241	2	2	2
4	33	2	2	1	2	230	206	2	2	2
4	34	2	3	2	5	230	110	2	2	2
4	35	2	1	2	2	230	128	0	2	2
4	36	2	3	1	4	200	295	2	2	2
4	37	2	2	2	2	200	297	2	2	2
4	38	2	3	1	1	200	241	2	2	2
4	39	2	4	2	3	200	256	2	2	2
4	40	2	2	1	1	200	214	2	2	2
4	41	2	4	1	2	200	462	2	2	2
4	42	2	1	2	1	200	0	1	2	2
4	43	2	3	2	1	230	50	2	2	2
4	44	2	2	1	5	230	239	2	2	2
4	45	2	1	2	5	230	0	1	2	2
4	46	2	3	2	1	260	81	2	2	2
4	47	2	2	2	2	260	204	2	2	2
4	48	2	1	1	3	260	0	1	2	2
4	49	2	4	1	3	290	186	2	2	2
4	50	2	3	2	4	290	0	99	2	2
4	51	2	1	1	2	290	0	1	2	2
4	52	2	4	1	3	300	114	2	2	2
4	53	2	1	2	3	300	0	1	2	2
4	54	2	4	1	5	300	104	2	2	2
4	55	2	2	2	4	300	61	2	2	2
4	56	2	3	1	1	300	70	2	2	2
4	57	2	4	2	1	300	167	2	2	2
4	58	2	3	1	2	300	82	2	2	2
4	59	2	1	2	3	300	61	0	2	2
4	60	2	2	2	1	300	130	2	2	2
4	61	2	1	1	1	300	0	1	2	2
4	62	2	2	2	3	300	88	2	2	2
4	63	2	4	2	2	300	73	2	2	2
4	64	2	2	2	5	300	112	2	2	2
4	65	2	3	2	5	300	0	99	2	2
4	66	2	2	1	2	300	74	2	2	2
4	67	2	4	1	4	300	115	2	2	2
4	68	2	3	1	3	300	174	2	2	2
4	69	2	2	2	5	300	113	2	2	2
4	70	2	4	2	4	300	99	2	2	2
4	71	2	1	2	5	300	51	0	2	2
4	72	2	4	1	1	300	0	99	2	2
4	73	2	2	1	5	300	93	2	2	2
4	74	2	3	2	4	300	219	2	2	2
4	75	2	1	2	4	300	0	1	2	2
4	76	2	3	1	5	300	118	2	2	2
4	77	2	4	1	4	300	198	2	2	2
4	78	2	2	2	3	300	100	2	2	2
4	79	2	3	2	3	300	0	2	2	2
4	80	2	1	1	4	300	66	0	2	2
5	1	1	4	2	3	238	83	2	1	1
5	2	1	1	1	5	219	80	2	1	1
5	3	1	2	1	5	173	62	2	1	1
5	4	1	1	1	5	237	32	2	1	1
5	5	1	3	1	2	244	0	99	1	1
5	6	1	2	1	1	182	0	99	1	1
5	7	1	3	1	3	182	0	99	1	1
5	8	1	1	2	3	256	0	99	1	1
5	9	1	2	2	5	219	0	99	1	1
5	10	1	3	1	1	223	0	99	1	1
5	11	1	2	2	2	234	7	2	1	1
5	12	1	3	1	4	208	0	99	1	1
5	13	1	4	2	4	180	0	99	1	1
5	14	1	1	2	4	175	0	99	1	1
5	15	1	2	2	2	217	0	99	1	1
5	16	1	1	2	1	176	727	2	1	1
5	17	1	3	2	5	212	0	99	1	1
5	18	1	2	1	5	209	47	2	1	1
5	19	1	3	1	3	238	34	2	1	1
5	20	1	4	2	4	217	0	99	1	1
5	21	1	3	2	3	234	67	2	1	1
5	22	1	4	1	3	250	0	99	1	1
5	23	1	3	1	1	239	0	99	1	1
5	24	1	4	1	5	248	399	2	1	1
5	25	1	1	1	1	189	158	2	1	1
5	26	1	4	1	2	199	0	99	1	1
5	27	1	1	2	5	180	0	99	1	1
5	28	1	4	2	2	187	0	99	1	1
5	29	1	2	1	2	179	0	99	1	1
5	30	1	3	2	1	213	0	99	1	1
5	31	1	4	1	4	205	71	2	1	1
5	32	1	1	2	4	252	0	99	1	1
5	33	1	4	2	3	222	15	2	1	1
5	34	1	2	2	3	229	0	99	1	1
5	35	1	1	2	2	183	0	99	1	1
5	36	1	3	2	3	251	19	2	1	1
5	37	1	2	1	3	173	51	2	1	1
5	38	1	1	2	3	181	0	99	1	1
5	39	1	3	2	1	254	0	99	1	1
5	40	1	4	2	1	256	0	99	1	1
5	41	1	3	2	5	221	0	99	1	1
5	42	1	2	2	4	245	0	99	1	1
5	43	1	1	1	1	192	0	99	1	1
5	44	1	2	1	3	180	0	99	1	1
5	45	1	4	1	5	243	0	99	1	1
5	46	1	1	2	5	183	0	99	1	1
5	47	1	4	2	2	196	0	99	1	1
5	48	1	3	2	4	229	0	99	1	1
5	49	1	4	2	1	201	0	99	1	1
5	50	1	2	2	5	254	0	99	1	1
5	51	1	3	1	2	249	0	99	1	1
5	52	1	4	1	2	203	0	99	1	1
5	53	1	1	1	2	209	0	99	1	1
5	54	1	4	1	4	225	27	2	1	1
5	55	1	2	1	1	238	0	99	1	1
5	56	1	3	1	4	222	35	2	1	1
5	57	1	4	1	1	195	41	2	1	1
5	58	1	2	1	4	240	0	99	1	1
5	59	1	3	2	2	193	0	99	1	1
5	60	1	2	1	4	257	0	99	1	1
5	61	1	1	1	3	222	0	99	1	1
5	62	1	3	2	2	191	31	2	1	1
5	63	1	2	2	1	224	0	99	1	1
5	64	1	1	1	4	217	0	99	1	1
5	65	1	3	1	5	192	0	99	1	1
5	66	1	1	1	4	251	0	99	1	1
5	67	1	4	2	5	176	0	99	1	1
5	68	1	1	1	3	204	0	99	1	1
5	69	1	2	2	4	190	0	99	1	1
5	70	1	1	2	1	183	10	2	1	1
5	71	1	4	1	3	228	0	99	1	1
5	72	1	2	1	2	255	0	99	1	1
5	73	1	1	2	2	226	0	99	1	1
5	74	1	4	2	5	175	0	99	1	1
5	75	1	3	2	4	194	679	2	1	1
5	76	1	4	1	1	230	386	2	1	1
5	77	1	1	1	2	251	358	2	1	1
5	78	1	2	2	1	205	452	2	1	1
5	79	1	3	1	5	194	473	2	1	1
5	80	1	2	2	3	207	237	2	1	1
6	1	2	1	1	4	203	194	2	2	1
6	2	2	3	2	5	217	195	2	2	1
6	3	2	2	1	5	244	214	2	2	1
6	4	2	1	1	3	291	117	2	2	1
6	5	2	3	1	3	285	87	2	2	1
6	6	2	1	1	5	256	106	2	2	1
6	7	2	4	1	5	241	76	2	2	1
6	8	2	3	1	1	288	23	2	2	1
6	9	2	1	2	4	270	101	2	2	1
6	10	2	2	1	3	264	116	2	2	1
6	11	2	1	2	1	203	197	2	2	1
6	12	2	3	2	2	286	125	2	2	1
6	13	2	1	2	4	250	202	2	2	1
6	14	2	3	2	2	209	280	2	2	1
6	15	2	4	1	5	229	229	2	2	1
6	16	2	2	2	1	277	233	2	2	1
6	17	2	3	2	5	290	144	2	2	1
6	18	2	2	1	4	274	167	2	2	1
6	19	2	4	1	2	289	93	2	2	1
6	20	2	1	2	2	209	233	2	2	1
6	21	2	4	2	3	235	78	2	2	1
6	22	2	3	1	5	232	169	2	2	1
6	23	2	4	1	3	200	190	2	2	1
6	24	2	1	1	1	250	117	2	2	1
6	25	2	4	2	5	265	184	2	2	1
6	26	2	2	1	4	200	196	2	2	1
6	27	2	1	2	5	277	166	2	2	1
6	28	2	4	2	2	273	133	2	2	1
6	29	2	3	2	1	233	160	2	2	1
6	30	2	4	2	5	284	151	2	2	1
6	31	2	3	2	3	261	139	2	2	1
6	32	2	2	2	2	255	172	2	2	1
6	33	2	1	2	5	253	196	2	2	1
6	34	2	2	2	4	252	228	2	2	1
6	35	2	3	2	3	224	188	2	2	1
6	36	2	1	1	5	272	104	2	2	1
6	37	2	3	1	1	250	82	2	2	1
6	38	2	1	2	2	279	102	2	2	1
6	39	2	3	1	5	218	186	2	2	1
6	40	2	2	1	2	251	45	2	2	1
6	41	2	4	2	3	262	73	2	2	1
6	42	2	2	2	3	210	169	2	2	1
6	43	2	1	1	2	267	115	2	2	1
6	44	2	4	2	4	277	146	2	2	1
6	45	2	3	2	4	276	174	2	2	1
6	46	2	2	2	2	224	147	2	2	1
6	47	2	1	1	1	251	123	2	2	1
6	48	2	2	1	1	236	246	2	2	1
6	49	2	3	1	4	293	199	2	2	1
6	50	2	4	1	3	255	184	2	2	1
6	51	2	3	1	4	213	250	2	2	1
6	52	2	2	2	5	289	43	2	2	1
6	53	2	3	1	3	291	1	2	2	1
6	54	2	4	2	1	213	137	2	2	1
6	55	2	1	1	2	199	215	2	2	1
6	56	2	4	2	1	249	177	2	2	1
6	57	2	1	1	4	259	58	2	2	1
6	58	2	4	1	1	232	83	2	2	1
6	59	2	1	1	3	246	219	2	2	1
6	60	2	4	1	4	272	153	2	2	1
6	61	2	1	2	1	248	87	2	2	1
6	62	2	2	2	3	239	140	2	2	1
6	63	2	4	2	4	197	235	2	2	1
6	64	2	2	1	5	245	202	2	2	1
6	65	2	3	1	2	278	111	2	2	1
6	66	2	2	1	1	233	114	2	2	1
6	67	2	3	2	4	275	155	2	2	1
6	68	2	4	1	2	217	184	2	2	1
6	69	2	2	1	3	215	145	2	2	1
6	70	2	3	2	1	225	191	2	2	1
6	71	2	1	2	3	284	235	2	2	1
6	72	2	2	1	2	241	354	2	2	1
6	73	2	3	1	2	232	316	2	2	1
6	74	2	2	2	5	216	271	2	2	1
6	75	2	4	1	1	221	138	2	2	1
6	76	2	2	2	1	226	135	2	2	1
6	77	2	4	1	4	213	145	2	2	1
6	78	2	1	2	3	291	404	2	2	1
6	79	2	2	2	4	212	207	2	2	1
6	80	2	4	2	2	286	57	2	2	1
7	1	1	3	2	1	300	0	99	1	2
7	2	1	1	1	5	300	0	1	1	2
7	3	1	4	2	4	300	37	2	1	2
7	4	1	3	2	4	300	153	2	1	2
7	5	1	4	1	4	300	254	2	1	2
7	6	1	2	1	2	300	98	2	1	2
7	7	1	4	2	1	300	70	2	1	2
7	8	1	3	2	2	300	91	2	1	2
7	9	1	4	1	2	300	303	2	1	2
7	10	1	2	1	3	300	132	2	1	2
7	11	1	1	1	3	300	0	1	1	2
7	12	1	4	2	2	300	0	99	1	2
7	13	1	2	1	4	300	161	2	1	2
7	14	1	1	2	5	300	0	1	1	2
7	15	1	3	1	2	300	57	2	1	2
7	16	1	1	1	1	300	0	1	1	2
7	17	1	2	2	4	300	82	2	1	2
7	18	1	1	1	2	300	87	0	1	2
7	19	1	4	2	5	300	363	2	1	2
7	20	1	3	1	5	300	255	2	1	2
7	21	1	1	2	1	300	0	1	1	2
7	22	1	4	2	5	300	0	99	1	2
7	23	1	2	1	5	300	332	2	1	2
7	24	1	1	1	5	300	161	0	1	2
7	25	1	3	2	5	300	229	2	1	2
7	26	1	2	2	3	300	297	2	1	2
7	27	1	3	1	4	300	238	2	1	2
7	28	1	2	2	3	300	418	2	1	2
7	29	1	4	2	3	300	39	2	1	2
7	30	1	2	1	5	300	107	2	1	2
7	31	1	4	1	2	300	303	2	1	2
7	32	1	2	1	3	300	52	2	1	2
7	33	1	1	2	5	300	72	0	1	2
7	34	1	3	1	4	300	13	2	1	2
7	35	1	1	2	4	300	129	0	1	2
7	36	1	2	2	2	300	22	2	1	2
7	37	1	4	1	5	300	202	2	1	2
7	38	1	1	1	3	300	142	0	1	2
7	39	1	2	1	1	300	3	2	1	2
7	40	1	4	1	1	300	119	2	1	2
7	41	1	1	2	3	300	0	1	1	2
7	42	1	4	2	4	300	80	2	1	2
7	43	1	1	2	2	300	180	0	1	2
7	44	1	2	1	1	300	232	2	1	2
7	45	1	3	2	3	300	556	2	1	2
7	46	1	4	1	3	300	81	2	1	2
7	47	1	2	1	4	300	453	2	1	2
7	48	1	1	1	1	300	0	1	1	2
7	49	1	4	1	5	300	158	2	1	2
7	50	1	3	1	1	300	0	99	1	2
7	51	1	2	2	5	300	423	2	1	2
7	52	1	3	2	1	300	0	99	1	2
7	53	1	4	1	3	300	191	2	1	2
7	54	1	1	1	4	300	0	1	1	2
7	55	1	3	1	5	300	0	99	1	2
7	56	1	2	2	4	300	157	2	1	2
7	57	1	4	1	1	300	321	2	1	2
7	58	1	3	2	2	300	181	2	1	2
7	59	1	2	2	2	300	249	2	1	2
7	60	1	1	1	2	300	142	0	1	2
7	61	1	3	2	3	300	50	2	1	2
7	62	1	1	1	4	300	39	0	1	2
7	63	1	3	1	3	300	219	2	1	2
7	64	1	4	1	4	300	575	2	1	2
7	65	1	2	2	1	300	84	2	1	2
7	66	1	1	2	2	300	0	1	1	2
7	67	1	4	2	3	300	0	99	1	2
7	68	1	3	1	2	300	289	2	1	2
7	69	1	4	2	2	300	197	2	1	2
7	70	1	2	2	5	300	345	2	1	2
7	71	1	3	2	4	300	158	2	1	2
7	72	1	1	2	3	300	0	1	1	2
7	73	1	3	2	5	300	119	2	1	2
7	74	1	2	2	1	300	299	2	1	2
7	75	1	3	1	3	300	47	2	1	2
7	76	1	2	1	2	300	36	2	1	2
7	77	1	1	2	4	300	40	0	1	2
7	78	1	4	2	1	300	13	2	1	2
7	79	1	3	1	1	300	209	2	1	2
7	80	1	1	2	1	300	149	0	1	2
8	1	2	3	1	5	300	300	2	2	2
8	2	2	1	2	5	300	176	0	2	2
8	3	2	3	1	3	290	59	2	2	2
8	4	2	4	1	5	290	125	2	2	2
8	5	2	2	1	5	290	180	2	2	2
8	6	2	1	2	4	290	194	0	2	2
8	7	2	2	2	5	260	111	2	2	2
8	8	2	1	1	2	260	130	0	2	2
8	9	2	2	1	2	230	171	2	2	2
8	10	2	4	1	2	230	202	2	2	2
8	11	2	3	2	2	230	239	2	2	2
8	12	2	1	2	4	230	0	1	2	2
8	13	2	4	1	2	260	54	2	2	2
8	14	2	2	2	1	260	249	2	2	2
8	15	2	1	2	2	260	0	1	2	2
8	16	2	4	1	3	290	82	2	2	2
8	17	2	3	1	2	290	427	2	2	2
8	18	2	4	2	4	290	208	2	2	2
8	19	2	2	2	4	290	269	2	2	2
8	20	2	3	2	3	290	262	2	2	2
8	21	2	1	2	5	290	0	1	2	2
8	22	2	4	2	5	300	75	2	2	2
8	23	2	2	1	3	300	73	2	2	2
8	24	2	1	2	1	300	78	0	2	2
8	25	2	4	2	5	290	99	2	2	2
8	26	2	2	1	2	290	82	2	2	2
8	27	2	1	1	3	290	109	0	2	2
8	28	2	3	1	3	260	89	2	2	2
8	29	2	1	1	5	260	0	1	2	2
8	30	2	2	2	5	290	82	2	2	2
8	31	2	3	1	2	290	104	2	2	2
8	32	2	2	2	4	290	127	2	2	2
8	33	2	3	2	5	290	342	2	2	2
8	34	2	4	2	3	290	163	2	2	2
8	35	2	3	2	1	290	121	2	2	2
8	36	2	4	1	4	290	129	2	2	2
8	37	2	1	1	1	290	110	0	2	2
8	38	2	2	1	3	260	68	2	2	2
8	39	2	4	2	2	260	68	2	2	2
8	40	2	3	2	4	260	70	2	2	2
8	41	2	1	1	3	260	0	1	2	2
8	42	2	2	1	1	290	62	2	2	2
8	43	2	4	1	1	290	351	2	2	2
8	44	2	1	1	5	290	142	0	2	2
8	45	2	3	2	5	260	147	2	2	2
8	46	2	4	2	4	260	34	2	2	2
8	47	2	1	1	1	260	0	1	2	2
8	48	2	4	2	2	290	34	2	2	2
8	49	2	1	1	4	290	21	0	2	2
8	50	2	4	2	3	260	76	2	2	2
8	51	2	1	2	3	260	72	0	2	2
8	52	2	3	1	1	230	168	2	2	2
8	53	2	1	2	3	230	0	1	2	2
8	54	2	4	1	5	260	110	2	2	2
8	55	2	3	2	4	260	109	2	2	2
8	56	2	1	1	2	260	118	0	2	2
8	57	2	2	2	2	230	253	2	2	2
8	58	2	1	2	1	230	0	1	2	2
8	59	2	4	1	3	260	98	2	2	2
8	60	2	2	2	3	260	233	2	2	2
8	61	2	3	1	4	260	516	2	2	2
8	62	2	4	1	1	260	281	2	2	2
8	63	2	2	2	1	260	252	2	2	2
8	64	2	3	2	3	260	230	2	2	2
8	65	2	4	2	1	260	182	2	2	2
8	66	2	2	1	4	260	141	2	2	2
8	67	2	1	1	4	260	103	0	2	2
8	68	2	2	2	3	230	71	2	2	2
8	69	2	3	1	4	230	58	2	2	2
8	70	2	4	1	4	230	333	2	2	2
8	71	2	3	2	2	230	201	2	2	2
8	72	2	4	2	1	230	65	2	2	2
8	73	2	2	2	2	230	27	2	2	2
8	74	2	3	2	1	230	63	2	2	2
8	75	2	2	1	1	230	131	2	2	2
8	76	2	3	1	1	230	120	2	2	2
8	77	2	1	2	2	230	146	0	2	2
8	78	2	2	1	5	200	154	2	2	2
8	79	2	3	1	5	200	233	2	2	2
8	80	2	2	1	4	200	483	2	2	2
